# Supplementary material for: Single-nucleus RNA sequencing in ischemic cardiomyopathy reveals common transcriptional profile underlying end-stage heart failure
Source: Cell Rep. Author manuscript; Available in PMC 2023 Oct 23. (PMC10423750; doi:10.1016/j.celrep.2023.112086)
Supplement: 2 [file NIHMS1878882-supplement-2.xlsx]

## Sheet: Sheet1
Supplemental Table 9: Correlation of snRNAseq data to proteomics data
Gene details					Single nuclei RNA-seq differential expression										Proteomics differential expression
Gene	Ensembl ID	Cell type	Group	Direction	Pct > 0: ICM	Pct > 0: NF	Avg(Expr) ICM	Avg(Expr) NF	CellBender log(FC): ICM vs NF	CellBender P: ICM vs NF	CellBender adj.P: ICM vs NF	CellRanger log(FC): ICM vs NF	CellRanger P: ICM vs NF	CellRanger adj.P: ICM vs NF	Proteomics logFC	Proteomics P.Value	Proteomics adj.P.Val
COQ10A	ENSG00000135469	Cardiomyocyte I	Sig. RNA & Sig. Protein	Concordant	0.0833729	0.153478	0.0982665	0.221648	-1.24829	0.000234997	0.0208753	-1.27894	0.000121118	0.00920844	-0.677072	0.00340283	0.0361688
PRDX6	ENSG00000117592	Cardiomyocyte I	Sig. RNA & Sig. Protein	Concordant	0.104953	0.149744	0.127325	0.219574	-0.821344	0.000333125	0.0237727	-0.852374	0.00012006	0.00920844	-0.437694	0.000495541	0.0113587
COX17	ENSG00000138495	Cardiomyocyte I	Sig. RNA & Sig. Protein	Concordant	0.0429699	0.0752549	0.0505684	0.10568	-1.27922	0.000366976	0.0247821	-1.17835	0.000449486	0.0161623	-1.36628	1e-06	0.000359436
ARHGAP1	ENSG00000175220	Cardiomyocyte I	Sig. RNA & Sig. Protein	Concordant	0.128244	0.0542391	0.164496	0.0779478	1.064	0.000445237	0.025392	1.05162	0.000387584	0.015209	0.604182	0.0023426	0.0284298
OGDH	ENSG00000105953	Cardiomyocyte I	Sig. RNA & Sig. Protein	Concordant	0.457933	0.57121	0.742333	1.04238	-0.591436	0.000800889	0.032505	-0.623247	0.000315607	0.0142175	-0.368504	0.00478834	0.0450788
ATP1A1	ENSG00000163399	Cardiomyocyte I	Sig. RNA & Sig. Protein	Concordant	0.223881	0.289865	0.304179	0.454475	-0.621365	0.00202995	0.0496643	-0.635377	0.00163931	0.0292426	-0.99149	2.54e-07	0.000133788
AZGP1	ENSG00000160862	Cardiomyocyte I	Sig. RNA & Sig. Protein	Discordant	0.0182527	0.0469625	0.022339	0.0655868	-1.85592	1.67811e-05	0.00726216	-1.73794	2.54424e-05	0.00500614	0.745504	0.00525487	0.0481432
UQCR11	ENSG00000127540	Cardiomyocyte I	Sig. RNA & Sig. Protein	Discordant	0.0765282	0.0959357	0.0973026	0.141117	-0.74055	0.000186902	0.0189345	-0.790282	7.06865e-05	0.00788214	1.51502	0.000176023	0.00558142
HMOX2	ENSG00000103415	Cardiomyocyte I	Sig. RNA & Non-sig. Protein	Concordant	0.142884	0.252047	0.179982	0.38784	-1.22781	6.78563e-06	0.00581187	-1.25034	1.94182e-06	0.00199873	-0.0470801	0.870321	0.943713
PROS1	ENSG00000184500	Cardiomyocyte I	Sig. RNA & Non-sig. Protein	Concordant	0.219983	0.0882283	0.308372	0.132104	1.43363	1.62258e-05	0.00726216	1.40151	1.57199e-05	0.00414792	0.120405	0.697142	0.844904
CRYZ	ENSG00000116791	Cardiomyocyte I	Sig. RNA & Non-sig. Protein	Concordant	0.0728206	0.0252286	0.0850251	0.0350605	1.17907	3.17962e-05	0.00840566	1.16452	3.42356e-05	0.00563852	0.280518	0.110434	0.298216
TJP1	ENSG00000104067	Cardiomyocyte I	Sig. RNA & Non-sig. Protein	Concordant	0.583991	0.477045	1.06635	0.817933	0.493216	4.53926e-05	0.0101167	0.478736	0.000135269	0.00994522	0.540078	0.0440126	0.174088
VAT1L	ENSG00000171724	Cardiomyocyte I	Sig. RNA & Non-sig. Protein	Concordant	0.145261	0.0474412	0.192703	0.0685668	1.88473	5.85586e-05	0.0110726	1.86018	6.08139e-05	0.00753472	0.201361	0.792368	0.903397
PLIN5	ENSG00000214456	Cardiomyocyte I	Sig. RNA & Non-sig. Protein	Concordant	0.317996	0.578343	0.475612	1.08104	-1.60805	6.00077e-05	0.0111868	-1.61009	4.36468e-05	0.00634824	-0.0814938	0.72592	0.863996
INPP4B	ENSG00000109452	Cardiomyocyte I	Sig. RNA & Non-sig. Protein	Concordant	0.842951	0.732682	2.33352	1.61446	1.08768	7.28558e-05	0.012054	1.23223	2.44867e-05	0.00500614	1.41098	0.0522798	0.192282
BCKDHB	ENSG00000083123	Cardiomyocyte I	Sig. RNA & Non-sig. Protein	Concordant	0.324936	0.490306	0.466786	0.872196	-1.21294	0.000115598	0.0155932	-1.14607	6.59525e-05	0.00774132	-0.233727	0.18409	0.402371
NDUFA6	ENSG00000184983	Cardiomyocyte I	Sig. RNA & Non-sig. Protein	Concordant	0.0362202	0.0554837	0.0444457	0.0782839	-0.962116	0.000177794	0.0189345	-0.954574	0.000145621	0.0103389	-0.196295	0.295765	0.527557
TPM3	ENSG00000143549	Cardiomyocyte I	Sig. RNA & Non-sig. Protein	Concordant	0.162943	0.0716166	0.246452	0.104682	1.46693	0.000245839	0.0214074	1.24585	0.0007378	0.0206373	0.268301	0.345264	0.574205
RETSAT	ENSG00000042445	Cardiomyocyte I	Sig. RNA & Non-sig. Protein	Concordant	0.0598916	0.0990473	0.0762722	0.142421	-1.03627	0.00033766	0.0237727	-1.02203	0.000332351	0.0143458	-0.186726	0.83002	0.921623
CBR4	ENSG00000145439	Cardiomyocyte I	Sig. RNA & Non-sig. Protein	Concordant	0.502614	0.65063	0.879506	1.2996	-1.20025	0.000358776	0.0244781	-1.26995	0.000174756	0.0111693	-0.170067	0.476123	0.688081
GM2A	ENSG00000196743	Cardiomyocyte I	Sig. RNA & Non-sig. Protein	Concordant	0.0336534	0.0440902	0.0386811	0.061087	-0.796694	0.000392315	0.0251397	-0.819432	0.000244812	0.0124474	-0.159654	0.601589	0.782333
UFL1	ENSG00000014123	Cardiomyocyte I	Sig. RNA & Non-sig. Protein	Concordant	0.19403	0.128345	0.259776	0.181759	0.604502	0.000407045	0.0252941	0.570368	0.000334553	0.0143482	0.191067	0.558526	0.755788
CAMK2B	ENSG00000058404	Cardiomyocyte I	Sig. RNA & Non-sig. Protein	Concordant	0.368001	0.23893	0.557641	0.36409	0.818216	0.000422031	0.0253098	0.782702	0.00036284	0.0148023	0.0792231	0.526001	0.731296
SPTAN1	ENSG00000197694	Cardiomyocyte I	Sig. RNA & Non-sig. Protein	Concordant	0.33815	0.217914	0.507079	0.332557	0.688294	0.000621219	0.0291566	0.633608	0.00127706	0.0260899	0.340577	0.00759018	0.0595965
NUDT4	ENSG00000173598	Cardiomyocyte I	Sig. RNA & Non-sig. Protein	Concordant	0.341192	0.461918	0.504994	0.796135	-0.808006	0.000792843	0.0324972	-0.859222	0.000215795	0.011883	-0.652699	0.065587	0.221083
GOT1	ENSG00000120053	Cardiomyocyte I	Sig. RNA & Non-sig. Protein	Concordant	0.300789	0.412466	0.424712	0.682966	-0.784192	0.000803047	0.032505	-0.792433	0.000520892	0.0172169	-0.251308	0.046201	0.179097
BPHL	ENSG00000137274	Cardiomyocyte I	Sig. RNA & Non-sig. Protein	Concordant	0.0324175	0.016468	0.0399553	0.0219572	0.985191	0.000817116	0.0327738	1.02515	0.00039462	0.0153463	0.268708	0.48402	0.694922
SGCB	ENSG00000163069	Cardiomyocyte I	Sig. RNA & Non-sig. Protein	Concordant	0.0506702	0.075207	0.0610305	0.105875	-0.851311	0.000975646	0.0361727	-0.829303	0.00092128	0.022483	-0.291313	0.171397	0.388147
CLASP1	ENSG00000074054	Cardiomyocyte I	Sig. RNA & Non-sig. Protein	Concordant	0.658998	0.583992	1.29661	1.06604	0.383898	0.000983972	0.0363795	0.406827	0.000602265	0.0188292	0.0649951	0.819032	0.913607
SLIRP	ENSG00000119705	Cardiomyocyte I	Sig. RNA & Non-sig. Protein	Concordant	0.132237	0.151755	0.164677	0.223656	-0.677722	0.00100348	0.0365899	-0.705345	0.000656151	0.0197493	-0.00576199	0.974869	0.987156
TMEM65	ENSG00000164983	Cardiomyocyte I	Sig. RNA & Non-sig. Protein	Concordant	0.588554	0.673656	1.09841	1.36421	-0.727913	0.0012105	0.0397308	-0.714184	0.00110467	0.0243519	-0.75543	0.0107744	0.0744443
SFPQ	ENSG00000116560	Cardiomyocyte I	Sig. RNA & Non-sig. Protein	Concordant	0.385968	0.290201	0.586579	0.441549	0.520879	0.00121269	0.0397308	0.50026	0.000955735	0.0230012	0.0327813	0.887045	0.950945
SAR1B	ENSG00000152700	Cardiomyocyte I	Sig. RNA & Non-sig. Protein	Concordant	0.110467	0.111111	0.13493	0.159239	-0.381474	0.00122158	0.0398247	-0.396434	0.00085772	0.0217783	-0.0405871	0.827861	0.92
CKMT2	ENSG00000131730	Cardiomyocyte I	Sig. RNA & Non-sig. Protein	Concordant	0.516589	0.624061	0.877292	1.18835	-0.669464	0.00124477	0.0399684	-0.684177	0.00078049	0.0209714	-0.335752	0.0425109	0.170302
NT5C2	ENSG00000076685	Cardiomyocyte I	Sig. RNA & Non-sig. Protein	Concordant	0.516494	0.377615	0.892127	0.618115	0.660843	0.00140496	0.0428798	0.64702	0.00188451	0.0315209	0.31288	0.123685	0.318391
VPS13C	ENSG00000129003	Cardiomyocyte I	Sig. RNA & Non-sig. Protein	Concordant	0.384352	0.287137	0.579846	0.442261	0.460362	0.00155767	0.0443383	0.449044	0.00174701	0.0303502	0.22615	0.430792	0.649313
PPIL1	ENSG00000137168	Cardiomyocyte I	Sig. RNA & Non-sig. Protein	Concordant	0.0383116	0.0472976	0.044399	0.0649278	-0.594656	0.00159229	0.0449211	-0.582588	0.00217008	0.0334537	-0.138471	0.744603	0.875457
ACACB	ENSG00000076555	Cardiomyocyte I	Sig. RNA & Non-sig. Protein	Concordant	0.704535	0.818182	1.45935	1.89767	-0.605627	0.00169621	0.0458184	-0.641442	0.000774189	0.0209281	-0.174642	0.640708	0.807572
GNB4	ENSG00000114450	Cardiomyocyte I	Sig. RNA & Non-sig. Protein	Concordant	0.161898	0.0867442	0.211135	0.124395	0.627222	0.00173508	0.0464632	0.698163	0.000243263	0.0124241	0.433662	0.0784793	0.245676
NPEPL1	ENSG00000215440	Cardiomyocyte I	Sig. RNA & Non-sig. Protein	Concordant	0.0557087	0.0269041	0.0695504	0.0380461	0.777738	0.00173763	0.0464632	0.766019	0.000991855	0.0232982	0.0508483	0.764274	0.886161
EPS15L1	ENSG00000127527	Cardiomyocyte I	Sig. RNA & Non-sig. Protein	Concordant	0.322369	0.394418	0.464851	0.640665	-0.433643	0.00175507	0.0467406	-0.48071	0.00045066	0.0161623	-0.000887902	0.997244	0.997526
VTN	ENSG00000109072	Cardiomyocyte I	Sig. RNA & Non-sig. Protein	Concordant	0.0124537	0.00296807	0.0150182	0.00403346	2.54027	0.00182415	0.0476089	1.45844	0.000317355	0.0142175	0.839291	0.00596883	0.0519269
STAM	ENSG00000136738	Cardiomyocyte I	Sig. RNA & Non-sig. Protein	Concordant	0.22293	0.145675	0.297049	0.210023	0.646856	0.00199653	0.0495147	0.623086	0.00185458	0.0312861	0.314822	0.210652	0.436533
SMYD1	ENSG00000115593	Cardiomyocyte I	Sig. RNA & Non-sig. Protein	Concordant	0.392908	0.485471	0.601851	0.848565	-0.562509	0.00200774	0.0495147	-0.614099	0.00109835	0.0242525	-0.349151	0.0533876	0.194349
MYOF	ENSG00000138119	Cardiomyocyte I	Sig. RNA & Non-sig. Protein	Discordant	0.309345	0.158169	0.454708	0.234259	1.23543	2.14691e-05	0.00784085	1.20406	7.30291e-06	0.00345334	-0.141754	0.689047	0.840504
TM7SF2	ENSG00000149809	Cardiomyocyte I	Sig. RNA & Non-sig. Protein	Discordant	0.0367906	0.00799464	0.0473432	0.0106314	2.17733	2.63139e-05	0.00840566	2.12322	1.54e-05	0.00414792	-0.239927	0.721541	0.861334
PACS1	ENSG00000175115	Cardiomyocyte I	Sig. RNA & Non-sig. Protein	Discordant	0.587318	0.403705	1.07828	0.6837	0.833089	2.76784e-05	0.00840566	0.809681	4.13247e-05	0.00607655	-0.443978	0.165244	0.380618
PPTC7	ENSG00000196850	Cardiomyocyte I	Sig. RNA & Non-sig. Protein	Discordant	0.249834	0.322323	0.339987	0.502533	-0.740539	0.000110984	0.0155932	-0.768681	0.000116884	0.00920588	0.454602	0.0994902	0.279293
SOD2	ENSG00000112096	Cardiomyocyte I	Sig. RNA & Non-sig. Protein	Discordant	0.220078	0.252812	0.296343	0.385257	-0.572539	0.000160608	0.018326	-0.584253	7.50166e-05	0.00788996	0.124226	0.517012	0.723762
MRPS25	ENSG00000131368	Cardiomyocyte I	Sig. RNA & Non-sig. Protein	Discordant	0.224736	0.317057	0.2988	0.495805	-0.803719	0.000202869	0.0193549	-0.836018	0.000102574	0.00896448	0.056678	0.854333	0.936002
NDUFAB1	ENSG00000004779	Cardiomyocyte I	Sig. RNA & Non-sig. Protein	Discordant	0.0950661	0.123989	0.118421	0.179361	-0.73375	0.000419741	0.0253098	-0.745384	0.000373075	0.0149476	0.0570768	0.735376	0.870432
MRPS36	ENSG00000134056	Cardiomyocyte I	Sig. RNA & Non-sig. Protein	Discordant	0.0962069	0.126909	0.115417	0.182191	-0.703984	0.000458299	0.0254876	-0.694714	0.000405446	0.0153489	0.0789664	0.5841	0.770229
PHYKPL	ENSG00000175309	Cardiomyocyte I	Sig. RNA & Non-sig. Protein	Discordant	0.249358	0.165398	0.341675	0.24418	0.431456	0.000644979	0.029411	0.397552	0.000893356	0.0222634	-0.319656	0.278225	0.512329
COX5A	ENSG00000178741	Cardiomyocyte I	Sig. RNA & Non-sig. Protein	Discordant	0.1445	0.194648	0.18278	0.289233	-0.746494	0.000729853	0.0307122	-0.756401	0.000346165	0.0146121	0.332346	0.353812	0.581452
SYNPO	ENSG00000171992	Cardiomyocyte I	Sig. RNA & Non-sig. Protein	Discordant	0.241943	0.288334	0.33568	0.448317	-0.528371	0.00084179	0.0334592	-0.541119	0.000520157	0.0172169	0.542864	0.106907	0.292331
DLST	ENSG00000119689	Cardiomyocyte I	Sig. RNA & Non-sig. Protein	Discordant	0.143645	0.166786	0.17819	0.239493	-0.513619	0.000861085	0.0340218	-0.527769	0.000668351	0.0198089	0.238332	0.125758	0.321542
BCKDHA	ENSG00000248098	Cardiomyocyte I	Sig. RNA & Non-sig. Protein	Discordant	0.0377412	0.0448561	0.0484619	0.0628539	-0.630769	0.00108048	0.0380352	-0.638724	0.000787725	0.0210427	0.101626	0.592364	0.774676
SEC31A	ENSG00000138674	Cardiomyocyte I	Sig. RNA & Non-sig. Protein	Discordant	0.428938	0.317488	0.674791	0.495734	0.485122	0.0011199	0.0387889	0.48249	0.00106386	0.0240881	-0.545674	0.0422469	0.16965
KMT2A	ENSG00000118058	Cardiomyocyte I	Sig. RNA & Non-sig. Protein	Discordant	0.305828	0.211116	0.439011	0.316653	0.508575	0.00114887	0.0389908	0.4563	0.00150949	0.0280145	-0.282314	0.614207	0.792063
ECSIT	ENSG00000130159	Cardiomyocyte I	Sig. RNA & Non-sig. Protein	Discordant	0.148683	0.179137	0.193323	0.263592	-0.478033	0.00124643	0.0399684	-0.482241	0.000854447	0.0217364	0.0103875	0.973706	0.987156
UBA6	ENSG00000033178	Cardiomyocyte I	Sig. RNA & Non-sig. Protein	Discordant	0.157144	0.101872	0.204747	0.143335	0.631025	0.00128657	0.0407789	0.613796	0.001349	0.0266676	-0.488948	0.214184	0.439711
MAP1LC3A	ENSG00000101460	Cardiomyocyte I	Sig. RNA & Non-sig. Protein	Discordant	0.0276642	0.0400689	0.0332779	0.0568981	-0.933827	0.00152458	0.0442445	-0.860533	0.00103656	0.0239046	0.804088	0.0534689	0.194349
PPM1K	ENSG00000163644	Cardiomyocyte I	Sig. RNA & Non-sig. Protein	Discordant	0.649491	0.517976	1.31973	0.952993	0.861363	0.00161863	0.0449211	0.855072	0.00125051	0.0259391	-0.188357	0.511758	0.720232
SH3GLB2	ENSG00000148341	Cardiomyocyte I	Non-sig. RNA & Sig. Protein	Concordant	0.0137846	0.00296807	0.0169297	0.00384021	3.14767	0.00103735	0.0372097	0.473588	0.0731107	0.220386	1.09152	0.00518578	0.0477962
SUCLA2	ENSG00000136143	Cardiomyocyte I	Non-sig. RNA & Sig. Protein	Concordant	0.253826	0.268754	0.348369	0.410964	-0.317941	0.00235497	0.0528311	-0.334432	0.00163538	0.0292426	-0.524081	0.000792561	0.0151391
TIMM44	ENSG00000104980	Cardiomyocyte I	Non-sig. RNA & Sig. Protein	Concordant	0.0649301	0.075207	0.0801544	0.106367	-0.480324	0.00277664	0.0559835	-0.502269	0.00130907	0.0264242	-0.594473	0.00110108	0.0183065
BCL2L13	ENSG00000099968	Cardiomyocyte I	Non-sig. RNA & Sig. Protein	Concordant	0.33045	0.41754	0.482609	0.688663	-0.581732	0.00324311	0.0593768	-0.580209	0.00240736	0.0351232	-0.79125	6.42e-06	0.000626468
NCL	ENSG00000115053	Cardiomyocyte I	Non-sig. RNA & Sig. Protein	Concordant	0.0931647	0.0341807	0.123264	0.0500961	1.58836	0.00404715	0.0648692	0.0513932	0.703975	0.83517	0.497319	0.00557595	0.0496561
GATM	ENSG00000171766	Cardiomyocyte I	Non-sig. RNA & Sig. Protein	Concordant	0.0552334	0.0150318	0.0642667	0.0202897	1.36099	0.00406999	0.0651121	1.23412	0.00527623	0.0536076	2.11321	0.00274037	0.0315442
FUNDC2	ENSG00000165775	Cardiomyocyte I	Non-sig. RNA & Sig. Protein	Concordant	0.0541877	0.0628082	0.0654459	0.0886318	-0.592338	0.00422857	0.0661576	-0.55915	0.00467517	0.0500921	-1.13193	0.000148618	0.00508017
ACTN1	ENSG00000072110	Cardiomyocyte I	Non-sig. RNA & Sig. Protein	Concordant	0.250214	0.107856	0.362485	0.156336	1.6479	0.00566375	0.0752665	1.15346	0.000908314	0.0223012	1.16944	0.00111811	0.0183065
HSDL2	ENSG00000119471	Cardiomyocyte I	Non-sig. RNA & Sig. Protein	Concordant	0.521247	0.591412	0.892849	1.10957	-0.675123	0.00813446	0.0876773	-0.687996	0.00756994	0.0648219	-0.703233	0.000862341	0.0159161
MAP4	ENSG00000047849	Cardiomyocyte I	Non-sig. RNA & Sig. Protein	Concordant	0.871471	0.806166	2.34314	1.84598	0.589136	0.00838878	0.0894713	0.683271	0.00317877	0.0410968	0.529659	6.32e-06	0.000626468
ABCB7	ENSG00000131269	Cardiomyocyte I	Non-sig. RNA & Sig. Protein	Concordant	0.272459	0.289722	0.375789	0.443972	-0.279043	0.00848194	0.0898854	-0.282928	0.00839274	0.0680543	-1.18754	0.00073066	0.0145911
SH3RF2	ENSG00000156463	Cardiomyocyte I	Non-sig. RNA & Sig. Protein	Concordant	0.280445	0.329264	0.402252	0.534539	-0.662037	0.00938156	0.0935097	-0.665404	0.00754091	0.0646953	-1.32987	0.000231746	0.00649874
STAT3	ENSG00000168610	Cardiomyocyte I	Non-sig. RNA & Sig. Protein	Concordant	0.348322	0.548183	0.536777	1.04707	-1.03031	0.0100903	0.0972729	-1.02456	0.00484232	0.0511068	-1.10498	3.29e-05	0.00188375
ACSL1	ENSG00000151726	Cardiomyocyte I	Non-sig. RNA & Sig. Protein	Concordant	0.257439	0.308727	0.368724	0.486162	-0.688747	0.0107517	0.100965	-0.698951	0.00666928	0.0606302	-0.894432	0.000163865	0.00526765
ETFDH	ENSG00000171503	Cardiomyocyte I	Non-sig. RNA & Sig. Protein	Concordant	0.376272	0.439705	0.565161	0.74406	-0.518812	0.0107557	0.100965	-0.520432	0.0108432	0.0777975	-0.516464	0.00367614	0.0380012
NCEH1	ENSG00000144959	Cardiomyocyte I	Non-sig. RNA & Sig. Protein	Concordant	0.46801	0.531572	0.775677	0.977602	-0.709969	0.0109759	0.101663	-0.738543	0.00900863	0.0703427	-1.0572	0.000527815	0.0115957
APOBEC2	ENSG00000124701	Cardiomyocyte I	Non-sig. RNA & Sig. Protein	Concordant	0.0420192	0.0506965	0.0488451	0.0702308	-0.533786	0.0110987	0.102253	-0.518237	0.0122657	0.0831022	-2.37611	0.00011501	0.00416518
ATP2A2	ENSG00000174437	Cardiomyocyte I	Non-sig. RNA & Sig. Protein	Concordant	0.686472	0.833357	1.42773	2.04262	-0.815246	0.0125267	0.108097	-0.831057	0.00807496	0.0666571	-0.872955	1.45e-05	0.00112328
HPRT1	ENSG00000165704	Cardiomyocyte I	Non-sig. RNA & Sig. Protein	Concordant	0.0620781	0.0409306	0.0782934	0.0557753	0.375144	0.014315	0.115164	0.370457	0.0109665	0.078346	0.530093	0.000946727	0.0169767
RRAS2	ENSG00000133818	Cardiomyocyte I	Non-sig. RNA & Sig. Protein	Concordant	0.358019	0.225765	0.543863	0.343761	0.769629	0.0167065	0.122732	0.728682	0.0217079	0.11217	0.706955	0.00339589	0.0361688
ARMT1	ENSG00000146476	Cardiomyocyte I	Non-sig. RNA & Sig. Protein	Concordant	0.0235764	0.026569	0.0255187	0.0364302	-0.485674	0.0185749	0.128495	-0.447055	0.0133057	0.0864974	-0.747178	0.000852979	0.0159161
MPI	ENSG00000178802	Cardiomyocyte I	Non-sig. RNA & Sig. Protein	Concordant	0.0217701	0.0252286	0.0244294	0.0340084	-0.474086	0.0196675	0.131341	-0.52639	0.019806	0.106856	-0.723769	0.00334652	0.0360058
ANKRD1	ENSG00000148677	Cardiomyocyte I	Non-sig. RNA & Sig. Protein	Concordant	0.761574	0.479152	1.84094	1.01943	1.68143	0.0242994	0.144274	1.69322	0.0231822	0.11605	1.07049	0.0038875	0.0392623
PDK4	ENSG00000004799	Cardiomyocyte I	Non-sig. RNA & Sig. Protein	Concordant	0.490446	0.762028	0.916983	1.87197	-1.51496	0.0248258	0.145567	-1.45841	0.0264845	0.125308	-4.07611	0.000357622	0.00906435
BZW2	ENSG00000136261	Cardiomyocyte I	Non-sig. RNA & Sig. Protein	Concordant	0.321989	0.34961	0.463517	0.565417	-0.383455	0.0252119	0.146807	-0.392586	0.0216739	0.11217	-0.893928	0.00063078	0.0134092
PERM1	ENSG00000187642	Cardiomyocyte I	Non-sig. RNA & Sig. Protein	Concordant	0.069113	0.0910048	0.0883319	0.129269	-0.726126	0.0258904	0.148799	-0.711935	0.0236987	0.117426	-1.67929	0.000100713	0.00396239
PFKM	ENSG00000152556	Cardiomyocyte I	Non-sig. RNA & Sig. Protein	Concordant	0.179675	0.19393	0.241527	0.290331	-0.469266	0.0259435	0.14904	-0.491986	0.0191004	0.105125	-0.786272	1.68e-05	0.00126351
TIMM21	ENSG00000075336	Cardiomyocyte I	Non-sig. RNA & Sig. Protein	Concordant	0.0526666	0.0588827	0.0608527	0.0810223	-0.413694	0.026512	0.150972	-0.409404	0.0244853	0.119603	-0.917027	0.00107073	0.0182692
COQ3	ENSG00000132423	Cardiomyocyte I	Non-sig. RNA & Sig. Protein	Concordant	0.0386919	0.0465795	0.045912	0.0630973	-0.499273	0.0282034	0.155063	-0.543536	0.0250714	0.121251	-0.872341	0.00542636	0.0489859
PVR	ENSG00000073008	Cardiomyocyte I	Non-sig. RNA & Sig. Protein	Concordant	0.0419241	0.0473934	0.0487153	0.0652653	-0.508855	0.0300866	0.160252	-0.527037	0.0204568	0.108667	-1.00901	0.000556196	0.0120175
OPLAH	ENSG00000178814	Cardiomyocyte I	Non-sig. RNA & Sig. Protein	Concordant	0.0504801	0.0709464	0.065008	0.100596	-0.700087	0.031009	0.16333	-0.633363	0.0447245	0.167892	-0.795984	0.00292628	0.0328241
LAP3	ENSG00000002549	Cardiomyocyte I	Non-sig. RNA & Sig. Protein	Concordant	0.0239566	0.00813825	0.0320525	0.0128259	2.39298	0.0327317	0.168247	0.0671103	0.751336	0.86602	0.409055	0.00240301	0.0287924
MACROD1	ENSG00000133315	Cardiomyocyte I	Non-sig. RNA & Sig. Protein	Concordant	0.256108	0.337067	0.37674	0.556016	-0.568227	0.0368889	0.178531	-0.614626	0.0201337	0.107528	-0.497822	0.00267518	0.031263
AHNAK	ENSG00000124942	Cardiomyocyte I	Non-sig. RNA & Sig. Protein	Concordant	0.229394	0.131409	0.321405	0.200121	1.30953	0.0385764	0.18139	0.297912	0.082921	0.237442	0.431703	0.00364533	0.0378311
ACSL3	ENSG00000123983	Cardiomyocyte I	Non-sig. RNA & Sig. Protein	Concordant	0.252686	0.240461	0.345733	0.364021	-0.227587	0.0452312	0.196587	-0.264167	0.0353669	0.14729	-0.74504	0.0009584	0.0170699
NAP1L4	ENSG00000205531	Cardiomyocyte I	Non-sig. RNA & Sig. Protein	Concordant	0.226352	0.182823	0.303794	0.26625	0.241436	0.0452647	0.196627	0.214474	0.0610625	0.199287	0.332358	0.00190706	0.0252614
DDAH1	ENSG00000153904	Cardiomyocyte I	Non-sig. RNA & Sig. Protein	Concordant	0.131191	0.0521806	0.178858	0.0753969	1.0327	0.047038	0.200191	1.37847	0.00799322	0.0665656	1.63136	2.67e-06	0.000391697
LTBP2	ENSG00000119681	Cardiomyocyte I	Non-sig. RNA & Sig. Protein	Concordant	0.0194885	0.00282445	0.0367141	0.0055701	1.98303	0.0479217	0.201875	0.71141	0.0703875	0.21533	2.87413	0.00179545	0.0243902
ATP1B1	ENSG00000143153	Cardiomyocyte I	Non-sig. RNA & Sig. Protein	Concordant	0.371613	0.484561	0.565007	0.840626	-0.49014	0.0491672	0.204368	-0.542644	0.0232353	0.116095	-0.873278	0.000114267	0.00416518
C6orf136	ENSG00000204564	Cardiomyocyte I	Non-sig. RNA & Sig. Protein	Concordant	0.0523814	0.0581167	0.0635136	0.0804952	-0.357609	0.0530301	0.212957	-0.349072	0.0545952	0.187363	-0.819166	0.000150212	0.00508017
AHCY	ENSG00000101444	Cardiomyocyte I	Non-sig. RNA & Sig. Protein	Concordant	0.0168267	0.0183829	0.0199623	0.0247334	-0.418168	0.0554324	0.218885	-0.360807	0.0891971	0.248448	-0.356354	0.00547911	0.0491839
PPP1R13L	ENSG00000104881	Cardiomyocyte I	Non-sig. RNA & Sig. Protein	Concordant	0.32408	0.382019	0.479238	0.620293	-0.291414	0.0555221	0.218943	-0.341159	0.0204842	0.108726	-1.08303	0.00165022	0.0233871
ANP32A	ENSG00000140350	Cardiomyocyte I	Non-sig. RNA & Sig. Protein	Concordant	0.134899	0.0954091	0.174764	0.135315	0.444087	0.0570276	0.222005	0.342423	0.0297432	0.133062	0.42382	0.00153537	0.0220132
NAMPT	ENSG00000105835	Cardiomyocyte I	Non-sig. RNA & Sig. Protein	Concordant	0.173305	0.227967	0.245903	0.3543	-0.888551	0.0650908	0.238456	-0.367983	0.224735	0.429046	-0.669397	0.00301296	0.0330983
TSPAN14	ENSG00000108219	Cardiomyocyte I	Non-sig. RNA & Sig. Protein	Concordant	0.0399277	0.0156542	0.0597957	0.0255439	1.23947	0.067953	0.243918	-0.0919922	0.595894	0.75788	2.14169	1.96e-06	0.000359436
LDHB	ENSG00000111716	Cardiomyocyte I	Non-sig. RNA & Sig. Protein	Concordant	0.227778	0.254153	0.303162	0.384328	-0.407402	0.0684165	0.244702	-0.411855	0.0608915	0.199069	-0.490647	0.00280533	0.0318744
TMEM11	ENSG00000178307	Cardiomyocyte I	Non-sig. RNA & Sig. Protein	Concordant	0.024527	0.0267126	0.0285693	0.0366817	-0.372517	0.0742173	0.254756	-0.402906	0.0496287	0.177924	-0.712946	0.00298335	0.0330425
PDLIM1	ENSG00000107438	Cardiomyocyte I	Non-sig. RNA & Sig. Protein	Concordant	0.259816	0.203313	0.361434	0.302981	0.331105	0.0851706	0.272924	0.303968	0.0897586	0.248951	0.467997	0.00111469	0.0183065
EML1	ENSG00000066629	Cardiomyocyte I	Non-sig. RNA & Sig. Protein	Concordant	0.141553	0.146153	0.184021	0.212443	-0.309724	0.0870559	0.275847	-0.333177	0.0585311	0.194344	-1.14392	0.00225942	0.0279616
SYNPO2L	ENSG00000166317	Cardiomyocyte I	Non-sig. RNA & Sig. Protein	Concordant	0.165985	0.109292	0.215791	0.154991	0.398395	0.0893805	0.279511	0.373894	0.100784	0.26827	1.08614	6.66e-05	0.00292426
ITIH4	ENSG00000055955	Cardiomyocyte I	Non-sig. RNA & Sig. Protein	Concordant	0.0294705	0.0125904	0.0363188	0.0172474	0.708468	0.101395	0.298702	0.695301	0.0804109	0.232822	0.814615	0.000738284	0.0146325
SLC16A1	ENSG00000155380	Cardiomyocyte I	Non-sig. RNA & Sig. Protein	Concordant	0.248503	0.256307	0.339828	0.391733	-0.28154	0.105399	0.304518	-0.278204	0.104965	0.274862	-1.46045	0.000115378	0.00416518
CRK	ENSG00000167193	Cardiomyocyte I	Non-sig. RNA & Sig. Protein	Concordant	0.24489	0.198717	0.338474	0.297584	0.273883	0.105632	0.304762	0.231069	0.141802	0.327538	1.18691	3.41e-05	0.00191267
COPB2	ENSG00000184432	Cardiomyocyte I	Non-sig. RNA & Sig. Protein	Concordant	0.103527	0.0999569	0.12906	0.141933	-0.175619	0.109407	0.31149	-0.200133	0.0657628	0.207835	-0.590758	0.00388385	0.0392623
ACSF2	ENSG00000167107	Cardiomyocyte I	Non-sig. RNA & Sig. Protein	Concordant	0.0484837	0.0536646	0.0612928	0.0732657	-0.350261	0.113022	0.316673	-0.386841	0.0755307	0.224495	-1.24795	0.00378129	0.0389354
MDH1	ENSG00000014641	Cardiomyocyte I	Non-sig. RNA & Sig. Protein	Concordant	0.30269	0.324668	0.417237	0.503975	-0.249508	0.121692	0.330208	-0.224375	0.15526	0.345825	-0.404648	0.00173292	0.0243883
FAM98B	ENSG00000171262	Cardiomyocyte I	Non-sig. RNA & Sig. Protein	Concordant	0.0646449	0.0605103	0.0752914	0.0850134	-0.197627	0.138135	0.351534	-0.198023	0.130955	0.311123	-0.772569	0.0021375	0.0270887
COL18A1	ENSG00000182871	Cardiomyocyte I	Non-sig. RNA & Sig. Protein	Concordant	0.113414	0.0810953	0.156846	0.118816	0.345784	0.141502	0.356493	0.276321	0.132785	0.313894	1.81016	3.48e-06	0.000459205
NES	ENSG00000132688	Cardiomyocyte I	Non-sig. RNA & Sig. Protein	Concordant	0.0415439	0.00143616	0.0515801	0.00262503	3.43866	0.143259	0.358581	0.402915	0.37043	0.577371	1.74119	9.72e-06	0.000827126
CCT8	ENSG00000156261	Cardiomyocyte I	Non-sig. RNA & Sig. Protein	Concordant	0.0426847	0.0427498	0.0473231	0.0583994	-0.281098	0.147838	0.366034	-0.26585	0.12173	0.29959	-0.445558	0.00353405	0.0371146
BSG	ENSG00000172270	Cardiomyocyte I	Non-sig. RNA & Sig. Protein	Concordant	0.26571	0.280339	0.381551	0.443734	-0.457373	0.148575	0.367371	-0.529267	0.0951212	0.258913	-0.413724	0.00534128	0.048628
DES	ENSG00000175084	Cardiomyocyte I	Non-sig. RNA & Sig. Protein	Concordant	0.569066	0.50213	1.02446	0.875675	0.363967	0.15147	0.370994	-0.20873	0.30451	0.513374	2.72421	9.59e-07	0.000359436
HNRNPLL	ENSG00000143889	Cardiomyocyte I	Non-sig. RNA & Sig. Protein	Concordant	0.156574	0.117622	0.192995	0.166906	0.169479	0.168013	0.390691	0.285293	0.0189683	0.104762	0.662543	0.0030135	0.0330983
TGM2	ENSG00000198959	Cardiomyocyte I	Non-sig. RNA & Sig. Protein	Concordant	0.192033	0.22993	0.260816	0.360115	-0.424906	0.170931	0.393743	-0.472435	0.109939	0.281658	-2.34913	0.000265573	0.00736894
AP2A1	ENSG00000196961	Cardiomyocyte I	Non-sig. RNA & Sig. Protein	Concordant	0.103622	0.105127	0.136534	0.152844	-0.251164	0.179327	0.403189	-0.275794	0.132575	0.313536	-1.3955	0.00315846	0.0344037
LETM1	ENSG00000168924	Cardiomyocyte I	Non-sig. RNA & Sig. Protein	Concordant	0.067592	0.066973	0.0852475	0.0946159	-0.202915	0.190542	0.416038	-0.192173	0.19887	0.398485	-0.60444	0.000514255	0.0114879
PTER	ENSG00000165983	Cardiomyocyte I	Non-sig. RNA & Sig. Protein	Concordant	0.0982983	0.0917229	0.122308	0.12885	-0.267157	0.196562	0.424143	-0.302726	0.136576	0.320113	-1.19615	0.00442732	0.0426166
MRPS6	ENSG00000243927	Cardiomyocyte I	Non-sig. RNA & Sig. Protein	Concordant	0.0698736	0.0730528	0.0839767	0.101506	-0.279552	0.200778	0.428649	-0.267468	0.200546	0.400688	-0.729743	0.00070697	0.0144444
TOM1L2	ENSG00000175662	Cardiomyocyte I	Non-sig. RNA & Sig. Protein	Concordant	0.587318	0.557279	1.0701	0.999166	0.116082	0.214629	0.443602	0.0934987	0.324303	0.532454	0.530182	2.23e-05	0.00145295
SND1	ENSG00000197157	Cardiomyocyte I	Non-sig. RNA & Sig. Protein	Concordant	0.324175	0.33544	0.469211	0.533237	-0.164941	0.217995	0.447555	-0.165535	0.179039	0.375669	-1.1062	0.000987826	0.017449
BCAM	ENSG00000187244	Cardiomyocyte I	Non-sig. RNA & Sig. Protein	Concordant	0.0207244	0.0213031	0.0285704	0.0300308	-0.280444	0.218471	0.448324	-0.00113905	0.995726	0.998038	-1.03488	1.82e-06	0.000359436
RAD23B	ENSG00000119318	Cardiomyocyte I	Non-sig. RNA & Sig. Protein	Concordant	0.307063	0.253531	0.436204	0.386093	0.137654	0.221172	0.451138	0.11165	0.347258	0.55689	0.416714	0.00207843	0.0267255
ADSSL1	ENSG00000185100	Cardiomyocyte I	Non-sig. RNA & Sig. Protein	Concordant	0.0344139	0.0352817	0.0445147	0.0489878	-0.281371	0.238618	0.470132	-0.319316	0.161257	0.353086	-0.862638	0.000132949	0.00467273
NDRG4	ENSG00000103034	Cardiomyocyte I	Non-sig. RNA & Sig. Protein	Concordant	0.477517	0.538848	0.803898	0.968356	-0.226314	0.242268	0.473986	-0.278715	0.123848	0.301716	-0.537773	0.00279567	0.0318744
ATP1A2	ENSG00000018625	Cardiomyocyte I	Non-sig. RNA & Sig. Protein	Concordant	0.333492	0.357892	0.499462	0.585543	-0.268275	0.260076	0.493529	-0.328086	0.167026	0.360016	-0.716753	0.00138878	0.0212838
LYRM7	ENSG00000186687	Cardiomyocyte I	Non-sig. RNA & Sig. Protein	Concordant	0.0879361	0.0970367	0.105354	0.135432	-0.238196	0.26588	0.499246	-0.243567	0.235671	0.440972	-1.06021	0.00436336	0.0425993
REEP5	ENSG00000129625	Cardiomyocyte I	Non-sig. RNA & Sig. Protein	Concordant	0.184999	0.16401	0.236503	0.239488	-0.134837	0.272825	0.506072	-0.172921	0.190399	0.388967	-0.646252	0.000397774	0.00989182
DDRGK1	ENSG00000198171	Cardiomyocyte I	Non-sig. RNA & Sig. Protein	Concordant	0.0344139	0.0314998	0.0415775	0.0426256	-0.235615	0.279346	0.511754	-0.249888	0.234089	0.439056	-0.928642	0.00130002	0.0202773
SCAMP3	ENSG00000116521	Cardiomyocyte I	Non-sig. RNA & Sig. Protein	Concordant	0.0343189	0.0342764	0.0400705	0.0488133	-0.235889	0.301175	0.535561	-0.224558	0.271631	0.479195	-0.523099	0.00504312	0.0468087
MFGE8	ENSG00000140545	Cardiomyocyte I	Non-sig. RNA & Sig. Protein	Concordant	0.264189	0.198573	0.366987	0.308764	0.556321	0.304692	0.538798	0.172886	0.458058	0.652953	1.30685	0.000111647	0.00416518
RTN4IP1	ENSG00000130347	Cardiomyocyte I	Non-sig. RNA & Sig. Protein	Concordant	0.107615	0.0920101	0.134535	0.129208	0.163186	0.318661	0.552495	0.165093	0.324209	0.532431	0.482987	0.000485312	0.0112633
IFIT3	ENSG00000119917	Cardiomyocyte I	Non-sig. RNA & Sig. Protein	Concordant	0.0132142	0.00756379	0.0157911	0.0116268	0.911151	0.336096	0.5684	0.0656834	0.861396	0.927449	1.33559	0.00511299	0.0472907
VCL	ENSG00000035403	Cardiomyocyte I	Non-sig. RNA & Sig. Protein	Concordant	0.66917	0.628896	1.35602	1.22904	0.287039	0.3369	0.569053	0.258325	0.36734	0.574889	0.530542	0.00336801	0.0360898
DNAJC5	ENSG00000101152	Cardiomyocyte I	Non-sig. RNA & Sig. Protein	Concordant	0.152296	0.14826	0.206964	0.215438	-0.148231	0.339095	0.570808	-0.161777	0.285894	0.493428	-0.981471	0.00219231	0.0273883
FKBP5	ENSG00000096060	Cardiomyocyte I	Non-sig. RNA & Sig. Protein	Concordant	0.482841	0.654555	0.870686	1.28509	-0.541855	0.347683	0.577731	-0.652369	0.26656	0.474091	-1.74427	0.000487106	0.0112633
PYGM	ENSG00000068976	Cardiomyocyte I	Non-sig. RNA & Sig. Protein	Concordant	0.0306113	0.030303	0.0387649	0.0428743	-0.395967	0.391757	0.618396	-0.393682	0.362732	0.571146	-0.757571	4.63e-05	0.00228738
PCCA	ENSG00000175198	Cardiomyocyte I	Non-sig. RNA & Sig. Protein	Concordant	0.48883	0.483652	0.808941	0.83274	-0.0845543	0.404872	0.62799	0.00151123	0.985863	0.993062	-0.467374	0.00104247	0.0180787
RAB10	ENSG00000084733	Cardiomyocyte I	Non-sig. RNA & Sig. Protein	Concordant	0.350889	0.322514	0.518974	0.511871	-0.0726398	0.41825	0.638446	-0.0592076	0.528171	0.708658	-0.474362	0.00398468	0.0399377
GPT	ENSG00000167701	Cardiomyocyte I	Non-sig. RNA & Sig. Protein	Concordant	0.0237665	0.0285796	0.0304074	0.0388576	-0.253171	0.44673	0.663404	-0.184036	0.553347	0.727762	-1.18621	1.14e-06	0.000359436
HIBADH	ENSG00000106049	Cardiomyocyte I	Non-sig. RNA & Sig. Protein	Concordant	0.306683	0.289004	0.432397	0.451615	-0.0956998	0.463773	0.676831	-0.0810591	0.523154	0.70518	-0.489626	0.00383745	0.0392623
P4HB	ENSG00000185624	Cardiomyocyte I	Non-sig. RNA & Sig. Protein	Concordant	0.0900276	0.0579252	0.117632	0.0868702	0.339913	0.485562	0.694317	0.00392267	0.974947	0.988104	0.484086	0.000441194	0.0106696
PRKCSH	ENSG00000130175	Cardiomyocyte I	Non-sig. RNA & Sig. Protein	Concordant	0.0267136	0.021351	0.0338113	0.0298928	0.189646	0.512834	0.713911	0.131386	0.512083	0.695947	0.452826	0.00231448	0.0283766
ACTN4	ENSG00000130402	Cardiomyocyte I	Non-sig. RNA & Sig. Protein	Concordant	0.478753	0.44995	0.825709	0.777108	0.212185	0.526544	0.723721	0.19549	0.534945	0.713242	1.04189	0.00496407	0.0462378
EHD3	ENSG00000013016	Cardiomyocyte I	Non-sig. RNA & Sig. Protein	Concordant	0.0366004	0.0241754	0.0431096	0.0341052	0.124768	0.531223	0.726747	0.122861	0.555124	0.728746	1.86231	5.1e-05	0.00244601
SIAE	ENSG00000110013	Cardiomyocyte I	Non-sig. RNA & Sig. Protein	Concordant	0.136705	0.133515	0.169173	0.190005	-0.132066	0.537862	0.731444	-0.124213	0.554345	0.728368	-0.901294	0.000154062	0.00510326
FHL1	ENSG00000022267	Cardiomyocyte I	Non-sig. RNA & Sig. Protein	Concordant	0.41677	0.367993	0.675365	0.628644	0.269137	0.551457	0.741475	0.326924	0.475721	0.666906	0.904928	2.27e-06	0.000359436
L2HGDH	ENSG00000087299	Cardiomyocyte I	Non-sig. RNA & Sig. Protein	Concordant	0.0831828	0.0815262	0.10068	0.112556	-0.0944879	0.57363	0.756894	-0.0966297	0.569508	0.738876	-0.555558	0.00125951	0.0200005
CISD2	ENSG00000145354	Cardiomyocyte I	Non-sig. RNA & Sig. Protein	Concordant	0.0325126	0.0259467	0.0381624	0.0350835	0.105018	0.58475	0.765725	0.128243	0.502727	0.689258	1.23448	0.0035704	0.0371999
SVIL	ENSG00000197321	Cardiomyocyte I	Non-sig. RNA & Sig. Protein	Concordant	0.842666	0.833788	2.12005	1.99356	0.132213	0.599624	0.776008	0.237125	0.350607	0.559668	1.14888	0.00146895	0.0218766
UQCC1	ENSG00000101019	Cardiomyocyte I	Non-sig. RNA & Sig. Protein	Concordant	0.297367	0.288286	0.41199	0.441493	-0.0559022	0.619559	0.788683	-0.0691657	0.530094	0.7101	-0.891131	9.73e-06	0.000827126
QARS	ENSG00000172053	Cardiomyocyte I	Non-sig. RNA & Sig. Protein	Concordant	0.040308	0.0381541	0.0528485	0.0533747	-0.0859172	0.629829	0.795561	-0.084538	0.623003	0.77794	-1.43695	2.32e-05	0.00145295
PCCB	ENSG00000114054	Cardiomyocyte I	Non-sig. RNA & Sig. Protein	Concordant	0.15087	0.134185	0.194007	0.190038	-0.0482476	0.72279	0.858013	-0.0752276	0.595227	0.757248	-0.48283	0.000992928	0.017449
TPM2	ENSG00000198467	Cardiomyocyte I	Non-sig. RNA & Sig. Protein	Concordant	0.347276	0.340849	0.542692	0.55692	-0.0850905	0.727745	0.861203	-0.141581	0.546159	0.722578	-0.882805	0.00143341	0.0217154
PSMC1	ENSG00000100764	Cardiomyocyte I	Non-sig. RNA & Sig. Protein	Concordant	0.0715848	0.063622	0.0873322	0.091177	-0.0474059	0.739292	0.866589	-0.0408218	0.765739	0.874113	-0.568711	0.00554246	0.0495252
NDRG2	ENSG00000165795	Cardiomyocyte I	Non-sig. RNA & Sig. Protein	Concordant	0.0746269	0.0795634	0.0970149	0.112078	-0.110417	0.742126	0.868147	-0.33784	0.0779201	0.228801	-0.38572	0.00320565	0.034774
CA2	ENSG00000104267	Cardiomyocyte I	Non-sig. RNA & Sig. Protein	Concordant	0.0207244	0.0151755	0.0258548	0.0209797	0.10454	0.765947	0.883184	0.230423	0.276218	0.483381	1.37423	9.05e-05	0.00366894
SEC23A	ENSG00000100934	Cardiomyocyte I	Non-sig. RNA & Sig. Protein	Concordant	0.186425	0.181531	0.250062	0.26663	-0.0463731	0.780425	0.891721	-0.0404254	0.796966	0.89127	-0.945612	0.00177817	0.0243902
TF	ENSG00000091513	Cardiomyocyte I	Non-sig. RNA & Sig. Protein	Concordant	0.01445	0.0106276	0.0167691	0.0144563	0.0831957	0.788733	0.895956	-0.168549	0.646287	0.794338	1.55833	2.02e-07	0.000133788
EIF4G1	ENSG00000114867	Cardiomyocyte I	Non-sig. RNA & Sig. Protein	Concordant	0.104287	0.0951697	0.143691	0.139269	-0.0684167	0.799869	0.902179	-0.083419	0.73884	0.857229	-1.7593	0.000477304	0.0112633
ACSS1	ENSG00000154930	Cardiomyocyte I	Non-sig. RNA & Sig. Protein	Concordant	0.181956	0.156781	0.239787	0.232297	-0.0480881	0.815226	0.910967	-0.0379777	0.845092	0.918296	-0.789275	0.000554933	0.0120175
SARS	ENSG00000031698	Cardiomyocyte I	Non-sig. RNA & Sig. Protein	Concordant	0.0760529	0.0666858	0.0932972	0.0938414	-0.0227117	0.853733	0.931436	-0.0365664	0.768036	0.87554	-1.1193	0.000211657	0.00626886
BCS1L	ENSG00000074582	Cardiomyocyte I	Non-sig. RNA & Sig. Protein	Concordant	0.0146402	0.0137872	0.0181778	0.0187057	-0.0408844	0.869626	0.939031	-0.141534	0.531331	0.710974	-0.554185	0.00351444	0.0370562
MLYCD	ENSG00000103150	Cardiomyocyte I	Non-sig. RNA & Sig. Protein	Concordant	0.332541	0.328642	0.482031	0.520224	-0.0408426	0.876757	0.943255	-0.0270278	0.915308	0.957078	-0.477295	0.00439025	0.0426166
PRKACA	ENSG00000072062	Cardiomyocyte I	Non-sig. RNA & Sig. Protein	Concordant	0.155338	0.155728	0.203116	0.228275	-0.0245208	0.907009	0.956282	-0.067141	0.745336	0.861926	-0.425358	0.00082151	0.0154679
CLTB	ENSG00000175416	Cardiomyocyte I	Non-sig. RNA & Sig. Protein	Concordant	0.0924993	0.0768826	0.116293	0.110642	0.0142309	0.940464	0.972162	0.00991022	0.957152	0.979402	0.570537	0.000290879	0.00782404
DHX9	ENSG00000135829	Cardiomyocyte I	Non-sig. RNA & Sig. Protein	Concordant	0.14374	0.128106	0.184795	0.185842	-0.00586253	0.958101	0.979563	0.00387487	0.972143	0.987269	-1.43165	0.00153658	0.0220132
ZADH2	ENSG00000180011	Cardiomyocyte I	Non-sig. RNA & Sig. Protein	Concordant	0.0547581	0.0521806	0.0683976	0.0720335	-0.0212447	0.958434	0.979676	-0.195781	0.473501	0.664629	-0.506336	0.00200535	0.0261688
PGAM5	ENSG00000247077	Cardiomyocyte I	Non-sig. RNA & Sig. Protein	Concordant	0.0171119	0.012734	0.0204987	0.0179825	-0.0098769	0.962372	0.982232	0.0563061	0.792027	0.889551	-0.714637	0.00294587	0.0329039
HSP90AA1	ENSG00000080824	Cardiomyocyte I	Non-sig. RNA & Sig. Protein	Discordant	0.10809	0.0141223	0.155189	0.0230167	2.70076	5.60545e-05	0.0107928	-0.156107	0.245069	0.452086	-0.358126	0.00451386	0.0430178
KPNA3	ENSG00000102753	Cardiomyocyte I	Non-sig. RNA & Sig. Protein	Discordant	0.343949	0.250419	0.501998	0.376614	0.418692	0.00243876	0.0534427	0.377183	0.00752938	0.0646953	-1.13499	0.0042073	0.0412284
FXYD1	ENSG00000266964	Cardiomyocyte I	Non-sig. RNA & Sig. Protein	Discordant	0.0260481	0.00622337	0.0306288	0.00918913	2.53021	0.00308778	0.0584391	0.678956	0.0290129	0.131156	-1.13733	0.00491452	0.046102
ANXA4	ENSG00000196975	Cardiomyocyte I	Non-sig. RNA & Sig. Protein	Discordant	0.250689	0.264254	0.342171	0.407167	-0.495453	0.00483209	0.0696705	-0.53165	0.00283321	0.0383761	1.09238	0.00285376	0.0322855
MYO1C	ENSG00000197879	Cardiomyocyte I	Non-sig. RNA & Sig. Protein	Discordant	0.150965	0.109675	0.202936	0.161345	0.50871	0.00653668	0.0795948	0.454002	0.00872808	0.069098	-0.939219	0.00141392	0.0215439
COPB1	ENSG00000129083	Cardiomyocyte I	Non-sig. RNA & Sig. Protein	Discordant	0.152866	0.113792	0.200601	0.161988	0.31217	0.02317	0.141303	0.282655	0.0287748	0.130682	-1.24413	0.000366277	0.00919531
VAMP3	ENSG00000049245	Cardiomyocyte I	Non-sig. RNA & Sig. Protein	Discordant	0.0236715	0.0125425	0.0277949	0.0170333	1.01696	0.0240201	0.14328	0.395346	0.117789	0.293617	-1.01928	0.000752159	0.0147962
MRPS34	ENSG00000074071	Cardiomyocyte I	Non-sig. RNA & Sig. Protein	Discordant	0.0171119	0.00368615	0.0202282	0.00536	1.82569	0.025251	0.146846	0.157159	0.488963	0.678293	-0.894663	0.00149209	0.0220132
METAP2	ENSG00000111142	Cardiomyocyte I	Non-sig. RNA & Sig. Protein	Discordant	0.160947	0.124803	0.208235	0.178053	0.254234	0.0270408	0.152246	0.215688	0.0536738	0.18544	-0.80051	0.00128218	0.0201248
MYH7	ENSG00000092054	Cardiomyocyte I	Non-sig. RNA & Sig. Protein	Discordant	0.874418	0.833597	2.27571	1.94617	0.560164	0.0307558	0.162592	0.381072	0.139846	0.325054	-1.75661	0.000717836	0.0144444
NDUFA4	ENSG00000189043	Cardiomyocyte I	Non-sig. RNA & Sig. Protein	Discordant	0.061888	0.0281967	0.0742274	0.0416128	1.66836	0.0328045	0.16849	-0.838848	0.00163343	0.0292426	-0.778879	0.000220706	0.0063932
NSUN2	ENSG00000037474	Cardiomyocyte I	Non-sig. RNA & Sig. Protein	Discordant	0.0857496	0.053904	0.101749	0.0752172	0.467664	0.034478	0.172374	0.483231	0.0268706	0.126482	-0.894723	0.000588399	0.0126099
CTSB	ENSG00000164733	Cardiomyocyte I	Non-sig. RNA & Sig. Protein	Discordant	0.0699686	0.0352817	0.0961163	0.0558847	1.2408	0.0388895	0.181872	-0.930657	0.00162995	0.0292426	-0.657576	0.000202903	0.00621921
ALDH4A1	ENSG00000159423	Cardiomyocyte I	Non-sig. RNA & Sig. Protein	Discordant	0.00998194	0.0117287	0.0126033	0.0167819	-0.527168	0.0469819	0.200191	-0.491993	0.0424044	0.162722	0.463753	0.00536827	0.048628
COPG1	ENSG00000181789	Cardiomyocyte I	Non-sig. RNA & Sig. Protein	Discordant	0.0613176	0.0461008	0.0782729	0.0650159	0.316914	0.0528683	0.212695	0.306371	0.0521142	0.182168	-1.25247	0.00403166	0.0401036
A2M	ENSG00000175899	Cardiomyocyte I	Non-sig. RNA & Sig. Protein	Discordant	0.16589	0.243382	0.225973	0.381246	-1.14052	0.053298	0.21345	-0.820229	0.00275489	0.0377468	1.21668	0.00204274	0.0265254
HNRNPA0	ENSG00000177733	Cardiomyocyte I	Non-sig. RNA & Sig. Protein	Discordant	0.060462	0.0596486	0.0711908	0.0858801	-0.3998	0.0581953	0.224517	-0.401108	0.0501991	0.178925	0.759063	0.00269947	0.0313165
HSPH1	ENSG00000120694	Cardiomyocyte I	Non-sig. RNA & Sig. Protein	Discordant	0.0538074	0.0308296	0.0689389	0.0426299	0.527229	0.0733804	0.253093	0.412428	0.0639082	0.204926	-0.918593	0.00162113	0.0230989
ITIH2	ENSG00000151655	Cardiomyocyte I	Non-sig. RNA & Sig. Protein	Discordant	0.0130241	0.0168988	0.0146572	0.0238106	-0.853278	0.0824904	0.269192	-1.09117	0.0262892	0.124611	1.60326	1.14e-05	0.000914349
NPEPPS	ENSG00000141279	Cardiomyocyte I	Non-sig. RNA & Sig. Protein	Discordant	0.375131	0.327972	0.562679	0.515237	0.189797	0.0925385	0.284846	0.137391	0.193166	0.392283	-0.430865	0.00146127	0.0218766
SYNM	ENSG00000182253	Cardiomyocyte I	Non-sig. RNA & Sig. Protein	Discordant	0.204867	0.236536	0.273988	0.355304	-0.393716	0.0981859	0.293295	-0.427022	0.0662548	0.208382	1.21967	5.71e-05	0.00263926
ACAD9	ENSG00000177646	Cardiomyocyte I	Non-sig. RNA & Sig. Protein	Discordant	0.0910733	0.0697018	0.114615	0.0973813	0.197695	0.113545	0.317318	0.169569	0.152867	0.34292	-0.618903	8.52e-05	0.00350753
PGAM1	ENSG00000171314	Cardiomyocyte I	Non-sig. RNA & Sig. Protein	Discordant	0.0409735	0.0418881	0.0493416	0.0581375	-0.29693	0.149647	0.368439	-0.262301	0.195019	0.394728	0.41692	0.00244361	0.0290448
PGM5	ENSG00000154330	Cardiomyocyte I	Non-sig. RNA & Sig. Protein	Discordant	0.547866	0.590837	0.981483	1.11545	-0.3323	0.15355	0.373537	-0.336397	0.17991	0.376683	0.523982	0.00150661	0.0220132
LCLAT1	ENSG00000172954	Cardiomyocyte I	Non-sig. RNA & Sig. Protein	Discordant	0.534557	0.472019	0.931768	0.805544	0.220029	0.155464	0.375824	0.249279	0.0987774	0.264825	-1.26715	0.00088559	0.0162112
EPRS	ENSG00000136628	Cardiomyocyte I	Non-sig. RNA & Sig. Protein	Discordant	0.0988687	0.0694624	0.124902	0.0983761	0.409123	0.158206	0.379183	0.270469	0.0758225	0.224995	-0.733941	0.00102185	0.0178384
SLC27A6	ENSG00000113396	Cardiomyocyte I	Non-sig. RNA & Sig. Protein	Discordant	0.312102	0.231174	0.487098	0.35496	0.460638	0.200336	0.428375	0.425627	0.227842	0.432202	-2.82189	0.00174154	0.0243883
ARL8A	ENSG00000143862	Cardiomyocyte I	Non-sig. RNA & Sig. Protein	Discordant	0.0378363	0.0268084	0.0487237	0.0374744	0.194528	0.203613	0.431895	0.157719	0.258237	0.466419	-0.571223	0.00468186	0.0442344
LMNA	ENSG00000160789	Cardiomyocyte I	Non-sig. RNA & Sig. Protein	Discordant	0.160757	0.160754	0.224284	0.246408	-0.291851	0.224454	0.455017	-0.331058	0.173676	0.369235	1.15487	0.00118325	0.0191353
RAB12	ENSG00000206418	Cardiomyocyte I	Non-sig. RNA & Sig. Protein	Discordant	0.168362	0.136962	0.217012	0.194304	0.174396	0.231197	0.462044	0.153347	0.279782	0.487723	-0.937798	0.000273718	0.00751583
SORBS1	ENSG00000095637	Cardiomyocyte I	Non-sig. RNA & Sig. Protein	Discordant	0.941344	0.96424	2.91951	3.06964	-0.219786	0.243131	0.474831	-0.146749	0.440025	0.637984	0.824858	0.000228294	0.00649874
SMTN	ENSG00000183963	Cardiomyocyte I	Non-sig. RNA & Sig. Protein	Discordant	0.147257	0.116952	0.198319	0.169154	0.264435	0.266963	0.500711	0.210041	0.365726	0.573352	-1.62653	0.00179984	0.0243902
CA1	ENSG00000133742	Cardiomyocyte I	Non-sig. RNA & Sig. Protein	Discordant	0.0520962	0.0492125	0.0595628	0.0697009	-0.516135	0.269463	0.503546	-0.717896	0.133051	0.314327	3.36161	0.00017786	0.00558142
TBCA	ENSG00000171530	Cardiomyocyte I	Non-sig. RNA & Sig. Protein	Discordant	0.261146	0.24544	0.352811	0.370246	-0.112044	0.294933	0.529078	-0.0572267	0.554662	0.72856	0.342664	0.00175145	0.0243883
PPP1R12C	ENSG00000125503	Cardiomyocyte I	Non-sig. RNA & Sig. Protein	Discordant	0.146687	0.157547	0.201779	0.236996	-0.257697	0.307734	0.542049	-0.261803	0.277317	0.484576	0.956094	0.00191996	0.0253051
SLC25A3	ENSG00000075415	Cardiomyocyte I	Non-sig. RNA & Sig. Protein	Discordant	0.146687	0.114414	0.185054	0.164776	0.615303	0.309496	0.543885	-0.156166	0.303952	0.512756	-0.525477	0.00441619	0.0426166
SETDB1	ENSG00000143379	Cardiomyocyte I	Non-sig. RNA & Sig. Protein	Discordant	0.133188	0.105127	0.17182	0.149359	0.119665	0.312253	0.546691	0.0958084	0.422768	0.622407	-1.34556	0.00177973	0.0243902
RARS	ENSG00000113643	Cardiomyocyte I	Non-sig. RNA & Sig. Protein	Discordant	0.0950661	0.0689837	0.118217	0.0973716	0.151847	0.318348	0.552248	0.165085	0.182805	0.380051	-0.667875	0.00211754	0.0269654
APOB	ENSG00000084674	Cardiomyocyte I	Non-sig. RNA & Sig. Protein	Discordant	0.0741515	0.0925846	0.0968511	0.134908	-0.521533	0.334347	0.566853	-0.484014	0.371894	0.57849	2.89933	0.000316944	0.0082888
PDIA3	ENSG00000167004	Cardiomyocyte I	Non-sig. RNA & Sig. Protein	Discordant	0.10039	0.0923453	0.124875	0.133335	-0.103224	0.343727	0.574513	-0.127283	0.196178	0.395816	0.466362	0.000683052	0.0142139
TIMM8A	ENSG00000126953	Cardiomyocyte I	Non-sig. RNA & Sig. Protein	Discordant	0.0136895	0.0144095	0.0152948	0.0191198	-0.233561	0.351941	0.581704	-0.228502	0.335136	0.544164	0.513512	0.0029189	0.0328241
TECR	ENSG00000099797	Cardiomyocyte I	Non-sig. RNA & Sig. Protein	Discordant	0.106759	0.0956484	0.137148	0.13849	-0.245635	0.356693	0.586629	-0.293006	0.259041	0.46721	1.0084	0.00152134	0.0220132
MYH11	ENSG00000133392	Cardiomyocyte I	Non-sig. RNA & Sig. Protein	Discordant	0.0578952	0.0216861	0.0870066	0.0335185	0.79247	0.362328	0.592436	0.510578	0.205303	0.406144	-4.23306	2.95e-05	0.00172959
CYB5B	ENSG00000103018	Cardiomyocyte I	Non-sig. RNA & Sig. Protein	Discordant	0.0919289	0.0749198	0.111333	0.104698	0.112218	0.385041	0.613442	0.086669	0.516567	0.699542	-0.785295	0.00268037	0.031263
ADH5	ENSG00000197894	Cardiomyocyte I	Non-sig. RNA & Sig. Protein	Discordant	0.069113	0.0511274	0.0844562	0.0706729	0.32444	0.445893	0.662459	0.0877266	0.584401	0.748971	-0.408475	0.00227452	0.028017
PALLD	ENSG00000129116	Cardiomyocyte I	Non-sig. RNA & Sig. Protein	Discordant	0.946763	0.96716	3.34231	3.26571	0.199998	0.456511	0.67145	0.291735	0.291238	0.499366	-0.60182	0.00144249	0.0217281
CD163	ENSG00000177575	Cardiomyocyte I	Non-sig. RNA & Sig. Protein	Discordant	0.0127389	0.00493082	0.0275121	0.0104241	0.706098	0.46382	0.676831	-2.06881	0.00210616	0.0329179	-3.01013	0.000317591	0.0082888
ESD	ENSG00000139684	Cardiomyocyte I	Non-sig. RNA & Sig. Protein	Discordant	0.0867953	0.0737709	0.107163	0.102113	0.0910622	0.504599	0.707582	0.0835299	0.524769	0.706432	-0.352567	0.00128261	0.0201248
ALDH5A1	ENSG00000112294	Cardiomyocyte I	Non-sig. RNA & Sig. Protein	Discordant	0.0557087	0.0440902	0.0654761	0.060088	0.0878339	0.580215	0.761381	0.0602321	0.713617	0.841832	-0.436838	0.0019902	0.0261003
PIN1	ENSG00000127445	Cardiomyocyte I	Non-sig. RNA & Sig. Protein	Discordant	0.0411636	0.0364785	0.0501031	0.0508525	-0.0859411	0.59811	0.775376	-0.0976894	0.543848	0.720446	0.707636	0.00210382	0.0269207
SERPIND1	ENSG00000099937	Cardiomyocyte I	Non-sig. RNA & Sig. Protein	Discordant	0.0142599	0.0121595	0.0154651	0.0169812	-0.11819	0.608153	0.782038	-0.252669	0.292143	0.500406	2.3617	3.69e-05	0.00198739
ERP44	ENSG00000023318	Cardiomyocyte I	Non-sig. RNA & Sig. Protein	Discordant	0.2158	0.191488	0.281793	0.282126	-0.0405146	0.644239	0.805588	-0.0553489	0.533545	0.712867	0.600162	0.00206173	0.0266408
SRPRB	ENSG00000144867	Cardiomyocyte I	Non-sig. RNA & Sig. Protein	Discordant	0.0231961	0.0153191	0.027308	0.0220801	0.188497	0.660029	0.815633	0.222805	0.33399	0.543226	-1.5211	5.51e-05	0.00259324
PSMC4	ENSG00000013275	Cardiomyocyte I	Non-sig. RNA & Sig. Protein	Discordant	0.0434452	0.0354732	0.053489	0.0494724	-0.0509866	0.663726	0.818587	-0.0629522	0.592334	0.755219	0.367976	0.00109566	0.0183065
HNRNPC	ENSG00000092199	Cardiomyocyte I	Non-sig. RNA & Sig. Protein	Discordant	0.458314	0.436067	0.731865	0.726181	-0.0604169	0.669172	0.822469	0.0962772	0.405144	0.608375	1.55887	0.00124543	0.0198967
USO1	ENSG00000138768	Cardiomyocyte I	Non-sig. RNA & Sig. Protein	Discordant	0.392433	0.370721	0.599887	0.593476	0.0457191	0.687116	0.833718	0.00298107	0.977946	0.989482	-0.432498	0.000438494	0.0106696
ACSS3	ENSG00000111058	Cardiomyocyte I	Non-sig. RNA & Sig. Protein	Discordant	0.556612	0.56288	0.996599	1.04704	0.0527565	0.690741	0.835709	0.0562335	0.66861	0.809947	-1.02064	0.00183212	0.0244882
THBS4	ENSG00000113296	Cardiomyocyte I	Non-sig. RNA & Sig. Protein	Discordant	0.111132	0.0783187	0.140167	0.110344	-0.167663	0.70625	0.846656	0.46116	0.00954997	0.0723359	2.56946	7.68e-05	0.00321488
ACTC1	ENSG00000159251	Cardiomyocyte I	Non-sig. RNA & Sig. Protein	Discordant	0.22236	0.10618	0.3585	0.185332	0.391112	0.764604	0.882174	-0.268951	0.464765	0.658167	-0.683749	0.00412019	0.0408302
IGF2R	ENSG00000197081	Cardiomyocyte I	Non-sig. RNA & Sig. Protein	Discordant	0.221599	0.196276	0.306914	0.294016	0.034906	0.795247	0.899957	0.00794982	0.951772	0.976991	-1.29524	0.000815233	0.0154601
RSU1	ENSG00000148484	Cardiomyocyte I	Non-sig. RNA & Sig. Protein	Discordant	0.227683	0.188568	0.312367	0.283346	-0.0433452	0.803215	0.904104	0.0704691	0.663401	0.806683	0.460524	0.000511109	0.0114879
MRPS35	ENSG00000061794	Cardiomyocyte I	Non-sig. RNA & Sig. Protein	Discordant	0.0959217	0.0811432	0.11987	0.114378	0.0354992	0.807351	0.906394	0.01033	0.943404	0.973074	-1.17015	4.59e-05	0.00228738
RAB6A	ENSG00000175582	Cardiomyocyte I	Non-sig. RNA & Sig. Protein	Discordant	0.232532	0.18852	0.319708	0.278858	0.0318464	0.820226	0.91447	0.195652	0.0665485	0.208936	-0.542586	0.00525996	0.0481432
NENF	ENSG00000117691	Cardiomyocyte I	Non-sig. RNA & Sig. Protein	Discordant	0.0228159	0.0181435	0.0266325	0.0257578	-0.0404827	0.838084	0.923713	-0.0360364	0.849142	0.920725	0.839663	0.00384833	0.0392623
CA3	ENSG00000164879	Cardiomyocyte I	Non-sig. RNA & Sig. Protein	Discordant	0.0827075	0.0639571	0.10284	0.0914179	-0.0581637	0.838518	0.923979	-0.093026	0.728447	0.850479	2.59594	0.00234134	0.0284298
HNRNPH3	ENSG00000096746	Cardiomyocyte I	Non-sig. RNA & Sig. Protein	Discordant	0.116266	0.0975633	0.151047	0.137678	-0.0388477	0.859223	0.933388	0.153744	0.252283	0.460078	1.08115	0.00304463	0.0333015
MTPN	ENSG00000105887	Cardiomyocyte I	Non-sig. RNA & Sig. Protein	Discordant	0.0970625	0.08009	0.118218	0.111885	-0.0292748	0.887642	0.94838	0.0507683	0.774813	0.878742	0.52745	0.000283676	0.00770895
MYL9	ENSG00000101335	Cardiomyocyte I	Non-sig. RNA & Sig. Protein	Discordant	0.188801	0.145244	0.251065	0.215431	0.062636	0.890789	0.949315	0.00534211	0.985156	0.992723	-1.9297	0.000209807	0.00626886
GANAB	ENSG00000089597	Cardiomyocyte I	Non-sig. RNA & Sig. Protein	Discordant	0.0775739	0.0652975	0.0973925	0.0921803	-0.0174783	0.911953	0.958898	0.00017033	0.999126	0.999446	0.373372	0.00219219	0.0273883
CYC1	ENSG00000179091	Cardiomyocyte I	Non-sig. RNA & Sig. Protein	Discordant	0.0336534	0.0337977	0.0410285	0.0476027	0.0413136	0.945182	0.974788	-0.311177	0.247814	0.455167	-0.838933	0.00111208	0.0183065
SGCE	ENSG00000127990	Cardiomyocyte I	Non-sig. RNA & Sig. Protein	Discordant	0.169503	0.125138	0.21649	0.180918	-0.00731404	0.971637	0.986739	0.00947315	0.95981	0.98037	0.741991	0.0044298	0.0426166
ATP1A3	ENSG00000105409	Cardiomyocyte I	Non-sig. RNA & Sig. Protein	Discordant	0.372754	0.354828	0.589965	0.590983	0.00386573	0.988124	0.994057	-0.0153048	0.952299	0.977097	-0.763442	2.85e-05	0.00170487
NDUFAF2	ENSG00000164182	Cardiomyocyte I	Non-sig. RNA & Sig. Protein	Discordant	0.240897	0.213557	0.325115	0.320235	0.00146621	0.989646	0.994768	-0.00535009	0.963547	0.982217	-0.570878	0.00180428	0.0243902
IPO7	ENSG00000205339	Cardiomyocyte I	Non-sig. RNA & Sig. Protein	Discordant	0.215135	0.20652	0.291603	0.309954	0.000735105	0.996917	0.998951	-0.0481087	0.77918	0.881113	-1.05211	0.000220112	0.0063932
COL14A1	ENSG00000187955	Fibroblast	Sig. RNA & Sig. Protein	Concordant	0.285009	0.0497445	0.754635	0.120671	2.91787	1.07639e-06	0.000240245	2.75324	4.34588e-07	6.8319e-05	3.42797	0.000509474	0.0114879
AHNAK	ENSG00000124942	Fibroblast	Sig. RNA & Sig. Protein	Concordant	0.171695	0.0472743	0.420902	0.104561	2.40385	2.91825e-05	0.00166453	0.377772	0.0107586	0.0430523	0.431703	0.00364533	0.0378311
DDAH1	ENSG00000153904	Fibroblast	Sig. RNA & Sig. Protein	Concordant	0.180074	0.0781942	0.454792	0.19076	1.80082	3.28447e-05	0.00176553	1.78323	9.91607e-05	0.0019039	1.63136	2.67e-06	0.000391697
THBS4	ENSG00000113296	Fibroblast	Sig. RNA & Sig. Protein	Concordant	0.201583	0.0449744	0.545885	0.11263	2.86646	8.30176e-05	0.00313397	2.71867	1.08171e-05	0.000418783	2.56946	7.68e-05	0.00321488
ATP1A1	ENSG00000163399	Fibroblast	Sig. RNA & Sig. Protein	Concordant	0.0829609	0.130153	0.195248	0.327084	-1.01869	0.000553868	0.00988968	-0.940219	3.62098e-05	0.000918692	-0.99149	2.54e-07	0.000133788
AEBP1	ENSG00000106624	Fibroblast	Sig. RNA & Sig. Protein	Concordant	0.101397	0.0418228	0.249332	0.0990806	1.48303	0.000796835	0.0122555	1.39475	0.000630421	0.00633372	1.84587	0.00123409	0.0198358
DPYSL3	ENSG00000113657	Fibroblast	Sig. RNA & Sig. Protein	Concordant	0.203073	0.116269	0.515543	0.288723	1.17384	0.00163788	0.0187262	1.09602	0.00200824	0.0137473	0.94174	0.000195197	0.0060534
SND1	ENSG00000197157	Fibroblast	Sig. RNA & Sig. Protein	Concordant	0.169739	0.256218	0.409134	0.653179	-0.657132	0.00170576	0.0190774	-0.578961	0.00149979	0.0113851	-1.1062	0.000987826	0.017449
PRDX6	ENSG00000117592	Fibroblast	Sig. RNA & Sig. Protein	Concordant	0.0206704	0.0557922	0.045254	0.133883	-2.03509	0.00236683	0.0231686	-1.53768	2.27645e-07	4.48976e-05	-0.437694	0.000495541	0.0113587
FKBP5	ENSG00000096060	Fibroblast	Sig. RNA & Sig. Protein	Concordant	0.378119	0.672317	1.05751	2.08138	-2.21847	0.00403382	0.0318824	-2.09443	0.00415242	0.0224082	-1.74427	0.000487106	0.0112633
ACTN1	ENSG00000072110	Fibroblast	Sig. RNA & Sig. Protein	Concordant	0.132588	0.0761499	0.323553	0.185231	1.17237	0.00405431	0.0319004	0.974883	0.000524915	0.00555358	1.16944	0.00111811	0.0183065
VCAN	ENSG00000038427	Fibroblast	Sig. RNA & Sig. Protein	Concordant	0.353538	0.261329	0.959494	0.711959	0.720378	0.00418512	0.0324275	0.644639	0.00324598	0.018741	2.01893	0.000646928	0.0136424
REEP5	ENSG00000129625	Fibroblast	Sig. RNA & Sig. Protein	Concordant	0.0713222	0.094293	0.1689	0.231845	-0.570971	0.00446965	0.033619	-0.492836	0.00549549	0.0270495	-0.646252	0.000397774	0.00989182
ALDH5A1	ENSG00000112294	Fibroblast	Sig. RNA & Sig. Protein	Discordant	0.0226257	0.00178876	0.0518699	0.00420856	4.18658	4.04014e-06	0.000538703	1.721	1.99981e-05	0.000622144	-0.436838	0.0019902	0.0261003
MFGE8	ENSG00000140545	Fibroblast	Sig. RNA & Sig. Protein	Discordant	0.160801	0.28833	0.398418	0.748556	-1.33525	4.93594e-06	0.000611621	-1.37632	1.9743e-06	0.00016643	1.30685	0.000111647	0.00416518
SERPING1	ENSG00000149131	Fibroblast	Sig. RNA & Sig. Protein	Discordant	0.0783985	0.172998	0.190525	0.442472	-1.94487	9.23486e-05	0.00330364	-1.95258	1.92362e-05	0.000614912	0.979558	0.000231152	0.00649874
PRELP	ENSG00000188783	Fibroblast	Sig. RNA & Sig. Protein	Discordant	0.104562	0.203066	0.263983	0.530914	-1.83024	0.000647456	0.0109009	-1.88784	0.000189625	0.00290346	2.18026	5.66e-06	0.000596365
SERPINF1	ENSG00000132386	Fibroblast	Sig. RNA & Sig. Protein	Discordant	0.0930168	0.168058	0.22663	0.426806	-1.21633	0.000801292	0.0122555	-1.24589	0.000333512	0.0041453	1.29169	0.000313779	0.0082888
C3	ENSG00000125730	Fibroblast	Sig. RNA & Sig. Protein	Discordant	0.0894786	0.189608	0.224282	0.495241	-1.49472	0.0011611	0.0151474	-1.57492	0.000773189	0.00719692	1.07795	4.11e-05	0.00216826
FBLN5	ENSG00000140092	Fibroblast	Sig. RNA & Sig. Protein	Discordant	0.219553	0.289779	0.550947	0.754591	-0.939665	0.00169747	0.0190261	-0.981296	0.000587711	0.00601699	0.994368	0.000713266	0.0144444
ERP44	ENSG00000023318	Fibroblast	Sig. RNA & Sig. Protein	Discordant	0.0798883	0.0964225	0.184422	0.234919	-0.434555	0.00194291	0.0206034	-0.274906	0.00580305	0.0280311	0.600162	0.00206173	0.0266408
SERPINF2	ENSG00000167711	Fibroblast	Sig. RNA & Sig. Protein	Discordant	0.00512104	0.0126065	0.0117126	0.0312509	-1.56992	0.00521581	0.0367633	-1.57139	0.00113744	0.00942752	0.677436	0.00237893	0.028634
ITGA5	ENSG00000161638	Fibroblast	Sig. RNA & Non-sig. Protein	Concordant	0.0444134	0.162777	0.104984	0.4136	-2.07045	3.43211e-08	4.40468e-05	-2.18816	1.37685e-09	3.59806e-06	-0.379513	0.282198	0.51531
LAMA2	ENSG00000196569	Fibroblast	Sig. RNA & Non-sig. Protein	Concordant	0.925791	0.987819	3.68997	4.67533	-1.38303	4.63341e-08	4.75713e-05	-1.06158	2.44173e-07	4.72656e-05	-1.22692	0.102388	0.2838
PGD	ENSG00000142657	Fibroblast	Sig. RNA & Non-sig. Protein	Concordant	0.01527	0.0552811	0.0354578	0.136241	-2.24376	5.40468e-07	0.000164401	-2.29829	3.80623e-08	1.80848e-05	-0.406571	0.0108941	0.0745892
NID1	ENSG00000116962	Fibroblast	Sig. RNA & Non-sig. Protein	Concordant	0.247114	0.519847	0.626956	1.4826	-1.84966	5.62626e-07	0.000164401	-1.89851	1.59155e-07	4.00459e-05	-0.0281252	0.955097	0.978482
PLIN2	ENSG00000147872	Fibroblast	Sig. RNA & Non-sig. Protein	Concordant	0.0308194	0.0894378	0.0726861	0.224738	-2.04061	2.35267e-06	0.000391716	-2.12441	1.8817e-07	4.19e-05	-1.57476	0.258907	0.488701
SERPINA3	ENSG00000196136	Fibroblast	Sig. RNA & Non-sig. Protein	Concordant	0.00595903	0.0954855	0.0128884	0.240028	-4.66519	6.07243e-06	0.000671509	-4.59078	5.07223e-08	2.04943e-05	-0.501138	0.102716	0.284112
SLC25A13	ENSG00000004864	Fibroblast	Sig. RNA & Non-sig. Protein	Concordant	0.236127	0.309966	0.586021	0.815479	-0.792045	3.24055e-05	0.00175852	-0.829245	1.90712e-05	0.000611508	-0.257446	0.449473	0.664884
PAICS	ENSG00000128050	Fibroblast	Sig. RNA & Non-sig. Protein	Concordant	0.0156425	0.0295571	0.0365264	0.0724095	-1.28373	3.62101e-05	0.00185884	-1.22868	8.94786e-07	9.44768e-05	-0.0570422	0.607614	0.787062
RDX	ENSG00000137710	Fibroblast	Sig. RNA & Non-sig. Protein	Concordant	0.106425	0.149574	0.24955	0.372967	-0.773841	8.58479e-05	0.00317051	-0.574697	9.14476e-05	0.00180892	-0.136892	0.226539	0.458294
METTL7A	ENSG00000185432	Fibroblast	Sig. RNA & Non-sig. Protein	Concordant	0.0333333	0.0765758	0.0792566	0.18936	-1.70408	9.3985e-05	0.0033505	-1.74089	3.11775e-05	0.000822976	-0.444568	0.15281	0.363544
GPX3	ENSG00000211445	Fibroblast	Sig. RNA & Non-sig. Protein	Concordant	0.0175047	0.114395	0.0397136	0.289355	-3.77895	9.43494e-05	0.00335185	-3.16623	7.45106e-08	2.88466e-05	-0.199795	0.568945	0.763614
GLS	ENSG00000115419	Fibroblast	Sig. RNA & Non-sig. Protein	Concordant	0.310428	0.194804	0.787871	0.487066	0.746808	0.000119018	0.00388851	0.742113	1.62984e-05	0.00055858	0.0875764	0.733873	0.869483
NMT1	ENSG00000136448	Fibroblast	Sig. RNA & Non-sig. Protein	Concordant	0.0832402	0.110903	0.198118	0.27258	-0.664946	0.000119892	0.00388851	-0.73923	1.09459e-05	0.000419083	-0.380866	0.269267	0.501618
SERBP1	ENSG00000142864	Fibroblast	Sig. RNA & Non-sig. Protein	Concordant	0.0540037	0.0870528	0.11968	0.208752	-0.918003	0.000156879	0.00465514	-0.619702	0.00124662	0.0100719	-0.681217	0.164677	0.38058
ATL3	ENSG00000184743	Fibroblast	Sig. RNA & Non-sig. Protein	Concordant	0.0565177	0.0763203	0.134273	0.185538	-0.681395	0.000193185	0.00526109	-0.707577	2.46415e-05	0.000705692	-0.262467	0.418313	0.638861
ARHGEF7	ENSG00000102606	Fibroblast	Sig. RNA & Non-sig. Protein	Concordant	0.175419	0.11414	0.432185	0.279051	0.674573	0.000244005	0.00611023	0.527433	0.000528849	0.0055839	0.209903	0.513457	0.720698
SCCPDH	ENSG00000143653	Fibroblast	Sig. RNA & Non-sig. Protein	Concordant	0.0515829	0.101278	0.121929	0.254526	-1.34541	0.000263625	0.00642906	-1.28531	0.000140108	0.00240484	-0.0127571	0.907269	0.95775
PTGR1	ENSG00000106853	Fibroblast	Sig. RNA & Non-sig. Protein	Concordant	0.0648045	0.0998296	0.155308	0.251764	-1.05205	0.000345154	0.00749196	-1.08566	0.000149516	0.00251355	-0.41141	0.0370821	0.158938
EEA1	ENSG00000102189	Fibroblast	Sig. RNA & Non-sig. Protein	Concordant	0.244879	0.172487	0.611714	0.427995	0.601252	0.000371974	0.00785815	0.601076	0.000315806	0.00398686	0.366255	0.185743	0.404643
RCN1	ENSG00000049449	Fibroblast	Sig. RNA & Non-sig. Protein	Concordant	0.0298883	0.057155	0.0703289	0.13675	-0.913491	0.00038	0.00794595	-0.922012	0.000131644	0.0023149	-0.539197	0.193425	0.411282
EIF2S2	ENSG00000125977	Fibroblast	Sig. RNA & Non-sig. Protein	Concordant	0.0468343	0.0640545	0.11163	0.1567	-0.706063	0.00039102	0.00804529	-0.729834	3.38196e-05	0.000870729	-0.396468	0.257548	0.488701
LAMC1	ENSG00000135862	Fibroblast	Sig. RNA & Non-sig. Protein	Concordant	0.501676	0.612692	1.41207	1.83049	-0.769099	0.000396123	0.0080895	-0.777042	0.000236534	0.00330547	-0.616199	0.192183	0.409866
PAWR	ENSG00000177425	Fibroblast	Sig. RNA & Non-sig. Protein	Concordant	0.0633147	0.0236797	0.151568	0.0566747	1.94507	0.00048945	0.0092834	1.31747	0.000284835	0.00376884	0.329962	0.552224	0.75267
HSPA12A	ENSG00000165868	Fibroblast	Sig. RNA & Non-sig. Protein	Concordant	0.0749534	0.0431005	0.181475	0.102263	0.776166	0.000577272	0.0100969	0.708652	0.000837631	0.0076137	0.121893	0.617084	0.793232
EIF4A1	ENSG00000161960	Fibroblast	Sig. RNA & Non-sig. Protein	Concordant	0.0579143	0.0881601	0.136492	0.214058	-0.771324	0.000673111	0.0111645	-0.792451	8.68029e-05	0.00172829	-0.18816	0.350556	0.579009
BPHL	ENSG00000137274	Fibroblast	Sig. RNA & Non-sig. Protein	Concordant	0.0206704	0.00545145	0.0480038	0.0124929	1.80926	0.000791642	0.012242	1.51012	0.000194922	0.00294015	0.268708	0.48402	0.694922
M6PR	ENSG00000003056	Fibroblast	Sig. RNA & Non-sig. Protein	Concordant	0.0185289	0.032879	0.0420851	0.0784396	-1.05864	0.000860939	0.0127735	-0.586559	0.00539503	0.0268065	-0.025462	0.968208	0.985171
NQO1	ENSG00000181019	Fibroblast	Sig. RNA & Non-sig. Protein	Concordant	0.00819367	0.025724	0.0195452	0.0646647	-2.24641	0.00086423	0.0127854	-2.24891	0.000241845	0.00335725	-0.456982	0.561041	0.756785
CCT3	ENSG00000163468	Fibroblast	Sig. RNA & Non-sig. Protein	Concordant	0.0218808	0.0349233	0.0485441	0.0837237	-0.850475	0.000914242	0.0132766	-0.71392	0.000357602	0.00433142	-0.307236	0.0206141	0.113832
ERAP1	ENSG00000164307	Fibroblast	Sig. RNA & Non-sig. Protein	Concordant	0.0621043	0.0984668	0.150045	0.24181	-1.0274	0.000997749	0.0140131	-1.00278	0.000485025	0.00527024	-0.733371	0.162233	0.376118
DARS2	ENSG00000117593	Fibroblast	Sig. RNA & Non-sig. Protein	Concordant	0.0129423	0.0226576	0.0296184	0.0540666	-0.987524	0.00108685	0.0146324	-0.954544	0.000198115	0.00297045	-0.125809	0.524805	0.73079
RFTN1	ENSG00000131378	Fibroblast	Sig. RNA & Non-sig. Protein	Concordant	0.172439	0.233816	0.426428	0.612435	-0.761403	0.0012464	0.0158769	-0.795772	0.00034449	0.00423022	-0.222093	0.364882	0.591896
SH3KBP1	ENSG00000147010	Fibroblast	Sig. RNA & Non-sig. Protein	Concordant	0.146369	0.100426	0.356552	0.244591	0.722325	0.00142589	0.0170129	0.557559	0.00204572	0.0138748	0.122501	0.574056	0.766287
MYO1D	ENSG00000176658	Fibroblast	Sig. RNA & Non-sig. Protein	Concordant	0.413408	0.270613	1.11944	0.718699	0.703849	0.00145913	0.0172565	0.651031	0.00169171	0.0122961	0.159069	0.658954	0.817704
SLIRP	ENSG00000119705	Fibroblast	Sig. RNA & Non-sig. Protein	Concordant	0.056797	0.0762351	0.137421	0.186998	-0.697729	0.00159844	0.0184395	-0.709205	0.000748396	0.00705409	-0.00576199	0.974869	0.987156
SPTAN1	ENSG00000197694	Fibroblast	Sig. RNA & Non-sig. Protein	Concordant	0.158101	0.110562	0.387331	0.271328	0.566346	0.00165416	0.0188145	0.4133	0.00415871	0.0224193	0.340577	0.00759018	0.0595965
BCAT2	ENSG00000105552	Fibroblast	Sig. RNA & Non-sig. Protein	Concordant	0.0147114	0.0288756	0.0360341	0.0703319	-1.23278	0.00187679	0.0203001	-1.17493	0.000566345	0.00586623	-0.307802	0.0366821	0.157997
PSMA3	ENSG00000100567	Fibroblast	Sig. RNA & Non-sig. Protein	Concordant	0.0692737	0.0830494	0.164697	0.202838	-0.610081	0.00212298	0.0216882	-0.57923	0.00189092	0.0132219	-0.119874	0.291617	0.523797
AMT	ENSG00000145020	Fibroblast	Sig. RNA & Non-sig. Protein	Concordant	0.027095	0.0144804	0.063629	0.0340653	0.775028	0.00270273	0.0252263	0.674785	0.0029345	0.0174982	0.15796	0.419503	0.639979
EIF3B	ENSG00000106263	Fibroblast	Sig. RNA & Non-sig. Protein	Concordant	0.0500931	0.0670358	0.11865	0.164701	-0.578838	0.00278269	0.0256515	-0.652822	0.000205207	0.00302562	-0.343917	0.17071	0.387255
VPS37A	ENSG00000155975	Fibroblast	Sig. RNA & Non-sig. Protein	Concordant	0.0403166	0.0540886	0.0936832	0.130983	-0.720568	0.00288813	0.0261947	-0.408297	0.00652123	0.0304179	-0.204865	0.440063	0.656112
RTN4	ENSG00000115310	Fibroblast	Sig. RNA & Non-sig. Protein	Concordant	0.276723	0.341908	0.699804	0.906579	-0.561253	0.00292571	0.0264655	-0.65383	0.000842473	0.00765106	-0.0823813	0.863767	0.940244
MAVS	ENSG00000088888	Fibroblast	Sig. RNA & Non-sig. Protein	Concordant	0.0608007	0.0782794	0.143311	0.19148	-0.706222	0.00297917	0.0267604	-0.631748	0.000123176	0.00222227	-0.327664	0.465347	0.678835
NAGK	ENSG00000124357	Fibroblast	Sig. RNA & Non-sig. Protein	Concordant	0.027933	0.0166951	0.063826	0.0390914	0.713437	0.0029828	0.0267675	0.538252	0.00633717	0.0297367	0.0135395	0.951083	0.976647
TTC38	ENSG00000075234	Fibroblast	Sig. RNA & Non-sig. Protein	Concordant	0.0208566	0.0292164	0.0490954	0.0714165	-0.805991	0.00305036	0.0271525	-0.682155	0.00174313	0.0125662	-0.831005	0.0846197	0.256201
NPTN	ENSG00000156642	Fibroblast	Sig. RNA & Non-sig. Protein	Concordant	0.114432	0.0621806	0.264504	0.144364	1.22964	0.00307207	0.0272557	0.395398	0.0100918	0.0412229	0.270261	0.328324	0.555678
HAPLN1	ENSG00000145681	Fibroblast	Sig. RNA & Non-sig. Protein	Concordant	0.0386406	0.00630324	0.0969509	0.0142387	2.94249	0.00314908	0.0276575	3.28504	0.000326662	0.00407469	1.04457	0.311631	0.543146
IDE	ENSG00000119912	Fibroblast	Sig. RNA & Non-sig. Protein	Concordant	0.063594	0.0837308	0.148556	0.203267	-0.461079	0.00319431	0.0279353	-0.399454	0.00298145	0.0177175	-0.0237192	0.934653	0.968834
PLXDC2	ENSG00000120594	Fibroblast	Sig. RNA & Non-sig. Protein	Concordant	0.766294	0.547956	2.52759	1.67257	0.87625	0.00368601	0.0304441	0.826227	0.00227852	0.0149889	0.535625	0.291787	0.523797
CYB5A	ENSG00000166347	Fibroblast	Sig. RNA & Non-sig. Protein	Concordant	0.0157356	0.0319421	0.0377175	0.0786179	-1.51538	0.00370874	0.0304865	-0.976558	0.00427118	0.0228255	-0.378993	0.0624005	0.213665
PNKD	ENSG00000127838	Fibroblast	Sig. RNA & Non-sig. Protein	Concordant	0.0231844	0.0329642	0.0546116	0.0792481	-0.740583	0.0038028	0.0308158	-0.736682	0.00114903	0.0095022	-0.470217	0.225603	0.457101
RHOQ	ENSG00000119729	Fibroblast	Sig. RNA & Non-sig. Protein	Concordant	0.107728	0.197615	0.254066	0.501104	-0.96533	0.00386753	0.0311434	-0.921571	0.000226273	0.00322211	-0.216846	0.39912	0.622301
BAG2	ENSG00000112208	Fibroblast	Sig. RNA & Non-sig. Protein	Concordant	0.035568	0.0480409	0.082541	0.117331	-0.735599	0.00393302	0.0315225	-0.642087	0.00439111	0.0232274	-0.192132	0.835707	0.924883
DHTKD1	ENSG00000181192	Fibroblast	Sig. RNA & Non-sig. Protein	Concordant	0.0288641	0.0436968	0.0664783	0.10801	-0.892918	0.00419486	0.0324556	-0.854876	0.00153931	0.0115504	-0.0854927	0.783126	0.898991
MRPL3	ENSG00000114686	Fibroblast	Sig. RNA & Non-sig. Protein	Concordant	0.0473929	0.0625213	0.110436	0.151554	-0.606122	0.00450152	0.0337598	-0.529688	0.00169508	0.0122961	-0.474958	0.187894	0.407041
SAMHD1	ENSG00000101347	Fibroblast	Sig. RNA & Non-sig. Protein	Concordant	0.113035	0.186968	0.27499	0.484822	-1.48787	0.0045346	0.0339335	-1.62614	0.000704321	0.0067855	-0.631908	0.0523014	0.192282
TMED2	ENSG00000086598	Fibroblast	Sig. RNA & Non-sig. Protein	Concordant	0.0173184	0.034753	0.0404462	0.0821835	-1.09284	0.00480708	0.0351526	-0.922416	0.00179632	0.0128433	-0.106607	0.740189	0.872875
TIMP1	ENSG00000102265	Fibroblast	Sig. RNA & Non-sig. Protein	Concordant	0.0540968	0.134157	0.132579	0.340827	-1.51006	0.00544042	0.0377921	-1.58506	0.00140096	0.0108879	-0.674447	0.195703	0.413894
RPN1	ENSG00000163902	Fibroblast	Sig. RNA & Non-sig. Protein	Concordant	0.0445996	0.0594549	0.105472	0.144111	-0.610942	0.00584945	0.039585	-0.579884	0.00292361	0.0174532	-0.0761244	0.438346	0.654433
GALM	ENSG00000143891	Fibroblast	Sig. RNA & Non-sig. Protein	Concordant	0.0514898	0.0264906	0.123803	0.0617885	1.09548	0.00585273	0.039585	0.668152	0.0115962	0.0455696	0.658352	0.193549	0.411282
EFHD1	ENSG00000115468	Fibroblast	Sig. RNA & Non-sig. Protein	Concordant	0.0389199	0.075724	0.0948848	0.192064	-1.2746	0.00602439	0.0403473	-1.43379	0.00134907	0.010584	-0.936947	0.0657941	0.221216
LRP1	ENSG00000123384	Fibroblast	Sig. RNA & Non-sig. Protein	Concordant	0.246462	0.28339	0.61657	0.73348	-0.485426	0.00618621	0.0410473	-0.567711	0.00150828	0.0114158	-0.339018	0.438251	0.654433
SEC13	ENSG00000157020	Fibroblast	Sig. RNA & Non-sig. Protein	Concordant	0.0659218	0.0832198	0.155838	0.202552	-0.511679	0.0067337	0.043372	-0.514961	0.00451383	0.0236151	-0.0379277	0.805282	0.90729
CIRBP	ENSG00000099622	Fibroblast	Sig. RNA & Non-sig. Protein	Concordant	0.131378	0.0678876	0.314694	0.162913	0.728929	0.00833694	0.0496781	0.570331	0.00150929	0.0114158	1.08354	0.0910966	0.265568
MGST1	ENSG00000008394	Fibroblast	Sig. RNA & Non-sig. Protein	Discordant	0.0895717	0.529898	0.218488	1.5411	-3.81385	3.06111e-08	4.40468e-05	-4.05119	6.86948e-09	7.49258e-06	0.26851	0.736366	0.870821
MAOA	ENSG00000189221	Fibroblast	Sig. RNA & Non-sig. Protein	Discordant	0.00493482	0.103152	0.0116271	0.261367	-5.22933	4.22933e-08	4.75713e-05	-2.38231	1.76705e-08	1.08653e-05	0.0581151	0.774505	0.892695
AKR1C1	ENSG00000187134	Fibroblast	Sig. RNA & Non-sig. Protein	Discordant	0.0345438	0.127087	0.0822592	0.32321	-2.43071	2.58318e-07	0.000147342	-2.4905	1.04373e-08	9.3507e-06	0.0315829	0.924289	0.964446
TXNRD1	ENSG00000198431	Fibroblast	Sig. RNA & Non-sig. Protein	Discordant	0.0616387	0.349744	0.140819	0.958723	-3.80387	1.32958e-06	0.000290442	-2.1474	3.80659e-09	5.9578e-06	0.0196137	0.910057	0.959564
SUN2	ENSG00000100242	Fibroblast	Sig. RNA & Non-sig. Protein	Discordant	0.027933	0.0647359	0.0674668	0.158128	-1.6333	1.66904e-06	0.000322267	-1.59474	2.11261e-07	4.33002e-05	0.451417	0.12047	0.313081
CARHSP1	ENSG00000153048	Fibroblast	Sig. RNA & Non-sig. Protein	Discordant	0.0541899	0.101193	0.129877	0.250648	-1.21117	2.91288e-06	0.000439802	-1.2599	7.0726e-07	8.76487e-05	0.332638	0.226181	0.457921
KAZN	ENSG00000189337	Fibroblast	Sig. RNA & Non-sig. Protein	Discordant	0.283147	0.614055	0.861405	2.19752	-2.65	5.76489e-06	0.000665035	-2.85449	2.37535e-06	0.000190996	0.740795	0.255887	0.487721
CFD	ENSG00000197766	Fibroblast	Sig. RNA & Non-sig. Protein	Discordant	0.0980447	0.418313	0.248589	1.19431	-3.55825	7.68059e-06	0.000721543	-3.66455	2.91696e-06	0.000210133	1.43328	0.024463	0.122827
APOD	ENSG00000189058	Fibroblast	Sig. RNA & Non-sig. Protein	Discordant	0.12784	0.438671	0.341107	1.31985	-3.03461	8.03723e-06	0.000740855	-3.00878	4.41178e-06	0.000254787	0.199501	0.508159	0.717849
GGT5	ENSG00000099998	Fibroblast	Sig. RNA & Non-sig. Protein	Discordant	0.0428305	0.107751	0.100476	0.268169	-1.52259	8.15396e-06	0.000740855	-1.58293	1.24298e-06	0.000122574	0.992299	0.0246223	0.123393
HIBCH	ENSG00000198130	Fibroblast	Sig. RNA & Non-sig. Protein	Discordant	0.180168	0.101704	0.437528	0.246204	0.803911	1.10094e-05	0.000876227	0.683665	3.89217e-06	0.000239323	-0.35342	0.133059	0.332041
GSR	ENSG00000104687	Fibroblast	Sig. RNA & Non-sig. Protein	Discordant	0.0243017	0.0592845	0.0551756	0.145706	-1.83487	2.04982e-05	0.00131534	-1.54645	3.75823e-07	6.38293e-05	0.183365	0.094678	0.271944
ELANE	ENSG00000197561	Fibroblast	Sig. RNA & Non-sig. Protein	Discordant	0.00176909	0.0256388	0.00389997	0.064293	-4.73577	4.46326e-05	0.00217177	-4.26921	5.59967e-07	7.69266e-05	0.208139	0.833478	0.923193
CTSL	ENSG00000135047	Fibroblast	Sig. RNA & Non-sig. Protein	Discordant	0.0261639	0.0655877	0.0624397	0.162004	-1.79401	4.90826e-05	0.00221996	-1.64459	3.62203e-06	0.000234331	0.885188	0.027346	0.131301
DCN	ENSG00000011465	Fibroblast	Sig. RNA & Non-sig. Protein	Discordant	0.619926	0.811584	1.87141	2.74034	-1.65047	6.62215e-05	0.00272878	-1.70632	1.78041e-05	0.000590812	0.901313	0.00777266	0.0603914
CYGB	ENSG00000161544	Fibroblast	Sig. RNA & Non-sig. Protein	Discordant	0.0171322	0.0336457	0.0416701	0.0842995	-1.3646	6.86949e-05	0.00278771	-1.39443	1.13613e-05	0.000424546	0.271239	0.493542	0.705136
C1R	ENSG00000159403	Fibroblast	Sig. RNA & Non-sig. Protein	Discordant	0.0739292	0.185349	0.178244	0.477535	-1.79856	8.67964e-05	0.00319404	-1.87939	1.09431e-05	0.000419083	1.02702	0.0261762	0.128493
PIR	ENSG00000087842	Fibroblast	Sig. RNA & Non-sig. Protein	Discordant	0.0476723	0.152555	0.112846	0.385996	-2.11413	8.84262e-05	0.0031967	-1.34927	8.15965e-06	0.00036141	0.580493	0.0562377	0.200058
TMEM43	ENSG00000170876	Fibroblast	Sig. RNA & Non-sig. Protein	Discordant	0.0360335	0.0690801	0.0840881	0.16673	-1.07309	9.51624e-05	0.00336611	-1.12078	8.34542e-06	0.000366987	0.164338	0.649558	0.813697
CD47	ENSG00000196776	Fibroblast	Sig. RNA & Non-sig. Protein	Discordant	0.0944134	0.0441227	0.220868	0.105427	0.956519	0.000104858	0.00364943	0.822867	2.66445e-06	0.000201953	-0.301668	0.506393	0.716891
PML	ENSG00000140464	Fibroblast	Sig. RNA & Non-sig. Protein	Discordant	0.0538175	0.0335605	0.126856	0.0791819	0.741132	0.000281045	0.00667938	0.602864	0.00122117	0.00992604	-0.0267018	0.92657	0.964446
G6PD	ENSG00000160211	Fibroblast	Sig. RNA & Non-sig. Protein	Discordant	0.00242086	0.0112436	0.00578827	0.0267598	-2.65557	0.000282495	0.00668656	-2.56338	8.86231e-06	0.000369282	0.863922	0.0870286	0.260036
ITGA1	ENSG00000213949	Fibroblast	Sig. RNA & Non-sig. Protein	Discordant	0.17635	0.0470187	0.448103	0.11569	2.52335	0.000356379	0.0076387	1.33576	5.16799e-06	0.000275996	-0.455061	0.274436	0.507303
SOD2	ENSG00000112096	Fibroblast	Sig. RNA & Non-sig. Protein	Discordant	0.0936685	0.159199	0.221486	0.402216	-1.09326	0.000369282	0.00784735	-1.06452	1.94395e-05	0.000617517	0.124226	0.517012	0.723762
MYOF	ENSG00000138119	Fibroblast	Sig. RNA & Non-sig. Protein	Discordant	0.170019	0.0947189	0.414723	0.229936	1.28234	0.000390689	0.00804529	1.22976	0.00038759	0.00456854	-0.141754	0.689047	0.840504
SURF4	ENSG00000148248	Fibroblast	Sig. RNA & Non-sig. Protein	Discordant	0.0288641	0.05477	0.0674174	0.132376	-1.08972	0.000395159	0.0080895	-1.16366	7.19889e-05	0.001502	0.0549478	0.790483	0.902952
ME3	ENSG00000151376	Fibroblast	Sig. RNA & Non-sig. Protein	Discordant	0.0869646	0.0151618	0.206576	0.0328088	2.64117	0.000395841	0.0080895	1.09912	2.4338e-05	0.000705692	-0.184402	0.394191	0.618137
CD109	ENSG00000156535	Fibroblast	Sig. RNA & Non-sig. Protein	Discordant	0.0342644	0.00638842	0.083007	0.0129872	3.13177	0.000425631	0.00846782	1.034	0.00110001	0.00920476	-0.373531	0.410519	0.633565
HSPA5	ENSG00000044574	Fibroblast	Sig. RNA & Non-sig. Protein	Discordant	0.0418063	0.13109	0.0982482	0.334234	-1.96241	0.000549253	0.00985455	-1.69286	0.000340296	0.00419471	0.167555	0.204657	0.429178
POSTN	ENSG00000133110	Fibroblast	Sig. RNA & Non-sig. Protein	Discordant	0.180168	0.0289608	0.531602	0.083693	3.72666	0.000549846	0.00985455	2.83661	0.000812541	0.0074439	-0.388008	0.555418	0.753753
C1S	ENSG00000182326	Fibroblast	Sig. RNA & Non-sig. Protein	Discordant	0.117132	0.19063	0.283091	0.48401	-1.1332	0.000653377	0.0109303	-1.22355	0.000149287	0.00251355	0.988184	0.0160545	0.095922
LSM8	ENSG00000128534	Fibroblast	Sig. RNA & Non-sig. Protein	Discordant	0.0289572	0.0386712	0.0683032	0.0928402	-0.776743	0.000689455	0.01128	-0.519436	0.00181138	0.0129208	0.384678	0.302344	0.533884
TMED10	ENSG00000170348	Fibroblast	Sig. RNA & Non-sig. Protein	Discordant	0.0573557	0.0818569	0.134621	0.1964	-0.722791	0.000934052	0.013469	-0.684596	0.000867122	0.00784086	0.265663	0.187924	0.407041
UFM1	ENSG00000120686	Fibroblast	Sig. RNA & Non-sig. Protein	Discordant	0.0345438	0.0497445	0.0777909	0.119699	-0.668936	0.000971092	0.0138091	-0.396522	0.00687138	0.0315321	0.488057	0.00903041	0.067054
PRKAA1	ENSG00000132356	Fibroblast	Sig. RNA & Non-sig. Protein	Discordant	0.0628492	0.0859455	0.148321	0.208891	-0.713807	0.00108671	0.0146324	-0.546907	0.000331696	0.00412765	0.824901	0.0884765	0.261425
PKIG	ENSG00000168734	Fibroblast	Sig. RNA & Non-sig. Protein	Discordant	0.105307	0.157581	0.252588	0.397576	-0.991973	0.00109431	0.0146324	-0.566018	0.000882158	0.00793214	0.121052	0.764566	0.886161
ALDH1L1	ENSG00000144908	Fibroblast	Sig. RNA & Non-sig. Protein	Discordant	0.0027933	0.0268313	0.00690108	0.0663368	-3.79655	0.00122014	0.0156394	-2.42774	2.80654e-05	0.000760021	0.248525	0.515569	0.722894
LMCD1	ENSG00000071282	Fibroblast	Sig. RNA & Non-sig. Protein	Discordant	0.0895717	0.0593697	0.214138	0.143324	1.48852	0.00132146	0.0162269	1.13813	0.0118101	0.0459595	-0.698549	0.251381	0.482271
COL1A1	ENSG00000108821	Fibroblast	Sig. RNA & Non-sig. Protein	Discordant	0.216108	0.124276	0.546578	0.310856	1.1817	0.00137848	0.0167054	1.27991	0.000464255	0.00511384	-0.742384	0.0391427	0.163107
COX20	ENSG00000203667	Fibroblast	Sig. RNA & Non-sig. Protein	Discordant	0.0367784	0.0488927	0.0864252	0.117834	-0.81094	0.00158535	0.0183504	-0.584872	0.00169062	0.0122961	0.149527	0.498431	0.709046
RUVBL1	ENSG00000175792	Fibroblast	Sig. RNA & Non-sig. Protein	Discordant	0.0300745	0.0459966	0.0711362	0.110568	-0.767956	0.00188255	0.0203001	-0.656048	0.00181167	0.0129208	0.330617	0.0105643	0.0736703
ARPC3	ENSG00000111229	Fibroblast	Sig. RNA & Non-sig. Protein	Discordant	0.0424581	0.0542589	0.0984355	0.130403	-0.642805	0.0019147	0.0204371	-0.66975	0.000175955	0.00277415	0.217635	0.181721	0.399796
RER1	ENSG00000157916	Fibroblast	Sig. RNA & Non-sig. Protein	Discordant	0.0281192	0.0388416	0.0669053	0.0940902	-0.789526	0.00204433	0.0212212	-0.862185	0.000402915	0.00465377	0.129661	0.725284	0.863996
CRYL1	ENSG00000165475	Fibroblast	Sig. RNA & Non-sig. Protein	Discordant	0.0605214	0.0230835	0.143702	0.0521532	1.38826	0.0023123	0.0228273	0.783272	0.000717471	0.00683527	-0.0384371	0.810523	0.907621
SNAP23	ENSG00000092531	Fibroblast	Sig. RNA & Non-sig. Protein	Discordant	0.051676	0.0887564	0.11901	0.216675	-1.10919	0.00240141	0.0232882	-0.43054	0.00704188	0.032041	0.249879	0.567912	0.762616
ERP29	ENSG00000089248	Fibroblast	Sig. RNA & Non-sig. Protein	Discordant	0.0129423	0.0201022	0.0303896	0.0481082	-1.01849	0.00259614	0.0246912	-0.838881	0.00196503	0.0135939	0.24616	0.0801537	0.247696
AKR1C3	ENSG00000196139	Fibroblast	Sig. RNA & Non-sig. Protein	Discordant	0.0198324	0.04523	0.0476212	0.110637	-1.45657	0.00269184	0.0252163	-1.46624	0.000534646	0.00562806	0.180045	0.570769	0.764894
DBT	ENSG00000137992	Fibroblast	Sig. RNA & Non-sig. Protein	Discordant	0.036406	0.0480409	0.0833585	0.118134	-0.754381	0.00271246	0.0252712	-0.528916	0.00328459	0.0188731	0.0159282	0.918401	0.963757
SNRPE	ENSG00000182004	Fibroblast	Sig. RNA & Non-sig. Protein	Discordant	0.00605214	0.0124361	0.013966	0.0303504	-1.64799	0.00287095	0.0261081	-1.19844	0.000708304	0.00679705	0.140876	0.525655	0.731201
AKR1C2	ENSG00000151632	Fibroblast	Sig. RNA & Non-sig. Protein	Discordant	0.0193669	0.0623509	0.0453358	0.157707	-1.89799	0.00288288	0.0261849	-1.95523	0.000575229	0.00592401	0.36522	0.481713	0.692742
TMX1	ENSG00000139921	Fibroblast	Sig. RNA & Non-sig. Protein	Discordant	0.0173184	0.0275128	0.040854	0.066065	-0.9184	0.00322533	0.0280869	-0.669196	0.00142483	0.0110217	0.109203	0.814652	0.91031
GNAO1	ENSG00000087258	Fibroblast	Sig. RNA & Non-sig. Protein	Discordant	0.0372439	0.0659284	0.0874902	0.167179	-1.07112	0.00330552	0.0285672	-1.11276	0.00144741	0.0111412	0.569757	0.0667473	0.223282
COPS4	ENSG00000138663	Fibroblast	Sig. RNA & Non-sig. Protein	Discordant	0.0472998	0.0283646	0.111539	0.0680896	0.759186	0.00363886	0.0302022	0.589851	0.000763369	0.00715008	-0.111465	0.277411	0.511726
COPS8	ENSG00000198612	Fibroblast	Sig. RNA & Non-sig. Protein	Discordant	0.0180633	0.0295571	0.0422904	0.071226	-1.04537	0.00375146	0.0307147	-0.702408	0.00241461	0.0155326	0.222525	0.349253	0.578286
PPIB	ENSG00000166794	Fibroblast	Sig. RNA & Non-sig. Protein	Discordant	0.0274674	0.0722317	0.066344	0.176757	-1.51211	0.00382679	0.0309124	-1.37056	0.00264123	0.0162787	0.374413	0.0189648	0.107048
PFDN1	ENSG00000113068	Fibroblast	Sig. RNA & Non-sig. Protein	Discordant	0.0785847	0.0921635	0.187843	0.22647	-0.512882	0.00398883	0.0317467	-0.492268	0.00325306	0.0187661	0.273461	0.032343	0.146993
MYDGF	ENSG00000074842	Fibroblast	Sig. RNA & Non-sig. Protein	Discordant	0.0260708	0.0393526	0.0622382	0.0942463	-0.648937	0.00423651	0.0326583	-0.679085	0.00167571	0.0122593	0.497312	0.2133	0.438921
LMAN2	ENSG00000169223	Fibroblast	Sig. RNA & Non-sig. Protein	Discordant	0.0149907	0.0283646	0.0360223	0.0689757	-1.05909	0.00434879	0.0330978	-0.940997	0.00436817	0.0231427	0.101651	0.707514	0.85277
DHODH	ENSG00000102967	Fibroblast	Sig. RNA & Non-sig. Protein	Discordant	0.00772812	0.012862	0.0175586	0.0309653	-1.0816	0.00441652	0.0334866	-1.08621	0.000770583	0.00718546	0.153468	0.613319	0.79134
EXOC7	ENSG00000182473	Fibroblast	Sig. RNA & Non-sig. Protein	Discordant	0.0480447	0.0302385	0.113999	0.0716068	0.641378	0.00443331	0.0334866	0.600817	0.00181828	0.0129208	-0.0136384	0.966652	0.985171
PSMA1	ENSG00000129084	Fibroblast	Sig. RNA & Non-sig. Protein	Discordant	0.0629423	0.0997445	0.149782	0.246564	-0.938146	0.00474676	0.0349183	-0.699322	0.00286284	0.0172182	0.0542724	0.587203	0.771234
TRIP10	ENSG00000125733	Fibroblast	Sig. RNA & Non-sig. Protein	Discordant	0.0424581	0.0591141	0.101376	0.143577	-0.547676	0.00500767	0.0361201	-0.635158	0.000784894	0.00727994	0.13527	0.629034	0.801149
KMT2A	ENSG00000118058	Fibroblast	Sig. RNA & Non-sig. Protein	Discordant	0.178771	0.125724	0.437436	0.309287	0.467521	0.00511531	0.0362634	0.391312	0.0034833	0.0197563	-0.282314	0.614207	0.792063
RANBP3	ENSG00000031823	Fibroblast	Sig. RNA & Non-sig. Protein	Discordant	0.0353818	0.0219761	0.0841562	0.0530673	0.63541	0.00529176	0.03708	0.600351	0.00169226	0.0122961	-0.595757	0.148745	0.357748
PRDX4	ENSG00000123131	Fibroblast	Sig. RNA & Non-sig. Protein	Discordant	0.0163873	0.0258092	0.0390951	0.0624405	-0.773823	0.00570819	0.0391332	-0.769167	0.00295504	0.0176006	0.18397	0.316865	0.546394
CNN3	ENSG00000117519	Fibroblast	Sig. RNA & Non-sig. Protein	Discordant	0.124022	0.0776831	0.300482	0.187165	0.696499	0.00601232	0.0403454	0.54747	0.00700239	0.0319076	-0.342502	0.393984	0.618137
PRPS1	ENSG00000147224	Fibroblast	Sig. RNA & Non-sig. Protein	Discordant	0.0130354	0.0359455	0.0311376	0.0889023	-1.99311	0.00652359	0.0423641	-2.09354	0.0012482	0.0100719	0.112942	0.694291	0.842999
SRM	ENSG00000116649	Fibroblast	Sig. RNA & Non-sig. Protein	Discordant	0.0154562	0.0229131	0.0367114	0.054602	-0.793255	0.00670381	0.0432608	-0.762216	0.00443191	0.0233502	0.0214418	0.936327	0.969425
CYBRD1	ENSG00000071967	Fibroblast	Sig. RNA & Non-sig. Protein	Discordant	0.119739	0.155451	0.290144	0.394345	-0.788308	0.00700033	0.0442825	-0.861934	0.002335	0.015235	0.724063	0.113589	0.302796
OXSR1	ENSG00000172939	Fibroblast	Sig. RNA & Non-sig. Protein	Discordant	0.059311	0.043356	0.138354	0.101655	0.754872	0.00714925	0.0450039	0.395681	0.0119055	0.0461945	-0.547469	0.0139947	0.0872102
LMAN1	ENSG00000074695	Fibroblast	Sig. RNA & Non-sig. Protein	Discordant	0.0534451	0.0706133	0.122828	0.16947	-0.470902	0.00752306	0.0467267	-0.436032	0.00499305	0.0254104	0.116799	0.661767	0.819734
BLVRB	ENSG00000090013	Fibroblast	Sig. RNA & Non-sig. Protein	Discordant	0.0218808	0.0294719	0.0516008	0.0710613	-0.703503	0.00766909	0.0472669	-0.975508	3.24565e-05	0.000846055	0.333357	0.0763501	0.241029
GMFB	ENSG00000197045	Fibroblast	Sig. RNA & Non-sig. Protein	Discordant	0.0120112	0.0189949	0.0280898	0.0458027	-0.934889	0.00818466	0.0492856	-0.665464	0.00466308	0.0241904	0.000655541	0.996496	0.997252
UCHL3	ENSG00000118939	Fibroblast	Sig. RNA & Non-sig. Protein	Discordant	0.042365	0.0259796	0.0989415	0.0609798	0.632388	0.00836729	0.0497723	0.665052	0.00259679	0.016109	-0.277119	0.11053	0.298216
CALR	ENSG00000179218	Fibroblast	Sig. RNA & Non-sig. Protein	Discordant	0.0310987	0.0796422	0.0746741	0.197602	-1.49685	0.00840873	0.0499545	-1.31698	0.00421298	0.0226088	0.2662	0.0504861	0.187703
DDAH2	ENSG00000213722	Fibroblast	Non-sig. RNA & Sig. Protein	Concordant	0.0131285	0.00383305	0.0298041	0.0086049	2.6266	0.0020548	0.0212882	0.809017	0.0223006	0.0721473	0.542848	0.00356233	0.0371999
BZW2	ENSG00000136261	Fibroblast	Non-sig. RNA & Sig. Protein	Concordant	0.00465549	0.0474446	0.0108902	0.110014	-4.37942	0.00476674	0.034976	-0.509208	0.0347381	0.0977972	-0.893928	0.00063078	0.0134092
FHL1	ENSG00000022267	Fibroblast	Non-sig. RNA & Sig. Protein	Concordant	0.153631	0.0426746	0.378134	0.107007	1.93558	0.0111668	0.0593635	0.653068	0.0417781	0.112235	0.904928	2.27e-06	0.000359436
PSMC1	ENSG00000100764	Fibroblast	Non-sig. RNA & Sig. Protein	Concordant	0.0260708	0.0351789	0.0616242	0.0854269	-0.62274	0.0114305	0.0601568	-0.547732	0.0013696	0.0106919	-0.568711	0.00554246	0.0495252
MRPS35	ENSG00000061794	Fibroblast	Non-sig. RNA & Sig. Protein	Concordant	0.0271881	0.0339864	0.0635452	0.0822256	-0.478605	0.0137606	0.0676629	-0.313706	0.051393	0.129761	-1.17015	4.59e-05	0.00228738
HNRNPLL	ENSG00000143889	Fibroblast	Non-sig. RNA & Sig. Protein	Concordant	0.0693669	0.0496593	0.160494	0.117059	0.580599	0.018061	0.080126	0.411605	0.00557159	0.0273032	0.662543	0.0030135	0.0330983
COL18A1	ENSG00000182871	Fibroblast	Non-sig. RNA & Sig. Protein	Concordant	0.174488	0.146678	0.430295	0.362884	0.639518	0.0188764	0.0818431	0.5557	0.0259007	0.0801481	1.81016	3.48e-06	0.000459205
TUBA1A	ENSG00000167552	Fibroblast	Non-sig. RNA & Sig. Protein	Concordant	0.0426443	0.00800681	0.104991	0.0190793	1.81844	0.0200009	0.0853591	0.240843	0.435479	0.583528	0.636441	0.00218819	0.0273883
AP2A1	ENSG00000196961	Fibroblast	Non-sig. RNA & Sig. Protein	Concordant	0.0486034	0.0591993	0.113329	0.145027	-0.448237	0.0234216	0.0955	-0.547986	0.00423029	0.0226417	-1.3955	0.00315846	0.0344037
ANXA4	ENSG00000196975	Fibroblast	Non-sig. RNA & Sig. Protein	Concordant	0.14041	0.100767	0.341476	0.245946	0.394758	0.0303015	0.112394	0.275594	0.088208	0.190701	1.09238	0.00285376	0.0322855
ACSL1	ENSG00000151726	Fibroblast	Non-sig. RNA & Sig. Protein	Concordant	0.0451583	0.0956559	0.108115	0.230494	-1.45859	0.0351816	0.124039	-0.91838	0.000104264	0.00198067	-0.894432	0.000163865	0.00526765
PIN1	ENSG00000127445	Fibroblast	Non-sig. RNA & Sig. Protein	Concordant	0.0137803	0.0116695	0.0314566	0.0267489	1.55372	0.0420287	0.139466	-0.318993	0.11365	0.227977	0.707636	0.00210382	0.0269207
VIM	ENSG00000026025	Fibroblast	Non-sig. RNA & Sig. Protein	Concordant	0.141527	0.0948041	0.350064	0.229122	1.19988	0.0465706	0.148077	-0.717186	0.0697961	0.161495	2.24883	1.84e-06	0.000359436
LTBP2	ENSG00000119681	Fibroblast	Non-sig. RNA & Sig. Protein	Concordant	0.315363	0.242504	0.852302	0.644248	0.589728	0.0520584	0.159215	0.532674	0.0623674	0.148753	2.87413	0.00179545	0.0243902
TIMM44	ENSG00000104980	Fibroblast	Non-sig. RNA & Sig. Protein	Concordant	0.0204842	0.0223169	0.0479524	0.0541292	-0.451003	0.0538437	0.16288	-0.459188	0.0133089	0.0499884	-0.594473	0.00110108	0.0183065
ADH5	ENSG00000197894	Fibroblast	Non-sig. RNA & Sig. Protein	Concordant	0.040689	0.049063	0.0961636	0.118439	-0.47715	0.0571949	0.169818	-0.481095	0.0290843	0.0866394	-0.408475	0.00227452	0.028017
SRPRB	ENSG00000144867	Fibroblast	Non-sig. RNA & Sig. Protein	Concordant	0.00791434	0.017121	0.0183967	0.0408332	-1.1979	0.0622406	0.178349	-1.01782	0.00539824	0.0268065	-1.5211	5.51e-05	0.00259324
SCAMP3	ENSG00000116521	Fibroblast	Non-sig. RNA & Sig. Protein	Concordant	0.0181564	0.020017	0.0422914	0.0476138	-0.464325	0.0696457	0.193205	-0.534577	0.0142203	0.0525061	-0.523099	0.00504312	0.0468087
SH3GLB2	ENSG00000148341	Fibroblast	Non-sig. RNA & Sig. Protein	Concordant	0.0128492	0.00860307	0.0304747	0.0199875	0.821106	0.0752944	0.202697	0.439645	0.104149	0.214792	1.09152	0.00518578	0.0477962
LUM	ENSG00000139329	Fibroblast	Non-sig. RNA & Sig. Protein	Concordant	0.240317	0.0827939	0.664148	0.202273	1.1177	0.0775805	0.206727	1.31414	0.0188926	0.0639988	1.5262	9.24e-06	0.000827126
ANP32A	ENSG00000140350	Fibroblast	Non-sig. RNA & Sig. Protein	Concordant	0.0594972	0.0449744	0.140489	0.107436	0.315691	0.078084	0.207476	0.268763	0.0936123	0.199279	0.42382	0.00153537	0.0220132
LAP3	ENSG00000002549	Fibroblast	Non-sig. RNA & Sig. Protein	Concordant	0.0146182	0.0060477	0.0317768	0.0141219	1.55713	0.082713	0.215431	-0.142681	0.49726	0.637461	0.409055	0.00240301	0.0287924
NAMPT	ENSG00000105835	Fibroblast	Non-sig. RNA & Sig. Protein	Concordant	0.0567039	0.0900341	0.14179	0.24091	-1.47673	0.0971803	0.238411	-0.786837	0.0805139	0.178534	-0.669397	0.00301296	0.0330983
SETDB1	ENSG00000143379	Fibroblast	Non-sig. RNA & Sig. Protein	Concordant	0.0608939	0.0636286	0.146148	0.153638	-0.204445	0.0979171	0.239646	-0.225575	0.0385785	0.105621	-1.34556	0.00177973	0.0243902
SUCLA2	ENSG00000136143	Fibroblast	Non-sig. RNA & Sig. Protein	Concordant	0.079702	0.0902896	0.184072	0.218908	-0.369831	0.114733	0.264414	-0.201975	0.0986033	0.206802	-0.524081	0.000792561	0.0151391
NAP1L4	ENSG00000205531	Fibroblast	Non-sig. RNA & Sig. Protein	Concordant	0.101769	0.0836457	0.242754	0.201546	0.257761	0.116987	0.267686	0.19742	0.120792	0.237875	0.332358	0.00190706	0.0252614
CCT8	ENSG00000156261	Fibroblast	Non-sig. RNA & Sig. Protein	Concordant	0.0165736	0.0226576	0.0386626	0.0542896	-0.629701	0.134859	0.294032	-0.592809	0.00693606	0.0317282	-0.445558	0.00353405	0.0371146
LMNA	ENSG00000160789	Fibroblast	Non-sig. RNA & Sig. Protein	Concordant	0.105214	0.103492	0.264024	0.269889	1.24601	0.14282	0.304724	0.132459	0.769066	0.848981	1.15487	0.00118325	0.0191353
NDUFAF2	ENSG00000164182	Fibroblast	Non-sig. RNA & Sig. Protein	Concordant	0.111825	0.12121	0.263994	0.300204	-0.201137	0.14807	0.311843	-0.065213	0.594119	0.718919	-0.570878	0.00180428	0.0243902
PPP1R12C	ENSG00000125503	Fibroblast	Non-sig. RNA & Sig. Protein	Concordant	0.0327747	0.0208688	0.0776733	0.0486079	1.32838	0.154737	0.32127	0.138158	0.557716	0.690735	0.956094	0.00191996	0.0253051
TECR	ENSG00000099797	Fibroblast	Non-sig. RNA & Sig. Protein	Concordant	0.0133147	0.00664395	0.0309737	0.0149988	1.09046	0.161967	0.331127	0.0793535	0.738856	0.826813	1.0084	0.00152134	0.0220132
TSPAN14	ENSG00000108219	Fibroblast	Non-sig. RNA & Sig. Protein	Concordant	0.0356611	0.0195911	0.0840641	0.045389	0.768473	0.182382	0.357351	-0.114095	0.615068	0.735992	2.14169	1.96e-06	0.000359436
BGN	ENSG00000182492	Fibroblast	Non-sig. RNA & Sig. Protein	Concordant	0.0715084	0.0695911	0.17447	0.167384	0.580758	0.190595	0.367343	0.518956	0.198555	0.339911	1.94772	0.000764937	0.0148223
FAM98B	ENSG00000171262	Fibroblast	Non-sig. RNA & Sig. Protein	Concordant	0.024581	0.0259796	0.057773	0.0626259	-0.317456	0.202841	0.383317	-0.0392716	0.786729	0.861358	-0.772569	0.0021375	0.0270887
LETM1	ENSG00000168924	Fibroblast	Non-sig. RNA & Sig. Protein	Concordant	0.0201117	0.0245315	0.0477925	0.0586033	-0.36	0.206669	0.387119	-0.457719	0.0542758	0.134697	-0.60444	0.000514255	0.0114879
COPB2	ENSG00000184432	Fibroblast	Non-sig. RNA & Sig. Protein	Concordant	0.0662011	0.0660136	0.15707	0.160313	-0.187974	0.23395	0.419478	-0.255807	0.0786167	0.175444	-0.590758	0.00388385	0.0392623
DHX9	ENSG00000135829	Fibroblast	Non-sig. RNA & Sig. Protein	Concordant	0.0897579	0.0963373	0.214691	0.232017	-0.161113	0.237827	0.423845	-0.203834	0.0852242	0.186292	-1.43165	0.00153658	0.0220132
RARS	ENSG00000113643	Fibroblast	Non-sig. RNA & Sig. Protein	Concordant	0.057635	0.0633731	0.136457	0.152713	-0.233661	0.249287	0.43681	-0.248783	0.127026	0.246758	-0.667875	0.00211754	0.0269654
CFH	ENSG00000000971	Fibroblast	Non-sig. RNA & Sig. Protein	Concordant	0.346648	0.220273	0.926241	0.579024	0.293673	0.250733	0.438548	0.123242	0.595282	0.719778	1.39208	0.000331409	0.00856464
DDRGK1	ENSG00000198171	Fibroblast	Non-sig. RNA & Sig. Protein	Concordant	0.0131285	0.017121	0.0308196	0.0419093	-0.51568	0.253228	0.441533	-0.493306	0.196248	0.336899	-0.928642	0.00130002	0.0202773
A2M	ENSG00000175899	Fibroblast	Non-sig. RNA & Sig. Protein	Concordant	0.059311	0.0306644	0.145307	0.0757781	0.938124	0.268142	0.457212	-0.209078	0.433123	0.581633	1.21668	0.00204274	0.0265254
NES	ENSG00000132688	Fibroblast	Non-sig. RNA & Sig. Protein	Concordant	0.0159218	0.00553663	0.0362516	0.0111769	1.2444	0.283993	0.474952	0.380653	0.406816	0.555419	1.74119	9.72e-06	0.000827126
IPO7	ENSG00000205339	Fibroblast	Non-sig. RNA & Sig. Protein	Concordant	0.0773743	0.100852	0.179031	0.245824	-0.269846	0.301128	0.49317	-0.258271	0.244657	0.393386	-1.05211	0.000220112	0.0063932
PTER	ENSG00000165983	Fibroblast	Non-sig. RNA & Sig. Protein	Concordant	0.0354749	0.0349233	0.082844	0.0833654	-0.208928	0.314734	0.506564	-0.164371	0.345642	0.496479	-1.19615	0.00442732	0.0426166
HPRT1	ENSG00000165704	Fibroblast	Non-sig. RNA & Sig. Protein	Concordant	0.0316574	0.0252129	0.0756945	0.0604992	0.226232	0.322038	0.513411	0.235554	0.218522	0.365123	0.530093	0.000946727	0.0169767
RSU1	ENSG00000148484	Fibroblast	Non-sig. RNA & Sig. Protein	Concordant	0.158566	0.144974	0.389419	0.360598	0.141048	0.329959	0.520634	0.0792637	0.541716	0.678151	0.460524	0.000511109	0.0114879
RAB10	ENSG00000084733	Fibroblast	Non-sig. RNA & Sig. Protein	Concordant	0.194972	0.203833	0.474287	0.51385	-0.114023	0.348886	0.540174	-0.117081	0.285167	0.437957	-0.474362	0.00398468	0.0399377
METAP2	ENSG00000111142	Fibroblast	Non-sig. RNA & Sig. Protein	Concordant	0.0620112	0.0654174	0.143066	0.158447	-0.18455	0.352739	0.543534	-0.119315	0.477291	0.6211	-0.80051	0.00128218	0.0201248
HIBADH	ENSG00000106049	Fibroblast	Non-sig. RNA & Sig. Protein	Concordant	0.147765	0.136031	0.361307	0.341912	-0.155814	0.367947	0.55842	-0.0835472	0.560393	0.69282	-0.489626	0.00383745	0.0392623
NDRG2	ENSG00000165795	Fibroblast	Non-sig. RNA & Sig. Protein	Concordant	0.039851	0.0518739	0.0965209	0.126235	-0.337737	0.371454	0.561171	-0.670601	0.00239935	0.0155008	-0.38572	0.00320565	0.034774
ABCB7	ENSG00000131269	Fibroblast	Non-sig. RNA & Sig. Protein	Concordant	0.0458101	0.0493186	0.10617	0.11431	-0.472327	0.404344	0.588904	0.0429334	0.722153	0.814833	-1.18754	0.00073066	0.0145911
MLYCD	ENSG00000103150	Fibroblast	Non-sig. RNA & Sig. Protein	Concordant	0.0362197	0.0407155	0.0812978	0.0970355	-0.724345	0.410331	0.593392	-0.131048	0.576363	0.705489	-0.477295	0.00439025	0.0426166
EIF4G1	ENSG00000114867	Fibroblast	Non-sig. RNA & Sig. Protein	Concordant	0.0608007	0.0678024	0.142631	0.163798	-0.218082	0.434859	0.615866	-0.47167	0.0356898	0.0996436	-1.7593	0.000477304	0.0112633
CISD2	ENSG00000145354	Fibroblast	Non-sig. RNA & Sig. Protein	Concordant	0.0162942	0.0121806	0.0375501	0.02988	0.308351	0.502227	0.671939	0.0164973	0.943274	0.965346	1.23448	0.0035704	0.0371999
ACSS1	ENSG00000154930	Fibroblast	Non-sig. RNA & Sig. Protein	Concordant	0.0294227	0.0310051	0.0698238	0.0733533	-0.406199	0.548676	0.708449	-0.329174	0.170344	0.304213	-0.789275	0.000554933	0.0120175
CRK	ENSG00000167193	Fibroblast	Non-sig. RNA & Sig. Protein	Concordant	0.083054	0.078109	0.196199	0.19044	0.120447	0.567085	0.721585	-0.0938416	0.502943	0.643012	1.18691	3.41e-05	0.00191267
TGFBI	ENSG00000120708	Fibroblast	Non-sig. RNA & Sig. Protein	Concordant	0.0280261	0.0106474	0.0681919	0.0230044	0.588251	0.631963	0.772149	0.281546	0.513333	0.652699	1.96556	1.08e-05	0.000889848
CLTB	ENSG00000175416	Fibroblast	Non-sig. RNA & Sig. Protein	Concordant	0.0198324	0.0196763	0.0459257	0.0454873	0.28613	0.66911	0.798901	-0.569437	0.0029194	0.017438	0.570537	0.000290879	0.00782404
MFAP4	ENSG00000166482	Fibroblast	Non-sig. RNA & Sig. Protein	Concordant	0.0205773	0.0127768	0.0501397	0.0298424	0.188639	0.790856	0.879358	0.210799	0.743736	0.830545	2.31873	4.84e-06	0.000554519
SEC23A	ENSG00000100934	Fibroblast	Non-sig. RNA & Sig. Protein	Concordant	0.124767	0.117547	0.299483	0.289026	-0.0399587	0.805707	0.888623	-0.0395912	0.790656	0.863684	-0.945612	0.00177817	0.0243902
STAT3	ENSG00000168610	Fibroblast	Non-sig. RNA & Sig. Protein	Concordant	0.264898	0.271721	0.672991	0.704304	-0.0584661	0.829701	0.903441	-0.340381	0.162499	0.294538	-1.10498	3.29e-05	0.00188375
ESD	ENSG00000139684	Fibroblast	Non-sig. RNA & Sig. Protein	Concordant	0.0478585	0.0434412	0.112325	0.104628	-0.0236487	0.880019	0.933542	-0.00579392	0.967694	0.980039	-0.352567	0.00128261	0.0201248
IGF2R	ENSG00000197081	Fibroblast	Non-sig. RNA & Sig. Protein	Concordant	0.137709	0.123595	0.331118	0.306494	-0.0190501	0.902836	0.945859	-0.10167	0.523307	0.660963	-1.29524	0.000815233	0.0154601
COPG1	ENSG00000181789	Fibroblast	Non-sig. RNA & Sig. Protein	Concordant	0.0478585	0.0453152	0.1125	0.109418	-0.0208141	0.918474	0.954644	-0.115513	0.529112	0.666375	-1.25247	0.00403166	0.0401036
NSUN2	ENSG00000037474	Fibroblast	Non-sig. RNA & Sig. Protein	Concordant	0.0445996	0.038586	0.105357	0.0929611	-0.0236496	0.925787	0.958655	-0.033273	0.881902	0.926764	-0.894723	0.000588399	0.0126099
CA3	ENSG00000164879	Fibroblast	Non-sig. RNA & Sig. Protein	Concordant	0.0199255	0.0193356	0.0454206	0.046988	0.0108083	0.963636	0.980055	-0.0100195	0.952934	0.972091	2.59594	0.00234134	0.0284298
FUNDC2	ENSG00000165775	Fibroblast	Non-sig. RNA & Sig. Protein	Discordant	0.0150838	0.00425894	0.0336399	0.00970967	2.02882	0.0023705	0.0231686	-0.330296	0.179446	0.316027	-1.13193	0.000148618	0.00508017
SMTN	ENSG00000183963	Fibroblast	Non-sig. RNA & Sig. Protein	Discordant	0.0380819	0.0145656	0.0886791	0.0324353	1.76096	0.00487884	0.0354674	0.439057	0.0407576	0.109945	-1.62653	0.00179984	0.0243902
MYO1C	ENSG00000197879	Fibroblast	Non-sig. RNA & Sig. Protein	Discordant	0.057635	0.0333901	0.136903	0.0775316	0.952642	0.00508329	0.0362634	0.282028	0.104341	0.214901	-0.939219	0.00141392	0.0215439
PDLIM1	ENSG00000107438	Fibroblast	Non-sig. RNA & Sig. Protein	Discordant	0.0184358	0.0616695	0.040979	0.152448	-2.34102	0.00573162	0.0391527	-0.545935	0.0189649	0.0641552	0.467997	0.00111469	0.0183065
RRAS2	ENSG00000133818	Fibroblast	Non-sig. RNA & Sig. Protein	Discordant	0.0414339	0.0866269	0.0961392	0.212815	-1.58032	0.0122022	0.0628283	0.194986	0.406135	0.555141	0.706955	0.00339589	0.0361688
CA1	ENSG00000133742	Fibroblast	Non-sig. RNA & Sig. Protein	Discordant	0.00493482	0.011414	0.0117974	0.0281157	-1.64645	0.0126862	0.0642571	-1.16534	0.0147195	0.053648	3.36161	0.00017786	0.00558142
RAD23B	ENSG00000119318	Fibroblast	Non-sig. RNA & Sig. Protein	Discordant	0.097486	0.12615	0.226797	0.307924	-0.653217	0.0175804	0.0787512	-0.185983	0.133276	0.255246	0.416714	0.00207843	0.0267255
HSP90AA1	ENSG00000080824	Fibroblast	Non-sig. RNA & Sig. Protein	Discordant	0.115922	0.0574957	0.276822	0.132681	1.25199	0.0180129	0.0799563	-0.461889	0.00152863	0.0115089	-0.358126	0.00451386	0.0430178
ACSL3	ENSG00000123983	Fibroblast	Non-sig. RNA & Sig. Protein	Discordant	0.147207	0.0996593	0.360601	0.240149	0.702422	0.0251056	0.0996364	0.456284	0.03374	0.0958261	-0.74504	0.0009584	0.0170699
PDIA3	ENSG00000167004	Fibroblast	Non-sig. RNA & Sig. Protein	Discordant	0.0594041	0.084753	0.140273	0.207939	-0.598838	0.0287247	0.108665	-0.573045	0.0159567	0.0568686	0.466362	0.000683052	0.0142139
USO1	ENSG00000138768	Fibroblast	Non-sig. RNA & Sig. Protein	Discordant	0.190782	0.153663	0.462782	0.377535	0.258408	0.032833	0.118238	0.235118	0.0221158	0.0716826	-0.432498	0.000438494	0.0106696
TBCA	ENSG00000171530	Fibroblast	Non-sig. RNA & Sig. Protein	Discordant	0.123277	0.129387	0.292303	0.317535	-0.256456	0.0360362	0.125759	-0.122091	0.21384	0.359657	0.342664	0.00175145	0.0243883
IFIT3	ENSG00000119917	Fibroblast	Non-sig. RNA & Sig. Protein	Discordant	0.008473	0.0147359	0.0195122	0.0347184	-0.941584	0.0410577	0.137444	-0.745083	0.068884	0.160241	1.33559	0.00511299	0.0472907
COPB1	ENSG00000129083	Fibroblast	Non-sig. RNA & Sig. Protein	Discordant	0.116015	0.0931857	0.281038	0.226292	0.270826	0.0441496	0.143615	0.151493	0.214103	0.359983	-1.24413	0.000366277	0.00919531
MACROD1	ENSG00000133315	Fibroblast	Non-sig. RNA & Sig. Protein	Discordant	0.0425512	0.0204429	0.101554	0.0486896	1.04195	0.0544223	0.163926	-0.0551905	0.766195	0.847427	-0.497822	0.00267518	0.031263
TPT1	ENSG00000133112	Fibroblast	Non-sig. RNA & Sig. Protein	Discordant	0.0252328	0.00357751	0.0549755	0.00712104	3.28941	0.0562465	0.167629	-0.592153	0.0163948	0.0579736	-0.423575	0.00270871	0.0313165
MRPS6	ENSG00000243927	Fibroblast	Non-sig. RNA & Sig. Protein	Discordant	0.0298883	0.0174617	0.0705838	0.0412146	1.30489	0.0631919	0.180013	0.605482	0.0251212	0.0783094	-0.729743	0.00070697	0.0144444
EFEMP1	ENSG00000115380	Fibroblast	Non-sig. RNA & Sig. Protein	Discordant	0.0975791	0.115503	0.239839	0.288846	-0.49928	0.0659238	0.18569	-0.537246	0.0317003	0.0914572	1.39731	0.00267447	0.031263
DNAJC5	ENSG00000101152	Fibroblast	Non-sig. RNA & Sig. Protein	Discordant	0.0628492	0.0504259	0.149007	0.120002	0.489391	0.0713061	0.196063	-0.0279404	0.870768	0.919779	-0.981471	0.00219231	0.0273883
P4HB	ENSG00000185624	Fibroblast	Non-sig. RNA & Sig. Protein	Discordant	0.0526071	0.0747019	0.127223	0.179538	-0.440253	0.0915738	0.229718	-0.438457	0.0729488	0.166773	0.484086	0.000441194	0.0106696
PSMC4	ENSG00000013275	Fibroblast	Non-sig. RNA & Sig. Protein	Discordant	0.0173184	0.0197615	0.0401519	0.0463645	-0.430196	0.111095	0.259171	-0.553658	0.0216298	0.0703472	0.367976	0.00109566	0.0183065
CTSB	ENSG00000164733	Fibroblast	Non-sig. RNA & Sig. Protein	Discordant	0.0138734	0.00494037	0.0319364	0.0106329	1.37523	0.11248	0.260906	-0.972308	0.00101578	0.00872468	-0.657576	0.000202903	0.00621921
HNRNPC	ENSG00000092199	Fibroblast	Non-sig. RNA & Sig. Protein	Discordant	0.219926	0.243867	0.525304	0.616453	-0.254788	0.11367	0.262841	-0.00420634	0.972009	0.983106	1.55887	0.00124543	0.0198967
ZADH2	ENSG00000180011	Fibroblast	Non-sig. RNA & Sig. Protein	Discordant	0.0352886	0.0225724	0.0825234	0.0536185	0.587044	0.116048	0.266354	0.201893	0.35459	0.505183	-0.506336	0.00200535	0.0261688
PGAM1	ENSG00000171314	Fibroblast	Non-sig. RNA & Sig. Protein	Discordant	0.0103352	0.016184	0.02364	0.0390121	-0.982939	0.117478	0.268033	-1.24304	0.000421576	0.00481259	0.41692	0.00244361	0.0290448
ACSF2	ENSG00000167107	Fibroblast	Non-sig. RNA & Sig. Protein	Discordant	0.0210428	0.0137138	0.0496954	0.0312335	0.623181	0.128849	0.285106	0.448306	0.103787	0.214339	-1.24795	0.00378129	0.0389354
APOE	ENSG00000130203	Fibroblast	Non-sig. RNA & Sig. Protein	Discordant	0.040689	0.0621806	0.102918	0.162822	-1.17752	0.138223	0.298434	-0.702543	0.238808	0.386598	1.5901	0.00151689	0.0220132
L2HGDH	ENSG00000087299	Fibroblast	Non-sig. RNA & Sig. Protein	Discordant	0.024581	0.0166951	0.0576381	0.0407185	0.365632	0.186279	0.362428	0.292955	0.147681	0.273934	-0.555558	0.00125951	0.0200005
EML1	ENSG00000066629	Fibroblast	Non-sig. RNA & Sig. Protein	Discordant	0.0517691	0.0469336	0.122365	0.108511	0.645257	0.189852	0.366647	-0.236144	0.150574	0.27769	-1.14392	0.00225942	0.0279616
NENF	ENSG00000117691	Fibroblast	Non-sig. RNA & Sig. Protein	Discordant	0.0111732	0.0132027	0.026209	0.0317703	-0.6254	0.204712	0.385294	-0.445879	0.0489414	0.12545	0.839663	0.00384833	0.0392623
SGCE	ENSG00000127990	Fibroblast	Non-sig. RNA & Sig. Protein	Discordant	0.127281	0.123083	0.310598	0.302748	-0.215098	0.236046	0.421585	-0.180785	0.275859	0.428144	0.741991	0.0044298	0.0426166
MYH11	ENSG00000133392	Fibroblast	Non-sig. RNA & Sig. Protein	Discordant	0.0557728	0.0489779	0.134383	0.117412	0.31433	0.292566	0.483622	0.137547	0.625284	0.74443	-4.23306	2.95e-05	0.00172959
PRKACA	ENSG00000072062	Fibroblast	Non-sig. RNA & Sig. Protein	Discordant	0.0333333	0.0190801	0.0771501	0.04475	0.679506	0.298874	0.490868	-0.13448	0.462701	0.608208	-0.425358	0.00082151	0.0154679
ARHGAP1	ENSG00000175220	Fibroblast	Non-sig. RNA & Sig. Protein	Discordant	0.0564246	0.0569847	0.132438	0.139266	-0.177952	0.344134	0.535742	-0.213748	0.206665	0.350295	0.604182	0.0023426	0.0284298
HSPH1	ENSG00000120694	Fibroblast	Non-sig. RNA & Sig. Protein	Discordant	0.0277467	0.0239353	0.0635683	0.056354	0.282407	0.353996	0.544899	0.0808112	0.747427	0.832956	-0.918593	0.00162113	0.0230989
HNRNPH3	ENSG00000096746	Fibroblast	Non-sig. RNA & Sig. Protein	Discordant	0.0866853	0.0890119	0.205191	0.216779	-0.157722	0.356951	0.548132	-0.123121	0.387424	0.537528	1.08115	0.00304463	0.0333015
PCCA	ENSG00000175198	Fibroblast	Non-sig. RNA & Sig. Protein	Discordant	0.292831	0.256218	0.734156	0.65355	0.0931725	0.361305	0.552344	0.181258	0.0625118	0.149016	-0.467374	0.00104247	0.0180787
GANAB	ENSG00000089597	Fibroblast	Non-sig. RNA & Sig. Protein	Discordant	0.0441341	0.0477002	0.102598	0.114582	-0.168176	0.385686	0.572431	-0.170801	0.281073	0.433149	0.373372	0.00219219	0.0273883
SARS	ENSG00000031698	Fibroblast	Non-sig. RNA & Sig. Protein	Discordant	0.0416201	0.0351789	0.097679	0.0835507	0.163639	0.426684	0.609116	0.0664021	0.683173	0.786736	-1.1193	0.000211657	0.00626886
PRKCSH	ENSG00000130175	Fibroblast	Non-sig. RNA & Sig. Protein	Discordant	0.0148045	0.0164395	0.0357251	0.0397834	-0.247348	0.441929	0.622452	-0.201275	0.470632	0.615863	0.452826	0.00231448	0.0283766
SOD3	ENSG00000109610	Fibroblast	Non-sig. RNA & Sig. Protein	Discordant	0.0187151	0.0164395	0.0463909	0.0397361	-0.581821	0.46346	0.640855	-0.419611	0.479826	0.623119	1.31601	0.000930491	0.0167998
CYB5B	ENSG00000103018	Fibroblast	Non-sig. RNA & Sig. Protein	Discordant	0.0363128	0.0281942	0.0844933	0.0669097	0.400661	0.499189	0.669629	0.0527376	0.743489	0.830545	-0.785295	0.00268037	0.031263
ARL8A	ENSG00000143862	Fibroblast	Non-sig. RNA & Sig. Protein	Discordant	0.0173184	0.0147359	0.0400258	0.0348093	0.174335	0.510135	0.67802	-0.226324	0.2665	0.417616	-0.571223	0.00468186	0.0442344
RAB6A	ENSG00000175582	Fibroblast	Non-sig. RNA & Sig. Protein	Discordant	0.169367	0.154003	0.408379	0.37916	0.0679335	0.57721	0.7292	-0.0233503	0.851137	0.904812	-0.542586	0.00525996	0.0481432
EPRS	ENSG00000136628	Fibroblast	Non-sig. RNA & Sig. Protein	Discordant	0.0506518	0.0459114	0.120143	0.109921	0.0898049	0.579501	0.731148	0.0695593	0.633805	0.75164	-0.733941	0.00102185	0.0178384
PCCB	ENSG00000114054	Fibroblast	Non-sig. RNA & Sig. Protein	Discordant	0.0353818	0.0295571	0.0831297	0.0711927	0.164074	0.587703	0.737285	0.1119	0.552346	0.686349	-0.48283	0.000992928	0.017449
CP	ENSG00000047457	Fibroblast	Non-sig. RNA & Sig. Protein	Discordant	0.0295158	0.0277683	0.0705517	0.0695523	-0.204148	0.627678	0.768926	-0.396347	0.334422	0.486326	0.914487	0.000863432	0.0159161
RAB12	ENSG00000206418	Fibroblast	Non-sig. RNA & Sig. Protein	Discordant	0.0617318	0.0545145	0.145328	0.130776	0.0878137	0.630278	0.770732	0.132138	0.389028	0.539072	-0.937798	0.000273718	0.00751583
MTPN	ENSG00000105887	Fibroblast	Non-sig. RNA & Sig. Protein	Discordant	0.0209497	0.0254685	0.0476863	0.0573873	-0.239507	0.704507	0.821858	-0.0346251	0.860436	0.91163	0.52745	0.000283676	0.00770895
KPNA3	ENSG00000102753	Fibroblast	Non-sig. RNA & Sig. Protein	Discordant	0.0972998	0.0878194	0.228715	0.210739	0.143726	0.74386	0.849901	0.381472	0.0105167	0.0424244	-1.13499	0.0042073	0.0412284
RTN4IP1	ENSG00000130347	Fibroblast	Non-sig. RNA & Sig. Protein	Discordant	0.0115456	0.0108177	0.0254977	0.025035	-0.179844	0.838131	0.908555	0.357108	0.072707	0.166522	0.482987	0.000485312	0.0112633
ACAD9	ENSG00000177646	Fibroblast	Non-sig. RNA & Sig. Protein	Discordant	0.0316574	0.0272572	0.0745701	0.0656942	0.0319153	0.868669	0.92625	-0.0986519	0.569892	0.700263	-0.618903	8.52e-05	0.00350753
UQCC1	ENSG00000101019	Fibroblast	Non-sig. RNA & Sig. Protein	Discordant	0.0837058	0.0673765	0.190745	0.161198	0.0714462	0.877342	0.932182	0.320718	0.0082539	0.0359492	-0.891131	9.73e-06	0.000827126
NPEPPS	ENSG00000141279	Fibroblast	Non-sig. RNA & Sig. Protein	Discordant	0.240968	0.229387	0.600059	0.577731	0.0134885	0.921368	0.956105	-0.0899383	0.462745	0.608208	-0.430865	0.00146127	0.0218766
NCL	ENSG00000115053	Fibroblast	Non-sig. RNA & Sig. Protein	Discordant	0.068622	0.072402	0.165327	0.178057	-0.0481087	0.922096	0.956762	-0.497308	0.00738189	0.0330179	0.497319	0.00557595	0.0496561
BCL2L13	ENSG00000099968	Fibroblast	Non-sig. RNA & Sig. Protein	Discordant	0.0756983	0.0643101	0.173107	0.151166	0.0477525	0.951327	0.973904	-0.173259	0.116155	0.23158	-0.79125	6.42e-06	0.000626468
ATP1A1	ENSG00000163399	Endothelial I	Sig. RNA & Sig. Protein	Concordant	0.0846523	0.181899	0.214168	0.559718	-1.5762	2.67947e-05	0.00366659	-1.38717	1.29048e-06	0.000339199	-0.99149	2.54e-07	0.000133788
ANXA3	ENSG00000138772	Endothelial I	Sig. RNA & Sig. Protein	Concordant	0.100658	0.220434	0.29325	0.685952	-1.84242	0.000154148	0.00977489	-1.73622	6.1333e-05	0.00293613	-1.36745	0.000480575	0.0112633
SLC9A3R2	ENSG00000065054	Endothelial I	Sig. RNA & Sig. Protein	Concordant	0.133736	0.2018	0.367578	0.626018	-1.27654	0.000429244	0.0151703	-1.32398	1.28924e-05	0.00114619	-0.975525	9.92e-05	0.00396132
EML1	ENSG00000066629	Endothelial I	Sig. RNA & Sig. Protein	Concordant	0.144051	0.245912	0.413916	0.770909	-1.15564	0.00422308	0.0467236	-1.25342	0.000641961	0.0111014	-1.14392	0.00225942	0.0279616
MYO1C	ENSG00000197879	Endothelial I	Sig. RNA & Sig. Protein	Concordant	0.0832296	0.0963367	0.220559	0.285694	-0.637101	0.00435677	0.0478475	-0.703815	0.000264606	0.00682934	-0.939219	0.00141392	0.0215439
A2M	ENSG00000175899	Endothelial I	Sig. RNA & Sig. Protein	Discordant	0.207363	0.268348	0.581958	0.841876	-1.10937	0.00288508	0.0388578	-1.16219	0.00055268	0.0102337	1.21668	0.00204274	0.0265254
ARHGEF7	ENSG00000102606	Endothelial I	Sig. RNA & Non-sig. Protein	Concordant	0.30642	0.124857	0.915056	0.374055	1.375	2.46857e-06	0.000949323	1.20003	8.49502e-06	0.000877558	0.209903	0.513457	0.720698
CD59	ENSG00000085063	Endothelial I	Sig. RNA & Non-sig. Protein	Concordant	0.121288	0.200532	0.334129	0.609441	-1.32992	3.09331e-06	0.000949323	-1.27865	2.57613e-07	0.000134835	-0.322096	0.121397	0.314037
MCAM	ENSG00000076706	Endothelial I	Sig. RNA & Non-sig. Protein	Concordant	0.106349	0.0211687	0.282565	0.0606211	2.14951	1.29733e-05	0.00228683	1.76463	3.7006e-06	0.000548178	0.35769	0.350357	0.579009
SYNE2	ENSG00000054654	Endothelial I	Sig. RNA & Non-sig. Protein	Concordant	0.42913	0.681075	1.29845	2.4367	-1.45894	1.30351e-05	0.00228683	-1.55267	1.97157e-07	0.00012899	-0.115446	0.635793	0.804199
ENG	ENSG00000106991	Endothelial I	Sig. RNA & Non-sig. Protein	Concordant	0.325627	0.56902	1.02506	1.95964	-1.5817	2.99192e-05	0.00393668	-1.6186	1.8483e-05	0.00139636	-1.06139	0.00764145	0.0597711
SFPQ	ENSG00000116560	Endothelial I	Sig. RNA & Non-sig. Protein	Concordant	0.167704	0.0491824	0.439484	0.135539	1.80079	6.12271e-05	0.00634721	0.550537	0.000309985	0.00737482	0.0327813	0.887045	0.950945
ASS1	ENSG00000130707	Endothelial I	Sig. RNA & Non-sig. Protein	Concordant	0.0275654	0.0622386	0.0757984	0.187585	-1.49563	8.58143e-05	0.00780794	-1.51187	1.12428e-05	0.00103997	-0.119513	0.708937	0.852924
FKBP1A	ENSG00000088832	Endothelial I	Sig. RNA & Non-sig. Protein	Concordant	0.131425	0.0385347	0.366418	0.11246	1.95686	0.000154295	0.00977489	1.62576	0.000340615	0.00775372	0.148942	0.219798	0.449138
PPM1F	ENSG00000100034	Endothelial I	Sig. RNA & Non-sig. Protein	Concordant	0.113996	0.0453796	0.311409	0.134151	1.02624	0.000184195	0.0101028	0.929061	1.70639e-06	0.000394026	0.613374	0.00747079	0.0595336
SCAMP1	ENSG00000085365	Endothelial I	Sig. RNA & Non-sig. Protein	Concordant	0.0695358	0.108252	0.193128	0.324689	-1.09935	0.000233027	0.0114983	-0.940502	3.87953e-06	0.000556915	-0.244257	0.647605	0.812899
DHRS7	ENSG00000100612	Endothelial I	Sig. RNA & Non-sig. Protein	Concordant	0.00640228	0.0216758	0.0150779	0.063107	-3.10599	0.000257774	0.0117746	-1.48573	0.00505667	0.0384706	-0.173322	0.603789	0.784143
FUS	ENSG00000089280	Endothelial I	Sig. RNA & Non-sig. Protein	Concordant	0.183176	0.0826467	0.505592	0.238809	0.863633	0.000296995	0.0125969	0.452885	0.000748295	0.012014	0.531193	0.0531567	0.193805
RDX	ENSG00000137710	Endothelial I	Sig. RNA & Non-sig. Protein	Concordant	0.166104	0.230954	0.44671	0.714035	-1.16606	0.00046534	0.0158304	-0.910028	7.97318e-05	0.00343942	-0.136892	0.226539	0.458294
SF1	ENSG00000168066	Endothelial I	Sig. RNA & Non-sig. Protein	Concordant	0.0864307	0.0228166	0.222958	0.0619344	1.90972	0.000628285	0.018613	0.542297	0.00162111	0.0194311	0.0519959	0.918599	0.963757
CAV1	ENSG00000105974	Endothelial I	Sig. RNA & Non-sig. Protein	Concordant	0.155077	0.222715	0.447738	0.689917	-1.25747	0.000807819	0.0207093	-1.14314	0.000225181	0.00626915	-0.141315	0.759015	0.883729
LGALS3	ENSG00000131981	Endothelial I	Sig. RNA & Non-sig. Protein	Concordant	0.0405478	0.0802383	0.113789	0.239405	-1.60682	0.000812339	0.0207093	-1.22745	0.000152819	0.00497835	-0.440473	0.0700386	0.229629
NPTN	ENSG00000156642	Endothelial I	Sig. RNA & Non-sig. Protein	Concordant	0.126445	0.0311827	0.340344	0.0872305	2.4151	0.000835723	0.0209451	0.555744	0.00190824	0.0214944	0.270261	0.328324	0.555678
HNRNPH1	ENSG00000169045	Endothelial I	Sig. RNA & Non-sig. Protein	Concordant	0.161835	0.0610977	0.426832	0.170054	1.4767	0.000880744	0.0212185	0.477201	0.00266628	0.0262826	0.219961	0.178821	0.395688
PNKD	ENSG00000127838	Endothelial I	Sig. RNA & Non-sig. Protein	Concordant	0.0204517	0.0319432	0.0554883	0.0941009	-1.33572	0.000902257	0.0215096	-1.04335	0.00072537	0.011748	-0.470217	0.225603	0.457101
FABP5	ENSG00000164687	Endothelial I	Sig. RNA & Non-sig. Protein	Concordant	0.0355682	0.134238	0.0992484	0.413704	-2.50239	0.00109408	0.0243043	-2.44844	3.98303e-05	0.00223363	-0.489336	0.00756905	0.0595965
GBP2	ENSG00000162645	Endothelial I	Sig. RNA & Non-sig. Protein	Concordant	0.0154722	0.0314362	0.0422782	0.0931006	-1.51989	0.00128292	0.0266224	-1.21998	3.29059e-05	0.00192895	-0.324106	0.415833	0.637425
GIMAP1	ENSG00000213203	Endothelial I	Sig. RNA & Non-sig. Protein	Concordant	0.0138716	0.0291545	0.037218	0.0853	-1.59585	0.00132264	0.0270943	-1.49006	0.000202482	0.00595387	-0.341972	0.236334	0.470012
ERGIC1	ENSG00000113719	Endothelial I	Sig. RNA & Non-sig. Protein	Concordant	0.142273	0.0425909	0.384535	0.118761	1.67284	0.00142144	0.0277689	0.674628	0.000995458	0.0143664	0.0422526	0.876932	0.947763
MSN	ENSG00000147065	Endothelial I	Sig. RNA & Non-sig. Protein	Concordant	0.233683	0.139054	0.66093	0.419453	0.650243	0.001614	0.0296512	0.553156	0.00383681	0.0322514	0.0712958	0.47897	0.690192
NQO1	ENSG00000181019	Endothelial I	Sig. RNA & Non-sig. Protein	Concordant	0.0142273	0.0290278	0.0376421	0.0838538	-1.41495	0.00172719	0.0307733	-1.68511	1.8119e-06	0.000406436	-0.456982	0.561041	0.756785
RAC1	ENSG00000136238	Endothelial I	Sig. RNA & Non-sig. Protein	Concordant	0.0626	0.089872	0.163261	0.264349	-0.844782	0.00189199	0.0311928	-0.569101	0.00528109	0.0395731	-0.244947	0.247694	0.478681
MMP24	ENSG00000125966	Endothelial I	Sig. RNA & Non-sig. Protein	Concordant	0.0311222	0.0444923	0.0842174	0.133064	-1.024	0.00226221	0.0338876	-1.00466	0.000111779	0.00423952	-0.868579	0.0188429	0.106817
ASMTL	ENSG00000169093	Endothelial I	Sig. RNA & Non-sig. Protein	Concordant	0.0643784	0.0243377	0.184524	0.0710765	1.14481	0.00325535	0.0409432	1.09417	0.000257077	0.00672772	0.275822	0.381501	0.607636
SLC25A13	ENSG00000004864	Endothelial I	Sig. RNA & Non-sig. Protein	Concordant	0.167171	0.181012	0.438551	0.551728	-0.634173	0.00426853	0.0470294	-0.595433	0.000569162	0.0103648	-0.257446	0.449473	0.664884
SLC25A24	ENSG00000085491	Endothelial I	Sig. RNA & Non-sig. Protein	Concordant	0.0706029	0.0856889	0.185639	0.254708	-0.822859	0.00452464	0.0485077	-0.494493	0.00438218	0.0352505	-0.066911	0.7405	0.872875
TINAGL1	ENSG00000142910	Endothelial I	Sig. RNA & Non-sig. Protein	Discordant	0.0254313	0.0842946	0.0702404	0.249165	-2.22501	7.79918e-07	0.000592911	-1.9214	1.01522e-08	3.98525e-05	0.0656984	0.850975	0.934654
JUP	ENSG00000173801	Endothelial I	Sig. RNA & Non-sig. Protein	Discordant	0.0903432	0.00380276	0.255147	0.0101619	4.89358	7.13852e-06	0.00159456	1.05658	3.27558e-05	0.00192895	-0.410168	0.0227928	0.11897
RASIP1	ENSG00000105538	Endothelial I	Sig. RNA & Non-sig. Protein	Discordant	0.218211	0.0970972	0.617313	0.292844	0.991518	1.50776e-05	0.00245622	0.870103	2.95985e-05	0.00182064	-0.84529	0.0179152	0.10311
SYNE1	ENSG00000131018	Endothelial I	Sig. RNA & Non-sig. Protein	Discordant	0.471457	0.808721	1.49242	3.18477	-2.09478	3.63242e-05	0.00451873	-2.04021	5.66469e-06	0.000684208	0.567891	0.160849	0.375218
NDRG1	ENSG00000104419	Endothelial I	Sig. RNA & Non-sig. Protein	Discordant	0.175529	0.0635061	0.509984	0.188976	1.50558	0.000100384	0.00817649	1.3504	0.000502932	0.00975766	-0.082599	0.693991	0.842999
EHD4	ENSG00000103966	Endothelial I	Sig. RNA & Non-sig. Protein	Discordant	0.124133	0.0389149	0.339578	0.111781	1.38248	0.000101879	0.00820063	1.05089	6.64247e-07	0.000242755	-0.0200554	0.892823	0.951856
RPA3	ENSG00000106399	Endothelial I	Sig. RNA & Non-sig. Protein	Discordant	0.00551307	0.046774	0.013702	0.139548	-3.52628	0.000168336	0.0101028	-1.69925	0.000205126	0.00600913	0.258318	0.357329	0.58364
KANK2	ENSG00000197256	Endothelial I	Sig. RNA & Non-sig. Protein	Discordant	0.0956785	0.0128026	0.238012	0.0351128	3.50552	0.000175742	0.0101028	0.672838	0.00421951	0.034323	-0.164808	0.529172	0.733701
FBN1	ENSG00000166147	Endothelial I	Sig. RNA & Non-sig. Protein	Discordant	0.101725	0.0133097	0.254263	0.0367588	3.08604	0.000213381	0.010987	0.702485	0.00701177	0.0467709	-0.0720466	0.879452	0.947766
ADD1	ENSG00000087274	Endothelial I	Sig. RNA & Non-sig. Protein	Discordant	0.230304	0.289137	0.644964	0.900074	-0.793676	0.000398708	0.0148129	-0.845162	5.10707e-06	0.000646704	0.201418	0.352446	0.581381
TPM4	ENSG00000167460	Endothelial I	Sig. RNA & Non-sig. Protein	Discordant	0.161835	0.046774	0.451695	0.133994	1.81177	0.000462405	0.0158304	1.12983	0.00500884	0.0384193	-0.574438	0.129651	0.326107
GGT5	ENSG00000099998	Endothelial I	Sig. RNA & Non-sig. Protein	Discordant	0.0158278	0.0463937	0.0356458	0.137897	-2.42399	0.00047778	0.0159553	-2.24187	9.72508e-06	0.00094749	0.992299	0.0246223	0.123393
FABP4	ENSG00000170323	Endothelial I	Sig. RNA & Non-sig. Protein	Discordant	0.0160057	0.068323	0.0429334	0.205094	-2.67028	0.000764125	0.0201859	-2.30563	5.91645e-05	0.00291852	0.0986905	0.746245	0.876214
LIMK2	ENSG00000182541	Endothelial I	Sig. RNA & Non-sig. Protein	Discordant	0.165214	0.0809989	0.450053	0.241298	0.878729	0.000781057	0.0203194	0.73603	0.00294707	0.0273553	-0.145701	0.650454	0.813697
HLA-C	ENSG00000204525	Endothelial I	Sig. RNA & Non-sig. Protein	Discordant	0.0606438	0.103055	0.171916	0.313036	-1.47984	0.000810394	0.0207093	-1.29087	0.00121301	0.0161961	0.0580748	0.864625	0.940244
NUCB2	ENSG00000070081	Endothelial I	Sig. RNA & Non-sig. Protein	Discordant	0.0309443	0.0520979	0.0780194	0.157845	-1.22087	0.000929267	0.0219258	-0.926622	0.000118806	0.00434257	0.17637	0.503344	0.713724
VASP	ENSG00000125753	Endothelial I	Sig. RNA & Non-sig. Protein	Discordant	0.0679353	0.0242109	0.179344	0.0720086	1.23383	0.000950241	0.0220391	1.04955	0.000210419	0.00600949	-0.723637	0.0470197	0.180944
EHD1	ENSG00000110047	Endothelial I	Sig. RNA & Non-sig. Protein	Discordant	0.0176063	0.0313094	0.0471226	0.092208	-1.53456	0.0012379	0.0259808	-1.23825	0.000448625	0.0090919	0.131228	0.298266	0.529091
XPNPEP1	ENSG00000108039	Endothelial I	Sig. RNA & Non-sig. Protein	Discordant	0.04695	0.0126759	0.120523	0.0341308	1.6177	0.00219392	0.0334444	0.549906	0.00129968	0.0169781	-0.288291	0.0919489	0.266642
WARS2	ENSG00000116874	Endothelial I	Sig. RNA & Non-sig. Protein	Discordant	0.0236529	0.00709849	0.0600306	0.0192651	1.85805	0.00232529	0.0341909	0.844896	6.83093e-06	0.000759524	-0.0924691	0.819439	0.913607
USP9X	ENSG00000124486	Endothelial I	Sig. RNA & Non-sig. Protein	Discordant	0.179797	0.0727595	0.486715	0.20459	1.11642	0.00258665	0.0363406	0.387803	0.00415573	0.0339766	-0.947325	0.0211562	0.114842
DARS	ENSG00000115866	Endothelial I	Sig. RNA & Non-sig. Protein	Discordant	0.0857194	0.0157181	0.219634	0.0427681	2.41943	0.00298652	0.0396669	0.488217	0.00126821	0.0167621	-0.248267	0.105745	0.289454
SUN2	ENSG00000100242	Endothelial I	Sig. RNA & Non-sig. Protein	Discordant	0.0282767	0.0398023	0.0747572	0.115442	-1.03097	0.00379073	0.0439009	-1.22193	2.27969e-06	0.000436533	0.451417	0.12047	0.313081
B2M	ENSG00000166710	Endothelial I	Sig. RNA & Non-sig. Protein	Discordant	0.306064	0.367981	0.926869	1.15164	-0.994867	0.00387484	0.0443556	-0.922353	0.00719177	0.0475675	0.518993	0.0368054	0.158142
VIM	ENSG00000026025	Endothelial I	Non-sig. RNA & Sig. Protein	Concordant	0.0538858	0.00469007	0.123548	0.0128382	3.38755	0.000885838	0.0212663	-0.604052	0.111717	0.266732	2.24883	1.84e-06	0.000359436
FBLN5	ENSG00000140092	Endothelial I	Non-sig. RNA & Sig. Protein	Concordant	0.0528188	0.00836608	0.135627	0.0223767	2.49374	0.00241853	0.0352077	0.414929	0.170198	0.349796	0.994368	0.000713266	0.0144444
RSU1	ENSG00000148484	Endothelial I	Non-sig. RNA & Sig. Protein	Concordant	0.144407	0.0655343	0.371167	0.187492	0.720095	0.00521344	0.051879	0.459474	0.00142942	0.0180495	0.460524	0.000511109	0.0114879
CA2	ENSG00000104267	Endothelial I	Non-sig. RNA & Sig. Protein	Concordant	0.0401921	0.0109013	0.109454	0.0324112	1.60107	0.00687966	0.0599626	1.37741	0.0118827	0.0651928	1.37423	9.05e-05	0.00366894
CYB5B	ENSG00000103018	Endothelial I	Non-sig. RNA & Sig. Protein	Concordant	0.0377023	0.0442388	0.10043	0.129357	-0.76957	0.00765227	0.0636462	-0.570681	0.00979196	0.0577586	-0.785295	0.00268037	0.031263
PDLIM1	ENSG00000107438	Endothelial I	Non-sig. RNA & Sig. Protein	Concordant	0.209141	0.0812524	0.599507	0.23865	2.14059	0.00993448	0.0738823	1.18618	0.0113033	0.0631752	0.467997	0.00111469	0.0183065
NAP1L4	ENSG00000205531	Endothelial I	Non-sig. RNA & Sig. Protein	Concordant	0.0757603	0.0273799	0.19238	0.0758686	1.26729	0.011401	0.0799559	0.250828	0.0464476	0.151589	0.332358	0.00190706	0.0252614
HNRNPH3	ENSG00000096746	Endothelial I	Non-sig. RNA & Sig. Protein	Concordant	0.0665125	0.0259855	0.165076	0.0736727	1.28057	0.0200722	0.108342	0.19476	0.145135	0.315927	1.08115	0.00304463	0.0333015
ACSL3	ENSG00000123983	Endothelial I	Non-sig. RNA & Sig. Protein	Concordant	0.124311	0.138674	0.34031	0.417387	-0.635316	0.0217011	0.113771	-0.444681	0.0228851	0.098001	-0.74504	0.0009584	0.0170699
MYH11	ENSG00000133392	Endothelial I	Non-sig. RNA & Sig. Protein	Concordant	0.0199182	0.0340981	0.0531692	0.0973617	-1.1641	0.0225278	0.11541	0.0788253	0.790976	0.886013	-4.23306	2.95e-05	0.00172959
RAD23B	ENSG00000119318	Endothelial I	Non-sig. RNA & Sig. Protein	Concordant	0.0545972	0.0223095	0.135205	0.062937	1.08678	0.0302797	0.136016	0.0470456	0.725495	0.845479	0.416714	0.00207843	0.0267255
LMNA	ENSG00000160789	Endothelial I	Non-sig. RNA & Sig. Protein	Concordant	0.0634892	0.0282672	0.160559	0.0774319	0.989899	0.0303182	0.136016	-0.347872	0.244788	0.439878	1.15487	0.00118325	0.0191353
MTPN	ENSG00000105887	Endothelial I	Non-sig. RNA & Sig. Protein	Concordant	0.0286324	0.00747877	0.0754338	0.0206746	1.96932	0.0315541	0.138838	0.121722	0.48016	0.667447	0.52745	0.000283676	0.00770895
TBCA	ENSG00000171530	Endothelial I	Non-sig. RNA & Sig. Protein	Concordant	0.0606438	0.0153378	0.147257	0.041133	1.35268	0.0597908	0.201838	0.0247156	0.871735	0.934193	0.342664	0.00175145	0.0243883
HNRNPLL	ENSG00000143889	Endothelial I	Non-sig. RNA & Sig. Protein	Concordant	0.0407256	0.021042	0.0986305	0.0569456	0.941204	0.0743548	0.229272	0.418097	0.018992	0.0872987	0.662543	0.0030135	0.0330983
ANXA4	ENSG00000196975	Endothelial I	Non-sig. RNA & Sig. Protein	Concordant	0.0341455	0.0164786	0.0835705	0.0449079	1.11357	0.0853717	0.247716	-0.100059	0.489632	0.676183	1.09238	0.00285376	0.0322855
PPP1R13L	ENSG00000104881	Endothelial I	Non-sig. RNA & Sig. Protein	Concordant	0.0161835	0.0382812	0.0393397	0.110898	-1.38898	0.0968824	0.268912	-0.815348	0.000180025	0.00560865	-1.08303	0.00165022	0.0233871
COL18A1	ENSG00000182871	Endothelial I	Non-sig. RNA & Sig. Protein	Concordant	0.0985239	0.03676	0.249385	0.104266	1.40199	0.099435	0.273302	0.820871	0.0543858	0.166843	1.81016	3.48e-06	0.000459205
SETDB1	ENSG00000143379	Endothelial I	Non-sig. RNA & Sig. Protein	Concordant	0.0362796	0.0358727	0.094196	0.104057	-0.469308	0.104492	0.280307	-0.289085	0.0439146	0.147025	-1.34556	0.00177973	0.0243902
HPRT1	ENSG00000165704	Endothelial I	Non-sig. RNA & Sig. Protein	Concordant	0.030233	0.0166054	0.0806731	0.0483716	0.560147	0.114589	0.295511	0.408716	0.0391026	0.137112	0.530093	0.000946727	0.0169767
CFH	ENSG00000000971	Endothelial I	Non-sig. RNA & Sig. Protein	Concordant	0.0730927	0.0329573	0.184464	0.0903174	0.874253	0.165833	0.366957	0.844956	0.00480351	0.0376141	1.39208	0.000331409	0.00856464
NCL	ENSG00000115053	Endothelial I	Non-sig. RNA & Sig. Protein	Concordant	0.0416148	0.0160984	0.100852	0.043886	0.980757	0.166137	0.366981	-0.304669	0.0992107	0.247075	0.497319	0.00557595	0.0496561
KPNA3	ENSG00000102753	Endothelial I	Non-sig. RNA & Sig. Protein	Concordant	0.089454	0.0963367	0.22604	0.284533	-0.435665	0.167631	0.368906	0.0205309	0.880474	0.938612	-1.13499	0.0042073	0.0412284
P4HB	ENSG00000185624	Endothelial I	Non-sig. RNA & Sig. Protein	Concordant	0.0320114	0.00976043	0.0773792	0.0260843	0.99521	0.198278	0.40626	-0.405543	0.0643199	0.185126	0.484086	0.000441194	0.0106696
PRKCSH	ENSG00000130175	Endothelial I	Non-sig. RNA & Sig. Protein	Concordant	0.012271	0.00659146	0.0315369	0.0185308	0.79197	0.224302	0.437479	0.0182658	0.956443	0.976721	0.452826	0.00231448	0.0283766
ACTN4	ENSG00000130402	Endothelial I	Non-sig. RNA & Sig. Protein	Concordant	0.313712	0.243884	0.916563	0.745686	0.220808	0.253107	0.470331	0.194602	0.252283	0.448128	1.04189	0.00496407	0.0462378
DDAH1	ENSG00000153904	Endothelial I	Non-sig. RNA & Sig. Protein	Concordant	0.0487284	0.0268729	0.114945	0.0776271	0.874733	0.276455	0.495159	1.27388	0.00278869	0.0267055	1.63136	2.67e-06	0.000391697
COPG1	ENSG00000181789	Endothelial I	Non-sig. RNA & Sig. Protein	Concordant	0.0174284	0.0176195	0.0411603	0.0508241	-0.688571	0.281097	0.500199	-0.392589	0.0466376	0.151818	-1.25247	0.00403166	0.0401036
ANP32A	ENSG00000140350	Endothelial I	Non-sig. RNA & Sig. Protein	Concordant	0.0487284	0.0248447	0.131543	0.0721436	0.504821	0.359813	0.579462	0.0908414	0.638364	0.784196	0.42382	0.00153537	0.0220132
RARS	ENSG00000113643	Endothelial I	Non-sig. RNA & Sig. Protein	Concordant	0.0457051	0.035746	0.116081	0.10394	-0.281902	0.420935	0.63228	-0.0520944	0.741922	0.856718	-0.667875	0.00211754	0.0269654
RAB12	ENSG00000206418	Endothelial I	Non-sig. RNA & Sig. Protein	Concordant	0.0457051	0.0406896	0.108814	0.116493	-0.310721	0.436126	0.643098	0.0383545	0.792715	0.887296	-0.937798	0.000273718	0.00751583
PPP1R12C	ENSG00000125503	Endothelial I	Non-sig. RNA & Sig. Protein	Concordant	0.033612	0.00950691	0.0842296	0.0257287	0.920643	0.451294	0.652963	-0.087417	0.655525	0.795814	0.956094	0.00191996	0.0253051
ACTN1	ENSG00000072110	Endothelial I	Non-sig. RNA & Sig. Protein	Concordant	0.0901654	0.0545063	0.245733	0.158337	0.432895	0.471669	0.669535	0.71404	0.0615772	0.180119	1.16944	0.00111811	0.0183065
COX17	ENSG00000138495	Endothelial I	Non-sig. RNA & Sig. Protein	Concordant	0.0144051	0.0139435	0.0392998	0.0406449	-0.507341	0.595819	0.766758	-0.990626	0.00912353	0.0553546	-1.36628	1e-06	0.000359436
IFIT3	ENSG00000119917	Endothelial I	Non-sig. RNA & Sig. Protein	Concordant	0.0174284	0.00823932	0.0495608	0.0229147	0.283395	0.653706	0.805008	0.3681	0.426137	0.622438	1.33559	0.00511299	0.0472907
TGM2	ENSG00000198959	Endothelial I	Non-sig. RNA & Sig. Protein	Concordant	0.0609995	0.0538725	0.171034	0.158885	-0.197809	0.700151	0.833409	-0.545547	0.0861354	0.224444	-2.34913	0.000265573	0.00736894
PDIA3	ENSG00000167004	Endothelial I	Non-sig. RNA & Sig. Protein	Concordant	0.0586875	0.0425909	0.156403	0.121607	0.152912	0.735216	0.856376	-0.264308	0.181413	0.363521	0.466362	0.000683052	0.0142139
COPB2	ENSG00000184432	Endothelial I	Non-sig. RNA & Sig. Protein	Concordant	0.0300551	0.0242109	0.0778843	0.0685574	-0.14129	0.753587	0.865424	-0.382066	0.0546471	0.1672	-0.590758	0.00388385	0.0392623
DPYSL3	ENSG00000113657	Endothelial I	Non-sig. RNA & Sig. Protein	Concordant	0.112396	0.076182	0.308128	0.22717	0.0633258	0.851877	0.924325	0.319854	0.206208	0.393462	0.94174	0.000195197	0.0060534
SCAMP3	ENSG00000116521	Endothelial I	Non-sig. RNA & Sig. Protein	Concordant	0.019029	0.0133097	0.0511481	0.0389187	-0.07027	0.890376	0.946544	-0.266656	0.359796	0.558915	-0.523099	0.00504312	0.0468087
CRK	ENSG00000167193	Endothelial I	Non-sig. RNA & Sig. Protein	Concordant	0.161302	0.127266	0.447624	0.381791	0.0165562	0.925005	0.962526	-0.0415326	0.779586	0.87896	1.18691	3.41e-05	0.00191267
PSMC1	ENSG00000100764	Endothelial I	Non-sig. RNA & Sig. Protein	Concordant	0.0231193	0.0167322	0.0589769	0.0480267	-0.0115446	0.98456	0.991662	-0.403142	0.0639991	0.184654	-0.568711	0.00554246	0.0495252
IPO7	ENSG00000205339	Endothelial I	Non-sig. RNA & Sig. Protein	Discordant	0.0682909	0.0135632	0.166366	0.03635	2.96537	0.00231956	0.0341909	0.242737	0.23202	0.424119	-1.05211	0.000220112	0.0063932
SND1	ENSG00000197157	Endothelial I	Non-sig. RNA & Sig. Protein	Discordant	0.143873	0.0567879	0.378333	0.156577	1.30909	0.00258449	0.0363406	0.170309	0.181984	0.363836	-1.1062	0.000987826	0.017449
HSP90AA1	ENSG00000080824	Endothelial I	Non-sig. RNA & Sig. Protein	Discordant	0.0586875	0.0129294	0.155138	0.0353879	2.01847	0.00650571	0.0582618	-0.294625	0.0626132	0.182046	-0.358126	0.00451386	0.0430178
LAP3	ENSG00000002549	Endothelial I	Non-sig. RNA & Sig. Protein	Discordant	0.0517517	0.0597034	0.138112	0.180811	-0.699845	0.00834364	0.0663073	-0.642805	0.00271974	0.0263614	0.409055	0.00240301	0.0287924
NES	ENSG00000132688	Endothelial I	Non-sig. RNA & Sig. Protein	Discordant	0.0512182	0.0584358	0.132869	0.173188	-0.732305	0.00845308	0.0667423	-0.629244	0.0148459	0.0746671	1.74119	9.72e-06	0.000827126
RAB10	ENSG00000084733	Endothelial I	Non-sig. RNA & Sig. Protein	Discordant	0.208074	0.120421	0.569335	0.345512	0.605555	0.0154327	0.0949557	0.13599	0.235185	0.428272	-0.474362	0.00398468	0.0399377
TSPAN14	ENSG00000108219	Endothelial I	Non-sig. RNA & Sig. Protein	Discordant	0.198648	0.225377	0.555077	0.691729	-0.703346	0.0165188	0.0982796	-0.778191	0.00316786	0.028653	2.14169	1.96e-06	0.000359436
DNAJC5	ENSG00000101152	Endothelial I	Non-sig. RNA & Sig. Protein	Discordant	0.0796728	0.0396755	0.207855	0.111834	0.802756	0.0166125	0.0983959	0.154586	0.378181	0.579562	-0.981471	0.00219231	0.0273883
DHX9	ENSG00000135829	Endothelial I	Non-sig. RNA & Sig. Protein	Discordant	0.0549529	0.0192673	0.137569	0.0530336	1.2635	0.0192905	0.106183	0.173166	0.181993	0.363836	-1.43165	0.00153658	0.0220132
ERP44	ENSG00000023318	Endothelial I	Non-sig. RNA & Sig. Protein	Discordant	0.0722035	0.072506	0.18473	0.209724	-0.563179	0.0324685	0.141327	-0.265811	0.0144553	0.0734553	0.600162	0.00206173	0.0266408
RRAS2	ENSG00000133818	Endothelial I	Non-sig. RNA & Sig. Protein	Discordant	0.00177841	0.0315629	0.00449708	0.0902315	-2.81737	0.0368304	0.151712	0.267874	0.416346	0.614424	0.706955	0.00339589	0.0361688
SMTN	ENSG00000183963	Endothelial I	Non-sig. RNA & Sig. Protein	Discordant	0.0971012	0.0422107	0.263177	0.124208	0.759607	0.0406952	0.160797	0.42275	0.0890171	0.229666	-1.62653	0.00179984	0.0243902
METAP2	ENSG00000111142	Endothelial I	Non-sig. RNA & Sig. Protein	Discordant	0.0266762	0.0114083	0.0628264	0.0319323	1.35669	0.123299	0.306654	0.1156	0.493291	0.679415	-0.80051	0.00128218	0.0201248
CCT8	ENSG00000156261	Endothelial I	Non-sig. RNA & Sig. Protein	Discordant	0.0206296	0.00849284	0.0536945	0.0229172	0.964073	0.124785	0.30824	-0.157544	0.446906	0.639915	-0.445558	0.00353405	0.0371146
AP2A1	ENSG00000196961	Endothelial I	Non-sig. RNA & Sig. Protein	Discordant	0.0457051	0.0305489	0.122213	0.0886589	0.574679	0.129779	0.314423	0.157461	0.428967	0.624506	-1.3955	0.00315846	0.0344037
UQCC1	ENSG00000101019	Endothelial I	Non-sig. RNA & Sig. Protein	Discordant	0.0339676	0.0166054	0.0788437	0.0455593	1.08002	0.131057	0.316538	0.182901	0.178352	0.360052	-0.891131	9.73e-06	0.000827126
NAMPT	ENSG00000105835	Endothelial I	Non-sig. RNA & Sig. Protein	Discordant	0.064912	0.0271264	0.164496	0.0770517	1.70029	0.150361	0.342468	0.0148322	0.966023	0.980637	-0.669397	0.00301296	0.0330983
EIF4G1	ENSG00000114867	Endothelial I	Non-sig. RNA & Sig. Protein	Discordant	0.0609995	0.0348587	0.155321	0.0998833	0.555749	0.164778	0.365331	-0.275689	0.12201	0.282169	-1.7593	0.000477304	0.0112633
SARS	ENSG00000031698	Endothelial I	Non-sig. RNA & Sig. Protein	Discordant	0.0184955	0.0079858	0.0481929	0.0219779	0.890279	0.186842	0.393829	0.141539	0.478766	0.666855	-1.1193	0.000211657	0.00626886
IGF2R	ENSG00000197081	Endothelial I	Non-sig. RNA & Sig. Protein	Discordant	0.138005	0.0884776	0.388704	0.262297	0.269426	0.194834	0.40298	0.261818	0.0229935	0.0982164	-1.29524	0.000815233	0.0154601
ZADH2	ENSG00000180011	Endothelial I	Non-sig. RNA & Sig. Protein	Discordant	0.0416148	0.0301686	0.112693	0.0885242	0.304067	0.242141	0.458753	0.186802	0.31034	0.512188	-0.506336	0.00200535	0.0261688
LETM1	ENSG00000168924	Endothelial I	Non-sig. RNA & Sig. Protein	Discordant	0.0163614	0.00773229	0.0401305	0.0213184	0.780072	0.249897	0.467182	-0.262284	0.229197	0.421707	-0.60444	0.000514255	0.0114879
SGCE	ENSG00000127990	Endothelial I	Non-sig. RNA & Sig. Protein	Discordant	0.0329006	0.0329573	0.0871671	0.0923104	-0.603787	0.310399	0.532795	0.121183	0.518398	0.699664	0.741991	0.0044298	0.0426166
HIBADH	ENSG00000106049	Endothelial I	Non-sig. RNA & Sig. Protein	Discordant	0.0286324	0.0152111	0.0633782	0.0432791	0.802504	0.334172	0.556303	0.190022	0.195928	0.38094	-0.489626	0.00383745	0.0392623
COPB1	ENSG00000129083	Endothelial I	Non-sig. RNA & Sig. Protein	Discordant	0.0729148	0.0508303	0.18567	0.145952	0.264949	0.33679	0.558145	0.159992	0.230169	0.422308	-1.24413	0.000366277	0.00919531
EPRS	ENSG00000136628	Endothelial I	Non-sig. RNA & Sig. Protein	Discordant	0.0238307	0.0139435	0.0572949	0.0393408	0.700654	0.380883	0.59757	-0.0440055	0.810058	0.896499	-0.733941	0.00102185	0.0178384
BCAM	ENSG00000187244	Endothelial I	Non-sig. RNA & Sig. Protein	Discordant	0.0672239	0.0392952	0.17697	0.114374	0.203017	0.397926	0.612787	0.10125	0.637153	0.783345	-1.03488	1.82e-06	0.000359436
NSUN2	ENSG00000037474	Endothelial I	Non-sig. RNA & Sig. Protein	Discordant	0.0375245	0.0219293	0.0927263	0.0616102	0.273082	0.426188	0.63575	0.242629	0.262834	0.460027	-0.894723	0.000588399	0.0126099
NDUFAF2	ENSG00000164182	Endothelial I	Non-sig. RNA & Sig. Protein	Discordant	0.0533523	0.0333376	0.128932	0.0951159	0.445886	0.437192	0.643422	0.199753	0.183385	0.365143	-0.570878	0.00180428	0.0243902
RAB6A	ENSG00000175582	Endothelial I	Non-sig. RNA & Sig. Protein	Discordant	0.169838	0.120421	0.461647	0.356337	0.114893	0.462126	0.661362	0.169389	0.170465	0.349981	-0.542586	0.00525996	0.0481432
GANAB	ENSG00000089597	Endothelial I	Non-sig. RNA & Sig. Protein	Discordant	0.0261426	0.0216758	0.0670137	0.0611795	-0.322485	0.540227	0.725771	-0.43035	0.00945827	0.0566847	0.373372	0.00219219	0.0273883
SEC23A	ENSG00000100934	Endothelial I	Non-sig. RNA & Sig. Protein	Discordant	0.0807398	0.0565344	0.207219	0.162585	0.271462	0.581967	0.755563	-0.15878	0.181808	0.363836	-0.945612	0.00177817	0.0243902
PVR	ENSG00000073008	Endothelial I	Non-sig. RNA & Sig. Protein	Discordant	0.0195625	0.0135632	0.050318	0.0382391	0.212545	0.611858	0.778708	0.279701	0.396001	0.594797	-1.00901	0.000556196	0.0120175
AHNAK	ENSG00000124942	Endothelial I	Non-sig. RNA & Sig. Protein	Discordant	0.127512	0.0897452	0.33578	0.258436	-0.194485	0.630064	0.791862	-0.308891	0.0490662	0.156212	0.431703	0.00364533	0.0378311
REEP5	ENSG00000129625	Endothelial I	Non-sig. RNA & Sig. Protein	Discordant	0.0277432	0.0197744	0.0618736	0.0549265	0.315209	0.640815	0.797884	-0.404848	0.0543779	0.166843	-0.646252	0.000397774	0.00989182
NPEPPS	ENSG00000141279	Endothelial I	Non-sig. RNA & Sig. Protein	Discordant	0.0906989	0.0728863	0.217819	0.205721	0.125299	0.730703	0.85278	0.108456	0.306507	0.508357	-0.430865	0.00146127	0.0218766
SUCLA2	ENSG00000136143	Endothelial I	Non-sig. RNA & Sig. Protein	Discordant	0.0384137	0.0272531	0.0872786	0.0746484	0.171431	0.795875	0.890204	-0.273027	0.035604	0.128947	-0.524081	0.000792561	0.0151391
ACAD9	ENSG00000177646	Endothelial I	Non-sig. RNA & Sig. Protein	Discordant	0.022408	0.0152111	0.0561309	0.0432807	0.149448	0.805491	0.895768	0.0475808	0.824952	0.905832	-0.618903	8.52e-05	0.00350753
COL14A1	ENSG00000187955	Pericyte	Sig. RNA & Sig. Protein	Concordant	0.121193	0.0221493	0.352103	0.0616183	2.63939	5.13643e-07	0.000932063	2.50789	6.35189e-08	5.33488e-05	3.42797	0.000509474	0.0114879
IFIT3	ENSG00000119917	Pericyte	Sig. RNA & Sig. Protein	Discordant	0.00645955	0.041154	0.0179497	0.118808	-3.04937	0.000309625	0.0249429	-2.51528	5.47696e-05	0.00287502	1.33559	0.00511299	0.0472907
MFGE8	ENSG00000140545	Pericyte	Sig. RNA & Sig. Protein	Discordant	0.16395	0.272081	0.468703	0.815201	-1.05505	0.000602199	0.0349106	-1.06811	0.000126837	0.00465416	1.30685	0.000111647	0.00416518
STK38L	ENSG00000211455	Pericyte	Sig. RNA & Non-sig. Protein	Concordant	0.0876653	0.0209188	0.235542	0.0543436	3.49903	9.45441e-05	0.0133286	1.54962	3.58376e-05	0.00218465	0.0598964	0.780618	0.896996
PDE1C	ENSG00000154678	Pericyte	Sig. RNA & Non-sig. Protein	Concordant	0.606275	0.820891	2.06311	3.0465	-1.43674	0.000120532	0.0152584	-0.777543	2.60988e-05	0.00171548	-0.159496	0.600445	0.781836
CCAR2	ENSG00000158941	Pericyte	Sig. RNA & Non-sig. Protein	Concordant	0.00615195	0.0188679	0.0159357	0.0542821	-2.25495	0.000641852	0.0354368	-0.785109	0.00444121	0.0421747	-0.326996	0.311428	0.543146
PIR	ENSG00000087842	Pericyte	Sig. RNA & Non-sig. Protein	Discordant	0.00645955	0.0983046	0.018077	0.288796	-4.2008	3.20011e-06	0.00180457	-1.20398	5.08281e-06	0.000686088	0.580493	0.0562377	0.200058
GGT5	ENSG00000099998	Pericyte	Sig. RNA & Non-sig. Protein	Discordant	0.0399877	0.145748	0.112484	0.428843	-2.1402	2.97455e-05	0.00633327	-2.23062	3.88564e-08	4.19594e-05	0.992299	0.0246223	0.123393
ITGA1	ENSG00000213949	Pericyte	Sig. RNA & Non-sig. Protein	Discordant	0.418025	0.263467	1.32173	0.789482	1.11597	0.000160548	0.0184422	0.852423	0.000122376	0.00451238	-0.455061	0.274436	0.507303
ANKS1A	ENSG00000064999	Pericyte	Sig. RNA & Non-sig. Protein	Discordant	0.219932	0.320891	0.637236	0.974863	-0.981168	0.000385789	0.0288319	-0.543937	0.000345463	0.00883442	1.116	0.419849	0.640094
GPHN	ENSG00000171723	Pericyte	Sig. RNA & Non-sig. Protein	Discordant	0.420794	0.571917	1.3046	1.85057	-1.10355	0.000847536	0.0433935	-0.439091	0.00313388	0.033634	0.0904365	0.725625	0.863996
STK39	ENSG00000198648	Pericyte	Sig. RNA & Non-sig. Protein	Discordant	0.311904	0.447361	0.918555	1.40993	-1.18156	0.000947751	0.0448202	-0.91613	6.14257e-06	0.000735475	0.765982	0.0308188	0.142523
TGFBI	ENSG00000120708	Pericyte	Non-sig. RNA & Sig. Protein	Concordant	0.0427561	0.00246103	0.124451	0.00715171	4.99387	9.42498e-05	0.0133286	0.723499	0.057152	0.19708	1.96556	1.08e-05	0.000889848
NCL	ENSG00000115053	Pericyte	Non-sig. RNA & Sig. Protein	Concordant	0.0532144	0.0194148	0.146823	0.0521744	2.61412	0.000807743	0.0424613	-0.210805	0.2235	0.445177	0.497319	0.00557595	0.0496561
NDRG2	ENSG00000165795	Pericyte	Non-sig. RNA & Sig. Protein	Concordant	0.0639803	0.0914684	0.181685	0.263864	-0.586544	0.0231135	0.193185	-0.754164	0.000367379	0.00911472	-0.38572	0.00320565	0.034774
LMNA	ENSG00000160789	Pericyte	Non-sig. RNA & Sig. Protein	Concordant	0.0369117	0.00902379	0.102884	0.0243572	2.58998	0.0270484	0.205628	-0.254084	0.33354	0.558041	1.15487	0.00118325	0.0191353
MRPS35	ENSG00000061794	Pericyte	Non-sig. RNA & Sig. Protein	Concordant	0.00584436	0.0166803	0.0140433	0.0467867	-1.88486	0.0370043	0.237989	-0.200423	0.422941	0.638254	-1.17015	4.59e-05	0.00228738
ACTN1	ENSG00000072110	Pericyte	Non-sig. RNA & Sig. Protein	Concordant	0.100892	0.0630298	0.282711	0.175132	1.09951	0.045101	0.256833	0.621889	0.0622989	0.20874	1.16944	0.00111811	0.0183065
A2M	ENSG00000175899	Pericyte	Non-sig. RNA & Sig. Protein	Concordant	0.169794	0.108696	0.486526	0.306924	1.24471	0.0602387	0.292128	0.32579	0.167231	0.372894	1.21668	0.00204274	0.0265254
FAM98B	ENSG00000171262	Pericyte	Non-sig. RNA & Sig. Protein	Concordant	0.0132267	0.0180476	0.0368526	0.0506122	-1.32672	0.0763393	0.32457	-0.266069	0.302624	0.528977	-0.772569	0.0021375	0.0270887
NDUFAF2	ENSG00000164182	Pericyte	Non-sig. RNA & Sig. Protein	Concordant	0.0642879	0.0825814	0.173812	0.236554	-0.519727	0.0849982	0.338628	-0.0334304	0.841176	0.920184	-0.570878	0.00180428	0.0243902
SARS	ENSG00000031698	Pericyte	Non-sig. RNA & Sig. Protein	Concordant	0.029837	0.0367788	0.0800712	0.104647	-0.567701	0.105832	0.373874	-0.423124	0.0429697	0.16453	-1.1193	0.000211657	0.00626886
PPP1R12C	ENSG00000125503	Pericyte	Non-sig. RNA & Sig. Protein	Concordant	0.0719779	0.0578343	0.201348	0.161715	0.527268	0.111746	0.384021	-0.0188557	0.91813	0.962572	0.956094	0.00191996	0.0253051
AP2A1	ENSG00000196961	Pericyte	Non-sig. RNA & Sig. Protein	Concordant	0.0498308	0.0700027	0.140865	0.200134	-0.439902	0.116088	0.391419	-0.782982	0.0017741	0.024033	-1.3955	0.00315846	0.0344037
NAP1L4	ENSG00000205531	Pericyte	Non-sig. RNA & Sig. Protein	Concordant	0.075669	0.0627564	0.21168	0.173793	0.444422	0.144961	0.432305	0.076616	0.575753	0.758208	0.332358	0.00190706	0.0252614
PDIA3	ENSG00000167004	Pericyte	Non-sig. RNA & Sig. Protein	Concordant	0.023685	0.0146295	0.0614702	0.0402874	1.16793	0.172991	0.469529	-0.411289	0.0826647	0.24806	0.466362	0.000683052	0.0142139
CLTB	ENSG00000175416	Pericyte	Non-sig. RNA & Sig. Protein	Concordant	0.0150723	0.0112114	0.041119	0.0311862	1.54522	0.18371	0.479609	-0.507744	0.0771555	0.23834	0.570537	0.000290879	0.00782404
BCL2L13	ENSG00000099968	Pericyte	Non-sig. RNA & Sig. Protein	Concordant	0.0273762	0.0535958	0.0748028	0.154543	-0.920801	0.184391	0.480377	-0.483667	0.00860084	0.062876	-0.79125	6.42e-06	0.000626468
SEC23A	ENSG00000100934	Pericyte	Non-sig. RNA & Sig. Protein	Concordant	0.0587512	0.0736943	0.157064	0.204757	-0.456683	0.188764	0.483246	-0.197323	0.203503	0.41858	-0.945612	0.00177817	0.0243902
ANP32A	ENSG00000140350	Pericyte	Non-sig. RNA & Sig. Protein	Concordant	0.0203014	0.0192781	0.0525962	0.0520938	1.24296	0.195031	0.490783	0.00826664	0.972848	0.988399	0.42382	0.00153537	0.0220132
SCAMP3	ENSG00000116521	Pericyte	Non-sig. RNA & Sig. Protein	Concordant	0.0101507	0.0129888	0.0313776	0.0372119	-1.10805	0.201213	0.497628	-0.837609	0.049866	0.180699	-0.523099	0.00504312	0.0468087
TSPAN14	ENSG00000108219	Pericyte	Non-sig. RNA & Sig. Protein	Concordant	0.078745	0.06344	0.2217	0.180365	0.623393	0.330008	0.631275	-0.19646	0.223501	0.445177	2.14169	1.96e-06	0.000359436
COPG1	ENSG00000181789	Pericyte	Non-sig. RNA & Sig. Protein	Concordant	0.022147	0.0255674	0.0592782	0.0724799	-0.343076	0.37499	0.664568	-0.702561	0.0102424	0.0696244	-1.25247	0.00403166	0.0401036
ACSL3	ENSG00000123983	Pericyte	Non-sig. RNA & Sig. Protein	Concordant	0.0836666	0.0928357	0.230736	0.26038	-0.213701	0.407863	0.689317	-0.0513217	0.666931	0.815881	-0.74504	0.0009584	0.0170699
ARHGAP1	ENSG00000175220	Pericyte	Non-sig. RNA & Sig. Protein	Concordant	0.0538296	0.0426579	0.150234	0.119504	0.270135	0.435498	0.709651	0.322676	0.12398	0.313537	0.604182	0.0023426	0.0284298
RAB6A	ENSG00000175582	Pericyte	Non-sig. RNA & Sig. Protein	Concordant	0.116887	0.117036	0.328541	0.332388	-0.174384	0.446177	0.716445	-0.000370508	0.997442	0.998499	-0.542586	0.00525996	0.0481432
BCAM	ENSG00000187244	Pericyte	Non-sig. RNA & Sig. Protein	Concordant	0.0322978	0.0359584	0.0907748	0.10082	-0.282668	0.474995	0.736389	-0.245759	0.458239	0.667129	-1.03488	1.82e-06	0.000359436
REEP5	ENSG00000129625	Pericyte	Non-sig. RNA & Sig. Protein	Concordant	0.0279914	0.0433415	0.0716045	0.120814	-0.338274	0.489993	0.746788	-0.136554	0.473213	0.680041	-0.646252	0.000397774	0.00989182
HNRNPLL	ENSG00000143889	Pericyte	Non-sig. RNA & Sig. Protein	Concordant	0.0304522	0.0229696	0.083752	0.0623768	0.445938	0.525908	0.770661	0.0591706	0.742494	0.863739	0.662543	0.0030135	0.0330983
P4HB	ENSG00000185624	Pericyte	Non-sig. RNA & Sig. Protein	Concordant	0.0150723	0.0192781	0.0378532	0.0531558	0.416881	0.611479	0.822016	-0.827311	0.00292607	0.0325723	0.484086	0.000441194	0.0106696
SUCLA2	ENSG00000136143	Pericyte	Non-sig. RNA & Sig. Protein	Concordant	0.0529068	0.0512715	0.140312	0.140356	-0.226874	0.662421	0.85322	-0.188942	0.128078	0.320046	-0.524081	0.000792561	0.0151391
IGF2R	ENSG00000197081	Pericyte	Non-sig. RNA & Sig. Protein	Concordant	0.187635	0.178015	0.538124	0.523673	-0.0625246	0.695748	0.870649	-0.169414	0.178144	0.385733	-1.29524	0.000815233	0.0154601
COPB2	ENSG00000184432	Pericyte	Non-sig. RNA & Sig. Protein	Concordant	0.0295294	0.0370522	0.0765305	0.102026	-0.169041	0.745434	0.897004	-0.533694	0.0166541	0.0941572	-0.590758	0.00388385	0.0392623
COL18A1	ENSG00000182871	Pericyte	Non-sig. RNA & Sig. Protein	Concordant	0.11658	0.124009	0.331855	0.355576	0.0914477	0.756147	0.902343	-0.307406	0.207674	0.424272	1.81016	3.48e-06	0.000459205
SND1	ENSG00000197157	Pericyte	Non-sig. RNA & Sig. Protein	Concordant	0.0815134	0.10227	0.217894	0.28782	-0.143211	0.765964	0.906333	-0.316927	0.0780251	0.239802	-1.1062	0.000987826	0.017449
SMTN	ENSG00000183963	Pericyte	Non-sig. RNA & Sig. Protein	Concordant	0.0624423	0.0638502	0.170055	0.180273	-0.0649318	0.797247	0.919889	-0.208968	0.250769	0.476512	-1.62653	0.00179984	0.0243902
NES	ENSG00000132688	Pericyte	Non-sig. RNA & Sig. Protein	Concordant	0.0452169	0.0370522	0.118221	0.103442	0.151358	0.799235	0.920565	-0.232927	0.440711	0.653459	1.74119	9.72e-06	0.000827126
DDAH1	ENSG00000153904	Pericyte	Non-sig. RNA & Sig. Protein	Concordant	0.0768994	0.0665846	0.22209	0.191173	0.137138	0.804135	0.923884	0.48178	0.243374	0.467869	1.63136	2.67e-06	0.000391697
RARS	ENSG00000113643	Pericyte	Non-sig. RNA & Sig. Protein	Concordant	0.0329129	0.0386929	0.0891009	0.109358	-0.128116	0.813555	0.928174	-0.232671	0.207212	0.423558	-0.667875	0.00211754	0.0269654
UQCC1	ENSG00000101019	Pericyte	Non-sig. RNA & Sig. Protein	Concordant	0.0347585	0.0414274	0.0923633	0.118025	-0.105519	0.90697	0.965592	0.0259369	0.837521	0.917912	-0.891131	9.73e-06	0.000827126
DHX9	ENSG00000135829	Pericyte	Non-sig. RNA & Sig. Protein	Concordant	0.0885881	0.0782062	0.243492	0.220878	-0.0268819	0.925394	0.974435	-0.0358025	0.795445	0.894491	-1.43165	0.00153658	0.0220132
TIMM44	ENSG00000104980	Pericyte	Non-sig. RNA & Sig. Protein	Concordant	0.0212242	0.0180476	0.0596332	0.0528983	-0.0170815	0.980394	0.995154	-0.278273	0.430628	0.643347	-0.594473	0.00110108	0.0183065
DNAJC5	ENSG00000101152	Pericyte	Non-sig. RNA & Sig. Protein	Discordant	0.0529068	0.011895	0.147238	0.0313932	3.271	0.000406541	0.0291786	0.0216102	0.919884	0.963208	-0.981471	0.00219231	0.0273883
TPM2	ENSG00000198467	Pericyte	Non-sig. RNA & Sig. Protein	Discordant	0.0516764	0.0190046	0.142211	0.0486505	4.02944	0.000467656	0.030167	-0.0059787	0.975474	0.989613	-0.882805	0.00143341	0.0217154
MYH11	ENSG00000133392	Pericyte	Non-sig. RNA & Sig. Protein	Discordant	0.0658259	0.0261143	0.189221	0.074145	1.99718	0.00111308	0.0463372	1.22994	0.00587732	0.0500488	-4.23306	2.95e-05	0.00172959
ZADH2	ENSG00000180011	Pericyte	Non-sig. RNA & Sig. Protein	Discordant	0.028299	0.00560569	0.0795771	0.0161394	2.34781	0.00146541	0.0534703	0.397026	0.0719128	0.229362	-0.506336	0.00200535	0.0261688
THBS4	ENSG00000113296	Pericyte	Non-sig. RNA & Sig. Protein	Discordant	0.170717	0.301887	0.515718	0.967712	-1.66981	0.00613113	0.108044	-1.52668	8.18004e-05	0.00352637	2.56946	7.68e-05	0.00321488
MYL9	ENSG00000101335	Pericyte	Non-sig. RNA & Sig. Protein	Discordant	0.0722855	0.0278917	0.194447	0.0803618	2.12055	0.00907845	0.127406	-0.316142	0.0809347	0.245096	-1.9297	0.000209807	0.00626886
BGN	ENSG00000182492	Pericyte	Non-sig. RNA & Sig. Protein	Discordant	0.00984313	0.0350014	0.0246379	0.102949	-1.95942	0.0235401	0.194809	-0.422661	0.289046	0.517258	1.94772	0.000764937	0.0148223
EIF4G1	ENSG00000114867	Pericyte	Non-sig. RNA & Sig. Protein	Discordant	0.0393725	0.0232431	0.103115	0.0638313	1.53503	0.049164	0.26681	-0.327617	0.169576	0.375897	-1.7593	0.000477304	0.0112633
RAD23B	ENSG00000119318	Pericyte	Non-sig. RNA & Sig. Protein	Discordant	0.0341433	0.0732841	0.0855146	0.204237	-1.14141	0.0647212	0.302309	-0.124235	0.364246	0.588068	0.416714	0.00207843	0.0267255
TBCA	ENSG00000171530	Pericyte	Non-sig. RNA & Sig. Protein	Discordant	0.0547524	0.0901012	0.142445	0.248439	-0.764954	0.0693872	0.313227	-0.0660716	0.590335	0.766462	0.342664	0.00175145	0.0243883
L2HGDH	ENSG00000087299	Pericyte	Non-sig. RNA & Sig. Protein	Discordant	0.0147647	0.0102543	0.0397508	0.0279695	1.51414	0.112226	0.385146	0.483096	0.110497	0.294719	-0.555558	0.00125951	0.0200005
NPEPPS	ENSG00000141279	Pericyte	Non-sig. RNA & Sig. Protein	Discordant	0.176869	0.152721	0.498824	0.437703	0.29969	0.140784	0.427678	0.204639	0.0737975	0.232819	-0.430865	0.00146127	0.0218766
ERP44	ENSG00000023318	Pericyte	Non-sig. RNA & Sig. Protein	Discordant	0.0575208	0.0736943	0.155804	0.205783	-0.535678	0.143082	0.429668	-0.100843	0.416876	0.633018	0.600162	0.00206173	0.0266408
HNRNPH3	ENSG00000096746	Pericyte	Non-sig. RNA & Sig. Protein	Discordant	0.0615195	0.0682253	0.167875	0.191692	-0.459684	0.177096	0.472817	-0.119729	0.435047	0.647857	1.08115	0.00304463	0.0333015
ATP1A2	ENSG00000018625	Pericyte	Non-sig. RNA & Sig. Protein	Discordant	0.0907413	0.0250205	0.261102	0.0696189	1.92364	0.22206	0.524643	0.736684	0.0173433	0.0959435	-0.716753	0.00138878	0.0212838
MRPS6	ENSG00000243927	Pericyte	Non-sig. RNA & Sig. Protein	Discordant	0.0184559	0.011895	0.0486067	0.0327324	1.0439	0.233043	0.536917	0.427627	0.0986332	0.27618	-0.729743	0.00070697	0.0144444
PRKACA	ENSG00000072062	Pericyte	Non-sig. RNA & Sig. Protein	Discordant	0.0218394	0.0146295	0.0543162	0.041558	1.54001	0.247413	0.554044	-0.272767	0.172944	0.378778	-0.425358	0.00082151	0.0154679
ACAD9	ENSG00000177646	Pericyte	Non-sig. RNA & Sig. Protein	Discordant	0.0199938	0.0153131	0.0540405	0.0438942	0.828708	0.268722	0.575824	0.124848	0.597791	0.770847	-0.618903	8.52e-05	0.00350753
CRK	ENSG00000167193	Pericyte	Non-sig. RNA & Sig. Protein	Discordant	0.0559828	0.0761553	0.15515	0.211238	-0.392133	0.308514	0.613959	-0.465184	0.001177	0.0189701	1.18691	3.41e-05	0.00191267
NSUN2	ENSG00000037474	Pericyte	Non-sig. RNA & Sig. Protein	Discordant	0.0399877	0.0318567	0.11509	0.0896257	0.469178	0.356437	0.651821	0.177337	0.499095	0.699159	-0.894723	0.000588399	0.0126099
ACSS1	ENSG00000154930	Pericyte	Non-sig. RNA & Sig. Protein	Discordant	0.0181483	0.0151764	0.0468109	0.040624	0.923115	0.38272	0.669302	0.0134903	0.949777	0.978683	-0.789275	0.000554933	0.0120175
RSU1	ENSG00000148484	Pericyte	Non-sig. RNA & Sig. Protein	Discordant	0.203014	0.19825	0.585702	0.582203	-0.191642	0.415512	0.695473	-0.196559	0.189661	0.399345	0.460524	0.000511109	0.0114879
KPNA3	ENSG00000102753	Pericyte	Non-sig. RNA & Sig. Protein	Discordant	0.0261458	0.01586	0.0617174	0.042424	0.817794	0.426528	0.702365	0.344778	0.0468942	0.173506	-1.13499	0.0042073	0.0412284
RAB10	ENSG00000084733	Pericyte	Non-sig. RNA & Sig. Protein	Discordant	0.135035	0.131529	0.371366	0.367684	0.222035	0.453161	0.721138	-0.103023	0.366978	0.589833	-0.474362	0.00398468	0.0399377
ESD	ENSG00000139684	Pericyte	Non-sig. RNA & Sig. Protein	Discordant	0.0375269	0.030216	0.103766	0.084871	0.290357	0.479368	0.737297	-0.019606	0.92604	0.966841	-0.352567	0.00128261	0.0201248
HIBADH	ENSG00000106049	Pericyte	Non-sig. RNA & Sig. Protein	Discordant	0.0698247	0.0520919	0.188698	0.148578	0.411566	0.492988	0.748831	0.347654	0.0282065	0.12821	-0.489626	0.00383745	0.0392623
HPRT1	ENSG00000165704	Pericyte	Non-sig. RNA & Sig. Protein	Discordant	0.0286066	0.0287121	0.0791954	0.0804794	-0.212535	0.535848	0.777694	-0.246698	0.252394	0.47841	0.530093	0.000946727	0.0169767
GANAB	ENSG00000089597	Pericyte	Non-sig. RNA & Sig. Protein	Discordant	0.0347585	0.0380093	0.0963865	0.107772	-0.204063	0.556421	0.78891	-0.555587	0.0316787	0.136499	0.373372	0.00219219	0.0273883
RAB12	ENSG00000206418	Pericyte	Non-sig. RNA & Sig. Protein	Discordant	0.0212242	0.0246103	0.0536436	0.0679406	0.532159	0.624214	0.833165	0.111527	0.587891	0.765422	-0.937798	0.000273718	0.00751583
COPB1	ENSG00000129083	Pericyte	Non-sig. RNA & Sig. Protein	Discordant	0.0602891	0.0575608	0.164049	0.163434	0.219738	0.659558	0.853188	-0.0673267	0.698441	0.83399	-1.24413	0.000366277	0.00919531
MYO1C	ENSG00000197879	Pericyte	Non-sig. RNA & Sig. Protein	Discordant	0.0649031	0.0676784	0.184289	0.18933	0.112051	0.672627	0.856913	-0.331992	0.0779603	0.239749	-0.939219	0.00141392	0.0215439
PTER	ENSG00000165983	Pericyte	Non-sig. RNA & Sig. Protein	Discordant	0.0243002	0.0291222	0.0679402	0.0847528	0.377401	0.748786	0.898051	-0.301829	0.29109	0.519318	-1.19615	0.00442732	0.0426166
USO1	ENSG00000138768	Pericyte	Non-sig. RNA & Sig. Protein	Discordant	0.0556752	0.0544162	0.142207	0.147118	0.171948	0.778915	0.911193	0.0875835	0.445758	0.656863	-0.432498	0.000438494	0.0106696
IPO7	ENSG00000205339	Pericyte	Non-sig. RNA & Sig. Protein	Discordant	0.053522	0.0458026	0.142563	0.130467	0.171937	0.788606	0.915882	-0.235158	0.266874	0.49371	-1.05211	0.000220112	0.0063932
SETDB1	ENSG00000143379	Pericyte	Non-sig. RNA & Sig. Protein	Discordant	0.0433713	0.0410172	0.118738	0.114261	0.0829526	0.815729	0.928637	-0.161713	0.458589	0.667129	-1.34556	0.00177973	0.0243902
METAP2	ENSG00000111142	Pericyte	Non-sig. RNA & Sig. Protein	Discordant	0.0378345	0.0313098	0.098373	0.0874043	0.0768504	0.889488	0.960569	0.121678	0.520485	0.71563	-0.80051	0.00128218	0.0201248
CCT8	ENSG00000156261	Pericyte	Non-sig. RNA & Sig. Protein	Discordant	0.0138419	0.0164069	0.0378372	0.0448761	0.0685762	0.919247	0.971064	-0.398698	0.111874	0.295891	-0.445558	0.00353405	0.0371146
SGCE	ENSG00000127990	Pericyte	Non-sig. RNA & Sig. Protein	Discordant	0.0944325	0.0846322	0.26952	0.239767	-0.0200184	0.929368	0.976269	0.0383913	0.802392	0.898427	0.741991	0.0044298	0.0426166
PSMC1	ENSG00000100764	Pericyte	Non-sig. RNA & Sig. Protein	Discordant	0.023685	0.0177741	0.0643527	0.0517257	0.0285525	0.968373	0.99057	-0.334868	0.110661	0.294719	-0.568711	0.00554246	0.0495252
CD163	ENSG00000177575	Macrophage	Sig. RNA & Sig. Protein	Concordant	0.470366	0.779625	1.46285	2.57811	-1.44326	0.000629765	0.0199425	-1.65415	0.000107638	0.00229618	-3.01013	0.000317591	0.0082888
RAB10	ENSG00000084733	Macrophage	Sig. RNA & Sig. Protein	Concordant	0.248642	0.36224	0.68765	0.975704	-0.577678	0.0011565	0.0284532	-0.59135	0.000474787	0.00628952	-0.474362	0.00398468	0.0399377
IGF2R	ENSG00000197081	Macrophage	Sig. RNA & Sig. Protein	Concordant	0.121133	0.201221	0.327044	0.518687	-0.679741	0.00172006	0.0344061	-0.782411	0.000102126	0.00220868	-1.29524	0.000815233	0.0154601
VCAN	ENSG00000038427	Macrophage	Sig. RNA & Sig. Protein	Discordant	0.0495868	0.267312	0.138319	0.812934	-2.48782	5.32381e-05	0.00532808	-1.74629	1.41458e-05	0.000640579	2.01893	0.000646928	0.0136424
C1QB	ENSG00000173369	Macrophage	Sig. RNA & Sig. Protein	Discordant	0.0710744	0.170701	0.188903	0.443914	-1.50394	0.000119975	0.00881545	-1.50546	1.57634e-05	0.000674382	1.75857	0.00416332	0.0409497
TSPAN14	ENSG00000108219	Macrophage	Sig. RNA & Sig. Protein	Discordant	0.109091	0.176384	0.298194	0.455073	-0.713605	0.000856476	0.0238419	-0.766278	0.000137213	0.00274742	2.14169	1.96e-06	0.000359436
HIBADH	ENSG00000106049	Macrophage	Sig. RNA & Sig. Protein	Discordant	0.115939	0.0532519	0.312139	0.131768	1.88073	0.00163918	0.0335485	0.675547	0.00265071	0.0198588	-0.489626	0.00383745	0.0392623
AGFG1	ENSG00000173744	Macrophage	Sig. RNA & Non-sig. Protein	Concordant	0.209681	0.495475	0.581209	1.40856	-1.69454	1.27418e-06	0.000538888	-1.76771	2.42578e-08	1.89915e-05	-0.293953	0.113612	0.302796
VSIG4	ENSG00000155659	Macrophage	Sig. RNA & Non-sig. Protein	Concordant	0.0866588	0.311513	0.231823	0.84617	-2.16865	2.46282e-05	0.00365218	-2.31846	1.90764e-06	0.00018328	-0.123415	0.683473	0.835487
PGD	ENSG00000142657	Macrophage	Sig. RNA & Non-sig. Protein	Concordant	0.022196	0.093875	0.05785	0.234101	-1.95002	2.77946e-05	0.00392516	-2.25459	4.71885e-07	9.0107e-05	-0.406571	0.0108941	0.0745892
LGMN	ENSG00000100600	Macrophage	Sig. RNA & Non-sig. Protein	Concordant	0.311688	0.145022	0.942639	0.378043	1.90605	0.000170978	0.0107408	1.58266	0.000544086	0.00696021	0.0754478	0.83745	0.925584
IQGAP1	ENSG00000140575	Macrophage	Sig. RNA & Non-sig. Protein	Concordant	0.283589	0.420964	0.789157	1.14603	-0.558929	0.000224066	0.0121702	-0.74921	9.63904e-06	0.000492798	-0.0221496	0.911764	0.960595
CLTA	ENSG00000122705	Macrophage	Sig. RNA & Non-sig. Protein	Concordant	0.102007	0.164597	0.272082	0.420509	-0.651869	0.000327347	0.0152782	-0.851372	1.62368e-06	0.000176553	-1.44063	0.0338627	0.150981
FAM49B	ENSG00000153310	Macrophage	Sig. RNA & Non-sig. Protein	Concordant	0.367651	0.522206	1.06252	1.48975	-0.613785	0.000494642	0.0178054	-0.642238	1.41705e-05	0.000640579	-0.702129	0.0339076	0.150981
COTL1	ENSG00000103187	Macrophage	Sig. RNA & Non-sig. Protein	Concordant	0.0474616	0.115344	0.12853	0.298291	-0.938423	0.000501887	0.0178054	-1.21772	2.30004e-05	0.000887045	-0.34094	0.39888	0.622301
CAPN2	ENSG00000162909	Macrophage	Sig. RNA & Non-sig. Protein	Concordant	0.0280992	0.0747211	0.0715181	0.187155	-1.11481	0.000606082	0.0193645	-0.81756	7.2615e-05	0.00179338	-0.122741	0.37378	0.599686
EHD4	ENSG00000103966	Macrophage	Sig. RNA & Non-sig. Protein	Concordant	0.0743802	0.142496	0.200111	0.361176	-0.75679	0.000635335	0.0199444	-0.906309	3.48959e-05	0.0011479	-0.0200554	0.892823	0.951856
CAST	ENSG00000153113	Macrophage	Sig. RNA & Non-sig. Protein	Concordant	0.137426	0.279099	0.355818	0.726537	-0.800532	0.000824614	0.023632	-0.506178	0.000343901	0.00500447	-0.0507209	0.664269	0.820146
LCP1	ENSG00000136167	Macrophage	Sig. RNA & Non-sig. Protein	Concordant	0.077686	0.154283	0.211003	0.39378	-0.898584	0.000847313	0.0237416	-1.04683	4.92048e-05	0.00144751	-0.364139	0.518444	0.725381
NUBPL	ENSG00000151413	Macrophage	Sig. RNA & Non-sig. Protein	Concordant	0.158205	0.0905073	0.428702	0.223703	1.23171	0.00123183	0.0291879	1.04494	1.79111e-06	0.000181212	0.0735405	0.67419	0.827972
PLIN2	ENSG00000147872	Macrophage	Sig. RNA & Non-sig. Protein	Concordant	0.0304604	0.0665123	0.0812425	0.169768	-1.43815	0.0013164	0.0302771	-1.36493	0.00019711	0.00349981	-1.57476	0.258907	0.488701
MAP2K1	ENSG00000169032	Macrophage	Sig. RNA & Non-sig. Protein	Concordant	0.176387	0.331088	0.489218	0.912922	-0.969477	0.00141206	0.0310609	-1.13808	5.04414e-05	0.00146261	-0.0100866	0.967572	0.985171
AP2S1	ENSG00000042753	Macrophage	Sig. RNA & Non-sig. Protein	Concordant	0.0236128	0.05241	0.0640925	0.132749	-1.30439	0.00150665	0.0321511	-1.37895	6.29104e-05	0.0016551	-0.435347	0.220306	0.449479
HNRNPH1	ENSG00000169045	Macrophage	Sig. RNA & Non-sig. Protein	Concordant	0.211098	0.169228	0.58397	0.42997	0.567877	0.00167255	0.0340343	0.408554	0.00487172	0.0297974	0.219961	0.178821	0.395688
ARPC1B	ENSG00000130429	Macrophage	Sig. RNA & Non-sig. Protein	Concordant	0.0701299	0.119554	0.19098	0.303161	-0.669853	0.00171063	0.0343146	-0.784065	9.33729e-05	0.0020942	-0.0549851	0.826469	0.919228
COPE	ENSG00000105669	Macrophage	Sig. RNA & Non-sig. Protein	Concordant	0.0210153	0.0359924	0.055214	0.0909273	-0.886475	0.00209407	0.0393573	-0.846344	0.000590992	0.00735331	-0.259784	0.449589	0.664884
LGALS3	ENSG00000131981	Macrophage	Sig. RNA & Non-sig. Protein	Concordant	0.012987	0.041465	0.0337888	0.10238	-3.71777	0.00235842	0.0420526	-1.03099	0.00276163	0.0203012	-0.440473	0.0700386	0.229629
LAMP1	ENSG00000185896	Macrophage	Sig. RNA & Non-sig. Protein	Concordant	0.0399055	0.0850347	0.10384	0.214927	-1.1062	0.00289511	0.0463053	-1.00722	0.000202091	0.00352986	-0.237633	0.161887	0.376118
ME2	ENSG00000082212	Macrophage	Sig. RNA & Non-sig. Protein	Concordant	0.0949233	0.151337	0.254303	0.387232	-0.662604	0.00313666	0.0480432	-0.655681	0.000278057	0.0042942	-0.0692623	0.662838	0.819734
PREP	ENSG00000085377	Macrophage	Sig. RNA & Non-sig. Protein	Concordant	0.0365998	0.0719848	0.094831	0.17932	-0.71709	0.00318692	0.0483932	-0.555185	0.000980511	0.0101857	-0.126236	0.469498	0.68323
KATNAL2	ENSG00000167216	Macrophage	Sig. RNA & Non-sig. Protein	Concordant	0.0569067	0.0433593	0.151607	0.106845	0.829171	0.00330356	0.049789	0.59766	0.00728759	0.0397951	0.521546	0.0149381	0.0917718
ACTR3	ENSG00000115091	Macrophage	Sig. RNA & Non-sig. Protein	Concordant	0.137898	0.21385	0.370241	0.548027	-0.610428	0.00331243	0.049789	-0.559106	0.00152103	0.0136875	-0.215758	0.168204	0.383929
CPPED1	ENSG00000103381	Macrophage	Sig. RNA & Non-sig. Protein	Discordant	0.063046	0.158703	0.169328	0.408178	-1.26796	1.41408e-06	0.000554714	-1.39296	2.35526e-08	1.89915e-05	0.170452	0.319666	0.548228
GNG7	ENSG00000176533	Macrophage	Sig. RNA & Non-sig. Protein	Discordant	0.0772137	0.0147337	0.21051	0.0359604	3.8572	0.000218988	0.0119866	0.92104	0.00100559	0.0103357	-0.0576074	0.859222	0.937463
CAB39	ENSG00000135932	Macrophage	Sig. RNA & Non-sig. Protein	Discordant	0.214876	0.34477	0.590259	0.930304	-0.808642	0.000287205	0.0143826	-0.702245	3.55795e-06	0.000257918	0.0444284	0.845941	0.932861
GRB2	ENSG00000177885	Macrophage	Sig. RNA & Non-sig. Protein	Discordant	0.263754	0.376973	0.734915	1.01706	-0.494739	0.000335106	0.0152782	-0.699424	1.2743e-05	0.000604635	0.520937	0.0526384	0.192518
GSR	ENSG00000104687	Macrophage	Sig. RNA & Non-sig. Protein	Discordant	0.0170012	0.0743001	0.0447665	0.186005	-1.99374	0.000361963	0.0154985	-1.60455	3.20496e-05	0.00110051	0.183365	0.094678	0.271944
SNX3	ENSG00000112335	Macrophage	Sig. RNA & Non-sig. Protein	Discordant	0.0474616	0.10482	0.125881	0.259468	-1.2971	0.000415722	0.0163499	-1.05869	4.31081e-06	0.000288456	0.27893	0.0879241	0.260706
CORO1C	ENSG00000110880	Macrophage	Sig. RNA & Non-sig. Protein	Discordant	0.0682409	0.180804	0.176929	0.465174	-1.17331	0.000470371	0.0172192	-1.17025	2.58546e-05	0.00094147	0.143166	0.685505	0.836957
EPDR1	ENSG00000086289	Macrophage	Sig. RNA & Non-sig. Protein	Discordant	0.0694215	0.0101031	0.192474	0.0251808	3.11727	0.000472342	0.0172192	2.23383	1.74703e-07	5.47099e-05	-0.463865	0.0964291	0.274204
NSFL1C	ENSG00000088833	Macrophage	Sig. RNA & Non-sig. Protein	Discordant	0.0491145	0.119975	0.12997	0.297869	-1.26768	0.000512834	0.0178054	-1.47332	1.52407e-05	0.000659222	0.145717	0.190771	0.408507
TALDO1	ENSG00000177156	Macrophage	Sig. RNA & Non-sig. Protein	Discordant	0.0193625	0.0610398	0.0515332	0.152655	-1.72358	0.000585065	0.0190906	-1.58298	8.06247e-05	0.00191857	0.145183	0.332767	0.558727
AKR1A1	ENSG00000117448	Macrophage	Sig. RNA & Non-sig. Protein	Discordant	0.0557261	0.0945064	0.147352	0.237127	-0.768944	0.000844015	0.0237416	-0.810614	9.72025e-05	0.00214366	0.0726505	0.67469	0.827972
ENO1	ENSG00000074800	Macrophage	Sig. RNA & Non-sig. Protein	Discordant	0.0229044	0.075984	0.0596954	0.189647	-1.3613	0.000888479	0.0245061	-1.51576	3.94423e-06	0.000276148	0.412251	0.0200127	0.11106
MYLK	ENSG00000065534	Macrophage	Sig. RNA & Non-sig. Protein	Discordant	0.0373081	0.0111555	0.098765	0.0269797	2.51457	0.000893593	0.0245512	1.39442	0.00103137	0.0105138	-0.639655	0.0652273	0.220369
HK1	ENSG00000156515	Macrophage	Sig. RNA & Non-sig. Protein	Discordant	0.0826446	0.154283	0.22122	0.395364	-0.887173	0.000928759	0.0249739	-0.924927	9.41263e-05	0.0020942	0.246125	0.0727562	0.234456
CAP1	ENSG00000131236	Macrophage	Sig. RNA & Non-sig. Protein	Discordant	0.0791027	0.132183	0.208264	0.333545	-0.650437	0.00111319	0.0278731	-0.784373	9.85219e-05	0.00216492	0.0950036	0.557685	0.755101
ARPC3	ENSG00000111229	Macrophage	Sig. RNA & Non-sig. Protein	Discordant	0.077686	0.120185	0.210743	0.306352	-0.625892	0.00112709	0.0280478	-0.683251	6.1116e-05	0.00163972	0.217635	0.181721	0.399796
HLA-DRB1	ENSG00000196126	Macrophage	Sig. RNA & Non-sig. Protein	Discordant	0.18961	0.122501	0.54188	0.319122	1.20082	0.00117899	0.0286811	0.973102	0.00470314	0.029076	-0.785463	0.127387	0.323499
PML	ENSG00000140464	Macrophage	Sig. RNA & Non-sig. Protein	Discordant	0.0448642	0.0347295	0.1201	0.0839062	0.689416	0.00142373	0.0310745	0.555817	0.000736045	0.00842851	-0.0267018	0.92657	0.964446
TES	ENSG00000135269	Macrophage	Sig. RNA & Non-sig. Protein	Discordant	0.0250295	0.0608293	0.0649051	0.15143	-1.23571	0.00158393	0.0327981	-1.06363	3.38285e-05	0.00112449	0.017854	0.929235	0.965877
RAP1GDS1	ENSG00000138698	Macrophage	Sig. RNA & Non-sig. Protein	Discordant	0.106966	0.187539	0.279045	0.482204	-0.692019	0.00167869	0.0340611	-0.409314	0.00757007	0.0406768	0.249555	0.482826	0.693964
IMMT	ENSG00000132305	Macrophage	Sig. RNA & Non-sig. Protein	Discordant	0.0408501	0.103978	0.103155	0.256585	-1.43166	0.0023375	0.0419553	-0.405022	0.0078137	0.0416146	0.25272	0.175463	0.392632
NDUFB9	ENSG00000147684	Macrophage	Sig. RNA & Non-sig. Protein	Discordant	0.0595041	0.11787	0.157349	0.297339	-0.881704	0.00243206	0.0426123	-1.19615	0.000502147	0.00653042	0.0422012	0.903047	0.954081
HEXB	ENSG00000049860	Macrophage	Sig. RNA & Non-sig. Protein	Discordant	0.0453365	0.0964008	0.11985	0.241828	-1.13579	0.00247234	0.0431627	-1.01535	0.000544986	0.00696036	0.372791	0.0470512	0.180944
DDX3Y	ENSG00000067048	Macrophage	Sig. RNA & Non-sig. Protein	Discordant	0.0335301	0.0153652	0.090808	0.0369697	1.07711	0.0024757	0.0431627	0.928047	0.00165877	0.0145101	-0.564229	0.0217081	0.115528
C1QC	ENSG00000159189	Macrophage	Sig. RNA & Non-sig. Protein	Discordant	0.0295159	0.0804041	0.0781887	0.205216	-1.45913	0.00270174	0.044887	-1.60569	0.000278638	0.0042942	1.28464	0.0301217	0.140037
HMGB1	ENSG00000189403	Macrophage	Sig. RNA & Non-sig. Protein	Discordant	0.0743802	0.0309409	0.189807	0.0742474	1.69444	0.0028706	0.0462381	0.748866	2.44663e-05	0.000921257	-0.154547	0.312743	0.543146
GLRX	ENSG00000173221	Macrophage	Sig. RNA & Non-sig. Protein	Discordant	0.0165289	0.0484109	0.0426486	0.115591	-1.85322	0.00287403	0.0462381	-0.782582	0.00432093	0.0273915	0.261926	0.05746	0.203035
ERGIC1	ENSG00000113719	Macrophage	Sig. RNA & Non-sig. Protein	Discordant	0.0760331	0.158914	0.201623	0.408676	-0.767767	0.00291291	0.046429	-0.972721	3.95583e-05	0.00125895	0.0422526	0.876932	0.947763
PSMA6	ENSG00000100902	Macrophage	Sig. RNA & Non-sig. Protein	Discordant	0.0391972	0.0791412	0.101698	0.200414	-0.850531	0.00293216	0.0466306	-0.788992	9.05464e-05	0.00206667	0.0166058	0.866597	0.941224
FAH	ENSG00000103876	Macrophage	Sig. RNA & Non-sig. Protein	Discordant	0.0141677	0.0448327	0.0373318	0.109486	-2.21903	0.0030122	0.0472348	-1.78643	9.41576e-05	0.0020942	0.309614	0.222885	0.453337
NCL	ENSG00000115053	Macrophage	Non-sig. RNA & Sig. Protein	Concordant	0.0628099	0.0210482	0.168842	0.0517451	1.62795	0.000934757	0.0249739	0.218629	0.179339	0.344288	0.497319	0.00557595	0.0496561
PRKACA	ENSG00000072062	Macrophage	Non-sig. RNA & Sig. Protein	Concordant	0.0250295	0.0399916	0.065146	0.0974518	-1.33137	0.00496497	0.0635103	-0.460027	0.0132161	0.0591285	-0.425358	0.00082151	0.0154679
ACSL1	ENSG00000151726	Macrophage	Non-sig. RNA & Sig. Protein	Concordant	0.17686	0.387708	0.510974	1.0865	-1.25206	0.00525046	0.0655364	-1.3462	0.000273125	0.00425108	-0.894432	0.000163865	0.00526765
DPYSL3	ENSG00000113657	Macrophage	Non-sig. RNA & Sig. Protein	Concordant	0.0316411	0.00841928	0.0827653	0.0207129	2.95646	0.00923175	0.0914241	1.41674	0.000934587	0.00990993	0.94174	0.000195197	0.0060534
FKBP5	ENSG00000096060	Macrophage	Non-sig. RNA & Sig. Protein	Concordant	0.609917	0.835193	2.02575	2.8961	-1.44889	0.0105511	0.0989389	-1.32269	0.0199391	0.0779736	-1.74427	0.000487106	0.0112633
SND1	ENSG00000197157	Macrophage	Non-sig. RNA & Sig. Protein	Concordant	0.236128	0.326037	0.651137	0.869152	-0.424333	0.0273164	0.166977	-0.522512	0.00558203	0.0328338	-1.1062	0.000987826	0.017449
A2M	ENSG00000175899	Macrophage	Non-sig. RNA & Sig. Protein	Concordant	0.0835891	0.034519	0.220185	0.0862943	1.49824	0.0305298	0.176697	0.468548	0.0687654	0.180417	1.21668	0.00204274	0.0265254
REEP5	ENSG00000129625	Macrophage	Non-sig. RNA & Sig. Protein	Concordant	0.0528926	0.0839823	0.13709	0.211543	-0.453911	0.0409302	0.204019	-0.562097	0.00377135	0.0249585	-0.646252	0.000397774	0.00989182
OGDH	ENSG00000105953	Macrophage	Non-sig. RNA & Sig. Protein	Concordant	0.140968	0.212797	0.374909	0.547716	-0.548096	0.0430691	0.209443	-0.563437	0.00145521	0.0132872	-0.368504	0.00478834	0.0450788
DNAJC5	ENSG00000101152	Macrophage	Non-sig. RNA & Sig. Protein	Concordant	0.174262	0.251947	0.477663	0.659316	-0.380672	0.0530155	0.231218	-0.577653	0.000526217	0.0067547	-0.981471	0.00219231	0.0273883
SARS	ENSG00000031698	Macrophage	Non-sig. RNA & Sig. Protein	Concordant	0.00920897	0.0246264	0.0225673	0.0603168	-1.4729	0.061081	0.248584	-0.586448	0.037649	0.120608	-1.1193	0.000211657	0.00626886
SCAMP3	ENSG00000116521	Macrophage	Non-sig. RNA & Sig. Protein	Concordant	0.0127509	0.0225216	0.0348351	0.0564627	-0.911718	0.0620096	0.250486	-0.716953	0.0285628	0.100412	-0.523099	0.00504312	0.0468087
PCCB	ENSG00000114054	Macrophage	Non-sig. RNA & Sig. Protein	Concordant	0.0231405	0.0334666	0.0602908	0.0821788	-1.0475	0.0672616	0.260523	-0.0637154	0.723664	0.841543	-0.48283	0.000992928	0.017449
ABCB7	ENSG00000131269	Macrophage	Non-sig. RNA & Sig. Protein	Concordant	0.0384888	0.0724058	0.103066	0.177552	-1.1234	0.0883088	0.30399	-0.102515	0.533164	0.698952	-1.18754	0.00073066	0.0145911
ARL8A	ENSG00000143862	Macrophage	Non-sig. RNA & Sig. Protein	Concordant	0.0212515	0.0319933	0.056165	0.0784927	-0.680528	0.122473	0.366103	-0.618155	0.0577057	0.15996	-0.571223	0.00468186	0.0442344
UQCC1	ENSG00000101019	Macrophage	Non-sig. RNA & Sig. Protein	Concordant	0.0363636	0.0669333	0.0892749	0.161623	-0.792027	0.134297	0.386104	-0.10076	0.435966	0.614283	-0.891131	9.73e-06	0.000827126
HNRNPH3	ENSG00000096746	Macrophage	Non-sig. RNA & Sig. Protein	Concordant	0.0762692	0.0810356	0.198881	0.199675	0.370495	0.136124	0.388981	0.262008	0.127198	0.272532	1.08115	0.00304463	0.0333015
KPNA3	ENSG00000102753	Macrophage	Non-sig. RNA & Sig. Protein	Concordant	0.0720189	0.114081	0.188683	0.290456	-0.397533	0.151313	0.408419	-0.00123062	0.993325	0.997401	-1.13499	0.0042073	0.0412284
CTSB	ENSG00000164733	Macrophage	Non-sig. RNA & Sig. Protein	Concordant	0.329162	0.49358	0.979783	1.41078	-0.499329	0.152637	0.409955	-0.822458	0.0130406	0.0585071	-0.657576	0.000202903	0.00621921
EPRS	ENSG00000136628	Macrophage	Non-sig. RNA & Sig. Protein	Concordant	0.0255018	0.0404125	0.0660298	0.0979474	-0.429339	0.226009	0.496709	-0.300216	0.122901	0.266462	-0.733941	0.00102185	0.0178384
EIF4G1	ENSG00000114867	Macrophage	Non-sig. RNA & Sig. Protein	Concordant	0.0396694	0.0492528	0.104831	0.119939	-0.344681	0.250911	0.52262	-0.587041	0.0028185	0.0205093	-1.7593	0.000477304	0.0112633
ANP32A	ENSG00000140350	Macrophage	Non-sig. RNA & Sig. Protein	Concordant	0.0902007	0.102084	0.243837	0.258793	0.156943	0.311884	0.586474	-0.000362363	0.997854	0.999131	0.42382	0.00153537	0.0220132
PTER	ENSG00000165983	Macrophage	Non-sig. RNA & Sig. Protein	Concordant	0.0325856	0.0513576	0.0865826	0.128503	-0.398136	0.313819	0.588703	-0.375006	0.11687	0.258395	-1.19615	0.00442732	0.0426166
COPG1	ENSG00000181789	Macrophage	Non-sig. RNA & Sig. Protein	Concordant	0.0255018	0.0368344	0.0688776	0.0918785	-0.254676	0.318199	0.592981	-0.311689	0.139945	0.290463	-1.25247	0.00403166	0.0401036
RARS	ENSG00000113643	Macrophage	Non-sig. RNA & Sig. Protein	Concordant	0.0356553	0.052831	0.0924667	0.129777	-0.278493	0.343635	0.616622	-0.179712	0.401379	0.581279	-0.667875	0.00211754	0.0269654
MRPS35	ENSG00000061794	Macrophage	Non-sig. RNA & Sig. Protein	Concordant	0.0151122	0.0254683	0.0401523	0.0624535	-0.571336	0.344588	0.61718	0.0336748	0.851996	0.916499	-1.17015	4.59e-05	0.00228738
ACAD9	ENSG00000177646	Macrophage	Non-sig. RNA & Sig. Protein	Concordant	0.0257379	0.034519	0.0702566	0.0855256	-0.244632	0.429578	0.682211	-0.111136	0.64556	0.786142	-0.618903	8.52e-05	0.00350753
LETM1	ENSG00000168924	Macrophage	Non-sig. RNA & Sig. Protein	Concordant	0.0144038	0.0185224	0.0378843	0.0466263	-0.275055	0.457108	0.702424	-0.312209	0.262358	0.448951	-0.60444	0.000514255	0.0114879
ESD	ENSG00000139684	Macrophage	Non-sig. RNA & Sig. Protein	Concordant	0.0212515	0.0275731	0.0555663	0.0684564	-0.353434	0.495715	0.730132	0.13559	0.536417	0.701923	-0.352567	0.00128261	0.0201248
DHX9	ENSG00000135829	Macrophage	Non-sig. RNA & Sig. Protein	Concordant	0.0850059	0.105451	0.225202	0.264027	-0.10917	0.568729	0.779615	-0.248336	0.131279	0.278607	-1.43165	0.00153658	0.0220132
NDUFAF2	ENSG00000164182	Macrophage	Non-sig. RNA & Sig. Protein	Concordant	0.0682409	0.103136	0.177868	0.259821	-0.216894	0.579262	0.786951	-0.298525	0.0334735	0.111706	-0.570878	0.00180428	0.0243902
SEC23A	ENSG00000100934	Macrophage	Non-sig. RNA & Sig. Protein	Concordant	0.0512397	0.0787203	0.13188	0.193691	-0.207949	0.586284	0.792448	-0.00124142	0.992508	0.997401	-0.945612	0.00177817	0.0243902
CYB5B	ENSG00000103018	Macrophage	Non-sig. RNA & Sig. Protein	Concordant	0.0236128	0.0372553	0.0618447	0.0909107	-0.289551	0.602426	0.802439	-0.107338	0.569406	0.729603	-0.785295	0.00268037	0.031263
RAB6A	ENSG00000175582	Macrophage	Non-sig. RNA & Sig. Protein	Concordant	0.136954	0.17449	0.362267	0.444521	-0.0807771	0.627102	0.818646	-0.135641	0.320759	0.509162	-0.542586	0.00525996	0.0481432
SUCLA2	ENSG00000136143	Macrophage	Non-sig. RNA & Sig. Protein	Concordant	0.0602125	0.0671438	0.153263	0.165985	-0.101546	0.650048	0.831868	-0.0441011	0.744965	0.855682	-0.524081	0.000792561	0.0151391
LMNA	ENSG00000160789	Macrophage	Non-sig. RNA & Sig. Protein	Concordant	0.0942149	0.104399	0.260953	0.267217	0.357654	0.650202	0.831868	-0.370523	0.506492	0.674719	1.15487	0.00118325	0.0191353
SETDB1	ENSG00000143379	Macrophage	Non-sig. RNA & Sig. Protein	Concordant	0.0639906	0.0827194	0.170811	0.20674	-0.0748109	0.683682	0.850752	-0.214547	0.14733	0.301161	-1.34556	0.00177973	0.0243902
IPO7	ENSG00000205339	Macrophage	Non-sig. RNA & Sig. Protein	Concordant	0.0502952	0.0692486	0.129067	0.171211	-0.137396	0.806578	0.914312	-0.320592	0.0710471	0.184237	-1.05211	0.000220112	0.0063932
AP2A1	ENSG00000196961	Macrophage	Non-sig. RNA & Sig. Protein	Concordant	0.0469894	0.0616712	0.124636	0.154301	-0.0543967	0.820098	0.91976	-0.264831	0.168992	0.33109	-1.3955	0.00315846	0.0344037
ACSL3	ENSG00000123983	Macrophage	Non-sig. RNA & Sig. Protein	Concordant	0.0880756	0.126079	0.230214	0.317193	-0.0459916	0.826323	0.924228	-0.0939835	0.533076	0.698952	-0.74504	0.0009584	0.0170699
ARHGAP1	ENSG00000175220	Macrophage	Non-sig. RNA & Sig. Protein	Concordant	0.0323495	0.0412545	0.0852202	0.101901	0.0439138	0.835397	0.929389	-0.038416	0.812097	0.894577	0.604182	0.0023426	0.0284298
CCT8	ENSG00000156261	Macrophage	Non-sig. RNA & Sig. Protein	Concordant	0.0212515	0.0218901	0.0562328	0.0538017	-0.0833416	0.878887	0.949111	-0.0844888	0.734471	0.848859	-0.445558	0.00353405	0.0371146
NAMPT	ENSG00000105835	Macrophage	Non-sig. RNA & Sig. Protein	Discordant	0.230224	0.116818	0.712156	0.322254	1.87941	0.0047252	0.0616721	1.07012	0.0636891	0.171358	-0.669397	0.00301296	0.0330983
RAD23B	ENSG00000119318	Macrophage	Non-sig. RNA & Sig. Protein	Discordant	0.0491145	0.113871	0.127087	0.28128	-1.40341	0.0056134	0.0682206	-0.185418	0.104395	0.23949	0.416714	0.00207843	0.0267255
ZADH2	ENSG00000180011	Macrophage	Non-sig. RNA & Sig. Protein	Discordant	0.0446281	0.0332562	0.118863	0.0812007	0.955946	0.0153372	0.120597	0.530337	0.0481119	0.142333	-0.506336	0.00200535	0.0261688
CRK	ENSG00000167193	Macrophage	Non-sig. RNA & Sig. Protein	Discordant	0.0946871	0.149232	0.257281	0.38074	-0.486017	0.0185512	0.133799	-0.620976	0.000547193	0.00696581	1.18691	3.41e-05	0.00191267
HSP90AA1	ENSG00000080824	Macrophage	Non-sig. RNA & Sig. Protein	Discordant	0.0807556	0.0479899	0.21574	0.120317	1.56316	0.0261819	0.163892	-0.180226	0.261122	0.447433	-0.358126	0.00451386	0.0430178
MTPN	ENSG00000105887	Macrophage	Non-sig. RNA & Sig. Protein	Discordant	0.0302243	0.0623027	0.0801464	0.154645	-1.13825	0.0314919	0.178757	-0.344331	0.0413724	0.128534	0.52745	0.000283676	0.00770895
PDIA3	ENSG00000167004	Macrophage	Non-sig. RNA & Sig. Protein	Discordant	0.0373081	0.0867186	0.0978575	0.2203	-0.837218	0.035395	0.189624	-0.845939	0.00125795	0.0119666	0.466362	0.000683052	0.0142139
ACTN1	ENSG00000072110	Macrophage	Non-sig. RNA & Sig. Protein	Discordant	0.0179457	0.0380972	0.0454499	0.0950378	-1.54457	0.0455153	0.214241	-0.213304	0.333158	0.520513	1.16944	0.00111811	0.0183065
GANAB	ENSG00000089597	Macrophage	Non-sig. RNA & Sig. Protein	Discordant	0.0255018	0.0418859	0.0671825	0.102795	-0.833351	0.059142	0.244498	-0.512848	0.0181678	0.0733109	0.373372	0.00219219	0.0273883
METAP2	ENSG00000111142	Macrophage	Non-sig. RNA & Sig. Protein	Discordant	0.042503	0.029678	0.108901	0.0699087	0.757001	0.0735542	0.275084	0.0916063	0.632406	0.777132	-0.80051	0.00128218	0.0201248
HNRNPLL	ENSG00000143889	Macrophage	Non-sig. RNA & Sig. Protein	Discordant	0.0531287	0.0907177	0.137938	0.228522	-0.592835	0.0808414	0.289762	-0.321658	0.0669316	0.177449	0.662543	0.0030135	0.0330983
P4HB	ENSG00000185624	Macrophage	Non-sig. RNA & Sig. Protein	Discordant	0.0318772	0.0551463	0.0828278	0.137915	-1.3322	0.0856125	0.299646	-0.674098	0.0223237	0.0845157	0.484086	0.000441194	0.0106696
TGFBI	ENSG00000120708	Macrophage	Non-sig. RNA & Sig. Protein	Discordant	0.134593	0.279941	0.367867	0.755362	-0.767912	0.0864603	0.30114	-1.29367	0.0041259	0.026542	1.96556	1.08e-05	0.000889848
RSU1	ENSG00000148484	Macrophage	Non-sig. RNA & Sig. Protein	Discordant	0.092562	0.13955	0.242837	0.359024	-0.295286	0.119147	0.360763	-0.267028	0.0624746	0.169248	0.460524	0.000511109	0.0114879
COL14A1	ENSG00000187955	Macrophage	Non-sig. RNA & Sig. Protein	Discordant	0.014876	0.0313618	0.0373842	0.0781493	-1.13037	0.123641	0.368368	0.915311	0.00354563	0.0239713	3.42797	0.000509474	0.0114879
HSPH1	ENSG00000120694	Macrophage	Non-sig. RNA & Sig. Protein	Discordant	0.0335301	0.0214692	0.0903239	0.0523462	0.693704	0.151518	0.408688	0.313269	0.262409	0.448951	-0.918593	0.00162113	0.0230989
ERP44	ENSG00000023318	Macrophage	Non-sig. RNA & Sig. Protein	Discordant	0.123259	0.149232	0.328034	0.379124	-0.227707	0.177753	0.443661	-0.229511	0.0864624	0.209896	0.600162	0.00206173	0.0266408
TBCA	ENSG00000171530	Macrophage	Non-sig. RNA & Sig. Protein	Discordant	0.0927981	0.127131	0.244798	0.316216	-0.298926	0.22102	0.491013	-0.0533005	0.657327	0.79515	0.342664	0.00175145	0.0243883
TECR	ENSG00000099797	Macrophage	Non-sig. RNA & Sig. Protein	Discordant	0.0250295	0.0332562	0.06693	0.0811591	-0.291175	0.231702	0.503244	-0.460113	0.0422265	0.130336	1.0084	0.00152134	0.0220132
NSUN2	ENSG00000037474	Macrophage	Non-sig. RNA & Sig. Protein	Discordant	0.0439197	0.0380972	0.116456	0.0950118	0.292446	0.258178	0.530557	0.346062	0.121481	0.26463	-0.894723	0.000588399	0.0126099
RAB12	ENSG00000206418	Macrophage	Non-sig. RNA & Sig. Protein	Discordant	0.0743802	0.075563	0.194284	0.187814	0.223213	0.259004	0.531359	0.200005	0.214078	0.389137	-0.937798	0.000273718	0.00751583
CISD2	ENSG00000145354	Macrophage	Non-sig. RNA & Sig. Protein	Discordant	0.0179457	0.0254683	0.0479211	0.0629593	-0.478916	0.27295	0.547699	-0.19192	0.463988	0.639423	1.23448	0.0035704	0.0371999
AHNAK	ENSG00000124942	Macrophage	Non-sig. RNA & Sig. Protein	Discordant	0.177332	0.245212	0.491223	0.645435	-0.225014	0.277697	0.551816	-0.46775	0.0106184	0.0510321	0.431703	0.00364533	0.0378311
HNRNPC	ENSG00000092199	Macrophage	Non-sig. RNA & Sig. Protein	Discordant	0.191263	0.260156	0.511324	0.666036	-0.208638	0.315856	0.59111	0.0519989	0.620953	0.768243	1.55887	0.00124543	0.0198967
ACSS1	ENSG00000154930	Macrophage	Non-sig. RNA & Sig. Protein	Discordant	0.0280992	0.0290465	0.0727109	0.0721216	0.36605	0.37448	0.639485	-0.0224911	0.898441	0.944022	-0.789275	0.000554933	0.0120175
PPP1R12C	ENSG00000125503	Macrophage	Non-sig. RNA & Sig. Protein	Discordant	0.0391972	0.0534624	0.106682	0.13184	-0.309186	0.422158	0.677144	-0.594318	0.00365744	0.0244952	0.956094	0.00191996	0.0253051
RTN4IP1	ENSG00000130347	Macrophage	Non-sig. RNA & Sig. Protein	Discordant	0.0155844	0.0210482	0.0393735	0.0529897	-0.519665	0.426285	0.680257	0.209238	0.376911	0.559214	0.482987	0.000485312	0.0112633
ATP1A1	ENSG00000163399	Macrophage	Non-sig. RNA & Sig. Protein	Discordant	0.0236128	0.0147337	0.0599095	0.0358347	0.720366	0.427758	0.681082	-0.590102	0.00630158	0.0357242	-0.99149	2.54e-07	0.000133788
STAT3	ENSG00000168610	Macrophage	Non-sig. RNA & Sig. Protein	Discordant	0.249115	0.243528	0.686288	0.640591	0.194613	0.470319	0.711884	-0.144223	0.501891	0.671193	-1.10498	3.29e-05	0.00188375
COPB1	ENSG00000129083	Macrophage	Non-sig. RNA & Sig. Protein	Discordant	0.0720189	0.0900863	0.191785	0.226972	0.0865835	0.609478	0.808052	-0.026274	0.854227	0.917696	-1.24413	0.000366277	0.00919531
PSMC1	ENSG00000100764	Macrophage	Non-sig. RNA & Sig. Protein	Discordant	0.0247934	0.0260998	0.0619488	0.0614205	0.151656	0.631715	0.821463	-0.120614	0.638981	0.781897	-0.568711	0.00554246	0.0495252
BCL2L13	ENSG00000099968	Macrophage	Non-sig. RNA & Sig. Protein	Discordant	0.0406139	0.0452536	0.102814	0.110737	0.421612	0.642399	0.826887	-0.116347	0.412141	0.591244	-0.79125	6.42e-06	0.000626468
ANXA4	ENSG00000196975	Macrophage	Non-sig. RNA & Sig. Protein	Discordant	0.190791	0.189434	0.52143	0.487684	-0.106668	0.645122	0.828672	-0.110807	0.591292	0.74639	1.09238	0.00285376	0.0322855
ACSF2	ENSG00000167107	Macrophage	Non-sig. RNA & Sig. Protein	Discordant	0.027863	0.0275731	0.0733976	0.0653699	0.176565	0.679728	0.848385	0.248754	0.377335	0.559214	-1.24795	0.00378129	0.0389354
MYO1C	ENSG00000197879	Macrophage	Non-sig. RNA & Sig. Protein	Discordant	0.0191263	0.028836	0.0494518	0.0700562	0.20981	0.741235	0.880233	-0.356248	0.171564	0.334372	-0.939219	0.00141392	0.0215439
USO1	ENSG00000138768	Macrophage	Non-sig. RNA & Sig. Protein	Discordant	0.0850059	0.107556	0.218528	0.260961	0.120259	0.757705	0.887697	0.191703	0.0929323	0.220542	-0.432498	0.000438494	0.0106696
MRPS6	ENSG00000243927	Macrophage	Non-sig. RNA & Sig. Protein	Discordant	0.0226682	0.0214692	0.0580056	0.0543312	0.134775	0.760225	0.889021	0.400953	0.171726	0.334447	-0.729743	0.00070697	0.0144444
HPRT1	ENSG00000165704	Macrophage	Non-sig. RNA & Sig. Protein	Discordant	0.022196	0.0317828	0.0579656	0.0793187	-0.104567	0.763044	0.890364	-0.149339	0.538164	0.703035	0.530093	0.000946727	0.0169767
NAP1L4	ENSG00000205531	Macrophage	Non-sig. RNA & Sig. Protein	Discordant	0.0760331	0.0900863	0.199139	0.221208	-0.0651841	0.765212	0.891463	-0.046052	0.778742	0.874778	0.332358	0.00190706	0.0252614
COPB2	ENSG00000184432	Macrophage	Non-sig. RNA & Sig. Protein	Discordant	0.0415584	0.0433593	0.108489	0.1048	0.0899154	0.791116	0.905213	-0.0700076	0.737538	0.850953	-0.590758	0.00388385	0.0392623
FAM98B	ENSG00000171262	Macrophage	Non-sig. RNA & Sig. Protein	Discordant	0.0229044	0.023574	0.0590703	0.0555987	0.089098	0.830917	0.926326	0.112275	0.619979	0.767591	-0.772569	0.0021375	0.0270887
LAP3	ENSG00000002549	Macrophage	Non-sig. RNA & Sig. Protein	Discordant	0.0687131	0.0749316	0.183092	0.18775	-0.0502376	0.864754	0.941853	-0.190588	0.424818	0.603831	0.409055	0.00240301	0.0287924
NPEPPS	ENSG00000141279	Macrophage	Non-sig. RNA & Sig. Protein	Discordant	0.140968	0.183119	0.372852	0.465223	0.0203073	0.905017	0.962861	-0.0126618	0.920198	0.957505	-0.430865	0.00146127	0.0218766
MYH11	ENSG00000133392	Macrophage	Non-sig. RNA & Sig. Protein	Discordant	0.014876	0.0248369	0.0388524	0.0641327	0.0650806	0.925038	0.970534	0.0821615	0.755071	0.861853	-4.23306	2.95e-05	0.00172959
VIM	ENSG00000026025	Macrophage	Non-sig. RNA & Sig. Protein	Discordant	0.0283353	0.0376763	0.0707842	0.0946986	-0.00872629	0.990532	0.993769	-1.13809	0.00247137	0.019012	2.24883	1.84e-06	0.000359436
SLC9A3R2	ENSG00000065054	Endothelial II	Sig. RNA & Sig. Protein	Concordant	0.0823224	0.180909	0.21358	0.457558	-1.47923	0.000559781	0.0248776	-1.65888	5.59039e-05	0.00498959	-0.975525	9.92e-05	0.00396132
CD59	ENSG00000085063	Endothelial II	Sig. RNA & Non-sig. Protein	Concordant	0.139515	0.287723	0.358814	0.738444	-1.28148	1.56854e-06	0.0042999	-1.3662	3.72252e-07	0.000347981	-0.322096	0.121397	0.314037
RFTN1	ENSG00000131378	Endothelial II	Sig. RNA & Non-sig. Protein	Concordant	0.180243	0.270416	0.493346	0.739935	-1.44112	7.49004e-06	0.0042999	-1.54232	1.6495e-07	0.000347981	-0.222093	0.364882	0.591896
GSN	ENSG00000148180	Endothelial II	Sig. RNA & Non-sig. Protein	Concordant	0.221837	0.600595	0.56565	1.7801	-1.75992	3.65146e-05	0.0054991	-1.28966	0.000124651	0.00677464	-0.924683	0.0263581	0.128956
SFPQ	ENSG00000116560	Endothelial II	Sig. RNA & Non-sig. Protein	Concordant	0.242634	0.146566	0.633202	0.347442	1.23516	5.88127e-05	0.00738099	0.807306	5.58382e-05	0.00498959	0.0327813	0.887045	0.950945
SYNE2	ENSG00000054654	Endothelial II	Sig. RNA & Non-sig. Protein	Concordant	0.487868	0.535965	1.39877	1.52565	-0.840767	0.000155315	0.0124334	-0.903815	1.71807e-05	0.00309429	-0.115446	0.635793	0.804199
PSMA3	ENSG00000100567	Endothelial II	Sig. RNA & Non-sig. Protein	Concordant	0.0398614	0.0962683	0.100159	0.228025	-1.13587	0.00115511	0.0342	-1.24621	0.000176203	0.00865016	-0.119874	0.291617	0.523797
RAC1	ENSG00000136238	Endothelial II	Sig. RNA & Non-sig. Protein	Concordant	0.0762565	0.124662	0.193494	0.305259	-0.824471	0.00119158	0.03438	-0.829585	0.000616548	0.0179728	-0.244947	0.247694	0.478681
ERAP1	ENSG00000164307	Endothelial II	Sig. RNA & Non-sig. Protein	Concordant	0.0450607	0.111141	0.11418	0.265034	-1.1151	0.00133432	0.0361419	-1.00547	0.00151083	0.0272649	-0.733371	0.162233	0.376118
SEC13	ENSG00000157020	Endothelial II	Sig. RNA & Non-sig. Protein	Concordant	0.0372617	0.0719308	0.0911551	0.172331	-1.12	0.00135424	0.0364194	-0.990737	0.000788512	0.0203619	-0.0379277	0.805282	0.90729
PHYKPL	ENSG00000175309	Endothelial II	Sig. RNA & Non-sig. Protein	Concordant	0.0944541	0.13656	0.24775	0.332453	-0.664342	0.00154891	0.039671	-0.695189	0.000739002	0.0194376	-0.319656	0.278225	0.512329
FBN1	ENSG00000166147	Endothelial II	Sig. RNA & Non-sig. Protein	Discordant	0.283362	0.0705787	0.773999	0.169116	2.29675	1.48469e-05	0.0042999	1.0389	0.00132397	0.0256774	-0.0720466	0.879452	0.947766
SYNE1	ENSG00000131018	Endothelial II	Sig. RNA & Non-sig. Protein	Discordant	0.503466	0.638994	1.47442	1.96982	-1.32406	5.79127e-05	0.00738099	-1.42315	4.99801e-06	0.00192982	0.567891	0.160849	0.375218
B2M	ENSG00000166710	Endothelial II	Sig. RNA & Non-sig. Protein	Discordant	0.245234	0.552461	0.696171	1.52935	-1.46387	0.000388881	0.0189008	-1.50832	0.000386931	0.0138285	0.518993	0.0368054	0.158142
TINAGL1	ENSG00000142910	Endothelial II	Sig. RNA & Non-sig. Protein	Discordant	0.0372617	0.0965387	0.0963236	0.236411	-1.45924	0.000856156	0.0290399	-1.47565	5.79667e-05	0.00498959	0.0656984	0.850975	0.934654
HNRNPC	ENSG00000092199	Endothelial II	Non-sig. RNA & Sig. Protein	Concordant	0.220971	0.195511	0.561901	0.476377	0.701292	0.00224714	0.0491889	0.363039	0.0130143	0.103336	1.55887	0.00124543	0.0198967
VCAN	ENSG00000038427	Endothelial II	Non-sig. RNA & Sig. Protein	Concordant	0.176776	0.124121	0.489852	0.308549	2.40212	0.00372749	0.0633402	1.80634	0.000718941	0.0193122	2.01893	0.000646928	0.0136424
EML1	ENSG00000066629	Endothelial II	Non-sig. RNA & Sig. Protein	Concordant	0.142981	0.210384	0.373118	0.551347	-0.95881	0.00673031	0.0864833	-1.11908	0.00121899	0.0249789	-1.14392	0.00225942	0.0279616
MYH11	ENSG00000133392	Endothelial II	Non-sig. RNA & Sig. Protein	Concordant	0.0389948	0.113575	0.0957185	0.279565	-1.3292	0.00814441	0.0967309	-1.18136	0.0156296	0.112562	-4.23306	2.95e-05	0.00172959
ATP1A1	ENSG00000163399	Endothelial II	Non-sig. RNA & Sig. Protein	Concordant	0.101386	0.212277	0.256614	0.52891	-0.922307	0.0161839	0.138257	-0.856234	0.0142854	0.10752	-0.99149	2.54e-07	0.000133788
ANXA3	ENSG00000138772	Endothelial II	Non-sig. RNA & Sig. Protein	Concordant	0.0970537	0.150892	0.265496	0.379477	-0.969464	0.0347519	0.206126	-1.05752	0.0166117	0.116581	-1.36745	0.000480575	0.0112633
PDLIM1	ENSG00000107438	Endothelial II	Non-sig. RNA & Sig. Protein	Concordant	0.222704	0.146025	0.587451	0.359565	1.49117	0.0442028	0.237593	0.757847	0.106625	0.325516	0.467997	0.00111469	0.0183065
HNRNPH3	ENSG00000096746	Endothelial II	Non-sig. RNA & Sig. Protein	Concordant	0.0909879	0.082477	0.223305	0.192464	0.77056	0.0697436	0.297041	0.177295	0.503174	0.738424	1.08115	0.00304463	0.0333015
NAP1L4	ENSG00000205531	Endothelial II	Non-sig. RNA & Sig. Protein	Concordant	0.10052	0.0805841	0.243451	0.189544	0.668935	0.0947068	0.349648	0.398578	0.0460609	0.203679	0.332358	0.00190706	0.0252614
ACSL3	ENSG00000123983	Endothelial II	Non-sig. RNA & Sig. Protein	Concordant	0.121317	0.13656	0.321733	0.334305	-0.425274	0.108778	0.368323	-0.449533	0.0575605	0.230362	-0.74504	0.0009584	0.0170699
TGM2	ENSG00000198959	Endothelial II	Non-sig. RNA & Sig. Protein	Concordant	0.168977	0.278259	0.460965	0.716505	-0.6879	0.130036	0.4013	-0.761338	0.0192361	0.127157	-2.34913	0.000265573	0.00736894
NCL	ENSG00000115053	Endothelial II	Non-sig. RNA & Sig. Protein	Concordant	0.0762565	0.0643591	0.19005	0.147153	0.563707	0.13302	0.406532	-0.123314	0.578829	0.788185	0.497319	0.00557595	0.0496561
VIM	ENSG00000026025	Endothelial II	Non-sig. RNA & Sig. Protein	Concordant	0.084922	0.0830178	0.194445	0.196236	1.05849	0.135158	0.409058	-0.670863	0.0572501	0.229902	2.24883	1.84e-06	0.000359436
CYB5B	ENSG00000103018	Endothelial II	Non-sig. RNA & Sig. Protein	Concordant	0.0537262	0.0651704	0.133867	0.160042	-0.356029	0.186568	0.475256	-0.363707	0.121158	0.348273	-0.785295	0.00268037	0.031263
MYO1C	ENSG00000197879	Endothelial II	Non-sig. RNA & Sig. Protein	Concordant	0.0753899	0.101136	0.184753	0.245033	-0.306974	0.246949	0.551135	-0.504048	0.0483147	0.209483	-0.939219	0.00141392	0.0215439
LMNA	ENSG00000160789	Endothelial II	Non-sig. RNA & Sig. Protein	Concordant	0.116118	0.101947	0.291609	0.240316	0.555494	0.263305	0.569702	-0.303182	0.41596	0.666824	1.15487	0.00118325	0.0191353
COPB2	ENSG00000184432	Endothelial II	Non-sig. RNA & Sig. Protein	Concordant	0.0467938	0.0573283	0.109324	0.137244	-0.331082	0.270489	0.575594	-0.359188	0.132777	0.366785	-0.590758	0.00388385	0.0392623
CFH	ENSG00000000971	Endothelial II	Non-sig. RNA & Sig. Protein	Concordant	0.146447	0.1755	0.371742	0.446837	0.482345	0.285656	0.588023	0.304153	0.356726	0.615935	1.39208	0.000331409	0.00856464
DPYSL3	ENSG00000113657	Endothelial II	Non-sig. RNA & Sig. Protein	Concordant	0.0935875	0.05192	0.249284	0.136585	0.564945	0.343432	0.640109	0.594698	0.289051	0.55395	0.94174	0.000195197	0.0060534
TBCA	ENSG00000171530	Endothelial II	Non-sig. RNA & Sig. Protein	Concordant	0.0866551	0.0914008	0.197049	0.214105	0.425001	0.346256	0.64251	0.0459379	0.798524	0.9048	0.342664	0.00175145	0.0243883
KPNA3	ENSG00000102753	Endothelial II	Non-sig. RNA & Sig. Protein	Concordant	0.110052	0.127637	0.263537	0.311221	-0.269162	0.368103	0.659901	0.0812959	0.609802	0.807324	-1.13499	0.0042073	0.0412284
USO1	ENSG00000138768	Endothelial II	Non-sig. RNA & Sig. Protein	Concordant	0.0693241	0.107896	0.156646	0.253671	-0.459164	0.371136	0.66131	-0.00898299	0.954971	0.979591	-0.432498	0.000438494	0.0106696
COL18A1	ENSG00000182871	Endothelial II	Non-sig. RNA & Sig. Protein	Concordant	0.105719	0.128177	0.254078	0.303176	0.453549	0.394138	0.678552	0.217156	0.645391	0.831188	1.81016	3.48e-06	0.000459205
ACTN1	ENSG00000072110	Endothelial II	Non-sig. RNA & Sig. Protein	Concordant	0.252166	0.306382	0.66559	0.779274	0.222913	0.434384	0.712205	0.146364	0.612408	0.809043	1.16944	0.00111811	0.0183065
COPB1	ENSG00000129083	Endothelial II	Non-sig. RNA & Sig. Protein	Concordant	0.084922	0.0943753	0.212144	0.226156	-0.166642	0.581222	0.811389	-0.321295	0.197979	0.455478	-1.24413	0.000366277	0.00919531
RSU1	ENSG00000148484	Endothelial II	Non-sig. RNA & Sig. Protein	Concordant	0.142981	0.115738	0.353912	0.283636	0.120512	0.596988	0.821763	0.0280455	0.884513	0.948214	0.460524	0.000511109	0.0114879
DHX9	ENSG00000135829	Endothelial II	Non-sig. RNA & Sig. Protein	Concordant	0.0693241	0.0743645	0.173659	0.176729	-0.124999	0.633693	0.841399	-0.293824	0.15472	0.397668	-1.43165	0.00153658	0.0220132
NDUFAF2	ENSG00000164182	Endothelial II	Non-sig. RNA & Sig. Protein	Concordant	0.0701906	0.079232	0.167817	0.194611	-0.190348	0.676254	0.863083	-0.272164	0.15452	0.397482	-0.570878	0.00180428	0.0243902
AP2A1	ENSG00000196961	Endothelial II	Non-sig. RNA & Sig. Protein	Concordant	0.0467938	0.053272	0.117824	0.126724	-0.132478	0.739222	0.897941	-0.357566	0.271558	0.538965	-1.3955	0.00315846	0.0344037
DNAJC5	ENSG00000101152	Endothelial II	Non-sig. RNA & Sig. Protein	Concordant	0.0788562	0.0732829	0.19669	0.178599	-0.09482	0.744948	0.900394	-0.405933	0.12896	0.359856	-0.981471	0.00219231	0.0273883
SETDB1	ENSG00000143379	Endothelial II	Non-sig. RNA & Sig. Protein	Concordant	0.0589255	0.0554354	0.148334	0.133945	-0.0837064	0.785073	0.919536	-0.106614	0.701786	0.859531	-1.34556	0.00177973	0.0243902
ACTN4	ENSG00000130402	Endothelial II	Non-sig. RNA & Sig. Protein	Concordant	0.235702	0.199297	0.613681	0.506	0.0453816	0.811331	0.929893	-0.0359838	0.835558	0.927624	1.04189	0.00496407	0.0462378
SUCLA2	ENSG00000136143	Endothelial II	Non-sig. RNA & Sig. Protein	Concordant	0.0545927	0.0746349	0.122075	0.173091	-0.0786933	0.861072	0.949619	0.0794863	0.717135	0.867958	-0.524081	0.000792561	0.0151391
AHNAK	ENSG00000124942	Endothelial II	Non-sig. RNA & Sig. Protein	Concordant	0.162912	0.163602	0.422825	0.39678	0.0283604	0.885991	0.95747	-0.174099	0.310504	0.572281	0.431703	0.00364533	0.0378311
ANXA4	ENSG00000196975	Endothelial II	Non-sig. RNA & Sig. Protein	Concordant	0.0918544	0.15603	0.230039	0.380046	0.0406623	0.934032	0.977283	-0.134042	0.563525	0.777654	1.09238	0.00285376	0.0322855
UQCC1	ENSG00000101019	Endothelial II	Non-sig. RNA & Sig. Protein	Concordant	0.0519931	0.0708491	0.119003	0.166464	-0.0285081	0.936303	0.978402	0.0310645	0.878504	0.945242	-0.891131	9.73e-06	0.000827126
RAB12	ENSG00000206418	Endothelial II	Non-sig. RNA & Sig. Protein	Concordant	0.0528596	0.0575987	0.121709	0.135913	-0.00265296	0.993939	0.99788	0.0706891	0.791969	0.901525	-0.937798	0.000273718	0.00751583
LAP3	ENSG00000002549	Endothelial II	Non-sig. RNA & Sig. Protein	Discordant	0.0381282	0.055165	0.0906527	0.1373	-0.733316	0.0154951	0.134422	NA	NA	NA	0.409055	0.00240301	0.0287924
A2M	ENSG00000175899	Endothelial II	Non-sig. RNA & Sig. Protein	Discordant	0.135182	0.143321	0.3443	0.387313	-1.04148	0.0369562	0.213505	-1.30011	0.00375277	0.0492709	1.21668	0.00204274	0.0265254
ERP44	ENSG00000023318	Endothelial II	Non-sig. RNA & Sig. Protein	Discordant	0.0883882	0.113845	0.224788	0.276855	-0.584364	0.0523859	0.25989	-0.299002	0.20478	0.464146	0.600162	0.00206173	0.0266408
RAB10	ENSG00000084733	Endothelial II	Non-sig. RNA & Sig. Protein	Discordant	0.233969	0.200379	0.592849	0.495929	0.31729	0.101731	0.357626	0.123909	0.442572	0.688379	-0.474362	0.00398468	0.0399377
TSPAN14	ENSG00000108219	Endothelial II	Non-sig. RNA & Sig. Protein	Discordant	0.17591	0.205787	0.460379	0.518257	-0.506447	0.103164	0.359973	-0.65821	0.0261504	0.151555	2.14169	1.96e-06	0.000359436
PCCA	ENSG00000175198	Endothelial II	Non-sig. RNA & Sig. Protein	Discordant	0.289428	0.27285	0.769228	0.677997	0.280636	0.106475	0.365908	0.315391	0.04137	0.19376	-0.467374	0.00104247	0.0180787
SGCE	ENSG00000127990	Endothelial II	Non-sig. RNA & Sig. Protein	Discordant	0.0433276	0.053272	0.116835	0.129989	-0.80395	0.114507	0.377843	0.110449	0.702767	0.859653	0.741991	0.0044298	0.0426166
RRAS2	ENSG00000133818	Endothelial II	Non-sig. RNA & Sig. Protein	Discordant	0.00693241	0.0705787	0.0172944	0.171423	-1.93574	0.118497	0.384774	0.22841	0.346972	0.60808	0.706955	0.00339589	0.0361688
STAT3	ENSG00000168610	Endothelial II	Non-sig. RNA & Sig. Protein	Discordant	0.320624	0.33126	0.8565	0.844106	0.339892	0.179918	0.46683	-0.275206	0.177741	0.426687	-1.10498	3.29e-05	0.00188375
HIBADH	ENSG00000106049	Endothelial II	Non-sig. RNA & Sig. Protein	Discordant	0.0623917	0.0659816	0.14587	0.15592	0.63978	0.18265	0.469403	0.566322	0.00806369	0.0803031	-0.489626	0.00383745	0.0392623
PGM5	ENSG00000154330	Endothelial II	Non-sig. RNA & Sig. Protein	Discordant	0.408146	0.40265	1.21672	1.11942	-0.398044	0.187774	0.477037	-0.368363	0.175815	0.424865	0.523982	0.00150661	0.0220132
SND1	ENSG00000197157	Endothelial II	Non-sig. RNA & Sig. Protein	Discordant	0.194974	0.193077	0.498454	0.471715	0.192059	0.207986	0.501966	-0.0152816	0.908167	0.959126	-1.1062	0.000987826	0.017449
IPO7	ENSG00000205339	Endothelial II	Non-sig. RNA & Sig. Protein	Discordant	0.0788562	0.0670633	0.189302	0.156444	0.537815	0.280853	0.584205	-0.275794	0.350677	0.611363	-1.05211	0.000220112	0.0063932
BCAM	ENSG00000187244	Endothelial II	Non-sig. RNA & Sig. Protein	Discordant	0.0571924	0.04543	0.146121	0.111908	0.351876	0.296115	0.597191	0.241556	0.420568	0.670441	-1.03488	1.82e-06	0.000359436
NAMPT	ENSG00000105835	Endothelial II	Non-sig. RNA & Sig. Protein	Discordant	0.165511	0.159275	0.437049	0.400036	0.751779	0.299874	0.599224	-0.158646	0.653539	0.834829	-0.669397	0.00301296	0.0330983
NES	ENSG00000132688	Endothelial II	Non-sig. RNA & Sig. Protein	Discordant	0.0355286	0.0427258	0.0891705	0.104793	-0.589492	0.304232	0.601622	-0.7517	0.0949003	0.30482	1.74119	9.72e-06	0.000827126
EIF4G1	ENSG00000114867	Endothelial II	Non-sig. RNA & Sig. Protein	Discordant	0.0641248	0.0665224	0.158092	0.157544	0.251852	0.432572	0.711918	-0.0911337	0.756948	0.886489	-1.7593	0.000477304	0.0112633
SEC23A	ENSG00000100934	Endothelial II	Non-sig. RNA & Sig. Protein	Discordant	0.102253	0.112493	0.250767	0.266482	0.187899	0.517937	0.767706	-0.0108445	0.960478	0.980405	-0.945612	0.00177817	0.0243902
RAD23B	ENSG00000119318	Endothelial II	Non-sig. RNA & Sig. Protein	Discordant	0.067591	0.0938345	0.156169	0.221685	-0.160974	0.528496	0.774812	-0.166271	0.330089	0.591351	0.416714	0.00207843	0.0267255
NPEPPS	ENSG00000141279	Endothelial II	Non-sig. RNA & Sig. Protein	Discordant	0.154246	0.164413	0.375244	0.399438	0.183788	0.554934	0.79476	0.063737	0.726213	0.871456	-0.430865	0.00146127	0.0218766
ANP32A	ENSG00000140350	Endothelial II	Non-sig. RNA & Sig. Protein	Discordant	0.0589255	0.0608437	0.145767	0.144989	-0.193097	0.569718	0.805478	-0.107648	0.67277	0.843885	0.42382	0.00153537	0.0220132
METAP2	ENSG00000111142	Endothelial II	Non-sig. RNA & Sig. Protein	Discordant	0.0467938	0.0505679	0.111942	0.117852	0.23563	0.616827	0.832988	0.0298751	0.894765	0.953328	-0.80051	0.00128218	0.0201248
RARS	ENSG00000113643	Endothelial II	Non-sig. RNA & Sig. Protein	Discordant	0.0571924	0.0611141	0.140811	0.143742	0.137548	0.646028	0.847194	0.127254	0.606724	0.805945	-0.667875	0.00211754	0.0269654
HSP90AA1	ENSG00000080824	Endothelial II	Non-sig. RNA & Sig. Protein	Discordant	0.0831889	0.0992428	0.208253	0.230742	0.239137	0.654826	0.852239	-0.328681	0.146283	0.384982	-0.358126	0.00451386	0.0430178
CRK	ENSG00000167193	Endothelial II	Non-sig. RNA & Sig. Protein	Discordant	0.143847	0.144402	0.370235	0.352399	-0.100062	0.671601	0.861672	-0.199933	0.275766	0.54306	1.18691	3.41e-05	0.00191267
HNRNPLL	ENSG00000143889	Endothelial II	Non-sig. RNA & Sig. Protein	Discordant	0.0459272	0.0508383	0.113381	0.11891	-0.155556	0.733386	0.896951	-0.124757	0.611926	0.808634	0.662543	0.0030135	0.0330983
RAB6A	ENSG00000175582	Endothelial II	Non-sig. RNA & Sig. Protein	Discordant	0.206239	0.192537	0.522753	0.470635	0.0348532	0.830357	0.937401	-0.0233954	0.865358	0.938624	-0.542586	0.00525996	0.0481432
IGF2R	ENSG00000197081	Endothelial II	Non-sig. RNA & Sig. Protein	Discordant	0.129116	0.117361	0.339851	0.283981	0.0456198	0.832761	0.938362	-0.0431313	0.830584	0.924747	-1.29524	0.000815233	0.0154601
PDIA3	ENSG00000167004	Endothelial II	Non-sig. RNA & Sig. Protein	Discordant	0.0615251	0.0946458	0.16122	0.225366	-0.00770375	0.982162	0.995397	-0.395646	0.143176	0.382185	0.466362	0.000683052	0.0142139
REEP5	ENSG00000129625	Endothelial II	Non-sig. RNA & Sig. Protein	Discordant	0.0606586	0.0786912	0.143634	0.184472	0.00033442	0.999259	0.999808	-0.191616	0.390547	0.646278	-0.646252	0.000397774	0.00989182
FKBP5	ENSG00000096060	Lymphocyte	Non-sig. RNA & Sig. Protein	Concordant	0.342535	0.619681	1.12995	2.26496	-1.61482	0.00673796	0.219826	-1.47371	0.0246077	0.183295	-1.74427	0.000487106	0.0112633
AHNAK	ENSG00000124942	Lymphocyte	Non-sig. RNA & Sig. Protein	Concordant	0.160602	0.102837	0.452367	0.327214	0.607848	0.105823	0.490291	-0.0833298	0.653237	0.857857	0.431703	0.00364533	0.0378311
SND1	ENSG00000197157	Lymphocyte	Non-sig. RNA & Sig. Protein	Concordant	0.199498	0.219858	0.583862	0.718811	-0.35143	0.115475	0.495433	-0.317686	0.0665249	0.297068	-1.1062	0.000987826	0.017449
HNRNPC	ENSG00000092199	Lymphocyte	Non-sig. RNA & Sig. Protein	Concordant	0.240903	0.169326	0.699297	0.52404	0.413022	0.126067	0.509369	0.1392	0.419077	0.712002	1.55887	0.00124543	0.0198967
RAB10	ENSG00000084733	Lymphocyte	Non-sig. RNA & Sig. Protein	Concordant	0.163112	0.151596	0.460822	0.487731	-0.330995	0.164961	0.569485	-0.306609	0.140704	0.420489	-0.474362	0.00398468	0.0399377
DNAJC5	ENSG00000101152	Lymphocyte	Non-sig. RNA & Sig. Protein	Concordant	0.102886	0.0744681	0.29807	0.238388	-0.327622	0.29562	0.681798	-0.145104	0.585574	0.820147	-0.981471	0.00219231	0.0273883
DHX9	ENSG00000135829	Lymphocyte	Non-sig. RNA & Sig. Protein	Concordant	0.0777917	0.0602837	0.21776	0.18533	-0.213872	0.600251	0.861087	-0.557224	0.0327137	0.207781	-1.43165	0.00153658	0.0220132
A2M	ENSG00000175899	Lymphocyte	Non-sig. RNA & Sig. Protein	Concordant	0.178168	0.115248	0.541793	0.391478	0.277992	0.641979	0.879349	-0.507741	0.304211	0.618234	1.21668	0.00204274	0.0265254
RSU1	ENSG00000148484	Lymphocyte	Non-sig. RNA & Sig. Protein	Concordant	0.110414	0.0771277	0.300592	0.244295	0.0269955	0.942004	0.985918	-0.015852	0.952104	0.991598	0.460524	0.000511109	0.0114879
TSPAN14	ENSG00000108219	Lymphocyte	Non-sig. RNA & Sig. Protein	Discordant	0.107905	0.112589	0.306012	0.366791	-0.618066	0.0152077	0.248076	-0.721405	0.00950371	0.110215	2.14169	1.96e-06	0.000359436
NAMPT	ENSG00000105835	Lymphocyte	Non-sig. RNA & Sig. Protein	Discordant	0.0815558	0.0478723	0.231852	0.151139	0.388782	0.384843	0.73334	-0.161294	0.637496	0.852698	-0.669397	0.00301296	0.0330983
RAB6A	ENSG00000175582	Lymphocyte	Non-sig. RNA & Sig. Protein	Discordant	0.12798	0.0797872	0.360836	0.252827	0.24083	0.469422	0.786036	-0.216909	0.372607	0.675425	-0.542586	0.00525996	0.0481432
IGF2R	ENSG00000197081	Lymphocyte	Non-sig. RNA & Sig. Protein	Discordant	0.145546	0.121454	0.417837	0.395844	0.194716	0.548863	0.831257	-0.115269	0.636617	0.852698	-1.29524	0.000815233	0.0154601
NAP1L4	ENSG00000205531	Lymphocyte	Non-sig. RNA & Sig. Protein	Discordant	0.143036	0.182624	0.407233	0.609375	-0.314077	0.601001	0.861087	-0.682977	0.00894473	0.107475	0.332358	0.00190706	0.0252614
ERP44	ENSG00000023318	Lymphocyte	Non-sig. RNA & Sig. Protein	Discordant	0.0715182	0.0771277	0.192819	0.238092	-0.0473808	0.894673	0.970943	-0.196058	0.429895	0.718856	0.600162	0.00206173	0.0266408
MFGE8	ENSG00000140545	Vascular smooth muscle cell	Sig. RNA & Sig. Protein	Discordant	0.169104	0.292308	0.444018	0.841891	-1.29914	2.71501e-05	0.00674875	-1.47867	1.52963e-06	0.00058534	1.30685	0.000111647	0.00416518
NID1	ENSG00000116962	Vascular smooth muscle cell	Sig. RNA & Non-sig. Protein	Concordant	0.157221	0.227219	0.387183	0.637641	-0.948873	0.000709832	0.0398422	-1.07636	0.000378578	0.0111432	-0.0281252	0.955097	0.978482
COL14A1	ENSG00000187955	Vascular smooth muscle cell	Non-sig. RNA & Sig. Protein	Concordant	0.296161	0.125444	0.805168	0.360871	1.23648	0.00296497	0.0701597	1.12111	0.00253049	0.0369719	3.42797	0.000509474	0.0114879
SND1	ENSG00000197157	Vascular smooth muscle cell	Non-sig. RNA & Sig. Protein	Concordant	0.1234	0.173964	0.301689	0.487179	-0.85335	0.00572832	0.0940309	-0.855036	0.00111862	0.021403	-1.1062	0.000987826	0.017449
FHL1	ENSG00000022267	Vascular smooth muscle cell	Non-sig. RNA & Sig. Protein	Concordant	0.153565	0.035503	0.384474	0.102451	3.44024	0.0161849	0.149797	0.606366	0.13075	0.364736	0.904928	2.27e-06	0.000359436
STAT3	ENSG00000168610	Vascular smooth muscle cell	Non-sig. RNA & Sig. Protein	Concordant	0.235832	0.266272	0.611417	0.746041	-0.463756	0.132976	0.407356	-0.738769	0.00679558	0.0756572	-1.10498	3.29e-05	0.00188375
ACTN4	ENSG00000130402	Vascular smooth muscle cell	Non-sig. RNA & Sig. Protein	Concordant	0.290676	0.192899	0.754139	0.53999	0.450058	0.161092	0.452096	-0.100524	0.688296	0.849182	1.04189	0.00496407	0.0462378
SGCE	ENSG00000127990	Vascular smooth muscle cell	Non-sig. RNA & Sig. Protein	Concordant	0.124314	0.0828402	0.312211	0.224002	0.211749	0.398926	0.681189	0.0260939	0.889337	0.9541	0.741991	0.0044298	0.0426166
SEC23A	ENSG00000100934	Vascular smooth muscle cell	Non-sig. RNA & Sig. Protein	Concordant	0.0941499	0.0946746	0.223849	0.252382	-0.284861	0.40105	0.682495	-0.208893	0.442876	0.69079	-0.945612	0.00177817	0.0243902
DDAH1	ENSG00000153904	Vascular smooth muscle cell	Non-sig. RNA & Sig. Protein	Concordant	0.110603	0.0745562	0.280669	0.203475	0.320659	0.40227	0.682878	0.314828	0.24986	0.51761	1.63136	2.67e-06	0.000391697
NDUFAF2	ENSG00000164182	Vascular smooth muscle cell	Non-sig. RNA & Sig. Protein	Concordant	0.101463	0.100592	0.243307	0.273946	-0.204119	0.530982	0.781544	-0.121979	0.619424	0.807126	-0.570878	0.00180428	0.0243902
LCLAT1	ENSG00000172954	Vascular smooth muscle cell	Non-sig. RNA & Sig. Protein	Concordant	0.106033	0.12071	0.258661	0.320421	-0.308256	0.555974	0.800161	-0.204004	0.205302	0.462585	-1.26715	0.00088559	0.0162112
VCL	ENSG00000035403	Vascular smooth muscle cell	Non-sig. RNA & Sig. Protein	Concordant	0.265082	0.197633	0.681355	0.531279	0.0288665	0.940961	0.972829	-0.074831	0.670071	0.842081	0.530542	0.00336801	0.0360898
HNRNPC	ENSG00000092199	Vascular smooth muscle cell	Non-sig. RNA & Sig. Protein	Discordant	0.173675	0.209467	0.434434	0.558062	-0.608754	0.0204187	0.165249	-0.07658	0.654157	0.831641	1.55887	0.00124543	0.0198967
TBCA	ENSG00000171530	Vascular smooth muscle cell	Non-sig. RNA & Sig. Protein	Discordant	0.0850091	0.12071	0.208223	0.311916	-0.676659	0.0313791	0.193616	-0.338193	0.15033	0.397017	0.342664	0.00175145	0.0243883
NPEPPS	ENSG00000141279	Vascular smooth muscle cell	Non-sig. RNA & Sig. Protein	Discordant	0.203839	0.143195	0.508868	0.390237	0.336311	0.0944649	0.334083	0.0873579	0.629568	0.813901	-0.430865	0.00146127	0.0218766
RAB10	ENSG00000084733	Vascular smooth muscle cell	Non-sig. RNA & Sig. Protein	Discordant	0.189214	0.136095	0.468826	0.369424	0.353744	0.143197	0.424734	0.166591	0.378066	0.639324	-0.474362	0.00398468	0.0399377
A2M	ENSG00000175899	Vascular smooth muscle cell	Non-sig. RNA & Sig. Protein	Discordant	0.162706	0.214201	0.427041	0.605999	-0.556533	0.150348	0.43601	-0.879349	0.00179769	0.029273	1.21668	0.00204274	0.0265254
CRK	ENSG00000167193	Vascular smooth muscle cell	Non-sig. RNA & Sig. Protein	Discordant	0.0932358	0.105325	0.237884	0.282596	-0.546876	0.163072	0.454721	-0.427745	0.165204	0.413641	1.18691	3.41e-05	0.00191267
TPM2	ENSG00000198467	Vascular smooth muscle cell	Non-sig. RNA & Sig. Protein	Discordant	0.227605	0.132544	0.572788	0.365987	1.08241	0.171837	0.468648	-0.567635	0.0522536	0.228581	-0.882805	0.00143341	0.0217154
USO1	ENSG00000138768	Vascular smooth muscle cell	Non-sig. RNA & Sig. Protein	Discordant	0.121572	0.0840237	0.296151	0.218336	0.279835	0.380917	0.667097	0.269522	0.214226	0.473561	-0.432498	0.000438494	0.0106696
IGF2R	ENSG00000197081	Vascular smooth muscle cell	Non-sig. RNA & Sig. Protein	Discordant	0.137112	0.106509	0.34379	0.283797	0.234119	0.385913	0.670378	-0.0353227	0.871734	0.948298	-1.29524	0.000815233	0.0154601
RSU1	ENSG00000148484	Vascular smooth muscle cell	Non-sig. RNA & Sig. Protein	Discordant	0.190128	0.173964	0.481849	0.483995	-0.198293	0.388766	0.672954	-0.239853	0.243811	0.510292	0.460524	0.000511109	0.0114879
ACTN1	ENSG00000072110	Vascular smooth muscle cell	Non-sig. RNA & Sig. Protein	Discordant	0.338208	0.308876	0.902234	0.890474	-0.196518	0.39389	0.67898	-0.399812	0.0551221	0.232876	1.16944	0.00111811	0.0183065
MYH11	ENSG00000133392	Vascular smooth muscle cell	Non-sig. RNA & Sig. Protein	Discordant	0.750457	0.657988	2.55225	2.28545	0.0900127	0.553033	0.798571	-0.133589	0.420167	0.677786	-4.23306	2.95e-05	0.00172959
RAB6A	ENSG00000175582	Vascular smooth muscle cell	Non-sig. RNA & Sig. Protein	Discordant	0.152651	0.112426	0.380264	0.299348	0.107983	0.641601	0.840808	0.137915	0.455082	0.697534	-0.542586	0.00525996	0.0481432
ACSL3	ENSG00000123983	Vascular smooth muscle cell	Non-sig. RNA & Sig. Protein	Discordant	0.126143	0.100592	0.309383	0.272213	0.120685	0.677699	0.853808	0.0757974	0.737565	0.872013	-0.74504	0.0009584	0.0170699
ATP1A2	ENSG00000018625	Vascular smooth muscle cell	Non-sig. RNA & Sig. Protein	Discordant	0.126143	0.0627219	0.32532	0.168577	0.394269	0.682805	0.853808	-0.175082	0.547613	0.755147	-0.716753	0.00138878	0.0212838
COL18A1	ENSG00000182871	Vascular smooth muscle cell	Non-sig. RNA & Sig. Protein	Discordant	0.296161	0.269822	0.792073	0.785195	-0.0138125	0.962213	0.986086	-0.331845	0.209866	0.468728	1.81016	3.48e-06	0.000459205
NAMPT	ENSG00000105835	Lymphatic endothelial	Sig. RNA & Sig. Protein	Concordant	0.140316	0.212048	0.337453	0.571379	-1.40512	0.000208492	0.0213936	-1.67473	0.000124673	0.0120253	-0.669397	0.00301296	0.0330983
CD59	ENSG00000085063	Lymphatic endothelial	Sig. RNA & Non-sig. Protein	Concordant	0.153162	0.308434	0.36625	0.787437	-1.19739	8.07765e-05	0.0124328	-1.31553	1.44941e-05	0.00380397	-0.322096	0.121397	0.314037
UGP2	ENSG00000169764	Lymphatic endothelial	Sig. RNA & Non-sig. Protein	Discordant	0.0602767	0.120482	0.139692	0.297236	-1.71755	0.00056997	0.0342823	-0.97617	0.000279468	0.0161423	0.11403	0.353419	0.581452
B2M	ENSG00000166710	Lymphatic endothelial	Sig. RNA & Non-sig. Protein	Discordant	0.185771	0.39759	0.462072	1.06469	-1.45057	0.000914072	0.0444287	-1.75157	0.00044137	0.0209699	0.518993	0.0368054	0.158142
RAB6A	ENSG00000175582	Lymphatic endothelial	Non-sig. RNA & Sig. Protein	Concordant	0.158103	0.204819	0.378499	0.489959	-0.446459	0.0359757	0.257629	-0.497765	0.0197271	0.164176	-0.542586	0.00525996	0.0481432
NPEPPS	ENSG00000141279	Lymphatic endothelial	Non-sig. RNA & Sig. Protein	Concordant	0.227273	0.26506	0.5445	0.659008	-0.421861	0.0648272	0.334088	-0.475078	0.031051	0.202117	-0.430865	0.00146127	0.0218766
PGM5	ENSG00000154330	Lymphatic endothelial	Non-sig. RNA & Sig. Protein	Concordant	0.650198	0.503614	1.96781	1.42352	0.308741	0.0767466	0.362358	0.134831	0.440105	0.727676	0.523982	0.00150661	0.0220132
RAB10	ENSG00000084733	Lymphatic endothelial	Non-sig. RNA & Sig. Protein	Concordant	0.204545	0.221687	0.504784	0.554292	-0.230315	0.185765	0.520649	-0.3512	0.0391323	0.224429	-0.474362	0.00398468	0.0399377
STAT3	ENSG00000168610	Lymphatic endothelial	Non-sig. RNA & Sig. Protein	Concordant	0.284585	0.33253	0.710855	0.86399	-0.311388	0.246466	0.591742	-0.638214	0.009588	0.117451	-1.10498	3.29e-05	0.00188375
KPNA3	ENSG00000102753	Lymphatic endothelial	Non-sig. RNA & Sig. Protein	Concordant	0.139328	0.173494	0.330605	0.422094	-0.292769	0.247546	0.591742	-0.0776144	0.718313	0.873001	-1.13499	0.0042073	0.0412284
ACSL3	ENSG00000123983	Lymphatic endothelial	Non-sig. RNA & Sig. Protein	Concordant	0.112648	0.13012	0.261596	0.302584	-0.23635	0.388339	0.723952	-0.435925	0.148469	0.442488	-0.74504	0.0009584	0.0170699
ACTN4	ENSG00000130402	Lymphatic endothelial	Non-sig. RNA & Sig. Protein	Concordant	0.225296	0.20241	0.539233	0.493095	0.210217	0.487895	0.8082	0.0379844	0.889931	0.953273	1.04189	0.00496407	0.0462378
NAP1L4	ENSG00000205531	Lymphatic endothelial	Non-sig. RNA & Sig. Protein	Concordant	0.131423	0.108434	0.314596	0.247516	0.241081	0.542001	0.835282	0.209171	0.576863	0.803308	0.332358	0.00190706	0.0252614
COL18A1	ENSG00000182871	Lymphatic endothelial	Non-sig. RNA & Sig. Protein	Concordant	0.113636	0.115663	0.276863	0.286163	0.193023	0.669964	0.896338	0.118136	0.757642	0.895025	1.81016	3.48e-06	0.000459205
SND1	ENSG00000197157	Lymphatic endothelial	Non-sig. RNA & Sig. Protein	Concordant	0.19664	0.175904	0.462296	0.442667	-0.0970423	0.692423	0.90382	-0.219734	0.352447	0.650907	-1.1062	0.000987826	0.017449
TSPAN14	ENSG00000108219	Lymphatic endothelial	Non-sig. RNA & Sig. Protein	Concordant	0.242095	0.219277	0.602906	0.538548	0.0863155	0.729586	0.914939	-0.0153756	0.951026	0.98218	2.14169	1.96e-06	0.000359436
IGF2R	ENSG00000197081	Lymphatic endothelial	Non-sig. RNA & Sig. Protein	Concordant	0.130435	0.113253	0.312063	0.260145	-0.0175557	0.963665	0.991582	-0.0681356	0.850607	0.936798	-1.29524	0.000815233	0.0154601
A2M	ENSG00000175899	Lymphatic endothelial	Non-sig. RNA & Sig. Protein	Concordant	0.128458	0.113253	0.305298	0.278705	0.00823609	0.987613	0.995699	-0.170273	0.730315	0.879744	1.21668	0.00204274	0.0265254
CFH	ENSG00000000971	Lymphatic endothelial	Non-sig. RNA & Sig. Protein	Discordant	0.0958498	0.159036	0.226322	0.403141	-1.03453	0.00168537	0.0621908	-0.519295	0.109271	0.390359	1.39208	0.000331409	0.00856464
EFEMP1	ENSG00000115380	Lymphatic endothelial	Non-sig. RNA & Sig. Protein	Discordant	0.125494	0.168675	0.317029	0.442334	-0.750741	0.0403846	0.266407	-0.714991	0.0376684	0.220199	1.39731	0.00267447	0.031263
PCCA	ENSG00000175198	Lymphatic endothelial	Non-sig. RNA & Sig. Protein	Discordant	0.417984	0.349398	1.09204	0.907984	0.174362	0.365343	0.700667	0.0884659	0.595669	0.813391	-0.467374	0.00104247	0.0180787
PDLIM1	ENSG00000107438	Lymphatic endothelial	Non-sig. RNA & Sig. Protein	Discordant	0.146245	0.224096	0.35189	0.566105	-0.507488	0.395932	0.728372	-0.412842	0.452047	0.733928	0.467997	0.00111469	0.0183065
ANXA4	ENSG00000196975	Lymphatic endothelial	Non-sig. RNA & Sig. Protein	Discordant	0.121542	0.125301	0.289732	0.307721	-0.256044	0.417152	0.747312	-0.283429	0.354749	0.652319	1.09238	0.00285376	0.0322855
ACTN1	ENSG00000072110	Lymphatic endothelial	Non-sig. RNA & Sig. Protein	Discordant	0.221344	0.245783	0.54596	0.607006	-0.177257	0.431877	0.757706	-0.418039	0.0817505	0.338157	1.16944	0.00111811	0.0183065
RSU1	ENSG00000148484	Lymphatic endothelial	Non-sig. RNA & Sig. Protein	Discordant	0.149209	0.139759	0.358496	0.332227	-0.149972	0.531325	0.830627	-0.345328	0.15499	0.454952	0.460524	0.000511109	0.0114879
AHNAK	ENSG00000124942	Lymphatic endothelial	Non-sig. RNA & Sig. Protein	Discordant	0.198617	0.20241	0.486103	0.501104	-0.0731248	0.766765	0.925361	-0.310668	0.252289	0.56432	0.431703	0.00364533	0.0378311
HNRNPC	ENSG00000092199	Lymphatic endothelial	Non-sig. RNA & Sig. Protein	Discordant	0.254941	0.240964	0.598653	0.584937	-0.0310099	0.865468	0.966935	0.0249819	0.895193	0.956669	1.55887	0.00124543	0.0198967
NDUFAF2	ENSG00000164182	Lymphatic endothelial	Non-sig. RNA & Sig. Protein	Discordant	0.106719	0.0939759	0.248925	0.232671	0.0590971	0.891438	0.972208	NA	NA	NA	-0.570878	0.00180428	0.0243902
DPYSL3	ENSG00000113657	Lymphatic endothelial	Non-sig. RNA & Sig. Protein	Discordant	0.216403	0.245783	0.533655	0.645406	-0.0360906	0.9177	0.978779	-0.0967402	0.778624	0.905337	0.94174	0.000195197	0.0060534
NAMPT	ENSG00000105835	Adipocyte	Sig. RNA & Sig. Protein	Concordant	0.425	0.537736	0.898172	1.28839	-3.74108	6.2813e-11	3.49931e-07	-3.73886	1.14192e-05	0.0287798	-0.669397	0.00301296	0.0330983
SAA1	ENSG00000173432	Adipocyte	Non-sig. RNA & Sig. Protein	Concordant	0.0361111	0.183962	0.0630797	0.348678	-6.10338	3.25327e-05	0.00500824	-6.15389	0.000230466	0.0909881	-6.5924	5.4e-08	0.000108388
FHL1	ENSG00000022267	Adipocyte	Non-sig. RNA & Sig. Protein	Concordant	0.533333	0.40566	1.06057	0.811796	1.86559	0.00305369	0.0874618	1.8908	0.0238193	0.408758	0.904928	2.27e-06	0.000359436
STAT3	ENSG00000168610	Adipocyte	Non-sig. RNA & Sig. Protein	Concordant	0.469444	0.584906	0.941895	1.23725	-1.47715	0.00476607	0.115947	-1.47615	0.00812985	0.267078	-1.10498	3.29e-05	0.00188375
VIM	ENSG00000026025	Adipocyte	Non-sig. RNA & Sig. Protein	Concordant	0.497222	0.15566	0.962175	0.279246	3.88537	0.00548758	0.122285	1.38996	0.0633409	0.526094	2.24883	1.84e-06	0.000359436
HSP90AA1	ENSG00000080824	Adipocyte	Non-sig. RNA & Sig. Protein	Concordant	0.175	0.221698	0.302305	0.366074	-2.57949	0.00565248	0.12349	-0.526451	0.375936	0.808385	-0.358126	0.00451386	0.0430178
COL14A1	ENSG00000187955	Adipocyte	Non-sig. RNA & Sig. Protein	Concordant	0.0777778	0	0.135213	0	4.00998	0.0257179	0.292397	4.30516	0.0101502	0.299051	3.42797	0.000509474	0.0114879
TGM2	ENSG00000198959	Adipocyte	Non-sig. RNA & Sig. Protein	Concordant	0.0111111	0.113208	0.0205059	0.202205	-3.06906	0.0334707	0.32488	-1.91715	0.0454639	0.479506	-2.34913	0.000265573	0.00736894
LTBP2	ENSG00000119681	Adipocyte	Non-sig. RNA & Sig. Protein	Concordant	0.130556	0.0188679	0.222548	0.0341312	3.77198	0.0444798	0.369736	3.33444	0.0454655	0.479506	2.87413	0.00179545	0.0243902
KPNA3	ENSG00000102753	Adipocyte	Non-sig. RNA & Sig. Protein	Concordant	0.186111	0.198113	0.31415	0.358532	-1.2353	0.0586177	0.414415	-1.23571	0.0508145	0.480589	-1.13499	0.0042073	0.0412284
LETM1	ENSG00000168924	Adipocyte	Non-sig. RNA & Sig. Protein	Concordant	0.05	0.117925	0.0863847	0.200255	-2.23309	0.061989	0.42781	-2.16161	0.0654369	0.528498	-0.60444	0.000514255	0.0114879
ACAD9	ENSG00000177646	Adipocyte	Non-sig. RNA & Sig. Protein	Concordant	0.105556	0.122642	0.173752	0.210605	-1.41278	0.0693432	0.445649	-1.41361	0.0535958	0.485944	-0.618903	8.52e-05	0.00350753
TOM1L2	ENSG00000175662	Adipocyte	Non-sig. RNA & Sig. Protein	Concordant	0.272222	0.231132	0.471044	0.425521	1.29666	0.0706949	0.451038	0.750851	0.313796	0.770402	0.530182	2.23e-05	0.00145295
OGDH	ENSG00000105953	Adipocyte	Non-sig. RNA & Sig. Protein	Concordant	0.172222	0.235849	0.28795	0.429737	-1.16606	0.0750351	0.465502	-1.09112	0.0838678	0.573909	-0.368504	0.00478834	0.0450788
BZW2	ENSG00000136261	Adipocyte	Non-sig. RNA & Sig. Protein	Concordant	0.0194444	0.122642	0.0372329	0.216884	-2.10729	0.0874399	0.505844	-1.07509	0.165822	0.658118	-0.893928	0.00063078	0.0134092
MYO1C	ENSG00000197879	Adipocyte	Non-sig. RNA & Sig. Protein	Concordant	0.372222	0.367925	0.673514	0.698572	-0.951671	0.0899921	0.513148	-0.954008	0.10188	0.608197	-0.939219	0.00141392	0.0215439
RAB6A	ENSG00000175582	Adipocyte	Non-sig. RNA & Sig. Protein	Concordant	0.219444	0.34434	0.368603	0.617841	-0.955262	0.105029	0.539468	-0.955825	0.0918235	0.595119	-0.542586	0.00525996	0.0481432
TSPAN14	ENSG00000108219	Adipocyte	Non-sig. RNA & Sig. Protein	Concordant	0.372222	0.20283	0.691633	0.366757	1.03872	0.132231	0.591218	1.04176	0.104651	0.611042	2.14169	1.96e-06	0.000359436
NDUFAF2	ENSG00000164182	Adipocyte	Non-sig. RNA & Sig. Protein	Concordant	0.241667	0.382075	0.410465	0.715288	-0.808708	0.147823	0.604234	-0.810152	0.149589	0.645206	-0.570878	0.00180428	0.0243902
COPG1	ENSG00000181789	Adipocyte	Non-sig. RNA & Sig. Protein	Concordant	0.0666667	0.122642	0.116007	0.199016	-1.26721	0.153728	0.609431	-1.30982	0.209593	0.702043	-1.25247	0.00403166	0.0401036
NDRG4	ENSG00000103034	Adipocyte	Non-sig. RNA & Sig. Protein	Concordant	0.0916667	0.396226	0.175463	0.784137	-0.770349	0.175129	0.632679	-0.781474	0.17698	0.670347	-0.537773	0.00279567	0.0318744
RAB12	ENSG00000206418	Adipocyte	Non-sig. RNA & Sig. Protein	Concordant	0.102778	0.103774	0.168299	0.167149	-1.34883	0.178199	0.633573	-0.962635	0.246758	0.729194	-0.937798	0.000273718	0.00751583
IPO7	ENSG00000205339	Adipocyte	Non-sig. RNA & Sig. Protein	Concordant	0.161111	0.193396	0.276973	0.352355	-0.889321	0.200333	0.653374	-0.781563	0.226924	0.717263	-1.05211	0.000220112	0.0063932
VCAN	ENSG00000038427	Adipocyte	Non-sig. RNA & Sig. Protein	Concordant	0.1	0.0613208	0.174331	0.101494	1.75596	0.217498	0.675012	1.62212	0.103073	0.608654	2.01893	0.000646928	0.0136424
SND1	ENSG00000197157	Adipocyte	Non-sig. RNA & Sig. Protein	Concordant	0.338889	0.54717	0.611837	1.13664	-0.609563	0.247061	0.711306	-0.609815	0.277092	0.744826	-1.1062	0.000987826	0.017449
ACSL3	ENSG00000123983	Adipocyte	Non-sig. RNA & Sig. Protein	Concordant	0.319444	0.25	0.583423	0.425944	-0.676748	0.250743	0.712941	-0.674428	0.243465	0.726426	-0.74504	0.0009584	0.0170699
EIF4G1	ENSG00000114867	Adipocyte	Non-sig. RNA & Sig. Protein	Concordant	0.158333	0.165094	0.251287	0.305153	-0.888872	0.253496	0.715764	-0.888647	0.205509	0.69584	-1.7593	0.000477304	0.0112633
METAP2	ENSG00000111142	Adipocyte	Non-sig. RNA & Sig. Protein	Concordant	0.075	0.122642	0.123027	0.202257	-0.872527	0.268409	0.727778	-0.872683	0.217211	0.708717	-0.80051	0.00128218	0.0201248
NPEPPS	ENSG00000141279	Adipocyte	Non-sig. RNA & Sig. Protein	Concordant	0.380556	0.391509	0.666821	0.740297	-0.584766	0.278277	0.733851	-0.581281	0.266537	0.74349	-0.430865	0.00146127	0.0218766
HNRNPC	ENSG00000092199	Adipocyte	Non-sig. RNA & Sig. Protein	Concordant	0.555556	0.54717	1.09121	1.09878	0.540568	0.305394	0.76089	0.541476	0.277891	0.745877	1.55887	0.00124543	0.0198967
SETDB1	ENSG00000143379	Adipocyte	Non-sig. RNA & Sig. Protein	Concordant	0.0972222	0.141509	0.15181	0.251697	-0.757047	0.313707	0.768879	-0.75569	0.269186	0.744723	-1.34556	0.00177973	0.0243902
NSUN2	ENSG00000037474	Adipocyte	Non-sig. RNA & Sig. Protein	Concordant	0.0916667	0.0707547	0.153412	0.127311	-1.26745	0.321002	0.775016	-1.26997	0.249874	0.730776	-0.894723	0.000588399	0.0126099
COL18A1	ENSG00000182871	Adipocyte	Non-sig. RNA & Sig. Protein	Concordant	0.102778	0.0518868	0.175729	0.0821363	1.75766	0.323277	0.776953	1.98702	0.180678	0.675472	1.81016	3.48e-06	0.000459205
PRDX6	ENSG00000117592	Adipocyte	Non-sig. RNA & Sig. Protein	Concordant	0.211111	0.372642	0.370276	0.702195	-0.594291	0.334401	0.780042	-0.594549	0.33247	0.780938	-0.437694	0.000495541	0.0113587
COPB2	ENSG00000184432	Adipocyte	Non-sig. RNA & Sig. Protein	Concordant	0.102778	0.136792	0.164015	0.243639	-0.681034	0.373008	0.80346	-0.68081	0.316263	0.771293	-0.590758	0.00388385	0.0392623
BCL2L13	ENSG00000099968	Adipocyte	Non-sig. RNA & Sig. Protein	Concordant	0.280556	0.235849	0.505593	0.433068	-0.481811	0.387081	0.81309	-0.479528	0.349155	0.792525	-0.79125	6.42e-06	0.000626468
PCCA	ENSG00000175198	Adipocyte	Non-sig. RNA & Sig. Protein	Concordant	0.65	0.778302	1.35724	1.87619	-0.404031	0.440365	0.844577	-0.403359	0.40689	0.827135	-0.467374	0.00104247	0.0180787
PTER	ENSG00000165983	Adipocyte	Non-sig. RNA & Sig. Protein	Concordant	0.0833333	0.0613208	0.138395	0.100755	-0.939666	0.444541	0.844577	-0.933506	0.386475	0.815445	-1.19615	0.00442732	0.0426166
REEP5	ENSG00000129625	Adipocyte	Non-sig. RNA & Sig. Protein	Concordant	0.127778	0.193396	0.209368	0.335835	-0.4892	0.534578	0.885899	-0.487915	0.480962	0.854563	-0.646252	0.000397774	0.00989182
ANXA4	ENSG00000196975	Adipocyte	Non-sig. RNA & Sig. Protein	Concordant	0.197222	0.165094	0.329085	0.281444	0.417796	0.5364	0.886391	0.419462	0.520875	0.872842	1.09238	0.00285376	0.0322855
AZGP1	ENSG00000160862	Adipocyte	Non-sig. RNA & Sig. Protein	Concordant	0.0777778	0.141509	0.146556	0.244971	0.555946	0.538423	0.887442	0.554268	0.47645	0.85298	0.745504	0.00525487	0.0481432
MRPS6	ENSG00000243927	Adipocyte	Non-sig. RNA & Sig. Protein	Concordant	0.0833333	0.0990566	0.148031	0.172686	-0.574836	0.560362	0.895437	-0.551733	0.524552	0.8747	-0.729743	0.00070697	0.0144444
TPT1	ENSG00000133112	Adipocyte	Non-sig. RNA & Sig. Protein	Concordant	0.0527778	0.0801887	0.08749	0.148115	-0.927511	0.628476	0.914825	0.0430294	0.952114	0.992068	-0.423575	0.00270871	0.0313165
COPB1	ENSG00000129083	Adipocyte	Non-sig. RNA & Sig. Protein	Concordant	0.161111	0.235849	0.282611	0.427189	-0.271753	0.69828	0.945761	-0.272421	0.768118	0.953307	-1.24413	0.000366277	0.00919531
MYL9	ENSG00000101335	Adipocyte	Non-sig. RNA & Sig. Protein	Concordant	0.0583333	0.00943396	0.090901	0.0207596	-1.03265	0.719137	0.950701	-1.17146	0.147491	0.641742	-1.9297	0.000209807	0.00626886
SGCE	ENSG00000127990	Adipocyte	Non-sig. RNA & Sig. Protein	Concordant	0.15	0.264151	0.262901	0.473234	0.226833	0.719679	0.950701	0.22873	0.686939	0.930562	0.741991	0.0044298	0.0426166
HSDL2	ENSG00000119471	Adipocyte	Non-sig. RNA & Sig. Protein	Concordant	0.536111	0.589623	1.07792	1.21266	-0.179398	0.730096	0.953214	-0.180829	0.710122	0.935852	-0.703233	0.000862341	0.0159161
ACSS3	ENSG00000111058	Adipocyte	Non-sig. RNA & Sig. Protein	Concordant	0.463889	0.400943	0.930742	0.8046	-0.517804	0.766419	0.958174	-0.531836	0.573237	0.890533	-1.02064	0.00183212	0.0244882
RAB10	ENSG00000084733	Adipocyte	Non-sig. RNA & Sig. Protein	Concordant	0.363889	0.400943	0.673083	0.751619	-0.159673	0.769807	0.959203	-0.148766	0.793749	0.953634	-0.474362	0.00398468	0.0399377
CYB5B	ENSG00000103018	Adipocyte	Non-sig. RNA & Sig. Protein	Concordant	0.133333	0.141509	0.233779	0.255712	-0.22882	0.772177	0.960866	-0.233164	0.747768	0.945626	-0.785295	0.00268037	0.031263
HIBADH	ENSG00000106049	Adipocyte	Non-sig. RNA & Sig. Protein	Concordant	0.302778	0.193396	0.542243	0.335559	-0.158011	0.795598	0.96291	-0.160174	0.807123	0.957806	-0.489626	0.00383745	0.0392623
FBLN5	ENSG00000140092	Adipocyte	Non-sig. RNA & Sig. Protein	Concordant	0.111111	0.0424528	0.194484	0.064207	0.300038	0.819321	0.966834	-0.306393	0.783556	0.953634	0.994368	0.000713266	0.0144444
DHX9	ENSG00000135829	Adipocyte	Non-sig. RNA & Sig. Protein	Concordant	0.186111	0.179245	0.331518	0.308592	-0.148391	0.82593	0.968158	-0.144632	0.811593	0.959723	-1.43165	0.00153658	0.0220132
TF	ENSG00000091513	Adipocyte	Non-sig. RNA & Sig. Protein	Concordant	0.075	0.122642	0.139747	0.242599	0.12703	0.846679	0.970155	0.133238	0.83365	0.961923	1.55833	2.02e-07	0.000133788
ADH5	ENSG00000197894	Adipocyte	Non-sig. RNA & Sig. Protein	Concordant	0.0972222	0.103774	0.161782	0.170358	-0.168533	0.855494	0.971408	-0.154341	0.845449	0.96487	-0.408475	0.00227452	0.028017
ERP44	ENSG00000023318	Adipocyte	Non-sig. RNA & Sig. Protein	Concordant	0.152778	0.160377	0.258712	0.261029	0.130952	0.86101	0.971668	0.109913	0.862465	0.968534	0.600162	0.00206173	0.0266408
SLC16A1	ENSG00000155380	Adipocyte	Non-sig. RNA & Sig. Protein	Concordant	0.0833333	0.0990566	0.144922	0.169403	-0.24715	0.888962	0.98141	-0.615889	0.572125	0.890206	-1.46045	0.000115378	0.00416518
UQCC1	ENSG00000101019	Adipocyte	Non-sig. RNA & Sig. Protein	Concordant	0.213889	0.198113	0.364559	0.344838	-0.045092	0.943665	0.993053	-0.0647777	0.917092	0.98555	-0.891131	9.73e-06	0.000827126
ESD	ENSG00000139684	Adipocyte	Non-sig. RNA & Sig. Protein	Concordant	0.0666667	0.0754717	0.121235	0.128855	-0.0621945	0.956916	0.993053	-0.0431682	0.965164	0.993915	-0.352567	0.00128261	0.0201248
IGF2R	ENSG00000197081	Adipocyte	Non-sig. RNA & Sig. Protein	Concordant	0.261111	0.207547	0.460703	0.351702	-0.00360426	0.995453	0.999367	-0.108959	0.850268	0.965073	-1.29524	0.000815233	0.0154601
MAP4	ENSG00000047849	Adipocyte	Non-sig. RNA & Sig. Protein	Discordant	0.5	0.731132	0.997945	1.59311	-3.30756	2.6072e-07	0.000167525	-1.36734	0.0248496	0.41337	0.529659	6.32e-06	0.000626468
AHNAK	ENSG00000124942	Adipocyte	Non-sig. RNA & Sig. Protein	Discordant	0.325	0.396226	0.627184	0.741536	-3.29595	7.52909e-07	0.000299604	-1.90791	0.0031361	0.204088	0.431703	0.00364533	0.0378311
RSU1	ENSG00000148484	Adipocyte	Non-sig. RNA & Sig. Protein	Discordant	0.191667	0.665094	0.339908	1.58447	-2.07859	0.000142465	0.013011	-2.07994	0.00102287	0.161938	0.460524	0.000511109	0.0114879
VCL	ENSG00000035403	Adipocyte	Non-sig. RNA & Sig. Protein	Discordant	0.252778	0.349057	0.414776	0.646176	-2.0197	0.000790506	0.0393206	-0.479614	0.344076	0.789775	0.530542	0.00336801	0.0360898
SVIL	ENSG00000197321	Adipocyte	Non-sig. RNA & Sig. Protein	Discordant	0.291667	0.669811	0.582854	1.58341	-1.5107	0.00427947	0.109223	-1.34791	0.0163622	0.353886	1.14888	0.00146895	0.0218766
ACTN1	ENSG00000072110	Adipocyte	Non-sig. RNA & Sig. Protein	Discordant	0.347222	0.334906	0.68249	0.635002	-1.46078	0.0105886	0.17908	-1.47209	0.0478513	0.480589	1.16944	0.00111811	0.0183065
EFEMP1	ENSG00000115380	Adipocyte	Non-sig. RNA & Sig. Protein	Discordant	0.175	0.0754717	0.288942	0.133616	-2.25534	0.0244302	0.28473	-2.22094	0.0446726	0.479506	1.39731	0.00267447	0.031263
SERPINF1	ENSG00000132386	Adipocyte	Non-sig. RNA & Sig. Protein	Discordant	0.119444	0.169811	0.198711	0.285052	-1.89455	0.038651	0.345927	-1.89931	0.0287769	0.426693	1.29169	0.000313779	0.0082888
SH3RF2	ENSG00000156463	Adipocyte	Non-sig. RNA & Sig. Protein	Discordant	0.191667	0.0330189	0.322169	0.0541867	3.43486	0.0442084	0.369243	0.626941	0.532338	0.878136	-1.32987	0.000231746	0.00649874
ETFDH	ENSG00000171503	Adipocyte	Non-sig. RNA & Sig. Protein	Discordant	0.266667	0.221698	0.469428	0.377228	2.27427	0.0479643	0.38107	1.03158	0.106445	0.612349	-0.516464	0.00367614	0.0380012
RRAS2	ENSG00000133818	Adipocyte	Non-sig. RNA & Sig. Protein	Discordant	0.330556	0.325472	0.617441	0.577508	-1.14953	0.0523479	0.392537	-1.1543	0.0375557	0.46142	0.706955	0.00339589	0.0361688
LDHB	ENSG00000111716	Adipocyte	Non-sig. RNA & Sig. Protein	Discordant	0.122222	0.0896226	0.215138	0.14944	3.06368	0.0593597	0.415966	0.130369	0.841337	0.964618	-0.490647	0.00280533	0.0318744
ATP1A2	ENSG00000018625	Adipocyte	Non-sig. RNA & Sig. Protein	Discordant	0.269444	0.240566	0.528207	0.45612	1.0504	0.104932	0.539468	1.05283	0.234788	0.72108	-0.716753	0.00138878	0.0212838
ABCB7	ENSG00000131269	Adipocyte	Non-sig. RNA & Sig. Protein	Discordant	0.122222	0.122642	0.210418	0.222612	2.89008	0.110208	0.550152	0.597864	0.5082	0.868397	-1.18754	0.00073066	0.0145911
EML1	ENSG00000066629	Adipocyte	Non-sig. RNA & Sig. Protein	Discordant	0.0583333	0.0566038	0.0972085	0.0834226	2.55349	0.156347	0.614251	0.919182	0.498707	0.864195	-1.14392	0.00225942	0.0279616
ACSF2	ENSG00000167107	Adipocyte	Non-sig. RNA & Sig. Protein	Discordant	0.327778	0.311321	0.63445	0.625962	0.745578	0.189577	0.641964	0.754894	0.189007	0.685448	-1.24795	0.00378129	0.0389354
NCL	ENSG00000115053	Adipocyte	Non-sig. RNA & Sig. Protein	Discordant	0.127778	0.165094	0.221247	0.290473	-0.944293	0.194817	0.64823	-0.944372	0.156766	0.652231	0.497319	0.00557595	0.0496561
PDIA3	ENSG00000167004	Adipocyte	Non-sig. RNA & Sig. Protein	Discordant	0.0694444	0.108491	0.117348	0.18807	-0.989992	0.204547	0.659149	-0.989639	0.163912	0.658118	0.466362	0.000683052	0.0142139
L2HGDH	ENSG00000087299	Adipocyte	Non-sig. RNA & Sig. Protein	Discordant	0.130556	0.20283	0.228837	0.344743	1.05194	0.223606	0.684029	1.07044	0.166827	0.658118	-0.555558	0.00125951	0.0200005
NAP1L4	ENSG00000205531	Adipocyte	Non-sig. RNA & Sig. Protein	Discordant	0.191667	0.160377	0.320987	0.270691	-0.846729	0.223622	0.684029	-0.846118	0.212616	0.704193	0.332358	0.00190706	0.0252614
CRK	ENSG00000167193	Adipocyte	Non-sig. RNA & Sig. Protein	Discordant	0.241667	0.386792	0.41581	0.733077	-0.642685	0.263064	0.723773	-0.643353	0.23394	0.72108	1.18691	3.41e-05	0.00191267
HNRNPLL	ENSG00000143889	Adipocyte	Non-sig. RNA & Sig. Protein	Discordant	0.075	0.141509	0.114054	0.234816	-1.76773	0.273292	0.727778	-0.593571	0.532124	0.878027	0.662543	0.0030135	0.0330983
DDAH1	ENSG00000153904	Adipocyte	Non-sig. RNA & Sig. Protein	Discordant	0.0777778	0.0283019	0.122945	0.0476084	-1.51465	0.310956	0.765505	-0.677395	0.568532	0.889269	1.63136	2.67e-06	0.000391697
MYH11	ENSG00000133392	Adipocyte	Non-sig. RNA & Sig. Protein	Discordant	0.0694444	0.0188679	0.116243	0.0319271	1.80851	0.329938	0.779237	1.43139	0.351558	0.794099	-4.23306	2.95e-05	0.00172959
LMNA	ENSG00000160789	Adipocyte	Non-sig. RNA & Sig. Protein	Discordant	0.241667	0.169811	0.451811	0.288216	-0.701211	0.347617	0.785884	-0.497376	0.450394	0.844328	1.15487	0.00118325	0.0191353
EPRS	ENSG00000136628	Adipocyte	Non-sig. RNA & Sig. Protein	Discordant	0.0944444	0.0801887	0.159263	0.128781	1.15593	0.348983	0.785884	1.16143	0.292126	0.755775	-0.733941	0.00102185	0.0178384
ACTN4	ENSG00000130402	Adipocyte	Non-sig. RNA & Sig. Protein	Discordant	0.291667	0.349057	0.553209	0.662873	-0.59592	0.358344	0.793022	-0.585709	0.494333	0.861791	1.04189	0.00496407	0.0462378
RBP4	ENSG00000138207	Adipocyte	Non-sig. RNA & Sig. Protein	Discordant	0.0888889	0.165094	0.153561	0.279653	-0.58363	0.433126	0.842229	-0.579279	0.404097	0.825195	2.72143	8.22e-08	0.000108388
TBCA	ENSG00000171530	Adipocyte	Non-sig. RNA & Sig. Protein	Discordant	0.236111	0.40566	0.405691	0.75343	-0.448731	0.440359	0.844577	-0.470381	0.380948	0.811623	0.342664	0.00175145	0.0243883
ATP1A1	ENSG00000163399	Adipocyte	Non-sig. RNA & Sig. Protein	Discordant	0.105556	0.108491	0.178015	0.178816	0.98984	0.444879	0.844577	0.689891	0.496766	0.862848	-0.99149	2.54e-07	0.000133788
PCCB	ENSG00000114054	Adipocyte	Non-sig. RNA & Sig. Protein	Discordant	0.119444	0.127358	0.197183	0.218055	0.627765	0.506076	0.874097	0.618873	0.45099	0.844834	-0.48283	0.000992928	0.017449
P4HB	ENSG00000185624	Adipocyte	Non-sig. RNA & Sig. Protein	Discordant	0.102778	0.136792	0.170904	0.240353	-0.474216	0.519382	0.880605	-0.472696	0.468513	0.84926	0.484086	0.000441194	0.0106696
SEC23A	ENSG00000100934	Adipocyte	Non-sig. RNA & Sig. Protein	Discordant	0.288889	0.386792	0.511548	0.710844	0.357691	0.534112	0.885899	0.362262	0.516079	0.871463	-0.945612	0.00177817	0.0243902
AP2A1	ENSG00000196961	Adipocyte	Non-sig. RNA & Sig. Protein	Discordant	0.0833333	0.0849057	0.136033	0.134736	0.919353	0.587551	0.907487	0.807186	0.594638	0.898715	-1.3955	0.00315846	0.0344037
FKBP5	ENSG00000096060	Adipocyte	Non-sig. RNA & Sig. Protein	Discordant	0.838889	0.792453	2.54328	1.92673	1.13721	0.653705	0.926193	0.7782	0.627072	0.905839	-1.74427	0.000487106	0.0112633
RARS	ENSG00000113643	Adipocyte	Non-sig. RNA & Sig. Protein	Discordant	0.0944444	0.113208	0.15462	0.185154	0.379819	0.703075	0.945809	0.381555	0.654508	0.916095	-0.667875	0.00211754	0.0269654
ANP32A	ENSG00000140350	Adipocyte	Non-sig. RNA & Sig. Protein	Discordant	0.175	0.127358	0.29593	0.214362	-0.235842	0.737022	0.955813	-0.232666	0.707176	0.935007	0.42382	0.00153537	0.0220132
MLYCD	ENSG00000103150	Adipocyte	Non-sig. RNA & Sig. Protein	Discordant	0.161111	0.20283	0.286244	0.359931	0.18197	0.781638	0.962652	0.190627	0.794189	0.953634	-0.477295	0.00439025	0.0426166
USO1	ENSG00000138768	Adipocyte	Non-sig. RNA & Sig. Protein	Discordant	0.3	0.353774	0.545505	0.66869	0.153979	0.784847	0.962652	0.159629	0.772164	0.953452	-0.432498	0.000438494	0.0106696
RAD23B	ENSG00000119318	Adipocyte	Non-sig. RNA & Sig. Protein	Discordant	0.288889	0.334906	0.518631	0.609458	-0.123314	0.82385	0.966857	-0.117134	0.820958	0.961439	0.416714	0.00207843	0.0267255
SORBS1	ENSG00000095637	Adipocyte	Non-sig. RNA & Sig. Protein	Discordant	0.933333	0.943396	2.8537	2.85471	-0.0967782	0.862128	0.971668	-0.106904	0.833672	0.961923	0.824858	0.000228294	0.00649874
HNRNPH3	ENSG00000096746	Adipocyte	Non-sig. RNA & Sig. Protein	Discordant	0.180556	0.193396	0.286657	0.326964	-0.0410873	0.953783	0.993053	-0.0384633	0.950814	0.992068	1.08115	0.00304463	0.0333015
THBS4	ENSG00000113296	Adipocyte	Non-sig. RNA & Sig. Protein	Discordant	0.075	0.0188679	0.1343	0.0347993	-0.0989357	0.957431	0.993053	0.367415	0.726994	0.940495	2.56946	7.68e-05	0.00321488
ACSL1	ENSG00000151726	Adipocyte	Non-sig. RNA & Sig. Protein	Discordant	0.888889	0.938679	2.46245	2.85876	0.0286723	0.958691	0.993053	0.0284999	0.954872	0.992481	-0.894432	0.000163865	0.00526765
PRKACA	ENSG00000072062	Adipocyte	Non-sig. RNA & Sig. Protein	Discordant	0.116667	0.127358	0.20039	0.211565	0.0388556	0.969352	0.996017	0.0462597	0.95742	0.99346	-0.425358	0.00082151	0.0154679
SUCLA2	ENSG00000136143	Adipocyte	Non-sig. RNA & Sig. Protein	Discordant	0.275	0.377358	0.499996	0.691967	0.0196625	0.971734	0.996017	0.0217244	0.96549	0.993915	-0.524081	0.000792561	0.0151391
DNAJC5	ENSG00000101152	Adipocyte	Non-sig. RNA & Sig. Protein	Discordant	0.125	0.103774	0.210708	0.181867	0.0124712	0.989913	0.998023	0.0194922	0.981469	0.995963	-0.981471	0.00219231	0.0273883
FKBP5	ENSG00000096060	Neuronal	Sig. RNA & Sig. Protein	Concordant	0.269406	0.612472	0.73618	1.85494	-1.62585	0.000452465	0.0139389	-1.51575	0.00289298	0.0467162	-1.74427	0.000487106	0.0112633
LAMB1	ENSG00000091136	Neuronal	Sig. RNA & Non-sig. Protein	Concordant	0.214612	0.378619	0.535404	1.12685	-1.38734	0.000143458	0.0065239	-1.27104	0.00020953	0.0119159	-1.40129	0.034632	0.15215
PLXDC2	ENSG00000120594	Neuronal	Sig. RNA & Non-sig. Protein	Concordant	0.593607	0.407572	1.76062	1.16713	0.941864	0.000813652	0.0204484	0.983042	0.000423488	0.0191008	0.535625	0.291787	0.523797
CHST9	ENSG00000154080	Neuronal	Sig. RNA & Non-sig. Protein	Discordant	0.26484	0.0601336	0.71834	0.145484	2.90181	2.43045e-05	0.00193423	1.19968	0.000618201	0.0225827	-0.642766	0.0165414	0.0979843
STAT3	ENSG00000168610	Neuronal	Non-sig. RNA & Sig. Protein	Concordant	0.214612	0.224944	0.537434	0.621446	-1.00459	0.0237858	0.150434	-1.01189	0.0185282	0.136937	-1.10498	3.29e-05	0.00188375
SND1	ENSG00000197157	Neuronal	Non-sig. RNA & Sig. Protein	Concordant	0.164384	0.22049	0.41899	0.599633	-0.853356	0.0277412	0.166622	-0.931651	0.0121568	0.106719	-1.1062	0.000987826	0.017449
COL18A1	ENSG00000182871	Neuronal	Non-sig. RNA & Sig. Protein	Concordant	0.251142	0.13363	0.657945	0.359369	0.874687	0.0871005	0.301335	0.738845	0.0651013	0.263992	1.81016	3.48e-06	0.000459205
MAP4	ENSG00000047849	Neuronal	Non-sig. RNA & Sig. Protein	Concordant	0.589041	0.523385	1.65855	1.49627	0.281243	0.225385	0.497097	0.411628	0.0712483	0.276042	0.529659	6.32e-06	0.000626468
VCAN	ENSG00000038427	Neuronal	Non-sig. RNA & Sig. Protein	Concordant	0.141553	0.138085	0.356405	0.36037	0.498198	0.386602	0.642024	0.902578	0.0590576	0.25327	2.01893	0.000646928	0.0136424
RAB10	ENSG00000084733	Neuronal	Non-sig. RNA & Sig. Protein	Concordant	0.214612	0.253898	0.522882	0.675261	-0.259748	0.388082	0.642024	-0.336895	0.223264	0.494127	-0.474362	0.00398468	0.0399377
TOM1L2	ENSG00000175662	Neuronal	Non-sig. RNA & Sig. Protein	Concordant	0.159817	0.164811	0.375021	0.420575	0.0132218	0.979586	0.988768	-0.394024	0.244056	0.515711	0.530182	2.23e-05	0.00145295
RRAS2	ENSG00000133818	Neuronal	Non-sig. RNA & Sig. Protein	Discordant	0.0639269	0.184855	0.154331	0.490276	-2.07514	0.00970415	0.0966123	-0.994062	0.0318147	0.180929	0.706955	0.00339589	0.0361688
AHNAK	ENSG00000124942	Neuronal	Non-sig. RNA & Sig. Protein	Discordant	0.187215	0.238307	0.483595	0.635495	-0.609675	0.0756588	0.289016	-1.08056	0.00347201	0.0514997	0.431703	0.00364533	0.0378311
PCCA	ENSG00000175198	Neuronal	Non-sig. RNA & Sig. Protein	Discordant	0.26484	0.200445	0.659759	0.527097	0.455169	0.164222	0.415098	0.446764	0.102724	0.333724	-0.467374	0.00104247	0.0180787
HNRNPC	ENSG00000092199	Neuronal	Non-sig. RNA & Sig. Protein	Discordant	0.173516	0.195991	0.410641	0.51056	-0.209345	0.528802	0.762996	0.135473	0.616521	0.836023	1.55887	0.00124543	0.0198967
NPEPPS	ENSG00000141279	Neuronal	Non-sig. RNA & Sig. Protein	Discordant	0.182648	0.178174	0.448401	0.477349	0.0273534	0.933362	0.974165	-0.179772	0.527022	0.764969	-0.430865	0.00146127	0.0218766
Key:
ICM: Ischemic cardiomyopathy
NF: Non-failing
Pct > 0: Percent of nuclei in the given cell type that express the gene at non-zero levels
Avg(Expr): Average log-normalized [log1p((X/Total Counts) * 10000)] expression in the given cell type
CellBender log(FC): Log fold-change comparing gene expression between ICM to NF in the given cell type based on CellBender adjusted expression
CellBender P: P-value for differential expression test between ICM and NF in the given cell type based on CellBender adjusted expression
CellBender adj.P: Benjamini-Hochberg corrected P-value for differential expression test between ICM and NF in the given cell type based on CellBender adjusted expression
CellRanger log(FC): Log fold-change comparing gene expression between ICM to NF in the given cell type based on CellRanger unadjusted expression
CellRanger P: P-value for differential expression test between ICM and NF in the given cell type based on CellRanger unadjusted expression
CellRanger adj.P: Benjamini-Hochberg corrected P-value for differential expression test between ICM and NF in the given cell type based on CellRanger unadjusted expression
Proteomics logFC: Estimated logFC for protein levels between ICM and NF from Chen et al., 2018
Proteomics P.Value: P-value for logFC for protein levels between ICM and NF from Chen et al., 2018
Proteomics adj.P.Val: Benjamini-Hochberg adjusted p-value for logFC for protein levels between ICM and NF from Chen et al., 2018
