# Supplementary material for: Single-nucleus RNA sequencing in ischemic cardiomyopathy reveals common transcriptional profile underlying end-stage heart failure
Source: Cell Rep. Author manuscript; Available in PMC 2023 Oct 23. (PMC10423750; doi:10.1016/j.celrep.2023.112086)
Supplement: 3 [file NIHMS1878882-supplement-3.xlsx]

## Sheet: Sheet1
Supplemental Table 10: Combined druggable target list (not cell type specific) (related to Figure 6)
Gene	Ensembl ID	Gene type	Cell type	Druggability tier	Direction	Pct > 0: ICM	Pct > 0: DCM	Pct > 0: HCM	Pct > 0: NF	log(FC): ICM vs NF	P: ICM vs NF	adj.P: ICM vs NF	log(FC): DCM vs NF	P: DCM vs NF	adj.P: DCM vs NF	log(FC): HCM vs NF	P: HCM vs NF	adj.P: HCM vs NF	Cell type specificity: AUC
PROM1	ENSG00000007062	protein_coding	Cardiomyocyte I	Tier 3A	Up-regulated	0.144012	0.202477	0.161023	0.0212145	3.3725	6.84622e-08	3.67531e-05	3.11179	4.72817e-12	2.81022e-09	3.25299	1.49152e-12	8.00706e-10	0.545941
C5AR1	ENSG00000197405	protein_coding	Cardiomyocyte I	Tier 2	Up-regulated	0.14742	0.288307	0.181495	0.0366655	3.45581	7.40026e-06	0.000631699	3.25341	8.51606e-10	1.47629e-07	3.17546	1.73918e-09	1.68275e-07	0.552119
ABCG2	ENSG00000118777	protein_coding	Cardiomyocyte I	Tier 1	Up-regulated	0.151899	0.286328	0.188521	0.0526806	2.36383	2.30373e-07	7.98723e-05	2.01616	8.88087e-10	1.47667e-07	1.78122	1.54781e-08	9.06997e-07	0.565155
COL21A1	ENSG00000124749	protein_coding	Cardiomyocyte I	Tier 3B	Up-regulated	0.325122	0.704597	0.539576	0.301074	1.01861	0.000119324	0.00340032	1.16425	5.80217e-08	3.24026e-06	1.07071	2.02487e-07	6.54327e-06	0.696407
GPR173	ENSG00000184194	protein_coding	Cardiomyocyte I	Tier 3B	Up-regulated	0.0621227	0.141468	0.104308	0.0216069	2.45826	3.93218e-06	0.000420861	1.76417	8.91733e-08	4.62312e-06	2.0595	1.57643e-09	1.57382e-07	0.504388
CNTN4	ENSG00000144619	protein_coding	Cardiomyocyte I	Tier 3A	Up-regulated	0.1	0.204484	0.129785	0.0311596	2.67434	1.27822e-05	0.000871809	2.00974	9.49106e-07	2.79064e-05	1.90578	2.14911e-06	4.16363e-05	0.499124
CYP2J2	ENSG00000134716	protein_coding	Cardiomyocyte I	Tier 1	Up-regulated	0.432132	0.797919	0.602523	0.352663	1.25294	0.000228673	0.00535997	1.30674	1.45078e-06	3.86922e-05	1.28075	1.23988e-06	2.69375e-05	0.755919
BCL2	ENSG00000171791	protein_coding	Cardiomyocyte I	Tier 1	Up-regulated	0.37887	0.560783	0.486185	0.22545	1.27756	0.0027596	0.0269672	1.14415	0.00050698	0.00370051	1.46628	9.90326e-06	0.000140623	0.564361
RYR3	ENSG00000198838	protein_coding	Fibroblast I	Tier 1	Up-regulated	0.123702	0.0949668	0.0876839	0.0365725	2.16239	2.88718e-09	8.04582e-07	2.20138	5.90134e-15	1.18202e-12	2.01152	6.26615e-14	5.28459e-12	0.524942
MATN2	ENSG00000132561	protein_coding	Fibroblast I	Tier 3A	Up-regulated	0.147383	0.215796	0.176016	0.10296	1.29281	2.88307e-06	0.000113368	1.81554	1.93226e-14	3.0962e-12	1.64614	1.73349e-13	1.22097e-11	0.56468
CPXM2	ENSG00000121898	protein_coding	Fibroblast I	Tier 3B	Up-regulated	0.0875865	0.0927839	0.120644	0.0106436	4.15736	2.53637e-05	0.000545531	4.16838	4.18582e-14	5.70829e-12	4.50071	7.29773e-15	9.35496e-13	0.527082
NTM	ENSG00000182667	protein_coding	Fibroblast I	Tier 3A	Up-regulated	0.179174	0.137793	0.170852	0.0473456	2.68383	8.54761e-09	1.68572e-06	2.55418	3.26907e-13	3.01483e-11	2.68893	1.84158e-14	1.9808e-12	0.540983
COL14A1	ENSG00000187955	protein_coding	Fibroblast I	Tier 3B	Up-regulated	0.283629	0.284942	0.312742	0.0871996	2.61128	1.89742e-08	2.86153e-06	2.63282	4.7627e-13	4.01664e-11	2.55681	4.02615e-13	2.43449e-11	0.601008
SMOC2	ENSG00000112562	protein_coding	Fibroblast I	Tier 3A	Up-regulated	0.447232	0.594395	0.581864	0.224055	1.96152	9.10151e-07	4.80133e-05	2.46915	6.49455e-13	5.26921e-11	2.80267	1.68494e-15	2.84201e-13	0.711466
ADAMTS12	ENSG00000151388	protein_coding	Fibroblast I	Tier 3A	Up-regulated	0.19734	0.201971	0.174498	0.0921004	1.36632	8.73116e-06	0.000257298	1.87015	8.54139e-13	6.36582e-11	1.94116	8.15745e-14	6.49505e-12	0.533502
PRKCH	ENSG00000027075	protein_coding	Fibroblast I	Tier 1	Up-regulated	0.0823962	0.124966	0.144795	0.0359248	2.2831	5.90098e-06	0.000189112	2.49876	1.09163e-12	7.8616e-11	2.66431	4.4329e-14	3.86567e-12	0.436937
LAMA4	ENSG00000112769	protein_coding	Fibroblast I	Tier 1	Up-regulated	0.277357	0.330991	0.316128	0.158013	1.43822	9.64893e-08	9.2388e-06	1.53304	2.81982e-12	1.75472e-10	1.66689	4.3515e-14	3.82068e-12	0.48924
NRK	ENSG00000123572	protein_coding	Fibroblast I	Tier 3B	Up-regulated	0.314338	0.35808	0.283964	0.135582	1.79975	9.60217e-07	5.00256e-05	2.06572	7.19312e-12	3.74688e-10	1.7904	1.6685e-10	4.11316e-09	0.624923
KCNMA1	ENSG00000156113	protein_coding	Fibroblast I	Tier 2	Up-regulated	0.0790441	0.0646348	0.0614972	0.00874371	4.16153	6.57621e-05	0.00107304	3.7939	7.41075e-11	2.70651e-09	3.60102	9.37766e-10	1.79689e-08	0.481947
SULF1	ENSG00000137573	protein_coding	Fibroblast I	Tier 1	Up-regulated	0.27487	0.398349	0.397557	0.230229	1.41732	2.8816e-08	3.97197e-06	1.19673	5.48572e-10	1.46198e-08	1.18016	2.49612e-10	5.83901e-09	0.655129
KCNS3	ENSG00000170745	protein_coding	Fibroblast I	Tier 3B	Up-regulated	0.124459	0.187896	0.171981	0.0905244	1.12386	0.000711195	0.00637985	1.65303	6.90925e-10	1.77494e-08	1.60638	5.40661e-10	1.13805e-08	0.568781
CMKLR1	ENSG00000174600	protein_coding	Fibroblast I	Tier 2	Up-regulated	0.0971021	0.098314	0.145998	0.0435243	2.06924	1.62864e-05	0.000394943	1.77191	6.32825e-08	8.42386e-07	2.08677	4.95072e-10	1.05596e-08	0.526881
COL24A1	ENSG00000171502	protein_coding	Fibroblast I	Tier 3A	Up-regulated	0.279844	0.37045	0.321736	0.222716	1.19839	0.00142705	0.0104534	1.59863	1.25116e-07	1.52749e-06	1.23624	8.87609e-06	5.17736e-05	0.640248
ADAMTS6	ENSG00000049192	protein_coding	Fibroblast I	Tier 3A	Up-regulated	0.114403	0.147939	0.115351	0.0655023	1.23481	0.0091302	0.0385557	1.81791	3.34043e-07	3.56841e-06	1.26535	0.000101994	0.000422852	0.486659
AZIN2	ENSG00000142920	protein_coding	Fibroblast I	Tier 2	Up-regulated	0.0820718	0.148084	0.171815	0.0750448	1.29699	0.00741318	0.0332853	1.62165	1.92804e-06	1.63788e-05	1.72697	2.77409e-07	2.58438e-06	0.55584
FLRT2	ENSG00000185070	protein_coding	Fibroblast I	Tier 3B	Up-regulated	0.195069	0.170703	0.172814	0.119972	1.53612	1.24423e-05	0.000327511	1.15929	4.42389e-06	3.36757e-05	1.16882	1.79186e-06	1.31784e-05	0.563196
ENC1	ENSG00000171617	protein_coding	Fibroblast I	Tier 3B	Up-regulated	0.0629325	0.0664227	0.0758582	0.0418835	1.6472	0.000237143	0.00284107	1.12127	8.26018e-05	0.000424058	1.15802	3.13121e-05	0.000153319	0.522049
CNTN4	ENSG00000144619	protein_coding	Fibroblast I	Tier 3A	Up-regulated	0.075692	0.085071	0.120107	0.0520305	1.34932	0.00630701	0.0296261	1.03634	0.00118252	0.00409696	1.47449	5.22386e-06	3.25704e-05	0.496439
PDE4B	ENSG00000184588	protein_coding	Endothelial I	Tier 1	Up-regulated	0.115942	0.140996	0.100541	0.0132123	6.35866	0.000892384	0.00706918	4.90676	1.10071e-12	3.94095e-10	4.51584	3.99912e-11	5.13989e-09	0.474517
ADAMTSL1	ENSG00000178031	protein_coding	Endothelial I	Tier 3A	Up-regulated	0.0805357	0.0756514	0.10952	0.0320544	2.02922	0.000920656	0.00718815	1.9356	8.6353e-07	2.59188e-05	2.2512	1.52213e-08	7.19782e-07	0.513577
PCSK5	ENSG00000099139	protein_coding	Endothelial I	Tier 3A	Up-regulated	0.16896	0.164042	0.13869	0.0938853	1.64275	0.000140629	0.0018238	1.39429	1.34291e-06	3.64841e-05	1.22732	6.53754e-06	0.000108869	0.490863
SV2B	ENSG00000185518	protein_coding	Endothelial I	Tier 2	Up-regulated	0.0722803	0.0814644	0.0726333	0.0502782	1.46138	0.0100792	0.0408754	1.11838	0.000404276	0.00345513	1.00879	0.000833541	0.00583537	0.525494
ITIH5	ENSG00000123243	protein_coding	Pericyte	Tier 3A	Up-regulated	0.18738	0.287795	0.263932	0.0989585	1.78802	9.53911e-06	0.000665567	2.09943	4.01012e-14	8.11407e-11	2.17575	2.02885e-15	4.85238e-12	0.562401
COL14A1	ENSG00000187955	protein_coding	Pericyte	Tier 3B	Up-regulated	0.12014	0.0833907	0.0865712	0.0270077	2.40782	4.29627e-06	0.000398765	2.42763	4.35015e-12	2.31634e-09	2.42178	1.58795e-12	5.18236e-10	0.489946
CYP7B1	ENSG00000172817	protein_coding	Pericyte	Tier 1	Up-regulated	0.128426	0.158637	0.144737	0.0764272	1.14048	0.000434935	0.00744542	1.49353	1.08556e-11	3.66087e-09	1.45	5.567e-12	1.40803e-09	0.527249
TRPC6	ENSG00000137672	protein_coding	Pericyte	Tier 3B	Up-regulated	0.203952	0.200161	0.214087	0.0773822	2.09276	8.34361e-06	0.000611683	2.06807	7.62159e-11	1.54215e-08	2.35805	2.76899e-13	1.4004e-10	0.567331
ENPP1	ENSG00000197594	protein_coding	Pericyte	Tier 3A	Up-regulated	0.125876	0.191902	0.171053	0.091468	1.07301	0.00426217	0.0330931	1.61232	9.84286e-11	1.87887e-08	1.3372	4.51167e-09	3.06413e-07	0.559123
SLC6A1	ENSG00000157103	protein_coding	Pericyte	Tier 1	Up-regulated	0.114404	0.156401	0.13452	0.0785461	1.42746	0.00065108	0.00966579	1.57357	7.1705e-09	6.5355e-07	1.42935	2.43438e-08	1.18407e-06	0.550248
PDE4C	ENSG00000105650	protein_coding	Pericyte	Tier 1	Up-regulated	0.123964	0.200333	0.144389	0.0821272	1.62193	0.00597321	0.0411095	2.03538	1.85406e-08	1.2505e-06	1.54043	2.82072e-06	5.36414e-05	0.560478
NTN4	ENSG00000074527	protein_coding	Pericyte	Tier 3A	Up-regulated	0.211281	0.272195	0.237345	0.0913486	4.0139	5.02189e-05	0.00188867	2.59576	6.84062e-08	3.47206e-06	2.29529	3.98283e-07	1.13186e-05	0.478406
COL12A1	ENSG00000111799	protein_coding	Pericyte	Tier 3B	Up-regulated	0.148821	0.104841	0.117299	0.0401086	3.83557	0.0024743	0.0230927	1.62007	0.0103482	0.038876	2.03758	0.000983205	0.00586849	0.483332
SGK1	ENSG00000118515	protein_coding	Macrophage	Tier 2	Up-regulated	0.0700879	0.101828	0.115048	0.0379767	3.04195	1.42939e-08	5.99299e-06	2.24202	1.17802e-13	3.9526e-11	2.31994	1.08598e-14	4.272e-12	0.518649
CD200R1	ENSG00000163606	protein_coding	Macrophage	Tier 3A	Up-regulated	0.0781658	0.135172	0.124024	0.07413	1.3485	0.000311267	0.00618248	1.52232	1.35557e-09	8.73689e-08	1.46824	1.17143e-09	7.22361e-08	0.552971
LGMN	ENSG00000100600	protein_coding	Macrophage	Tier 3B	Up-regulated	0.311238	0.3736	0.363424	0.236664	1.87731	1.53593e-06	0.000134784	1.66617	7.41171e-09	3.6603e-07	1.68301	1.91196e-09	1.07978e-07	0.640175
CD28	ENSG00000178562	protein_coding	Macrophage	Tier 1	Up-regulated	0.0544072	0.0872966	0.0817166	0.0457908	1.56051	0.00052711	0.0089268	1.56736	9.66685e-09	4.63359e-07	1.42505	4.01095e-08	1.45723e-06	0.53365
HLA-DPB1	ENSG00000223865	protein_coding	Macrophage	Tier 3A	Up-regulated	0.134711	0.219087	0.259642	0.123515	1.24952	0.00250785	0.0253856	1.75853	1.31245e-08	5.96509e-07	1.97103	2.023e-10	1.54888e-08	0.591993
CD83	ENSG00000112149	protein_coding	Macrophage	Tier 3A	Up-regulated	0.078641	0.0849715	0.0797532	0.0214628	2.35588	0.000894867	0.0125633	2.52086	1.25774e-07	3.87791e-06	2.8234	5.15088e-09	2.5886e-07	0.530238
IL12RB2	ENSG00000081985	protein_coding	Macrophage	Tier 3B	Up-regulated	0.0829176	0.159057	0.120331	0.0853303	2.40985	0.000101551	0.00286175	1.34627	0.000102359	0.000985409	1.15019	0.000463355	0.00342133	0.542567
ENPP2	ENSG00000136960	protein_coding	Macrophage	Tier 2	Up-regulated	0.0824424	0.145952	0.163573	0.0593353	2.17424	0.00121778	0.0155745	1.31684	0.00200179	0.0107415	1.46946	0.000411792	0.00310491	0.553377
GRIN2A	ENSG00000183454	protein_coding	VSMC	Tier 1	Up-regulated	0.119304	0.151858	0.151504	0.0278515	2.46902	0.000223875	0.00784705	2.66407	1.90974e-13	3.893e-10	2.86385	8.95282e-15	1.46003e-11	0.548543
ITIH5	ENSG00000123243	protein_coding	VSMC	Tier 3A	Up-regulated	0.199669	0.235576	0.216655	0.0941645	1.34815	0.000293477	0.00916861	1.76343	8.84739e-11	5.20908e-08	1.71563	8.86678e-11	3.07593e-08	0.553509
LAMA4	ENSG00000112769	protein_coding	Endothelial II	Tier 1	Up-regulated	0.278371	0.342492	0.317339	0.179836	1.53841	1.04132e-05	0.000847366	1.42098	2.5625e-08	3.25166e-06	1.24283	2.87013e-07	3.69805e-05	0.48636
FLRT2	ENSG00000185070	protein_coding	Endothelial II	Tier 3B	Up-regulated	0.255092	0.292515	0.24476	0.115362	1.60571	0.000412994	0.00843616	1.71763	3.95151e-07	2.58546e-05	1.57121	1.45472e-06	0.000118285	0.572566
PDE4B	ENSG00000184588	protein_coding	Endothelial II	Tier 1	Up-regulated	0.114452	0.0862151	0.0736186	0.0259802	3.31635	1.72528e-06	0.000248189	2.20342	2.86102e-06	0.0001141	2.17232	3.80174e-06	0.000234114	0.462072
MMP16	ENSG00000156103	protein_coding	Endothelial II	Tier 1	Up-regulated	0.0834142	0.0606348	0.0798545	0.0290788	2.8603	9.95979e-05	0.00346113	1.51162	0.000968158	0.00979266	1.77122	0.000123532	0.00285009	0.49072
EPHB1	ENSG00000154928	protein_coding	Lymphatic endothelial	Tier 1	Up-regulated	0.204593	0.256719	0.240816	0.0932476	2.10459	0.000102164	0.0126087	1.5621	1.01001e-06	0.00017598	1.36856	5.35122e-06	0.000503185	0.565989
FLRT2	ENSG00000185070	protein_coding	Lymphatic endothelial	Tier 3B	Up-regulated	0.555324	0.643564	0.597774	0.352412	1.49427	1.46435e-05	0.0043606	1.14672	5.1783e-06	0.00055775	1.09636	3.98572e-06	0.000407093	0.749838
KCNS3	ENSG00000170745	protein_coding	Neuronal	Tier 3B	Up-regulated	0.23348	0.210955	0.219638	0.0856383	2.21442	3.89862e-07	0.000219785	1.89232	2.79526e-10	6.63507e-08	1.98592	7.346e-12	3.68116e-09	0.56355
GRID2	ENSG00000152208	protein_coding	Neuronal	Tier 3B	Up-regulated	0.14978	0.202813	0.151163	0.0420213	3.02437	0.000190806	0.0113228	2.71354	1.25205e-08	1.0457e-06	2.40644	4.47049e-08	4.38302e-06	0.550467
PCSK2	ENSG00000125851	protein_coding	Neuronal	Tier 3A	Up-regulated	0.352423	0.310881	0.337209	0.188298	1.96029	9.72337e-05	0.0076934	1.39011	7.91032e-05	0.00113979	1.2309	0.000139334	0.00217758	0.635385
COL14A1	ENSG00000187955	protein_coding	Neuronal	Tier 3B	Up-regulated	0.092511	0.0658771	0.0710594	0.0271277	2.37288	5.39578e-05	0.00585431	1.43683	7.9442e-05	0.00114103	1.75669	6.87727e-07	3.65819e-05	0.48666
NECTIN1	ENSG00000110400	protein_coding	Cardiomyocyte I	Tier 3B	Down-regulated	0.0197663	0.0361303	0.0302178	0.0788861	-1.6563	5.17883e-07	0.000126183	-2.0976	2.60755e-14	4.88358e-11	-1.94943	4.19569e-14	5.81872e-11	0.520663
EDA	ENSG00000158813	protein_coding	Cardiomyocyte I	Tier 3A	Down-regulated	0.346933	0.484083	0.416514	0.503642	-1.03428	3.11469e-05	0.00147754	-1.4043	6.7821e-11	2.50499e-08	-1.19832	2.83976e-09	2.42781e-07	0.614972
AZGP1	ENSG00000160862	protein_coding	Cardiomyocyte I	Tier 3B	Down-regulated	0.0182084	0.0547043	0.0337306	0.096201	-1.80172	5.49546e-06	0.000510924	-1.71518	4.28256e-09	4.98394e-07	-1.85047	1.23239e-10	2.49127e-08	0.531369
SEMA4B	ENSG00000185033	protein_coding	Cardiomyocyte I	Tier 3B	Down-regulated	0.179357	0.344877	0.285784	0.420231	-1.16047	2.73643e-05	0.00137688	-1.2999	6.92801e-09	6.85599e-07	-1.26134	7.18128e-09	5.01447e-07	0.662726
PCSK6	ENSG00000140479	protein_coding	Cardiomyocyte I	Tier 3A	Down-regulated	0.137877	0.264871	0.211411	0.406435	-1.47789	0.000556658	0.0095999	-1.92853	2.80696e-08	1.92159e-06	-2.0482	2.77468e-09	2.40502e-07	0.557711
POR	ENSG00000127948	protein_coding	Cardiomyocyte I	Tier 1	Down-regulated	0.112269	0.231709	0.159304	0.363038	-1.14839	0.000904049	0.0131441	-1.54217	3.99158e-08	2.45121e-06	-1.75965	5.67763e-10	7.21275e-08	0.590551
PLIN2	ENSG00000147872	protein_coding	Cardiomyocyte I	Tier 3B	Down-regulated	0.0429406	0.106977	0.0712384	0.114301	-1.20927	9.47865e-05	0.00289438	-1.21027	1.16427e-07	5.63249e-06	-1.36922	2.01926e-09	1.8464e-07	0.520165
CACNA2D3	ENSG00000157445	protein_coding	Cardiomyocyte I	Tier 3B	Down-regulated	0.329601	0.619756	0.498801	0.604699	-1.18353	8.52466e-06	0.000685349	-1.11264	1.26317e-07	6.0234e-06	-1.1746	1.97997e-08	1.06636e-06	0.721195
CCN5	ENSG00000064205	protein_coding	Cardiomyocyte I	Tier 3A	Down-regulated	0.0182084	0.0571356	0.0377344	0.0980282	-2.21273	2.57797e-05	0.00132885	-1.79092	1.41032e-07	6.61143e-06	-2.0387	1.46181e-09	1.49249e-07	0.528384
PEBP4	ENSG00000134020	protein_coding	Cardiomyocyte I	Tier 3A	Down-regulated	0.387634	0.564401	0.504183	0.623473	-1.03494	0.000283218	0.00620174	-1.196	2.67281e-07	1.07963e-05	-1.17761	2.16195e-07	6.86625e-06	0.775718
GRK5	ENSG00000198873	protein_coding	Cardiomyocyte I	Tier 2	Down-regulated	0.237196	0.179012	0.213432	0.539167	-2.39136	0.00423952	0.0358324	-3.53639	3.25027e-07	1.2521e-05	-3.59211	1.06218e-07	3.86802e-06	0.400007
MYH6	ENSG00000197616	protein_coding	Cardiomyocyte I	Tier 1	Down-regulated	0.406524	0.512778	0.356041	0.688478	-2.36716	7.81675e-05	0.00259653	-2.44621	3.65762e-07	1.37631e-05	-2.48062	1.60207e-07	5.43007e-06	0.765551
ADAMTS15	ENSG00000166106	protein_coding	Cardiomyocyte I	Tier 3A	Down-regulated	0.0923077	0.119897	0.101078	0.164247	-1.00828	0.00467135	0.0378596	-1.39655	9.16482e-07	2.73335e-05	-1.54759	4.11102e-08	1.86419e-06	0.551049
COL23A1	ENSG00000050767	protein_coding	Cardiomyocyte I	Tier 3A	Down-regulated	0.241188	0.427089	0.371829	0.47236	-1.31034	0.000194147	0.00475145	-1.17641	1.4035e-05	0.000232408	-1.07055	4.09047e-05	0.000416564	0.692103
ITGA11	ENSG00000137809	protein_coding	Cardiomyocyte I	Tier 3A	Down-regulated	0.0436222	0.0936334	0.0689909	0.118936	-1.64489	0.000613516	0.0102237	-1.31814	6.90342e-05	0.00079949	-1.47402	5.57368e-06	8.9881e-05	0.511784
TSHR	ENSG00000165409	protein_coding	Cardiomyocyte I	Tier 1	Down-regulated	0.0485881	0.0782257	0.0682921	0.114141	-1.62445	0.000503549	0.00906899	-1.07946	0.000936062	0.00586625	-1.01246	0.00119472	0.00610957	0.533989
MAOA	ENSG00000189221	protein_coding	Fibroblast I	Tier 1	Down-regulated	0.00475779	0.00270265	0.00523735	0.157257	-5.04456	2.16845e-12	3.04248e-09	-6.12859	8.07751e-25	1.03546e-20	-5.32566	1.25746e-25	1.61194e-21	0.45924
SERPINA3	ENSG00000196136	protein_coding	Fibroblast I	Tier 3A	Down-regulated	0.00637976	0.00910584	0.0122513	0.198687	-4.35451	3.66278e-07	2.56574e-05	-5.10148	2.78757e-20	5.95564e-17	-4.99717	1.63679e-21	3.38548e-18	0.531552
EDNRB	ENSG00000136160	protein_coding	Fibroblast I	Tier 1	Down-regulated	0.0158953	0.0257791	0.037013	0.317062	-3.83235	7.46914e-09	1.59162e-06	-3.77749	5.28312e-17	3.38621e-14	-3.26017	1.00226e-15	1.9766e-13	0.525628
CYP4B1	ENSG00000142973	protein_coding	Fibroblast I	Tier 1	Down-regulated	0.0109213	0.0211846	0.0190802	0.268572	-4.86896	6.22303e-05	0.00102668	-4.04424	1.46194e-16	8.1481e-14	-4.43221	2.07691e-19	1.77493e-16	0.535903
SPOCK1	ENSG00000152377	protein_coding	Fibroblast I	Tier 3B	Down-regulated	0.100562	0.146047	0.162598	0.585764	-3.14151	1.6272e-12	2.97986e-09	-2.78488	7.97615e-16	2.6217e-13	-2.48153	1.15273e-14	1.38569e-12	0.607648
BMX	ENSG00000102010	protein_coding	Fibroblast I	Tier 1	Down-regulated	0.00724481	0.00374213	0.00334968	0.0818023	-3.56985	2.74774e-06	0.00010973	-4.50432	2.1114e-15	5.63877e-13	-4.79725	2.57524e-18	1.4353e-15	0.479434
NID1	ENSG00000116962	protein_coding	Fibroblast I	Tier 3A	Down-regulated	0.249784	0.344109	0.379661	0.741424	-1.61712	2.49915e-07	1.99919e-05	-2.21391	3.27823e-15	8.23992e-13	-2.02047	2.05645e-14	2.10893e-12	0.632093
AOX1	ENSG00000138356	protein_coding	Fibroblast I	Tier 1	Down-regulated	0.0270329	0.0266315	0.0341075	0.208489	-2.24696	2.15403e-05	0.000484219	-3.23308	4.15975e-15	9.76892e-13	-3.30481	1.72703e-16	4.80303e-14	0.53932
PGD	ENSG00000142657	protein_coding	Fibroblast I	Tier 2	Down-regulated	0.0154628	0.0180246	0.0188026	0.112287	-1.94647	3.56067e-06	0.000130463	-2.48601	4.7644e-15	1.04216e-12	-2.49794	2.95783e-16	7.43459e-14	0.504392
ELANE	ENSG00000197561	protein_coding	Fibroblast I	Tier 1	Down-regulated	0.00183824	0.00405397	0.00466364	0.0598674	-3.74989	0.000101902	0.00150147	-3.75403	4.87789e-15	1.04216e-12	-3.74269	1.84693e-16	4.93246e-14	0.50971
ALDH1L1	ENSG00000144908	protein_coding	Fibroblast I	Tier 3B	Down-regulated	0.00281142	0.000582108	0.00179513	0.0565211	-3.31198	6.12717e-05	0.00102055	-6.83997	4.68317e-14	6.2535e-12	-5.59332	8.11065e-19	5.19852e-16	0.478214
TXNRD1	ENSG00000198431	protein_coding	Fibroblast I	Tier 1	Down-regulated	0.0645545	0.0847384	0.102378	0.470843	-3.47573	1.736e-10	8.24213e-08	-2.87205	1.24359e-13	1.42335e-11	-2.8649	2.43528e-14	2.34721e-12	0.508473
IL15RA	ENSG00000134470	protein_coding	Fibroblast I	Tier 3A	Down-regulated	0.0317907	0.051579	0.0590728	0.195881	-1.53955	5.68324e-06	0.000183049	-1.88183	2.14122e-13	2.18342e-11	-1.88475	3.37332e-14	3.13352e-12	0.529426
CHST7	ENSG00000147119	protein_coding	Fibroblast I	Tier 1	Down-regulated	0.0321151	0.0487932	0.0517627	0.162957	-1.55637	6.78715e-06	0.000211176	-1.86668	4.06206e-13	3.54229e-11	-1.82952	1.21925e-13	8.98255e-12	0.514337
NNMT	ENSG00000166741	protein_coding	Fibroblast I	Tier 1	Down-regulated	0.131163	0.164654	0.226409	0.566485	-1.70929	7.5559e-05	0.0011841	-2.63749	1.5952e-12	1.07665e-10	-2.44427	4.60458e-12	1.8572e-10	0.626374
GSR	ENSG00000104687	protein_coding	Fibroblast I	Tier 1	Down-regulated	0.0257353	0.0319744	0.0306653	0.104342	-1.58217	9.359e-08	9.15824e-06	-1.43931	2.88554e-12	1.77835e-10	-1.583	1.52042e-14	1.68019e-12	0.489876
CSF1	ENSG00000184371	protein_coding	Fibroblast I	Tier 1	Down-regulated	0.0215182	0.0222656	0.0241325	0.0962456	-1.51457	5.22991e-05	0.000909664	-1.92846	3.80821e-12	2.23934e-10	-1.89273	8.22233e-13	4.42866e-11	0.5129
ECE1	ENSG00000117298	protein_coding	Fibroblast I	Tier 2	Down-regulated	0.0993728	0.162284	0.188693	0.37911	-1.08981	9.36377e-06	0.000270347	-1.39977	5.98434e-12	3.25056e-10	-1.21117	1.29295e-10	3.3215e-09	0.538398
ACE2	ENSG00000130234	protein_coding	Fibroblast I	Tier 2	Down-regulated	0.000432526	0.000790004	0.0011289	0.102917	-6.46527	9.20338e-05	0.00138635	-8.08294	7.77437e-12	3.97054e-10	-7.19818	7.02604e-18	3.46411e-15	0.486292
GGT5	ENSG00000099998	protein_coding	Fibroblast I	Tier 3B	Down-regulated	0.0434689	0.0569427	0.0650134	0.195406	-1.46718	1.66424e-06	7.72649e-05	-1.60299	8.30335e-12	4.17415e-10	-1.60913	1.40378e-12	6.94791e-11	0.531168
PLA2G2A	ENSG00000188257	protein_coding	Fibroblast I	Tier 1	Down-regulated	0.00919118	0.00814952	0.0155825	0.190116	-3.58102	0.00112587	0.00881642	-5.27976	1.86163e-11	8.31508e-10	-4.57286	2.13128e-11	6.93423e-10	0.530218
ADH1B	ENSG00000196616	protein_coding	Fibroblast I	Tier 1	Down-regulated	0.0776384	0.120559	0.100176	0.498651	-2.61554	7.59361e-06	0.000230981	-2.93995	5.78587e-11	2.20086e-09	-2.96502	1.14926e-11	4.10373e-10	0.602137
ABCC1	ENSG00000103222	protein_coding	Fibroblast I	Tier 1	Down-regulated	0.0831531	0.0953618	0.108374	0.27425	-1.49734	5.48503e-08	6.39205e-06	-1.35217	7.3218e-11	2.68166e-09	-1.36831	1.23529e-11	4.36233e-10	0.468281
QSOX1	ENSG00000116260	protein_coding	Fibroblast I	Tier 3B	Down-regulated	0.0498486	0.0598532	0.0575368	0.15173	-1.1155	4.79727e-06	0.000163554	-1.19487	8.27487e-11	3.00497e-09	-1.31629	8.0441e-13	4.37473e-11	0.514508
SERPING1	ENSG00000149131	protein_coding	Fibroblast I	Tier 3A	Down-regulated	0.073205	0.141764	0.154344	0.327101	-1.5217	4.83816e-07	3.06573e-05	-1.44362	8.61329e-11	3.11025e-09	-1.15864	1.01108e-08	1.43692e-07	0.58894
IMPA2	ENSG00000141401	protein_coding	Fibroblast I	Tier 2	Down-regulated	0.0145978	0.0224735	0.0245952	0.0719359	-1.07187	0.00417937	0.0219032	-1.69771	1.3445e-10	4.50002e-09	-1.59681	1.24544e-10	3.2253e-09	0.477563
C1R	ENSG00000159403	protein_coding	Fibroblast I	Tier 2	Down-regulated	0.0709343	0.117025	0.121477	0.327231	-1.62196	3.67111e-06	0.000132955	-1.70663	1.40335e-10	4.6726e-09	-1.54762	6.07971e-10	1.25299e-08	0.584157
ANGPTL1	ENSG00000116194	protein_coding	Fibroblast I	Tier 3B	Down-regulated	0.0280061	0.0441571	0.0442121	0.161791	-2.35694	9.88766e-07	5.0498e-05	-1.89472	2.8109e-10	8.36031e-09	-1.66742	1.89608e-09	3.31594e-08	0.516556
MAMDC2	ENSG00000165072	protein_coding	Fibroblast I	Tier 3B	Down-regulated	0.241133	0.395792	0.368502	0.631015	-1.87878	1.03095e-09	3.47783e-07	-1.43326	3.67185e-10	1.04599e-08	-1.47929	4.35145e-11	1.28233e-09	0.673147
ADAMTS5	ENSG00000154736	protein_coding	Fibroblast I	Tier 2	Down-regulated	0.0529844	0.110289	0.0882391	0.291371	-2.04219	6.2569e-07	3.75953e-05	-1.77398	5.81207e-10	1.53302e-08	-2.16687	2.74057e-13	1.73918e-11	0.569272
SPARCL1	ENSG00000152583	protein_coding	Fibroblast I	Tier 3B	Down-regulated	0.436094	0.569032	0.564356	0.830933	-1.7104	3.69627e-07	2.57513e-05	-1.63657	8.27467e-10	2.0461e-08	-1.23017	3.27657e-07	2.97046e-06	0.664623
NGF	ENSG00000134259	protein_coding	Fibroblast I	Tier 1	Down-regulated	0.0821799	0.117087	0.0922365	0.265593	-1.36738	9.6781e-07	5.00256e-05	-1.27519	1.27261e-09	2.92015e-08	-1.57201	5.5714e-13	3.24635e-11	0.532991
CTSL	ENSG00000135047	protein_coding	Fibroblast I	Tier 1	Down-regulated	0.025519	0.0444897	0.0575738	0.139813	-1.53829	2.66456e-05	0.000563647	-1.46932	1.57301e-09	3.51295e-08	-1.08428	5.69729e-07	4.81752e-06	0.506509
CTSC	ENSG00000109861	protein_coding	Fibroblast I	Tier 2	Down-regulated	0.0181661	0.0134717	0.0261312	0.134265	-2.33386	0.00121536	0.00927364	-3.28781	2.08072e-09	4.41601e-08	-2.42665	3.80081e-07	3.38351e-06	0.500297
EGLN3	ENSG00000129521	protein_coding	Fibroblast I	Tier 1	Down-regulated	0.099481	0.133407	0.149107	0.290097	-1.25541	7.89788e-07	4.29662e-05	-1.0774	8.57228e-09	1.51153e-07	-1.06802	3.42011e-09	5.60645e-08	0.548621
CRLF1	ENSG00000006016	protein_coding	Fibroblast I	Tier 3A	Down-regulated	0.0314663	0.0553835	0.04399	0.161705	-1.78009	2.7812e-06	0.000110541	-1.50212	1.38103e-08	2.27602e-07	-1.96053	1.47543e-12	7.21892e-11	0.528553
PLA2G5	ENSG00000127472	protein_coding	Fibroblast I	Tier 2	Down-regulated	0.207612	0.376271	0.333136	0.753017	-2.29195	4.87876e-07	3.06573e-05	-1.96072	1.71369e-08	2.72892e-07	-2.39213	2.28966e-11	7.37467e-10	0.608679
FGF10	ENSG00000070193	protein_coding	Fibroblast I	Tier 3A	Down-regulated	0.00681228	0.00796241	0.00745813	0.0688486	-3.37699	0.000184222	0.00236986	-3.44922	2.32556e-08	3.5532e-07	-3.2993	9.96459e-09	1.41771e-07	0.511088
FKBP5	ENSG00000096060	protein_coding	Fibroblast I	Tier 1	Down-regulated	0.383975	0.28646	0.36456	0.81038	-2.07822	0.00281263	0.0165484	-3.18835	3.00624e-08	4.43975e-07	-3.03071	3.85575e-08	4.63232e-07	0.551283
VEGFD	ENSG00000165197	protein_coding	Fibroblast I	Tier 3B	Down-regulated	0.0258434	0.0507682	0.0522994	0.136164	-1.93416	5.1381e-06	0.000170636	-1.49493	7.05639e-08	9.24906e-07	-1.14987	4.79409e-06	3.01252e-05	0.510011
TIMP3	ENSG00000100234	protein_coding	Fibroblast I	Tier 3B	Down-regulated	0.253352	0.318289	0.215786	0.535612	-1.28849	6.25136e-05	0.00103003	-1.36447	7.99381e-08	1.03292e-06	-1.62767	2.95925e-10	6.71408e-09	0.50705
CFD	ENSG00000197766	protein_coding	Fibroblast I	Tier 1	Down-regulated	0.0920199	0.169477	0.118016	0.53518	-2.99947	2.28083e-06	9.55488e-05	-2.31785	2.36097e-07	2.63864e-06	-2.40243	3.74437e-08	4.52395e-07	0.621176
MAP2K6	ENSG00000108984	protein_coding	Fibroblast I	Tier 1	Down-regulated	0.0333045	0.0504148	0.0421764	0.146419	-1.61189	0.0012018	0.009203	-1.61435	2.63189e-06	2.1503e-05	-1.93325	1.6284e-08	2.19732e-07	0.513094
CCL2	ENSG00000108691	protein_coding	Fibroblast I	Tier 1	Down-regulated	0.00908304	0.0134509	0.0133617	0.0743755	-2.95846	0.00118619	0.00911617	-2.25102	3.05899e-06	2.44777e-05	-2.11894	2.52289e-06	1.75957e-05	0.512991
PRELP	ENSG00000188783	protein_coding	Fibroblast I	Tier 3A	Down-regulated	0.0976427	0.207522	0.214824	0.344222	-1.39563	0.00151567	0.0109164	-1.32107	2.59343e-05	0.000155206	-1.10851	0.000172415	0.000666725	0.616693
ELN	ENSG00000049540	protein_coding	Fibroblast I	Tier 3B	Down-regulated	0.294983	0.305191	0.291089	0.5197	-1.27921	0.00213035	0.0138203	-1.21472	0.000134051	0.000640957	-1.54691	1.26909e-06	9.75328e-06	0.656962
FCN3	ENSG00000142748	protein_coding	Endothelial I	Tier 3B	Down-regulated	0.00513667	0.0114611	0.011236	0.108594	-4.29509	5.75084e-06	0.000166144	-3.57076	1.46577e-16	2.93886e-13	-3.74823	3.45799e-19	1.15554e-15	0.519458
TINAGL1	ENSG00000142910	protein_coding	Endothelial I	Tier 3B	Down-regulated	0.0256834	0.053595	0.045866	0.15858	-2.2213	1.07999e-10	6.36879e-08	-1.61069	1.65385e-15	2.36855e-12	-1.78859	1.96935e-18	4.93568e-15	0.513011
SLCO4A1	ENSG00000101187	protein_coding	Endothelial I	Tier 1	Down-regulated	0.021464	0.0296009	0.0425413	0.214651	-2.41751	0.000290788	0.00308482	-3.25343	2.72849e-12	8.54786e-10	-3.04366	8.3982e-13	2.21558e-10	0.54157
ATP1A1	ENSG00000163399	protein_coding	Endothelial I	Tier 1	Down-regulated	0.0708127	0.0885554	0.0947655	0.235803	-1.89096	1.61698e-07	1.38549e-05	-1.48869	1.85432e-10	3.00624e-08	-1.49428	2.89715e-11	3.92485e-09	0.491052
CD109	ENSG00000156535	protein_coding	Endothelial I	Tier 3B	Down-regulated	0.0526509	0.054873	0.0632902	0.136581	-1.25016	4.65644e-05	0.000797979	-1.26788	2.63252e-10	4.1236e-08	-1.16894	4.24891e-10	4.01843e-08	0.514213
ACVRL1	ENSG00000139567	protein_coding	Endothelial I	Tier 1	Down-regulated	0.0181618	0.0296834	0.02701	0.0628071	-1.08687	0.000174043	0.0021461	-1.08679	5.30178e-10	7.382e-08	-1.13339	2.06696e-11	3.09272e-09	0.514045
CYP4B1	ENSG00000142973	protein_coding	Endothelial I	Tier 1	Down-regulated	0.0124748	0.0328578	0.0226661	0.19148	-3.88149	0.000770425	0.00631005	-3.231	5.8007e-10	7.85838e-08	-3.94884	8.57891e-14	3.90926e-11	0.523162
TPO	ENSG00000115705	protein_coding	Endothelial I	Tier 1	Down-regulated	0.116676	0.211741	0.215425	0.444043	-2.30813	1.08403e-06	5.00801e-05	-1.97577	6.03727e-10	8.06981e-08	-1.97044	1.32025e-10	1.39321e-08	0.629694
CD59	ENSG00000085063	protein_coding	Endothelial I	Tier 3B	Down-regulated	0.11796	0.169608	0.182663	0.352501	-1.37285	1.18779e-05	0.000289721	-1.25012	4.93795e-09	4.82682e-07	-1.16185	8.23921e-09	4.25763e-07	0.584183
GGT5	ENSG00000099998	protein_coding	Endothelial I	Tier 3B	Down-regulated	0.0135755	0.0105129	0.0115757	0.0750106	-2.59433	0.00375606	0.020025	-3.6071	6.86564e-09	6.3145e-07	-3.05865	1.92206e-09	1.32887e-07	0.48842
MAP3K6	ENSG00000142733	protein_coding	Endothelial I	Tier 2	Down-regulated	0.0284351	0.0454321	0.04623	0.125582	-1.52135	0.00030435	0.00318487	-1.35841	1.91276e-08	1.37953e-06	-1.66268	1.02604e-11	1.80457e-09	0.525914
PPARG	ENSG00000132170	protein_coding	Endothelial I	Tier 1	Down-regulated	0.221794	0.281539	0.257117	0.457971	-1.39258	1.17747e-06	5.29333e-05	-1.06382	3.57487e-08	2.2066e-06	-1.1676	9.00463e-10	7.46045e-08	0.581009
CYP4Z1	ENSG00000186160	protein_coding	Endothelial I	Tier 1	Down-regulated	0.0119244	0.024159	0.0125464	0.143838	-3.63365	0.00395281	0.0207797	-2.98063	5.44311e-08	3.09455e-06	-3.90383	4.99284e-12	1.03488e-09	0.514546
SLC1A1	ENSG00000106688	protein_coding	Endothelial I	Tier 1	Down-regulated	0.0357733	0.0797328	0.0666877	0.155618	-1.94909	6.88139e-06	0.000187462	-1.31207	1.54349e-07	7.09792e-06	-1.21819	2.06427e-07	6.14076e-06	0.53666
KCNB1	ENSG00000158445	protein_coding	Endothelial I	Tier 3B	Down-regulated	0.0273344	0.0709927	0.0561798	0.155716	-1.62385	0.000730779	0.00607903	-1.32381	2.14989e-07	9.09393e-06	-1.70093	7.14757e-11	8.53029e-09	0.536645
CPAMD8	ENSG00000160111	protein_coding	Endothelial I	Tier 3A	Down-regulated	0.0977802	0.148541	0.1574	0.350679	-2.05094	3.228e-05	0.0006015	-1.62852	2.4628e-07	9.91547e-06	-1.55535	2.00175e-07	6.00825e-06	0.59954
ABCC4	ENSG00000125257	protein_coding	Endothelial I	Tier 1	Down-regulated	0.100715	0.102408	0.0946441	0.218133	-1.01186	0.00326232	0.0179598	-1.20327	5.80578e-07	1.92089e-05	-1.26458	5.6685e-08	2.08156e-06	0.520889
F8	ENSG00000185010	protein_coding	Endothelial I	Tier 1	Down-regulated	0.316272	0.469121	0.44854	0.684435	-1.28294	8.1747e-05	0.00120163	-1.13424	7.11198e-07	2.24706e-05	-1.2717	1.79491e-08	8.33056e-07	0.745059
HYAL2	ENSG00000068001	protein_coding	Endothelial I	Tier 3A	Down-regulated	0.0399927	0.0456794	0.0515689	0.112858	-1.00767	0.00605829	0.0285943	-1.17247	1.20935e-06	3.38566e-05	-1.33105	1.68367e-08	7.88727e-07	0.529768
ADAMTS6	ENSG00000049192	protein_coding	Endothelial I	Tier 3A	Down-regulated	0.0524674	0.0371867	0.0525639	0.131439	-2.2822	0.000414967	0.00400775	-2.02659	1.40811e-06	3.79471e-05	-1.62362	1.94708e-05	0.000270728	0.466019
ESR2	ENSG00000140009	protein_coding	Endothelial I	Tier 1	Down-regulated	0.0764997	0.123062	0.0963914	0.281428	-2.04545	1.57511e-06	6.63464e-05	-1.24586	2.31737e-06	5.62509e-05	-1.68455	5.73342e-10	5.03125e-08	0.532639
DHRS3	ENSG00000162496	protein_coding	Endothelial I	Tier 1	Down-regulated	0.0266006	0.0470811	0.0381731	0.127144	-2.68766	0.00487341	0.0241698	-1.77862	0.000346128	0.00306261	-2.15794	7.69585e-06	0.000125042	0.473916
TIMP3	ENSG00000100234	protein_coding	Pericyte	Tier 3B	Down-regulated	0.205864	0.329663	0.285294	0.637739	-1.87657	7.11847e-07	0.000126347	-1.88473	2.80178e-12	1.65039e-09	-1.96859	7.08029e-14	5.11652e-11	0.588125
GGT5	ENSG00000099998	protein_coding	Pericyte	Tier 3B	Down-regulated	0.0404716	0.0899289	0.067144	0.247963	-2.18132	1.08374e-05	0.000699482	-1.75573	4.45901e-11	1.07409e-08	-1.99968	6.55647e-14	5.10244e-11	0.555484
CD38	ENSG00000004468	protein_coding	Pericyte	Tier 1	Down-regulated	0.101976	0.188059	0.177283	0.394342	-2.21543	3.14056e-07	7.97281e-05	-1.43993	1.2944e-09	1.65766e-07	-1.54294	2.71691e-11	4.9084e-09	0.622315
NGF	ENSG00000134259	protein_coding	Pericyte	Tier 1	Down-regulated	0.149777	0.302191	0.260759	0.527679	-1.44263	5.69815e-06	0.000464905	-1.15114	8.46009e-09	7.40128e-07	-1.363	1.24031e-11	2.56085e-09	0.665446
MAP2K6	ENSG00000108984	protein_coding	Pericyte	Tier 1	Down-regulated	0.0296367	0.0740422	0.0515867	0.198872	-2.41414	0.00218124	0.0213023	-1.69761	9.32762e-07	2.57132e-05	-2.21764	2.59333e-10	2.94795e-08	0.536675
SULT1B1	ENSG00000173597	protein_coding	Macrophage	Tier 1	Down-regulated	0.00356379	0.00628831	0.00888224	0.116066	-3.64423	6.59212e-07	8.17422e-05	-3.84688	5.94493e-18	2.26066e-14	-3.49672	9.06565e-18	1.72368e-14	0.518347
S100A9	ENSG00000163220	protein_coding	Macrophage	Tier 3B	Down-regulated	0.000712758	0.00200803	0.0035529	0.0732444	-3.97764	3.53003e-06	0.000245522	-5.39144	4.99686e-17	7.35597e-14	-4.27423	6.17707e-17	8.86414e-14	0.511769
KCNE1	ENSG00000180509	protein_coding	Macrophage	Tier 2	Down-regulated	0.0311238	0.0429085	0.0712449	0.404303	-3.0482	7.88932e-06	0.000445551	-3.81821	5.15846e-17	7.35597e-14	-3.22105	1.4728e-15	9.33425e-13	0.570654
PTK2B	ENSG00000120899	protein_coding	Macrophage	Tier 1	Down-regulated	0.108577	0.158635	0.177364	0.46343	-1.36914	2.46332e-07	3.903e-05	-1.61335	1.39477e-14	6.91804e-12	-1.6061	2.11556e-15	1.20672e-12	0.608555
SIGLEC9	ENSG00000129450	protein_coding	Macrophage	Tier 2	Down-regulated	0.0171062	0.0310717	0.0374457	0.114451	-1.21959	2.53019e-05	0.00100591	-1.49962	2.44305e-14	1.03223e-11	-1.49774	2.76835e-15	1.39559e-12	0.528116
ALOX15B	ENSG00000179593	protein_coding	Macrophage	Tier 3B	Down-regulated	0.00237586	0.00449165	0.00458137	0.0719421	-3.02054	0.000191132	0.00449573	-4.62293	1.66054e-13	5.4124e-11	-4.09809	1.39433e-14	5.13114e-12	0.512064
IRAK3	ENSG00000090376	protein_coding	Macrophage	Tier 1	Down-regulated	0.220718	0.273938	0.307606	0.683788	-1.46093	2.11396e-06	0.000168644	-1.84954	2.03139e-13	6.26328e-11	-1.80874	6.57657e-14	1.82989e-11	0.628245
BLM	ENSG00000197299	protein_coding	Macrophage	Tier 1	Down-regulated	0.00665241	0.0141091	0.0149128	0.0655866	-2.51634	2.89314e-09	2.32205e-06	-1.72175	2.51035e-13	7.53634e-11	-1.92529	6.02777e-16	4.2978e-13	0.499936
ANPEP	ENSG00000166825	protein_coding	Macrophage	Tier 2	Down-regulated	0.00522689	0.0106214	0.0163153	0.175036	-3.32191	0.000703516	0.0106583	-4.09704	2.09792e-12	4.51568e-10	-3.46541	9.42623e-12	1.20825e-09	0.527049
TCN2	ENSG00000185339	protein_coding	Macrophage	Tier 3A	Down-regulated	0.0135424	0.0176495	0.0213641	0.094603	-1.86004	4.03123e-05	0.00146429	-1.99303	6.03508e-12	1.0592e-09	-1.87388	4.82782e-12	6.79948e-10	0.514686
IL1R2	ENSG00000115590	protein_coding	Macrophage	Tier 1	Down-regulated	0.0171062	0.0211372	0.0229068	0.179308	-3.36956	3.66754e-05	0.00134532	-3.11406	1.82992e-11	2.51514e-09	-3.35826	1.84025e-13	4.11737e-11	0.533893
ADAMTS2	ENSG00000087116	protein_coding	Macrophage	Tier 3A	Down-regulated	0.0147303	0.0330268	0.0308073	0.343144	-4.27019	3.58754e-06	0.000246546	-4.92728	2.26586e-11	2.97114e-09	-4.32928	4.55602e-12	6.57912e-10	0.529105
PGD	ENSG00000142657	protein_coding	Macrophage	Tier 2	Down-regulated	0.0223331	0.0422215	0.0453462	0.155657	-1.96728	5.2815e-07	6.76981e-05	-1.60048	3.30806e-11	4.14708e-09	-1.81483	8.06459e-14	2.13955e-11	0.520767
IL18R1	ENSG00000115604	protein_coding	Macrophage	Tier 3A	Down-regulated	0.0128297	0.0257345	0.0236548	0.150708	-2.82852	0.000446653	0.00793679	-2.73211	4.29213e-11	4.94592e-09	-2.68483	8.77485e-12	1.13754e-09	0.504375
TLR2	ENSG00000137462	protein_coding	Macrophage	Tier 3B	Down-regulated	0.170349	0.302262	0.327708	0.599083	-1.2839	2.59093e-06	0.00020024	-1.33899	9.60655e-11	9.78496e-09	-1.26454	1.09927e-10	9.42891e-09	0.694003
CD163	ENSG00000177575	protein_coding	Macrophage	Tier 3B	Down-regulated	0.471846	0.541904	0.517928	0.874766	-1.604	2.1347e-05	0.000901952	-1.93531	1.9517e-10	1.71269e-08	-1.91974	5.20197e-11	4.9869e-09	0.811979
VSIG4	ENSG00000155659	protein_coding	Macrophage	Tier 3B	Down-regulated	0.0874317	0.19145	0.163199	0.455355	-2.09808	5.12127e-08	1.42496e-05	-1.58254	5.9075e-10	4.21205e-08	-1.62227	5.73401e-11	5.36177e-09	0.626116
ANXA2	ENSG00000182718	protein_coding	Macrophage	Tier 3B	Down-regulated	0.0444286	0.0902558	0.11201	0.273494	-1.81362	2.92541e-07	4.50987e-05	-1.47146	1.8854e-09	1.12611e-07	-1.16176	1.44076e-07	4.29143e-06	0.508402
ALOX5	ENSG00000012779	protein_coding	Macrophage	Tier 1	Down-regulated	0.107627	0.198954	0.217615	0.432225	-1.25997	1.97678e-06	0.00015881	-1.12747	2.35147e-09	1.3617e-07	-1.10119	1.04137e-09	6.56349e-08	0.63013
MERTK	ENSG00000153208	protein_coding	Macrophage	Tier 1	Down-regulated	0.412925	0.402558	0.417606	0.744999	-1.21876	0.0025217	0.0253961	-1.79685	2.1872e-08	8.87957e-07	-1.55157	1.89055e-07	5.35171e-06	0.737314
SEMA4B	ENSG00000185033	protein_coding	Macrophage	Tier 3B	Down-regulated	0.00593965	0.0158	0.0171567	0.079652	-2.25823	0.00492639	0.0391366	-2.39494	5.64961e-08	1.93546e-06	-2.16381	1.31114e-07	3.9675e-06	0.461046
VCAN	ENSG00000038427	protein_coding	Macrophage	Tier 3A	Down-regulated	0.0496555	0.0896745	0.122201	0.343249	-2.2185	0.00571942	0.0432387	-2.93692	4.91765e-07	1.18857e-05	-2.8243	2.72486e-07	7.25886e-06	0.528393
PKM	ENSG00000067225	protein_coding	Macrophage	Tier 1	Down-regulated	0.0163934	0.0468717	0.0555374	0.173161	-2.18765	0.000425691	0.00764393	-1.65395	9.89528e-07	2.14611e-05	-1.63869	3.55752e-07	9.14059e-06	0.506866
CD44	ENSG00000026508	protein_coding	Macrophage	Tier 1	Down-regulated	0.117368	0.185584	0.200879	0.401646	-1.15723	0.00115979	0.014967	-1.09945	7.27968e-06	0.000114705	-1.14969	1.1715e-06	2.53115e-05	0.583204
TG	ENSG00000042832	protein_coding	Macrophage	Tier 3A	Down-regulated	0.0494179	0.0748785	0.0592773	0.193686	-1.4277	0.000676204	0.0103956	-1.23471	1.03637e-05	0.00015475	-1.54353	3.41874e-08	1.26217e-06	0.543843
LILRA6	ENSG00000244482	protein_coding	Macrophage	Tier 3A	Down-regulated	0.01378	0.0263158	0.0293114	0.0744947	-1.65261	0.000578498	0.00936101	-1.10413	1.36936e-05	0.000195271	-1.35538	8.18505e-08	2.69092e-06	0.520234
IL18R1	ENSG00000115604	protein_coding	VSMC	Tier 3A	Down-regulated	0.008285	0.00650574	0.00426439	0.0775862	-2.29247	0.00324325	0.0358826	-3.39427	1.02214e-10	5.20908e-08	-4.47099	5.2408e-15	1.42445e-11	0.483548
NNMT	ENSG00000166741	protein_coding	VSMC	Tier 1	Down-regulated	0.048053	0.0515323	0.0829187	0.340186	-2.26782	0.00216971	0.0293956	-3.50245	1.12118e-10	5.3777e-08	-3.85827	1.248e-12	1.13069e-09	0.512
ADAMTS9	ENSG00000163638	protein_coding	VSMC	Tier 3A	Down-regulated	0.198012	0.197911	0.271026	0.729001	-2.62819	0.000139117	0.00578757	-3.64695	1.76113e-10	6.91985e-08	-2.88437	2.19367e-08	2.51932e-06	0.574983
NID1	ENSG00000116962	protein_coding	VSMC	Tier 3A	Down-regulated	0.15493	0.181133	0.184435	0.371574	-1.0995	0.000174127	0.00675552	-1.37262	3.83143e-10	1.15709e-07	-1.27086	9.91242e-10	1.97136e-07	0.468065
GGT5	ENSG00000099998	protein_coding	VSMC	Tier 3B	Down-regulated	0.0190555	0.0212292	0.0142146	0.0853227	-1.98864	6.94593e-05	0.00382461	-2.09608	2.49053e-09	5.80221e-07	-2.60656	1.1108e-12	1.13069e-09	0.490839
ADAMTS4	ENSG00000158859	protein_coding	VSMC	Tier 2	Down-regulated	0.0422535	0.0326999	0.0651504	0.277851	-1.97239	0.00377355	0.0392604	-3.15042	4.43019e-09	8.24991e-07	-2.50371	2.78465e-07	2.14208e-05	0.535082
PLA2G5	ENSG00000127472	protein_coding	VSMC	Tier 2	Down-regulated	0.534383	0.700565	0.697939	0.860964	-1.58199	6.54612e-07	0.000254176	-1.2413	8.44262e-08	7.48273e-06	-1.35385	3.40671e-09	5.34198e-07	0.76307
PI15	ENSG00000137558	protein_coding	VSMC	Tier 3B	Down-regulated	0.0289975	0.00616333	0.0108979	0.0669761	-3.94794	0.000573613	0.0135966	-4.60304	1.16793e-07	9.92008e-06	-4.26288	3.76536e-08	3.93625e-06	0.510944
CPM	ENSG00000135678	protein_coding	VSMC	Tier 2	Down-regulated	0.0521955	0.0734463	0.0692964	0.242263	-2.64918	1.96002e-05	0.00181614	-2.16887	1.38501e-07	1.09033e-05	-2.864	2.96896e-11	1.34494e-08	0.496563
NGF	ENSG00000134259	protein_coding	VSMC	Tier 1	Down-regulated	0.0903065	0.144496	0.15257	0.280946	-1.59752	4.72393e-05	0.00308152	-1.26892	3.31357e-06	0.00012394	-1.01115	6.9132e-05	0.00125776	0.542274
ACE2	ENSG00000130234	protein_coding	VSMC	Tier 2	Down-regulated	0.003314	0.0094162	0.00947643	0.0515031	-3.1974	0.000566043	0.0134957	-2.45224	4.75798e-06	0.000161779	-2.31518	5.10753e-06	0.000189304	0.482737
MAP2K6	ENSG00000108984	protein_coding	VSMC	Tier 1	Down-regulated	0.046396	0.0698511	0.0560294	0.161583	-1.37635	0.00192767	0.0271505	-1.20494	3.97096e-05	0.000789737	-1.63385	5.37556e-08	5.09678e-06	0.515397
CD59	ENSG00000085063	protein_coding	Endothelial II	Tier 3B	Down-regulated	0.1387	0.175983	0.221895	0.403528	-1.14368	1.04213e-05	0.000847366	-1.6294	9.75658e-14	2.04278e-10	-1.46999	9.21011e-13	7.71347e-09	0.602476
SLCO4A1	ENSG00000101187	protein_coding	Endothelial II	Tier 1	Down-regulated	0.0232784	0.0213169	0.0311796	0.150876	-2.08615	0.000233274	0.0059382	-2.95205	3.80146e-12	4.64334e-09	-2.6972	3.6914e-12	1.54577e-08	0.531021
TINAGL1	ENSG00000142910	protein_coding	Endothelial II	Tier 3B	Down-regulated	0.0339476	0.0580294	0.0613199	0.147182	-1.48325	8.03098e-05	0.00303564	-1.60282	5.90257e-11	3.72341e-08	-1.60304	1.11195e-11	2.32815e-08	0.519182
HYAL2	ENSG00000068001	protein_coding	Endothelial II	Tier 3A	Down-regulated	0.0611057	0.0857414	0.103759	0.234537	-1.62381	1.25773e-05	0.000948963	-1.64014	9.93761e-10	2.46177e-07	-1.50272	2.90014e-09	1.27835e-06	0.570162
OVCH1	ENSG00000187950	protein_coding	Endothelial II	Tier 3B	Down-regulated	0.0116392	0.026054	0.0367227	0.0812776	-2.25722	0.000232901	0.0059382	-1.88547	1.8049e-09	4.00574e-07	-1.42823	2.97475e-07	3.77477e-05	0.517338
ADGRG1	ENSG00000205336	protein_coding	Endothelial II	Tier 3B	Down-regulated	0.029098	0.042397	0.0568162	0.11274	-1.09855	0.00367257	0.0333599	-1.44501	3.16259e-09	6.01969e-07	-1.25285	2.97933e-08	7.37018e-06	0.528306
TXNRD1	ENSG00000198431	protein_coding	Endothelial II	Tier 1	Down-regulated	0.0232784	0.108479	0.0833189	0.331665	-3.00048	0.000853567	0.0131733	-2.02794	1.09481e-05	0.000321721	-2.44275	1.04779e-07	1.78631e-05	0.500606
ESR2	ENSG00000140009	protein_coding	Endothelial II	Tier 1	Down-regulated	0.0601358	0.10469	0.078642	0.193779	-1.683	1.42932e-05	0.00101621	-1.00036	7.02738e-05	0.00134678	-1.346	1.39413e-07	2.24536e-05	0.513568
PIK3IP1	ENSG00000100100	protein_coding	Lymphocyte	Tier 3A	Down-regulated	0.0564103	0.0873863	0.132032	0.256222	-1.51389	1.47046e-06	0.000317375	-1.48095	4.47557e-12	1.44897e-08	-1.22521	1.51864e-10	1.96663e-07	0.549666
FKBP5	ENSG00000096060	protein_coding	Lymphocyte	Tier 1	Down-regulated	0.337179	0.314088	0.392324	0.77601	-1.86313	3.71332e-05	0.00250456	-2.27793	9.53568e-11	7.71794e-08	-1.87946	1.85918e-09	8.02548e-07	0.563585
TNFSF8	ENSG00000106952	protein_coding	Lymphocyte	Tier 3B	Down-regulated	0.075641	0.0652651	0.106446	0.216034	-1.29623	0.000171399	0.00707177	-1.52976	4.92514e-09	1.06301e-06	-1.56547	3.15208e-10	2.91567e-07	0.556065
CD8A	ENSG00000153563	protein_coding	Lymphocyte	Tier 3A	Down-regulated	0.024359	0.0343583	0.0511727	0.124031	-1.50137	0.00121664	0.0246951	-1.63828	2.13279e-07	1.79353e-05	-1.32896	2.58779e-06	0.000194836	0.531098
CD59	ENSG00000085063	protein_coding	Lymphatic endothelial	Tier 3B	Down-regulated	0.158664	0.25884	0.222263	0.411576	-1.28288	8.85145e-06	0.00349573	-1.21953	6.48297e-08	3.70095e-05	-1.17323	2.30544e-08	1.13812e-05	0.589067
GGT5	ENSG00000099998	protein_coding	Lymphatic endothelial	Tier 3B	Down-regulated	0.0407098	0.0813296	0.0679035	0.197428	-2.41117	4.55279e-07	0.000899024	-1.74195	4.54812e-07	0.000104386	-1.85482	1.15885e-08	9.24084e-06	0.523326
MMRN1	ENSG00000138722	protein_coding	Lymphatic endothelial	Tier 3A	Down-regulated	0.520877	0.70297	0.624119	0.799357	-1.40728	0.000354255	0.0230616	-1.46378	2.92309e-06	0.00039954	-1.43802	1.19283e-06	0.00017235	0.832583
CPAMD8	ENSG00000160111	protein_coding	Lymphatic endothelial	Tier 3A	Down-regulated	0.0302714	0.0381895	0.0460111	0.0874598	-2.0008	0.000588735	0.0279013	-1.45131	9.15572e-05	0.00384608	-1.27882	9.03333e-05	0.00352062	0.504507
ATP1A1	ENSG00000163399	protein_coding	Lymphatic endothelial	Tier 1	Down-regulated	0.039666	0.0579915	0.0671614	0.136334	-2.28801	9.54988e-06	0.00353584	-1.34564	0.000299387	0.00832662	-1.16797	0.000397355	0.00888276	0.458277
ADAMTSL4	ENSG00000143382	protein_coding	Lymphatic endothelial	Tier 3B	Down-regulated	0.0208768	0.0275813	0.0241187	0.0778135	-2.04959	0.000297027	0.0213342	-1.38467	0.000729238	0.0145455	-1.58501	3.58791e-05	0.00183231	0.499971
CD59	ENSG00000085063	protein_coding	Endothelial III	Tier 3B	Down-regulated	0.140086	0.136392	0.171415	0.403472	-1.40307	2.5126e-06	0.00125227	-1.65203	5.78838e-13	1.34319e-09	-1.48694	3.24537e-12	5.02059e-09	0.564585
EDN1	ENSG00000078401	protein_coding	Endothelial III	Tier 3B	Down-regulated	0.0258621	0.0619963	0.0910789	0.179167	-2.32645	0.00162811	0.0385364	-1.82638	1.26472e-05	0.000497421	-1.10657	0.00312347	0.0329298	0.547602
OVCH1	ENSG00000187950	protein_coding	Endothelial III	Tier 3B	Down-regulated	0.0237069	0.0390577	0.0378328	0.0986111	-1.8048	0.000172978	0.0107309	-1.0971	0.000216786	0.00431804	-1.37855	2.36274e-06	0.000166143	0.517093
LAMB1	ENSG00000091136	protein_coding	Neuronal	Tier 1	Down-regulated	0.211454	0.194671	0.2177	0.480851	-1.42153	7.12694e-07	0.0003065	-1.74797	1.34882e-13	1.52079e-10	-1.434	4.59665e-12	2.59136e-09	0.525538
ELN	ENSG00000049540	protein_coding	Neuronal	Tier 3B	Down-regulated	0.114537	0.104367	0.109173	0.302128	-1.83205	3.26375e-06	0.000865854	-1.71516	3.64983e-10	8.23037e-08	-1.68223	3.05923e-11	1.14976e-08	0.529455
SRPX2	ENSG00000102359	protein_coding	Neuronal	Tier 3B	Down-regulated	0.0572687	0.0643967	0.0704134	0.185638	-1.46033	0.00172309	0.0422344	-1.74422	4.27604e-09	4.70364e-07	-1.51578	7.82329e-09	1.10259e-06	0.510217
TGFBR3	ENSG00000069702	protein_coding	Neuronal	Tier 3A	Down-regulated	0.0704846	0.0792006	0.0801034	0.215957	-1.47784	0.000383951	0.0182276	-1.61043	5.05298e-08	3.07585e-06	-1.59089	5.07519e-09	8.47745e-07	0.438892
C1R	ENSG00000159403	protein_coding	Neuronal	Tier 2	Down-regulated	0	0.0251665	0.0303618	0.087234	-1.9618	0.00088307	0.0295207	-1.71706	8.68296e-06	0.000196785	-1.2638	0.000125759	0.00203836	0.500841
Key:
ICM: Ischemic cardiomyopathy
DCM: Dilated cardiomyopathy
HCM: Hypertrophic cardiomyopathy
NF: Non-failing
VSMC: Vascular smooth muscle cell
Pct > 0: Percent of nuclei in the given cell type that express the gene at non-zero levels
log(FC): Log fold-change comparing gene expression between the given cardiomyopathy type and NF in the given cell type based on CellBender adjusted expression
P: P-value for differential expression test between the given cardiomyopathy type and NF in the given cell type based on CellBender adjusted expression
adj.P: Benjamini-Hochberg corrected P-value for differential expression test between the given cardiomyopathy type and NF in the given cell type based on CellBender adjusted expression
Cell type specificity: AUC: Area under the receiver operating characteristic curve based on nucleus-level normalized expression comparing expression of the gene in the given cell type to all other cell types
