# Supplementary material for: Single-nucleus RNA sequencing in ischemic cardiomyopathy reveals common transcriptional profile underlying end-stage heart failure
Source: Cell Rep. Author manuscript; Available in PMC 2023 Oct 23. (PMC10423750; doi:10.1016/j.celrep.2023.112086)
Supplement: 4 [file NIHMS1878882-supplement-4.xlsx]

## Sheet: Sheet1
Supplemental Table 11: Literature review of druggable cardiomyocyte and fibroblast genes (related to Figure 6)
	Directionality	Description of Gene	Previous link to Heart Disease	Tissue specificity
Cardiomyocyte
CYP2J2	Up	Cytochrome P450 Family 2 Subfamily J Member 2	Many links to heart diseaseS4-7	Bladder, Brain, Heart (CMs and Blood Vessels), Liver, Small Intestine, Colon, Oesophagus, Lung
COL21A1	Up	Collagen Type XXI Alpha 1 Chain	Increased expression in DCM LVS8 NRG-1B treatment in pigs with MI reduced COL21A1 expressionS9	Brain, Genetical Organs, Muscle, Skin, Respiratory Organs, Digestive tract, Kidney
MYH6	Down	Myosin Heavy Chain 6	Arg721Trp variant causes an increase in the risk of sick sinus syndromeS10 Recessive MYH6 mutation found in patients with Hypoplastic Left Heart With Reduced Ejection FractionS11 Mutations associated with congenital heart failureS12 R403Q mutation causes HCM. SIlencing it in mice with RNAi helps prevention of HCM development S13	Heart
EDA	Down	Ectodysplasin A	No direct link, but is upstream of FGF20 and Wnt/Catenin pathways which are involved in heart disease	Adipose Tissue, Artery, Bladder, Breast, Cervix, Colon, Oesophagus, Heart, Kidney, Lung, skin, stomach, uterus, vagina
PEBP4	Down	Phosphatidylethanolamine Binding Protein 4		Heart, Lung, Prostate, Thyroid
COL23A1	Down	Collagen Type XXIII Alpha 1 Chain	Increased Expression in the LV in DCMS8	Bone marrow, Heart, Prostate, Thyroid
SEMA4B	Down	Sempahorin 4B		Expressed in many tissues
CACNA2D3	Down	Calcium Voltage-Gated Channel Auxiliary Subunit Alpha2delta 3		Ddrenal, Brain, Oesophagus, Heart, Ovary, Prostate, Testis
Fibroblast	Directionality	Description of Gene	Previous link to Heart Disease	Tissue specificity	Fibrosis in other organs
SULF1	Up	Sulfatase 1	Increased expression post MI in miceS14, 15	Appendix, Colon, Duodenum, Endometrium, Esophagus, Fat, Gall bladder, Heart, Kindey, Lung, Lymph node, Ovary, Prostate, Small intestine, Testis, Thyroid, Urinary bladder	LungS16
SMOC2	Up	SPARC related modular calcium binding 2		Endometrium, Esophagus, Fat, Gall bladder, Heart, Ovary, Testis, Urinary bladder, Thyroid	KidneyS17, LungS18, LiverS19
COL24A1	Up	Collagen Type XXIV Alpha 1 Chain		Appendix, Bone marrow, Brain, Duodenum, Endometrium, Esophagus, Gall bladder, Fat, Heart, Kidney, Lung, Lymph node, Ovary, Prostate, Small intestine, Skin, testis, Urinary bladder	SkinS20
COL14A1	Up	Collagen Type XIV Alpha 1 Chain	Involved in development of the heart In mice, knockdown leads to increased hypertrophy after pressure overload compared to controlsS21 Identified as a hub gene in HCMS22	Appendix, Colon, Endometrium, Heart, Kidney, Lung, Ovary, Placenta, Prostate, Thyroid, Urinary bladder	LungS23
NRK	Up	Nik Related Kinase		Adrenal, Gall bladder, Kidney, Ovary, Placenta, Testis
NNMT	Down	Nicotinamide N-Methyltransferase		Appendix, Colon, Endometrium, Liver, Lung, Lymph node, Placenta, Spleen, Urinary bladder (heart expression is extremely low)	LiverS24, KidneyS25
ADH1B	Down	Alchohol dehydrogenase 1B (Class 1) Beta Polypeptide		Fat and Liver
PLAG25	Down	Phospholipase A2 Group V	Involved in myocardial injury and atherosclerosisS26	Heart, Ovary, Placenta, Testis, Urinary bladder
NID1	Down	Nidogen 1		Adrenal, Appendix, Colon, Duodenum, Endometrium, Esophagus, Gall bladder, Kidney, Heart, Liver, Lung, Lymph node, Ovary, Placenta, Prostate, Small intestine, Stomach, Spleen, Testes, Thyroid, Urinary bladder
PRELP	Down	Proline and Arginine Rich End Leucine Rich Repeat Protein	Promotes myocardial fibrosis after acute mouse model of MIS27	Adrenal, Endometrium, Esophagus, Gall bladder, Fat, Heart, Kidney, Lung, Ovary, Prostate, Skin, Spleen, Urinary bladder	Recessive dystrophic epidermolysis bullosaS28
SPOCK1	Down	SPARC (Osteonectin), Cwcv and Kazal Like Domains Proteioglycan 1		Adrenal, Brain, Endometrium, Gall bladder, Heart, Kidney, Prostate, Testis	LiverS29, MouthS30
MAMDC2	Down	MAM Domain Containing 2	Down regulated in heart failureS31	Adrenal, Colon, Duodenum, Endometrium, Esophagus, Fat, Gall bladder, Heart, Lung, Ovary, Placenta, Prostate, Skin, Small intestine, Spleen, Stomach, Testis, Thyroid, Urinary bladder
SPARCL1	Down	SPARC Like 1	Biomarker for right ventricular dysfunctionS32	Brain, Endometrium, Esophagus, Fat, Gall bladder, Heart, Lung, Ovary, Placenta, Prostate, Urinary bladder	LiverS33, Kidney cancerS34
ELN	Down	Elastin	Many links to aortic aneurysm and heart disease (eg S35, 36)	Adrenal, Appendix, Endometrium, Esophagus, Gall bladder, Fat, Heart, Lung, Placenta, Prostate, Spleen, Urinary bladder	LungS37
References
[S4]. Zhang, Y., El-Sikhry, H, Chaudhary K. R., Batchu S. N., Shayeganpour, A., Jukar, T. B., Bradbury, J. A., Graves, J. P., DeGraff, L. M., Myers, P., et al. (2009) Overexpression of CYP2J2 provides protection against doxorubicin-induced cardiotoxicity. Am J. Physiol Heart Circ Physiol. 297: H37-46 10.1152/ajpheart.00983.2008
[S5]. Wang, B., Zeng, H., Wen, Z., Chen, C., Wang, D. W. (2016) CYP2J2 and its metabolites (epoxyeicosatreinoic acids) attenuates cardiac hypertrophy by activating AMPKa2 and enhancing nuclear translocation of Akt1. Aging Cell. 15:940-952 10.1111/acel.12507
[S6]. Aliwarga, T., Evangelista, E. A., Sotoodehnia, N., Lemaitre, R. N., Totah, R. A. (2018) Regulation of CYP2J2 and EET levels in Cardiac Disease and Diabetes. Int. J. Mol. Sci 29: 1916 10.3390/ijms19071916
[S7]. Valencia, R., Bassiouni, W., Darwesh, A. M., Bapuji, R., Seubert, J. M. (2022) Cardiomyocyte-specific CYP2J2 and its therapeutic implications. Expert Opin Drug Metab Toxicol. 18: 423-439 10.1080/17425255.2022.2114344
[S8]. Gil-Cayuela, C., Rosello-Lleti, E., Ortega, A., Tarazon, E., Trivino, J. C., Martinez-Dolz, L., Gonzalez-Juanatey, J. R., Lago, F., Portoles, M., Rivera M. (2016) New Altered Non-Fibrillar Collagens in Human Dilated Cardiomyopathy: Role in the Remodeling Process. PLoS One 11: e0168130 10.1371/journal.pone.0168130
[S9] Galindo, C. L., Kasasbeh, E., Murphey, A., Ryzhov, S., Lenihan, S., Ahmad, F. A., Williams, P., Nunnally, A., Adcock, J., Song, Y., et al. (2014) Anti-remodeling and anti-fibrotic effects of the neuregulin-1b glial growth factor 2 in a large animal model of heart failure. JAHA. 3: e000773 10.1161/JAHA.113.000773
[S10]. Holm, H., Gudbjartsson, D. F., Sulem P., Masson, G., Helgadottir, H. T., Zanon, C., Magnusson, O. H., Helgason, A., Saemundsdottir, J., Gylfason, A., et al. (2011) A rare variant in MYH6 is associated with high risk of sick sinus syndrome. Nat. Genet. 43: 316-320 10.1038/ng.781
[S11] Theis, J. L., Zimmermann, M. T., Evans, J. M., Eckloff, B. W., Wieben, E. D., Qureshi, M. Y., O'Leary, P. W., Olson T. M. (2015). Recessive MYH6 mutations in hypoplastic left heart with reduced ejection fraction. Circ Genetics 8: 564-571 10.1161/CIRCGENETICS.115.001070
[S12]. Granados, J. T., Ghosh, T. K., Pople, M., Bu'Lock, F., Thornborough, C., Eason, J., Kirk, E. P., Fatkin, D., Feneley, M. P., Harvey, R. P., et al. (2010) a-Cardiac myosin heavy chain (MYH6) mutations affecting myofibril formation are associated with congenital heart defects. Human Molecular Genetics, 19: 4007-4016 10.1093/hmg/ddq315
[S13] Jiang, J., Wakimoto, H., Seidman, J. G., Seidman, C. E. (2013) Allele-specific silencing of mutant Myh6 transcripts in mice suppresses hypertrophic cardiomyopathy. Science 342:111-114 10.1126/science.1236921
[S14] Justo, T., Martiniuc, A., Dhoot, G. K. (2021) Modulation of cell signalling and sulfation in cardiovascular development and disease. Sci Rep. 11: 22424 10.1038/s41598-021-01629-0
[S15] Korf-Klingebiel, M., Reboll, M. R., Grote, K., Schleiner, H., Wang, Y., Wu, X., Klede, S., Mikhed, Y., Bauersachs, J., Klintschar, M., et al. (2019) Heparan Sulfate-Editing Extracellular Sulfatases Enhance VEGF Bioavailability for Ishcemic Heart Repair. Circ. Res. 11: 787-801 10.1161/CIRCRESAHA.119.315023
[S16] Yue, X., Li, X., Nguyen H. T., Chin, D. R., Sullivan D. E, Lasky, J. A. (2008) Transforming growth factor-beta1 induces heparan sulfate 6-O-endosulfatase 1 expression in vitro and in vivo. J. Biol Chem 18: 20397-407 10.1074/jbc.M802850200
[S17] Gerarduzzi, C., Kumar, R. K., Trivedi, P., Ajay, A. K., Iyer, A., Boswell, S., Hutchinson J. N., Waikar, S. S., Vaidya, V. S. (2017) Silencing SMOC2 ameliorates kidney fibrosis by inhibiting fibroblast to myofibroblast transformation. JCI Insight. 2: e90299 10.1172/jci.insight.90299
[S18] Luo, L., Wang, C-C., Song, X-P., Wang, H-M., Zhou, H., Sun, Y., Wang, X-K., Hou, S., Pei, F-Y. (2018) Suppression of SMOC2 reduces bleomycin (BLM)-induced pulmonary fibrosis by inhibition of TGF-b1/SMADs pathway. 105: 841-847 10.1016/j.biopha.2018.03.058
[S19] Yuting, Y., Lifeng, F., Qiwei, H. (2019) Secreted modular calcium-binding protein 2 promotes high fat diet (HFD)-induced hepatic steatosis through enhancing lipid deposition fibrosis and inflammation via targeting TGF-b1. Biochem Biophys Res Commun. 509: 48-55 10.1016/j.bbrc.2018.12.006
[S20] Bergmeier, V., Etich, J., Pitzler, L., Frie, C., Koch, M., Fischer, M., Rappl, G., Abken, H., Tomasek, J. J., Brachvogel, B. (2018) Indentification of a myofibroblast-specific expression signature in skin wounds. Matrix Biol. 65: 59-74 10.1016/j.matbio.2017.07.005
[S21] Tao, G., Levay, A. K., Peacock, J. D., Huk, D., J., Both, S. N., Purcell, N. H., Pinto, J. R., Galantowicz, M. L, Koch, M., Lucchesi, P. A., et al. (2012) Collagen XIV is important for growth and structural integrity of the myocardium. J. Mol Cell Cardiol. 53: 626-38 10.1016/j.yjmcc.2012.08.002
[S22] Ma, Z., Wang, X., LV, Q., Gong, Y., Xia, M., Zhuang, L., Lu, X., Yang, Y., Zhang, W., Fu, G., et al. (2021) Identification of underlying hub genes associated with hypertrophic cardiomyopathy by integrated bioinformatics analysis. Pharmgenomics Pers Med. 14: 823-837 10.2147/PGPM.S314880
[S23] Xie, T., Wang, Y., Deng, N., Huang, G., Taghavifar, F., Geng, Y., Liu, N., Kulur, V., Yao, C., Chen, P., et al. (2018) Single-cell deconvolution of fibroblast heterogeneity in mouse pulmonary fibrosis. Cell Rep. 22: 3625-3640 10.1016/j.yjmcc.2012.08.002
[S24] Komatsu, M., Kanda, T., Urai, H., Kurokochi, A., Kitahama, R., Shigaki, S., Ono, T., Yukioka, H., Hasegawa, K., Tokuyama, H., et al. (2018) NNMT activation can contribute to the development of fatty liver disease by modulating the NAD+ metabolism. Sci Rep. 8:8637 10.1038/s41598-018-26882-8
[S25] Takahashi, R., Kanda, T., Komatsu, M., Itoh, T., Minakuchi, H., Urai, H., Kuroita, T., Shigaki, S., Tsukamoto, T., Higuchi, N., et al. (2022) The significance of NAD+ metabolites and nicotinamide N-methyltransferase in chronic kidney disease. Sci Rep 12: 6398 10.1038/s41598-022-10476-6
[S26] Samuchiwal, S. K., Balestrieri, B. (2018) Harmful and protective roles of group V Phospholipase A2: current perspectives and future directions. Biochim Biophys Acta Mol Cell Biol Lipids. 1864: 819-826 10.1016/j.bbalip.2018.10.001
[S27] Zhang, Y., Fu, C., Zhao, S., Jiang, H., Li, W., Liu X. (2022) PRELP promotes myocardial fibrosis and ventricular remodelling after acute myocardial infarction by the wnt/b-catenin signalling pathway. Cardiovasc J Afr. 33:1-6 10.5830/CVJA-2022-001
[S28] Chacon-Solano, E., Leon, C., Carretero, M., Garcia, M., Sanchez-Dominguez, R., Quero, F., Mendez-Jimenez, E., Bonafont, J., Ruiz-Mezcua, B., Escamez, M. J., et al. (2022) Mechanistic interrogation of mutation-independent disease modulators of RDEB identifies the small leucine-rich proteoglycan PRELP as a TGF-b antagonist and inhibitor of fibrosis. 111:189-206 10.1016/j.matbio.2022.06.007
[S29] Du, Z., Lin, Z., Wang, Z., Liu, D., Tian, D., Xia, L. (2020) SPOCK1 overexpression induced by platelet-derived growth factor-BB promotes hepatic stellate cell activation and liver fibrosis through the interin a5b1/PI3K/Akt siganling pathway. Lab Invest. 100: 1042-1056 10.1038/s41374-020-0425-4
[S30] Singh, P., Rai, A., Dohare, R., Arora, S., Ali, S., Parveen, S., Syed, M. A. (2020) Network-based identification of signature genes KLF6 and SPOCK1 associated with oral submucous fibrosis. Mol Clin Oncol. 12:299-310 10.3892/mco.2020.1991
[S31] Kolur, V., Vastrad, B., Bastrad, C., Kotturshetti, S., Tengli, A. (2021) Identification of candidate biomarkers and therapeutic agents for heart failure by bioinformatics analysis. BMC Cardiovasc Disord. 21: 329 10.1186/s12872-021-02146-8
[S32] di Salvo, T., G., Yang, K-C., Brittain, E., Absi, T., Maltais, S., Hemnes, A. (2015) Right ventricular myocardial biomarkers in human heart failure. J. Card. Fail. 21:398-411 10.1016/j.cardfail.2015.02.005
[S33] Liu, B., Xiang, L., Ji, J., Liu, W., Chen, Y., Xia, M., Liu, Y., Liu, W., Zhu, P., Jin, Y., et al. (2021) SPARCL1 promotes nonalcoholic steatohepatitis progression in mice through upregulation of CCL2. J. Clin. Invest. 131:e144801 10.1172/JCI144801
[S34] Ye, H., Wang, W-G., Cao, J., Hu, X-C. (2017) SPARCL1 suppresses cell migration and invasion in renal cell carcinoma. Mol Med Rep. 16:7784-7790 10.3892/mmr.2017.7535
[S35] Salmasi, M., Y., Morris-Reosendahl, D., Jarral, O. A., Rosendahl, U., Asimakopoulos, G., Raja, S., Aragon-Martin, J. A., Child, A., Pepper, J., et al. London Aortic Mechanobiology Working Group. (2022) Determining the genetic contribution in patients with non-syndromic ascending thoracic aortic anuerysms: Correlation with findings from computational pathology. Int. J. Cardiol. 1:1-9 10.1016…
[S36] Zhang, R., Xu, X., Chen, X., Hao, C., Ji, Z., Zuo, P., Yang, M., Ma, Genshan, M., Li, Y. (2022) Upregulation of key genes ELN and TGFB3 were association with the severity of cardiac hypertrophy. BMC Genomics. 14:592 10.1186/s12864-022-08778-0
[S37] de Brouwer, B., Drent, M., van den Ouweland, J. M. W., Wignen, P. A., van Moorsel, C. H. M., Bekers, O., Crutters, J. C., White, E. S., Janssen, R. (2018) Increased circulating desmosine and age-dependent elastinolysis in idiopathic pulmonary fibrosis. Respir. Res. 10.1186/s12931-018-0747-6
