# Supplementary material for: Single-nucleus RNA sequencing in ischemic cardiomyopathy reveals common transcriptional profile underlying end-stage heart failure
Source: Cell Rep. Author manuscript; Available in PMC 2023 Oct 23. (PMC10423750; doi:10.1016/j.celrep.2023.112086)
Supplement: 6 [file NIHMS1878882-supplement-6.xlsx]

## Sheet: Sheet1
Supplemental Table 1: snRNAseq sample and nuclei quality control (related to Figure 1)
						CellRanger Quality Control Metrics																	CellBender Parameters						CellBender (Pre-Quality Control)			CellBender (Post-Quality Control)			Nuclei Qualiy Control Removal
Patient ID	Disease	Sex	Quality Control Pass	Quality Control Note	Number of Reads	Estimated Number of Cells	Mean Reads per Cell	Median Genes per Cell	Valid Barcodes	Sequencing Saturation	Q30 Bases in Barcode	Q30 Bases in RNA Read	Q30 Bases in UMI	Reads Mapped to Genome	Reads Mapped Confidently to Genome	Reads Mapped Confidently to Intergenic Regions	Reads Mapped Confidently to Exonic Regions	Reads Mapped Confidently to Transcriptome	Reads Mapped Antisense to Gene	Fraction Reads in Cells	Total Genes Detected	Median UMI Counts per Cell	z-dim	expected-cells	total-droplets-included	epochs	fpr	learning-rate	Number of Nuclei	Median UMI Counts per Nucleus	Median Genes per Nucleus	Number of Nuclei	Median UMI Counts per Nucleus	Median Genes per Nucleus	Number (%) of nuclei removed from doublet clusters	Number (%) of nuclei removed from mitochondrial & cytoplasmic clusters
P1452	Non-failing	Female	PASS		119475190	12060	9906	1022	0.95	0.272	0.961	0.906	0.956	0.943	0.908	0.052	0.856	0.502	0.329	0.651	28960	1444	100	6000	25000	150	0.01	0.0001	12410	1187.5	878	6657	1059	787	2031 (16.4%)	1276 (10.3%)
P1650	Non-failing	Male	PASS		117571687	16484	7132	790	0.947	0.251	0.962	0.915	0.957	0.928	0.888	0.054	0.835	0.472	0.335	0.699	29305	1049	100	6000	25000	150	0.01	0.0001	21480	724	568	10993	613	487	3673 (17.1%)	2419 (11.3%)
P1690	Non-failing	Female	PASS		137389625	15154	9066	993	0.955	0.256	0.961	0.919	0.956	0.94	0.91	0.048	0.861	0.571	0.265	0.623	28859	1525	100	6000	25000	150	0.01	0.0001	14188	1272	854	5913	875	651	1246 (8.8%)	1185 (8.4%)
P1716	Non-failing	Female	PASS		133551109	13251	10078	1022	0.951	0.298	0.962	0.912	0.957	0.931	0.898	0.049	0.849	0.562	0.26	0.609	28564	1551	100	6000	25000	150	0.01	0.0001	13596	1260	873	8363	1206	834	1462 (10.8%)	1206 (8.9%)
P1739	Non-failing	Male	PASS		116891808	11758	9941	1007	0.942	0.275	0.961	0.907	0.956	0.916	0.883	0.048	0.835	0.481	0.33	0.678	28956	1490	100	6000	25000	150	0.01	0.0001	12616	1222	862.5	7633	990	724	1603 (12.7%)	481 (3.8%)
P1763	Non-failing	Male	PASS		120066278	12004	10002	839	0.944	0.359	0.962	0.916	0.956	0.927	0.89	0.054	0.836	0.513	0.297	0.583	28696	1149	100	6000	25000	150	0.01	0.0001	11794	916	698	7338	798	613	1353 (11.5%)	880 (7.5%)
P1785	Non-failing	Female	PASS		119559401	12785	9351	981	0.948	0.289	0.962	0.917	0.957	0.936	0.9	0.054	0.846	0.486	0.331	0.65	29138	1372	100	6000	25000	150	0.01	0.0001	14387	1082	800	8459	989	734	2194 (15.2%)	1010 (7%)
P1801	Non-failing	Male	PASS		125426368	9755	12857	1201	0.944	0.294	0.963	0.929	0.957	0.912	0.876	0.046	0.83	0.546	0.257	0.612	28774	1790	100	6000	25000	150	0.01	0.0001	9442	1563	1082	4989	1483	1032	1027 (10.9%)	1564 (16.6%)
P1364	Ischemic cardiomyopathy	Female	PASS		102076352	11582	8813	745	0.951	0.302	0.962	0.923	0.957	0.916	0.885	0.05	0.835	0.572	0.239	0.526	28166	943	100	6000	25000	150	0.01	0.0001	10151	761	628	6920	698	580	868 (8.6%)	392 (3.9%)
P1579	Ischemic cardiomyopathy	Female	PASS		117833231	5528	21315	1046	0.954	0.397	0.962	0.917	0.957	0.935	0.89	0.047	0.842	0.705	0.111	0.265	26998	1410	100	6000	25000	150	0.01	0.0001	4533	1191	895	2458	1270	945	279 (6.2%)	611 (13.5%)
P1693	Ischemic cardiomyopathy	Male	PASS		88151917	6856	12857	766	0.944	0.28	0.961	0.917	0.955	0.91	0.87	0.052	0.818	0.641	0.153	0.287	26562	994	100	6000	30000	150	0.01	0.0001	5718	755	613	3400	842.5	674	246 (4.3%)	504 (8.8%)
P1703	Ischemic cardiomyopathy	Male	PASS		112413394	11269	9975	872	0.942	0.325	0.963	0.924	0.958	0.865	0.827	0.054	0.772	0.639	0.11	0.407	29010	1117	100	6000	25000	150	0.01	0.0001	8987	950	756	5238	890.5	704	1088 (12.1%)	487 (5.4%)
P1733	Ischemic cardiomyopathy	Female	PASS		196389709	7913	24818	1399	0.938	0.371	0.963	0.932	0.957	0.903	0.867	0.052	0.816	0.566	0.226	0.482	29058	2101	100	6000	25000	150	0.01	0.0001	8735	1399	1045	4530	1048	814	982 (11.2%)	365 (4.2%)
P1773	Ischemic cardiomyopathy	Male	PASS		124727155	17225	7241	814	0.949	0.282	0.962	0.925	0.957	0.94	0.909	0.059	0.85	0.512	0.313	0.757	29677	1063	100	6000	25000	150	0.01	0.0001	18374	870	687	11061	770	617	1823 (9.9%)	2035 (11.1%)
P1795	Ischemic cardiomyopathy	Male	FAIL	Low %Valid barcodes	104596434	4508	23202	360	0.879	0.724	0.959	0.919	0.952	0.634	0.514	0.066	0.448	0.361	0.061	0.332	27072	417	NA	NA	NA	NA	NA	NA	NA	NA	NA	NA	NA	NA	NA	NA
P1800	Ischemic cardiomyopathy	Female	PASS		104043499	7342	14171	916	0.942	0.296	0.962	0.914	0.957	0.928	0.893	0.055	0.838	0.504	0.311	0.551	29399	1255	100	6000	25000	150	0.01	0.0001	10107	1007	764	5732	999	752	1042 (10.3%)	532 (5.3%)
Key:
CellRanger Quality Control Metrics: Variables as described in the cellranger count output [https://support.10xgenomics.com/single-cell-gene-expression/software/pipelines/latest/output/metrics-summary-csv]
CellBender Parameters: Input parameters for CellBender for each sample, as described at [https://cellbender.readthedocs.io/en/latest/usage/index.html]
UMI: Unique molecular identifier
