# Supplementary material for: Single-nucleus RNA sequencing in ischemic cardiomyopathy reveals common transcriptional profile underlying end-stage heart failure
Source: Cell Rep. Author manuscript; Available in PMC 2023 Oct 23. (PMC10423750; doi:10.1016/j.celrep.2023.112086)
Supplement: 7 [file NIHMS1878882-supplement-7.xlsx]

## Sheet: Sheet1
Supplemental Table 2: Global marker genes (related to Figure 1)
Gene	Ensembl ID	Gene type	Leiden cluster	Cell type	N nuclei	Pct > 0: target	Pct > 0: non-target	Avg(Expr): target	Avg(Expr): non-target	limma-voom: log(FC)	limma-voom: P-Value	limma-voom: Adjusted P-Value	AUC
FGF12	ENSG00000114279	protein_coding	0	Cardiomyocyte I	31408	0.976	0.01	3.91	0.03	8.65	2.1e-39	1.21e-37	0.99
MLIP	ENSG00000146147	protein_coding	0	Cardiomyocyte I	31408	0.953	0.005	3.21	0.02	8.35	3.77e-44	3.54e-42	0.97
RBM20	ENSG00000203867	protein_coding	0	Cardiomyocyte I	31408	0.936	0.007	2.81	0.02	8.22	1.41e-44	1.39e-42	0.96
FHL2	ENSG00000115641	protein_coding	0	Cardiomyocyte I	31408	0.959	0.013	3.5	0.03	8.03	1.15e-32	3.09e-31	0.98
TECRL	ENSG00000205678	protein_coding	0	Cardiomyocyte I	31408	0.893	0.003	2.49	0.01	7.99	2.43e-51	4.3e-49	0.94
CDH2	ENSG00000170558	protein_coding	0	Cardiomyocyte I	31408	0.888	0.004	2.46	0.01	7.9	2.77e-50	4.41e-48	0.94
MYOZ2	ENSG00000172399	protein_coding	0	Cardiomyocyte I	31408	0.814	0.002	1.97	0.01	7.84	2.15e-53	4.9e-51	0.91
TNNI3K	ENSG00000116783	protein_coding	0	Cardiomyocyte I	31408	0.896	0.003	2.51	0.01	7.83	3.41e-45	3.54e-43	0.95
ACTN2	ENSG00000077522	protein_coding	0	Cardiomyocyte I	31408	0.821	0.003	1.98	0.01	7.72	1.38e-47	1.7e-45	0.91
CTNNA3	ENSG00000183230	protein_coding	0	Cardiomyocyte I	31408	0.975	0.02	3.62	0.06	7.71	3.66e-33	1.05e-31	0.98
TRDN	ENSG00000186439	protein_coding	0	Cardiomyocyte I	31408	0.883	0.006	2.4	0.02	7.7	2.58e-42	2.04e-40	0.94
AKAP6	ENSG00000151320	protein_coding	0	Cardiomyocyte I	31408	0.922	0.011	2.69	0.03	7.69	4.77e-39	2.59e-37	0.96
MYOM1	ENSG00000101605	protein_coding	0	Cardiomyocyte I	31408	0.917	0.01	2.7	0.03	7.69	1.21e-33	3.71e-32	0.95
FHOD3	ENSG00000134775	protein_coding	0	Cardiomyocyte I	31408	0.918	0.005	2.65	0.01	7.66	9.39e-40	5.66e-38	0.96
MYOM2	ENSG00000036448	protein_coding	0	Cardiomyocyte I	31408	0.862	0.003	2.24	0.01	7.62	1.37e-36	6.2e-35	0.93
CHRM2	ENSG00000181072	protein_coding	0	Cardiomyocyte I	31408	0.779	0.002	1.88	0.01	7.6	3.21e-55	9.23e-53	0.89
SGCD	ENSG00000170624	protein_coding	0	Cardiomyocyte I	31408	0.967	0.027	3.42	0.07	7.59	2.46e-29	4e-28	0.98
ESRRG	ENSG00000196482	protein_coding	0	Cardiomyocyte I	31408	0.842	0.005	2.14	0.01	7.57	9.08e-49	1.27e-46	0.92
PKP2	ENSG00000057294	protein_coding	0	Cardiomyocyte I	31408	0.79	0.002	1.81	0.01	7.57	1.71e-49	2.53e-47	0.89
TNNT2	ENSG00000118194	protein_coding	0	Cardiomyocyte I	31408	0.93	0.008	2.61	0.02	7.5	6.54e-33	1.82e-31	0.96
MYBPC3	ENSG00000134571	protein_coding	0	Cardiomyocyte I	31408	0.981	0.016	3.52	0.05	7.45	2.73e-30	5.22e-29	0.99
SORBS2	ENSG00000154556	protein_coding	0	Cardiomyocyte I	31408	0.982	0.023	3.84	0.07	7.44	6.94e-35	2.58e-33	0.99
DPY19L2	ENSG00000177990	protein_coding	0	Cardiomyocyte I	31408	0.696	0.001	1.45	0	7.4	5.95e-64	1.09e-60	0.85
DPF3	ENSG00000205683	protein_coding	0	Cardiomyocyte I	31408	0.755	0.002	1.67	0	7.36	1.14e-47	1.41e-45	0.88
TENM2	ENSG00000145934	protein_coding	0	Cardiomyocyte I	31408	0.791	0.002	1.84	0.01	7.34	4.7e-44	4.39e-42	0.89
C15orf41	ENSG00000186073	protein_coding	0	Cardiomyocyte I	31408	0.817	0.004	2.04	0.01	7.33	1.12e-45	1.22e-43	0.91
ERBB4	ENSG00000178568	protein_coding	0	Cardiomyocyte I	31408	0.822	0.006	2.08	0.01	7.28	1.18e-44	1.17e-42	0.91
LDB3	ENSG00000122367	protein_coding	0	Cardiomyocyte I	31408	0.945	0.015	2.84	0.04	7.27	7e-34	2.21e-32	0.97
SPHKAP	ENSG00000153820	protein_coding	0	Cardiomyocyte I	31408	0.666	0.001	1.39	0	7.27	1.96e-63	2.45e-60	0.83
GALNT17	ENSG00000185274	protein_coding	0	Cardiomyocyte I	31408	0.77	0.004	1.83	0.01	7.26	5.25e-40	3.25e-38	0.88
CMYA5	ENSG00000164309	protein_coding	0	Cardiomyocyte I	31408	0.933	0.013	2.72	0.04	7.17	2.55e-32	6.57e-31	0.96
TMEM178B	ENSG00000261115	protein_coding	0	Cardiomyocyte I	31408	0.762	0.003	1.83	0.01	7.13	4.69e-46	5.28e-44	0.88
RYR2	ENSG00000198626	protein_coding	0	Cardiomyocyte I	31408	0.997	0.078	5.3	0.25	7.13	4.9e-22	3.64e-21	0.99
NEXN	ENSG00000162614	protein_coding	0	Cardiomyocyte I	31408	0.922	0.027	2.66	0.07	7.12	2.17e-29	3.58e-28	0.95
PALLD	ENSG00000129116	protein_coding	0	Cardiomyocyte I	31408	0.96	0.044	3.29	0.12	7.11	2.33e-25	2.4e-24	0.97
MYL3	ENSG00000160808	protein_coding	0	Cardiomyocyte I	31408	0.641	0.002	1.26	0	7.09	4.55e-52	8.86e-50	0.82
MYO18B	ENSG00000133454	protein_coding	0	Cardiomyocyte I	31408	0.807	0.007	1.97	0.02	7.06	7.01e-36	2.91e-34	0.9
MYLK3	ENSG00000140795	protein_coding	0	Cardiomyocyte I	31408	0.667	0.001	1.33	0	7.03	1.02e-52	2.24e-50	0.83
NCAM1	ENSG00000149294	protein_coding	0	Cardiomyocyte I	31408	0.809	0.008	1.92	0.02	7	7.53e-40	4.6e-38	0.9
LMO7	ENSG00000136153	protein_coding	0	Cardiomyocyte I	31408	0.717	0.006	1.49	0.01	6.98	9.7e-46	1.07e-43	0.85
MYPN	ENSG00000138347	protein_coding	0	Cardiomyocyte I	31408	0.574	0.003	1.12	0.01	6.93	1.74e-58	7.82e-56	0.78
PACRG	ENSG00000112530	protein_coding	0	Cardiomyocyte I	31408	0.618	0.002	1.22	0	6.93	1.67e-59	8.15e-57	0.81
LRRTM3	ENSG00000198739	protein_coding	0	Cardiomyocyte I	31408	0.703	0.004	1.54	0.01	6.89	2.1e-38	1.09e-36	0.85
PPARGC1A	ENSG00000109819	protein_coding	0	Cardiomyocyte I	31408	0.656	0.002	1.33	0	6.86	2.84e-51	4.98e-49	0.83
PRKAA2	ENSG00000162409	protein_coding	0	Cardiomyocyte I	31408	0.603	0.001	1.15	0	6.86	1.64e-60	1.1e-57	0.8
NEBL	ENSG00000078114	protein_coding	0	Cardiomyocyte I	31408	0.951	0.019	2.89	0.06	6.85	5.06e-33	1.42e-31	0.97
LRRC2	ENSG00000163827	protein_coding	0	Cardiomyocyte I	31408	0.562	0.001	1.03	0	6.84	2.9e-60	1.82e-57	0.78
OBSCN	ENSG00000154358	protein_coding	0	Cardiomyocyte I	31408	0.824	0.008	1.98	0.02	6.83	4.22e-35	1.6e-33	0.91
MYOM3	ENSG00000142661	protein_coding	0	Cardiomyocyte I	31408	0.664	0.003	1.32	0.01	6.83	1.79e-43	1.61e-41	0.83
TNNI3	ENSG00000129991	protein_coding	0	Cardiomyocyte I	31408	0.705	0.004	1.48	0.01	6.81	9.48e-43	7.77e-41	0.85
CKMT2	ENSG00000131730	protein_coding	0	Cardiomyocyte I	31408	0.588	0.001	1.08	0	6.77	5.5e-54	1.34e-51	0.79
PPM1K	ENSG00000163644	protein_coding	0	Cardiomyocyte I	31408	0.562	0.001	1.08	0	6.77	5.54e-60	3.04e-57	0.78
SCN5A	ENSG00000183873	protein_coding	0	Cardiomyocyte I	31408	0.595	0.001	1.12	0	6.77	5.72e-48	7.38e-46	0.8
RALYL	ENSG00000184672	protein_coding	0	Cardiomyocyte I	31408	0.561	0.002	1.14	0	6.75	3.08e-55	8.99e-53	0.78
SGCG	ENSG00000102683	protein_coding	0	Cardiomyocyte I	31408	0.611	0.002	1.19	0	6.75	1.24e-55	4.01e-53	0.8
VWC2	ENSG00000188730	protein_coding	0	Cardiomyocyte I	31408	0.541	0.001	1	0	6.73	1.78e-62	1.73e-59	0.77
PLCXD3	ENSG00000182836	protein_coding	0	Cardiomyocyte I	31408	0.864	0.037	2.33	0.1	6.72	2.37e-23	2e-22	0.92
ALPK2	ENSG00000198796	protein_coding	0	Cardiomyocyte I	31408	0.529	0.001	0.94	0	6.71	5.61e-65	1.64e-61	0.76
SLC8A1	ENSG00000183023	protein_coding	0	Cardiomyocyte I	31408	0.988	0.064	4.06	0.19	6.7	3.5e-23	2.91e-22	0.99
MTUS2	ENSG00000132938	protein_coding	0	Cardiomyocyte I	31408	0.72	0.009	1.55	0.02	6.7	1.7e-46	1.96e-44	0.85
CCDC141	ENSG00000163492	protein_coding	0	Cardiomyocyte I	31408	0.744	0.024	1.62	0.07	6.61	7.13e-37	3.28e-35	0.86
ACOT11	ENSG00000162390	protein_coding	0	Cardiomyocyte I	31408	0.621	0.003	1.2	0.01	6.6	7.76e-45	7.86e-43	0.81
ADPRHL1	ENSG00000153531	protein_coding	0	Cardiomyocyte I	31408	0.622	0.002	1.19	0.01	6.58	3.25e-43	2.82e-41	0.81
ANK2	ENSG00000145362	protein_coding	0	Cardiomyocyte I	31408	0.864	0.054	2.28	0.14	6.58	3.54e-24	3.27e-23	0.91
ANO5	ENSG00000171714	protein_coding	0	Cardiomyocyte I	31408	0.539	0.001	0.97	0	6.58	2.5e-62	2.25e-59	0.77
TRIM54	ENSG00000138100	protein_coding	0	Cardiomyocyte I	31408	0.487	0.001	0.83	0	6.5	4.14e-66	1.81e-62	0.74
PPP1R12B	ENSG00000077157	protein_coding	0	Cardiomyocyte I	31408	0.94	0.028	2.94	0.07	6.49	1.79e-24	1.69e-23	0.96
WNK2	ENSG00000165238	protein_coding	0	Cardiomyocyte I	31408	0.612	0.004	1.17	0.01	6.49	1.77e-33	5.33e-32	0.8
PLN	ENSG00000198523	protein_coding	0	Cardiomyocyte I	31408	0.446	0	0.75	0	6.49	7.03e-62	5.88e-59	0.72
CCSER1	ENSG00000184305	protein_coding	0	Cardiomyocyte I	31408	0.809	0.021	2	0.05	6.49	3.52e-27	4.45e-26	0.89
SMYD1	ENSG00000115593	protein_coding	0	Cardiomyocyte I	31408	0.454	0	0.77	0	6.47	1.18e-59	6.07e-57	0.73
CACNB2	ENSG00000165995	protein_coding	0	Cardiomyocyte I	31408	0.928	0.048	2.82	0.14	6.46	2.91e-25	2.98e-24	0.94
TACC2	ENSG00000138162	protein_coding	0	Cardiomyocyte I	31408	0.797	0.015	1.82	0.04	6.46	4.46e-29	7.02e-28	0.89
SLCO5A1	ENSG00000137571	protein_coding	0	Cardiomyocyte I	31408	0.444	0.001	0.8	0	6.44	5.94e-58	2.48e-55	0.72
ANKRD1	ENSG00000148677	protein_coding	0	Cardiomyocyte I	31408	0.574	0.007	1.29	0.02	6.43	3.21e-32	8.14e-31	0.78
SRL	ENSG00000185739	protein_coding	0	Cardiomyocyte I	31408	0.601	0.003	1.12	0.01	6.43	7.89e-45	7.95e-43	0.8
MYH6	ENSG00000197616	protein_coding	0	Cardiomyocyte I	31408	0.645	0.005	1.76	0.01	6.43	5.88e-29	9.13e-28	0.82
GRAMD1B	ENSG00000023171	protein_coding	0	Cardiomyocyte I	31408	0.674	0.015	1.41	0.04	6.42	5.65e-27	6.97e-26	0.83
TMEM182	ENSG00000170417	protein_coding	0	Cardiomyocyte I	31408	0.449	0.001	0.76	0	6.42	4.27e-64	9.37e-61	0.72
FBXO40	ENSG00000163833	protein_coding	0	Cardiomyocyte I	31408	0.49	0.001	0.85	0	6.41	2.57e-62	2.25e-59	0.74
GAS2	ENSG00000148935	protein_coding	0	Cardiomyocyte I	31408	0.511	0.001	0.91	0	6.4	5.13e-60	3e-57	0.76
PPP1R1C	ENSG00000150722	protein_coding	0	Cardiomyocyte I	31408	0.45	0	0.77	0	6.4	1.1e-67	1.93e-63	0.73
EYA4	ENSG00000112319	protein_coding	0	Cardiomyocyte I	31408	0.61	0.007	1.28	0.02	6.39	2.89e-35	1.12e-33	0.8
CADPS	ENSG00000163618	protein_coding	0	Cardiomyocyte I	31408	0.465	0.001	0.83	0	6.38	4.36e-55	1.21e-52	0.73
NRAP	ENSG00000197893	protein_coding	0	Cardiomyocyte I	31408	0.565	0.003	1.08	0.01	6.37	1.07e-51	1.97e-49	0.78
STK33	ENSG00000130413	protein_coding	0	Cardiomyocyte I	31408	0.558	0.001	1.02	0	6.37	3.72e-60	2.25e-57	0.78
CASQ2	ENSG00000118729	protein_coding	0	Cardiomyocyte I	31408	0.589	0.004	1.09	0.01	6.37	7.64e-37	3.5e-35	0.79
MYOCD	ENSG00000141052	protein_coding	0	Cardiomyocyte I	31408	0.624	0.008	1.25	0.02	6.35	2.7e-40	1.74e-38	0.81
PDE4DIP	ENSG00000178104	protein_coding	0	Cardiomyocyte I	31408	0.949	0.041	2.88	0.1	6.34	1.73e-31	4.02e-30	0.96
GREB1L	ENSG00000141449	protein_coding	0	Cardiomyocyte I	31408	0.53	0.003	0.97	0.01	6.34	3.59e-55	1.02e-52	0.76
PCDH7	ENSG00000169851	protein_coding	0	Cardiomyocyte I	31408	0.777	0.039	2.1	0.11	6.34	1.03e-16	5.04e-16	0.87
PDLIM5	ENSG00000163110	protein_coding	0	Cardiomyocyte I	31408	0.941	0.03	3	0.08	6.33	4.83e-28	6.74e-27	0.96
TTN	ENSG00000155657	protein_coding	0	Cardiomyocyte I	31408	0.999	0.078	5.29	0.28	6.28	3.73e-23	3.08e-22	0.99
PEBP4	ENSG00000134020	protein_coding	0	Cardiomyocyte I	31408	0.499	0.001	0.89	0	6.27	2.06e-49	2.96e-47	0.75
DMD	ENSG00000198947	protein_coding	0	Cardiomyocyte I	31408	0.976	0.078	3.88	0.24	6.22	1.32e-23	1.14e-22	0.97
POPDC2	ENSG00000121577	protein_coding	0	Cardiomyocyte I	31408	0.441	0.001	0.73	0	6.21	1.01e-62	1.09e-59	0.72
PDE3A	ENSG00000172572	protein_coding	0	Cardiomyocyte I	31408	0.962	0.128	3.38	0.39	6.21	7.48e-20	4.59e-19	0.94
HACD1	ENSG00000165996	protein_coding	0	Cardiomyocyte I	31408	0.463	0.002	0.78	0	6.19	6.24e-64	1.09e-60	0.73
MPP3	ENSG00000161647	protein_coding	0	Cardiomyocyte I	31408	0.477	0.001	0.83	0	6.19	3.81e-42	2.99e-40	0.74
HHATL	ENSG00000010282	protein_coding	0	Cardiomyocyte I	31408	0.434	0.002	0.73	0	6.17	2.75e-55	8.18e-53	0.72
CTNND2	ENSG00000169862	protein_coding	0	Cardiomyocyte I	31408	0.532	0.003	1.05	0.01	6.17	5.82e-37	2.71e-35	0.76
RCAN2	ENSG00000172348	protein_coding	0	Cardiomyocyte I	31408	0.893	0.078	2.44	0.24	6.14	6.63e-21	4.42e-20	0.9
KLHL7	ENSG00000122550	protein_coding	0	Cardiomyocyte I	31408	0.556	0.003	1.02	0.01	6.13	1.93e-44	1.86e-42	0.78
CORIN	ENSG00000145244	protein_coding	0	Cardiomyocyte I	31408	0.453	0.003	0.85	0.01	6.13	1.13e-33	3.5e-32	0.72
FSD2	ENSG00000186628	protein_coding	0	Cardiomyocyte I	31408	0.399	0.001	0.65	0	6.1	1.01e-58	4.66e-56	0.7
MLF1	ENSG00000178053	protein_coding	0	Cardiomyocyte I	31408	0.454	0.001	0.78	0	6.09	8.02e-57	2.93e-54	0.73
SMYD2	ENSG00000143499	protein_coding	0	Cardiomyocyte I	31408	0.443	0.002	0.75	0	6.07	3.73e-51	6.22e-49	0.72
PDZRN3	ENSG00000121440	protein_coding	0	Cardiomyocyte I	31408	0.863	0.052	2.28	0.13	6.07	3.44e-21	2.36e-20	0.91
GABRB1	ENSG00000163288	protein_coding	0	Cardiomyocyte I	31408	0.401	0.004	0.67	0.01	6.07	1.51e-53	3.48e-51	0.7
NDRG4	ENSG00000103034	protein_coding	0	Cardiomyocyte I	31408	0.518	0.004	0.91	0.01	6.03	1.31e-41	9.59e-40	0.76
SYNDIG1	ENSG00000101463	protein_coding	0	Cardiomyocyte I	31408	0.446	0.005	0.76	0.01	6.03	2.31e-51	4.14e-49	0.72
DGKG	ENSG00000058866	protein_coding	0	Cardiomyocyte I	31408	0.612	0.014	1.23	0.04	6.03	2.05e-28	3e-27	0.8
PPP1R3A	ENSG00000154415	protein_coding	0	Cardiomyocyte I	31408	0.394	0	0.63	0	6.02	2.94e-67	2.58e-63	0.7
FILIP1	ENSG00000118407	protein_coding	0	Cardiomyocyte I	31408	0.876	0.068	2.31	0.18	6.02	1.08e-21	7.84e-21	0.9
SLC5A1	ENSG00000100170	protein_coding	0	Cardiomyocyte I	31408	0.418	0.001	0.69	0	6.01	2.68e-50	4.32e-48	0.71
TMEM71	ENSG00000165071	protein_coding	0	Cardiomyocyte I	31408	0.556	0.007	1.11	0.02	6.01	8.78e-31	1.8e-29	0.77
HOMER1	ENSG00000152413	protein_coding	0	Cardiomyocyte I	31408	0.547	0.006	0.99	0.02	5.99	3.02e-50	4.78e-48	0.77
RBFOX1	ENSG00000078328	protein_coding	0	Cardiomyocyte I	31408	0.813	0.038	1.97	0.1	5.99	1.1e-19	6.61e-19	0.89
PXDNL	ENSG00000147485	protein_coding	0	Cardiomyocyte I	31408	0.772	0.095	1.89	0.26	5.98	2.99e-14	1.23e-13	0.83
TMEM65	ENSG00000164983	protein_coding	0	Cardiomyocyte I	31408	0.645	0.011	1.28	0.03	5.98	1.75e-38	9.15e-37	0.82
LRRC39	ENSG00000122477	protein_coding	0	Cardiomyocyte I	31408	0.384	0	0.61	0	5.97	2.2e-55	6.76e-53	0.69
DAPK2	ENSG00000035664	protein_coding	0	Cardiomyocyte I	31408	0.678	0.009	1.4	0.02	5.97	1.48e-29	2.51e-28	0.83
MYH7B	ENSG00000078814	protein_coding	0	Cardiomyocyte I	31408	0.587	0.004	1.09	0.01	5.95	2.83e-35	1.1e-33	0.79
TBX5	ENSG00000089225	protein_coding	0	Cardiomyocyte I	31408	0.392	0.001	0.63	0	5.95	9.14e-52	1.71e-49	0.7
KIF21A	ENSG00000139116	protein_coding	0	Cardiomyocyte I	31408	0.614	0.005	1.17	0.01	5.94	7.79e-50	1.18e-47	0.8
PPP1R9A	ENSG00000158528	protein_coding	0	Cardiomyocyte I	31408	0.608	0.008	1.18	0.02	5.94	8.86e-51	1.44e-48	0.8
KCND3	ENSG00000171385	protein_coding	0	Cardiomyocyte I	31408	0.608	0.007	1.16	0.02	5.93	8.16e-35	2.98e-33	0.8
PKIA	ENSG00000171033	protein_coding	0	Cardiomyocyte I	31408	0.366	0.001	0.58	0	5.93	4.49e-54	1.11e-51	0.68
MPC1	ENSG00000060762	protein_coding	0	Cardiomyocyte I	31408	0.427	0.003	0.69	0.01	5.89	3.95e-58	1.69e-55	0.71
KCNN2	ENSG00000080709	protein_coding	0	Cardiomyocyte I	31408	0.402	0.002	0.69	0	5.88	9.17e-41	6.12e-39	0.7
FYB2	ENSG00000187889	protein_coding	0	Cardiomyocyte I	31408	0.374	0	0.64	0	5.88	1.6e-51	2.92e-49	0.69
ALPK3	ENSG00000136383	protein_coding	0	Cardiomyocyte I	31408	0.521	0.005	0.93	0.01	5.87	2.9e-48	3.91e-46	0.76
RBM24	ENSG00000112183	protein_coding	0	Cardiomyocyte I	31408	0.401	0.001	0.65	0	5.87	2.99e-58	1.31e-55	0.7
KBTBD12	ENSG00000187715	protein_coding	0	Cardiomyocyte I	31408	0.396	0.002	0.65	0	5.86	7.65e-54	1.79e-51	0.7
CFAP61	ENSG00000089101	protein_coding	0	Cardiomyocyte I	31408	0.363	0	0.59	0	5.84	4.27e-57	1.66e-54	0.68
B4GALNT3	ENSG00000139044	protein_coding	0	Cardiomyocyte I	31408	0.436	0.004	0.74	0.01	5.84	2.35e-41	1.66e-39	0.72
FAM160A1	ENSG00000164142	protein_coding	0	Cardiomyocyte I	31408	0.402	0.001	0.67	0	5.82	1.2e-57	4.8e-55	0.7
BCO2	ENSG00000197580	protein_coding	0	Cardiomyocyte I	31408	0.515	0.012	0.91	0.03	5.82	2.02e-33	6e-32	0.75
FBN2	ENSG00000138829	protein_coding	0	Cardiomyocyte I	31408	0.449	0.006	0.84	0.01	5.82	2.24e-30	4.33e-29	0.72
ADAM23	ENSG00000114948	protein_coding	0	Cardiomyocyte I	31408	0.448	0.005	0.75	0.01	5.82	5.55e-44	5.15e-42	0.72
TRIM63	ENSG00000158022	protein_coding	0	Cardiomyocyte I	31408	0.351	0.001	0.55	0	5.81	7.36e-54	1.74e-51	0.68
CASZ1	ENSG00000130940	protein_coding	0	Cardiomyocyte I	31408	0.506	0.004	0.89	0.01	5.8	6.51e-42	4.9e-40	0.75
THSD4	ENSG00000187720	protein_coding	0	Cardiomyocyte I	31408	0.885	0.052	2.4	0.14	5.78	1.64e-20	1.06e-19	0.92
CSRP3	ENSG00000129170	protein_coding	0	Cardiomyocyte I	31408	0.341	0	0.54	0	5.78	2.49e-64	6.23e-61	0.67
PPP1R14C	ENSG00000198729	protein_coding	0	Cardiomyocyte I	31408	0.327	0	0.51	0	5.77	2.08e-61	1.59e-58	0.66
TXLNB	ENSG00000164440	protein_coding	0	Cardiomyocyte I	31408	0.347	0.001	0.54	0	5.77	7.87e-62	6.28e-59	0.67
RNF150	ENSG00000170153	protein_coding	0	Cardiomyocyte I	31408	0.765	0.043	1.77	0.12	5.76	8.05e-33	2.2e-31	0.85
DUSP27	ENSG00000198842	protein_coding	0	Cardiomyocyte I	31408	0.323	0.001	0.52	0	5.75	8.01e-55	2.16e-52	0.66
SLC25A36	ENSG00000114120	protein_coding	0	Cardiomyocyte I	31408	0.592	0.008	1.1	0.02	5.75	5.43e-41	3.69e-39	0.79
EFNA5	ENSG00000184349	protein_coding	0	Cardiomyocyte I	31408	0.824	0.021	2.05	0.06	5.74	1.74e-32	4.55e-31	0.9
XIRP2	ENSG00000163092	protein_coding	0	Cardiomyocyte I	31408	0.485	0.007	0.91	0.02	5.73	4.22e-41	2.91e-39	0.74
PDE7A	ENSG00000205268	protein_coding	0	Cardiomyocyte I	31408	0.825	0.033	2.01	0.08	5.72	6.41e-21	4.28e-20	0.9
SNRPN	ENSG00000128739	protein_coding	0	Cardiomyocyte I	31408	0.339	0.001	0.55	0	5.7	1.85e-55	5.8e-53	0.67
ASB18	ENSG00000182177	protein_coding	0	Cardiomyocyte I	31408	0.338	0.001	0.56	0	5.7	8.42e-64	1.34e-60	0.67
JPH2	ENSG00000149596	protein_coding	0	Cardiomyocyte I	31408	0.496	0.005	0.86	0.01	5.69	1.13e-42	9.15e-41	0.74
TBC1D4	ENSG00000136111	protein_coding	0	Cardiomyocyte I	31408	0.766	0.047	1.71	0.11	5.68	6.01e-24	5.41e-23	0.86
NALCN	ENSG00000102452	protein_coding	0	Cardiomyocyte I	31408	0.385	0.006	0.63	0.01	5.68	3.19e-39	1.79e-37	0.69
DOCK3	ENSG00000088538	protein_coding	0	Cardiomyocyte I	31408	0.53	0.005	0.95	0.01	5.67	5.24e-50	8.13e-48	0.76
KLHL31	ENSG00000124743	protein_coding	0	Cardiomyocyte I	31408	0.404	0.001	0.65	0	5.67	2.55e-55	7.71e-53	0.7
CACNA1C	ENSG00000151067	protein_coding	0	Cardiomyocyte I	31408	0.985	0.223	3.84	0.75	5.65	6.1e-21	4.09e-20	0.93
GOT1	ENSG00000120053	protein_coding	0	Cardiomyocyte I	31408	0.375	0.001	0.6	0	5.65	7.38e-50	1.13e-47	0.69
RNF207	ENSG00000158286	protein_coding	0	Cardiomyocyte I	31408	0.353	0.001	0.55	0	5.62	4.91e-50	7.7e-48	0.68
SMPX	ENSG00000091482	protein_coding	0	Cardiomyocyte I	31408	0.297	0	0.45	0	5.61	1.57e-66	9.19e-63	0.65
MAPK4	ENSG00000141639	protein_coding	0	Cardiomyocyte I	31408	0.335	0.002	0.54	0.01	5.59	2.66e-43	2.33e-41	0.67
ATP2A2	ENSG00000174437	protein_coding	0	Cardiomyocyte I	31408	0.784	0.018	1.84	0.04	5.58	2.94e-20	1.86e-19	0.88
KCNMB2	ENSG00000197584	protein_coding	0	Cardiomyocyte I	31408	0.575	0.041	1.24	0.11	5.56	1.93e-21	1.36e-20	0.76
LMOD2	ENSG00000170807	protein_coding	0	Cardiomyocyte I	31408	0.348	0.001	0.57	0	5.56	1.86e-52	3.88e-50	0.67
MYH7	ENSG00000092054	protein_coding	0	Cardiomyocyte I	31408	0.847	0.018	2.06	0.05	5.55	1.76e-28	2.6e-27	0.91
PATJ	ENSG00000132849	protein_coding	0	Cardiomyocyte I	31408	0.721	0.022	1.52	0.05	5.53	1.59e-32	4.21e-31	0.85
USP28	ENSG00000048028	protein_coding	0	Cardiomyocyte I	31408	0.425	0.004	0.7	0.01	5.52	8.44e-40	5.14e-38	0.71
ASB15	ENSG00000146809	protein_coding	0	Cardiomyocyte I	31408	0.315	0	0.48	0	5.52	5.36e-60	3.03e-57	0.66
RAMP1	ENSG00000132329	protein_coding	0	Cardiomyocyte I	31408	0.364	0.001	0.58	0	5.51	6.7e-48	8.45e-46	0.68
MITF	ENSG00000187098	protein_coding	0	Cardiomyocyte I	31408	0.788	0.037	1.83	0.09	5.51	2.43e-24	2.28e-23	0.87
DTNA	ENSG00000134769	protein_coding	0	Cardiomyocyte I	31408	0.854	0.052	2.17	0.14	5.5	1.31e-22	1.03e-21	0.9
TMEM38B	ENSG00000095209	protein_coding	0	Cardiomyocyte I	31408	0.294	0.002	0.44	0	5.5	2.55e-53	5.73e-51	0.65
ATP1B1	ENSG00000143153	protein_coding	0	Cardiomyocyte I	31408	0.447	0.007	0.75	0.02	5.5	4.12e-39	2.28e-37	0.72
FABP3	ENSG00000121769	protein_coding	0	Cardiomyocyte I	31408	0.276	0	0.42	0	5.5	1.04e-60	7.57e-58	0.64
BCL11A	ENSG00000119866	protein_coding	0	Cardiomyocyte I	31408	0.307	0.001	0.47	0	5.48	1.49e-52	3.14e-50	0.65
NCKAP5	ENSG00000176771	protein_coding	0	Cardiomyocyte I	31408	0.597	0.025	1.19	0.06	5.45	7.06e-23	5.68e-22	0.78
ATP1A3	ENSG00000105409	protein_coding	0	Cardiomyocyte I	31408	0.361	0.001	0.59	0	5.45	3.41e-39	1.9e-37	0.68
DES	ENSG00000175084	protein_coding	0	Cardiomyocyte I	31408	0.525	0.004	0.93	0.01	5.45	2.55e-33	7.45e-32	0.76
TRIM55	ENSG00000147573	protein_coding	0	Cardiomyocyte I	31408	0.314	0.001	0.47	0	5.44	5.09e-63	5.96e-60	0.66
USP13	ENSG00000058056	protein_coding	0	Cardiomyocyte I	31408	0.493	0.005	0.84	0.01	5.43	4.31e-42	3.36e-40	0.74
SLC25A4	ENSG00000151729	protein_coding	0	Cardiomyocyte I	31408	0.307	0	0.46	0	5.42	1.81e-49	2.64e-47	0.65
MDH1	ENSG00000014641	protein_coding	0	Cardiomyocyte I	31408	0.317	0.001	0.47	0	5.42	5.82e-60	3.09e-57	0.66
CKM	ENSG00000104879	protein_coding	0	Cardiomyocyte I	31408	0.274	0	0.42	0	5.42	1.16e-56	4.07e-54	0.64
HSPB7	ENSG00000173641	protein_coding	0	Cardiomyocyte I	31408	0.275	0.001	0.41	0	5.41	2.43e-54	6.18e-52	0.64
ADRA1A	ENSG00000120907	protein_coding	0	Cardiomyocyte I	31408	0.468	0.006	0.82	0.01	5.39	3.38e-48	4.43e-46	0.73
USH2A	ENSG00000042781	protein_coding	0	Cardiomyocyte I	31408	0.261	0	0.41	0	5.38	3.69e-56	1.25e-53	0.63
RPL3L	ENSG00000140986	protein_coding	0	Cardiomyocyte I	31408	0.288	0.001	0.43	0	5.37	2.53e-52	5.17e-50	0.64
ROR1	ENSG00000185483	protein_coding	0	Cardiomyocyte I	31408	0.775	0.06	1.81	0.15	5.36	1.47e-25	1.55e-24	0.85
RETREG1	ENSG00000154153	protein_coding	0	Cardiomyocyte I	31408	0.543	0.007	0.97	0.01	5.34	1.14e-47	1.41e-45	0.77
NEK10	ENSG00000163491	protein_coding	0	Cardiomyocyte I	31408	0.41	0.006	0.69	0.01	5.34	8.57e-31	1.76e-29	0.7
ANKRD2	ENSG00000165887	protein_coding	0	Cardiomyocyte I	31408	0.286	0.001	0.52	0	5.34	7.14e-35	2.64e-33	0.64
GMPR	ENSG00000137198	protein_coding	0	Cardiomyocyte I	31408	0.379	0.004	0.61	0.01	5.34	1.34e-46	1.57e-44	0.69
TMEM116	ENSG00000198270	protein_coding	0	Cardiomyocyte I	31408	0.332	0.001	0.51	0	5.34	8.76e-49	1.24e-46	0.67
CYP2J2	ENSG00000134716	protein_coding	0	Cardiomyocyte I	31408	0.286	0.001	0.45	0	5.33	3.19e-52	6.36e-50	0.64
SLC4A3	ENSG00000114923	protein_coding	0	Cardiomyocyte I	31408	0.308	0.001	0.48	0	5.31	5.77e-48	7.39e-46	0.65
SLC41A1	ENSG00000133065	protein_coding	0	Cardiomyocyte I	31408	0.339	0.002	0.53	0	5.3	1.33e-41	9.66e-40	0.67
CSDC2	ENSG00000172346	protein_coding	0	Cardiomyocyte I	31408	0.337	0.002	0.53	0.01	5.3	2.3e-34	7.9e-33	0.67
HADHB	ENSG00000138029	protein_coding	0	Cardiomyocyte I	31408	0.515	0.008	0.9	0.02	5.28	7.34e-30	1.31e-28	0.75
PDE1C	ENSG00000154678	protein_coding	0	Cardiomyocyte I	31408	0.889	0.169	2.39	0.56	5.28	1.63e-18	8.97e-18	0.82
PLIN5	ENSG00000214456	protein_coding	0	Cardiomyocyte I	31408	0.491	0.008	0.88	0.02	5.27	5.74e-32	1.4e-30	0.74
PLCL1	ENSG00000115896	protein_coding	0	Cardiomyocyte I	31408	0.924	0.131	2.78	0.43	5.27	1.24e-14	5.26e-14	0.88
CADM1	ENSG00000182985	protein_coding	0	Cardiomyocyte I	31408	0.479	0.021	0.85	0.05	5.24	1.05e-30	2.13e-29	0.73
LTBP1	ENSG00000049323	protein_coding	0	Cardiomyocyte I	31408	0.769	0.166	1.76	0.46	5.22	9.43e-07	2.29e-06	0.77
COBL	ENSG00000106078	protein_coding	0	Cardiomyocyte I	31408	0.392	0.003	0.63	0.01	5.2	2.75e-52	5.55e-50	0.69
MROH7	ENSG00000184313	protein_coding	0	Cardiomyocyte I	31408	0.357	0.003	0.59	0.01	5.2	9.72e-44	8.88e-42	0.68
PLEKHA5	ENSG00000052126	protein_coding	0	Cardiomyocyte I	31408	0.875	0.189	2.29	0.53	5.2	2.86e-22	2.17e-21	0.83
SLC16A7	ENSG00000118596	protein_coding	0	Cardiomyocyte I	31408	0.68	0.026	1.4	0.06	5.18	3.1e-30	5.89e-29	0.82
IL1RAPL1	ENSG00000169306	protein_coding	0	Cardiomyocyte I	31408	0.797	0.152	2.09	0.43	5.18	1.33e-08	3.73e-08	0.81
DSP	ENSG00000096696	protein_coding	0	Cardiomyocyte I	31408	0.297	0.001	0.46	0	5.16	9.27e-49	1.29e-46	0.65
SLC27A6	ENSG00000113396	protein_coding	0	Cardiomyocyte I	31408	0.258	0.001	0.4	0	5.15	2.02e-45	2.14e-43	0.63
LAPTM4B	ENSG00000104341	protein_coding	0	Cardiomyocyte I	31408	0.373	0.007	0.59	0.02	5.14	2.43e-38	1.25e-36	0.68
MGAT4C	ENSG00000182050	protein_coding	0	Cardiomyocyte I	31408	0.417	0.01	0.73	0.02	5.13	8.51e-31	1.76e-29	0.7
TENT5A	ENSG00000112773	protein_coding	0	Cardiomyocyte I	31408	0.616	0.066	1.25	0.17	5.13	1.34e-26	1.59e-25	0.77
EYA1	ENSG00000104313	protein_coding	0	Cardiomyocyte I	31408	0.322	0.004	0.5	0.01	5.11	4.9e-34	1.59e-32	0.66
SH3RF2	ENSG00000156463	protein_coding	0	Cardiomyocyte I	31408	0.313	0.003	0.49	0.01	5.11	3.71e-41	2.57e-39	0.65
TOGARAM2	ENSG00000189350	protein_coding	0	Cardiomyocyte I	31408	0.279	0.001	0.45	0	5.1	2.83e-40	1.81e-38	0.64
NDRG3	ENSG00000101079	protein_coding	0	Cardiomyocyte I	31408	0.375	0.007	0.6	0.02	5.1	5.78e-38	2.86e-36	0.68
PIP5K1B	ENSG00000107242	protein_coding	0	Cardiomyocyte I	31408	0.594	0.024	1.11	0.07	5.1	1.53e-35	6.1e-34	0.78
MACROD2	ENSG00000172264	protein_coding	0	Cardiomyocyte I	31408	0.565	0.017	1.12	0.04	5.09	6.21e-27	7.64e-26	0.77
TRIQK	ENSG00000205133	protein_coding	0	Cardiomyocyte I	31408	0.448	0.009	0.78	0.02	5.08	5.22e-31	1.12e-29	0.72
PDK4	ENSG00000004799	protein_coding	0	Cardiomyocyte I	31408	0.671	0.037	1.55	0.09	5.04	6.39e-13	2.41e-12	0.81
EXOG	ENSG00000157036	protein_coding	0	Cardiomyocyte I	31408	0.35	0.006	0.54	0.02	5.02	7.42e-37	3.41e-35	0.67
GPD1L	ENSG00000152642	protein_coding	0	Cardiomyocyte I	31408	0.341	0.002	0.53	0	5.02	7.94e-35	2.91e-33	0.67
DCP1B	ENSG00000151065	protein_coding	0	Cardiomyocyte I	31408	0.484	0.013	0.86	0.03	5	7.95e-22	5.81e-21	0.73
FAM189A2	ENSG00000135063	protein_coding	0	Cardiomyocyte I	31408	0.33	0.004	0.51	0.01	4.99	1.75e-33	5.3e-32	0.66
CAMK2B	ENSG00000058404	protein_coding	0	Cardiomyocyte I	31408	0.282	0.002	0.43	0	4.99	2.46e-45	2.58e-43	0.64
PCDH9	ENSG00000184226	protein_coding	0	Cardiomyocyte I	31408	0.848	0.222	2.29	0.66	4.95	0.000203	0.000393	0.79
XPR1	ENSG00000143324	protein_coding	0	Cardiomyocyte I	31408	0.765	0.042	1.77	0.12	4.95	1.65e-21	1.18e-20	0.85
CHPT1	ENSG00000111666	protein_coding	0	Cardiomyocyte I	31408	0.603	0.022	1.14	0.05	4.94	1.54e-30	3.06e-29	0.79
MRAS	ENSG00000158186	protein_coding	0	Cardiomyocyte I	31408	0.366	0.007	0.58	0.01	4.94	1.62e-39	9.53e-38	0.68
ANK3	ENSG00000151150	protein_coding	0	Cardiomyocyte I	31408	0.758	0.033	1.7	0.1	4.94	1.34e-19	8.04e-19	0.86
AQP7	ENSG00000165269	protein_coding	0	Cardiomyocyte I	31408	0.476	0.016	0.81	0.04	4.93	2.41e-29	3.94e-28	0.73
GRIP2	ENSG00000144596	protein_coding	0	Cardiomyocyte I	31408	0.383	0.006	0.63	0.02	4.92	1.09e-29	1.89e-28	0.69
CPEB4	ENSG00000113742	protein_coding	0	Cardiomyocyte I	31408	0.705	0.038	1.51	0.09	4.92	1.36e-21	9.8e-21	0.83
TNNT1	ENSG00000105048	protein_coding	0	Cardiomyocyte I	31408	0.27	0.002	0.43	0	4.91	9.36e-40	5.66e-38	0.63
INPP4B	ENSG00000109452	protein_coding	0	Cardiomyocyte I	31408	0.77	0.107	1.86	0.34	4.9	9.1e-20	5.53e-19	0.81
LARGE1	ENSG00000133424	protein_coding	0	Cardiomyocyte I	31408	0.927	0.081	2.78	0.21	4.89	2.84e-19	1.66e-18	0.94
CAP2	ENSG00000112186	protein_coding	0	Cardiomyocyte I	31408	0.445	0.011	0.74	0.02	4.88	2.77e-32	7.11e-31	0.72
PHACTR1	ENSG00000112137	protein_coding	0	Cardiomyocyte I	31408	0.757	0.038	1.75	0.1	4.87	6.03e-18	3.18e-17	0.86
NCEH1	ENSG00000144959	protein_coding	0	Cardiomyocyte I	31408	0.51	0.016	0.91	0.04	4.87	9.93e-29	1.51e-27	0.74
MAOB	ENSG00000069535	protein_coding	0	Cardiomyocyte I	31408	0.334	0.005	0.52	0.01	4.84	8.7e-48	1.09e-45	0.66
FBXO32	ENSG00000156804	protein_coding	0	Cardiomyocyte I	31408	0.454	0.011	0.79	0.03	4.82	3.67e-26	4.15e-25	0.72
ABLIM1	ENSG00000099204	protein_coding	0	Cardiomyocyte I	31408	0.969	0.196	3.26	0.62	4.81	6.27e-20	3.86e-19	0.91
FRK	ENSG00000111816	protein_coding	0	Cardiomyocyte I	31408	0.331	0.008	0.52	0.02	4.79	2.22e-31	5.05e-30	0.66
EMC10	ENSG00000161671	protein_coding	0	Cardiomyocyte I	31408	0.446	0.009	0.83	0.02	4.76	2.4e-19	1.42e-18	0.72
KLHL24	ENSG00000114796	protein_coding	0	Cardiomyocyte I	31408	0.573	0.027	1.06	0.06	4.74	4.47e-21	3.04e-20	0.77
LPL	ENSG00000175445	protein_coding	0	Cardiomyocyte I	31408	0.53	0.028	1.02	0.08	4.73	1.42e-22	1.11e-21	0.75
VIPR2	ENSG00000106018	protein_coding	0	Cardiomyocyte I	31408	0.357	0.021	0.57	0.05	4.73	2.65e-30	5.07e-29	0.67
SOX6	ENSG00000110693	protein_coding	0	Cardiomyocyte I	31408	0.803	0.143	1.9	0.39	4.68	3.64e-21	2.49e-20	0.81
REEP1	ENSG00000068615	protein_coding	0	Cardiomyocyte I	31408	0.343	0.006	0.53	0.02	4.68	2.84e-34	9.55e-33	0.67
ETFDH	ENSG00000171503	protein_coding	0	Cardiomyocyte I	31408	0.418	0.01	0.68	0.02	4.67	5.27e-32	1.3e-30	0.7
BZW2	ENSG00000136261	protein_coding	0	Cardiomyocyte I	31408	0.34	0.012	0.53	0.03	4.67	1.68e-25	1.77e-24	0.66
SNTA1	ENSG00000101400	protein_coding	0	Cardiomyocyte I	31408	0.257	0.003	0.38	0.01	4.66	2.4e-38	1.24e-36	0.63
MYH14	ENSG00000105357	protein_coding	0	Cardiomyocyte I	31408	0.283	0.002	0.43	0	4.64	4.4e-41	3.03e-39	0.64
GPAT3	ENSG00000138678	protein_coding	0	Cardiomyocyte I	31408	0.364	0.005	0.6	0.01	4.63	2.92e-31	6.47e-30	0.68
SYNPO2	ENSG00000172403	protein_coding	0	Cardiomyocyte I	31408	0.822	0.233	2.03	0.68	4.63	9.44e-13	3.53e-12	0.76
ATP1A2	ENSG00000018625	protein_coding	0	Cardiomyocyte I	31408	0.35	0.013	0.56	0.03	4.62	1.19e-27	1.59e-26	0.67
NLGN1	ENSG00000169760	protein_coding	0	Cardiomyocyte I	31408	0.798	0.102	1.96	0.29	4.61	5.5e-20	3.41e-19	0.83
SORBS1	ENSG00000095637	protein_coding	0	Cardiomyocyte I	31408	0.957	0.139	3.02	0.42	4.58	1.01e-12	3.76e-12	0.92
VWA8	ENSG00000102763	protein_coding	0	Cardiomyocyte I	31408	0.771	0.044	1.72	0.11	4.58	2.02e-24	1.9e-23	0.86
SVIL	ENSG00000197321	protein_coding	0	Cardiomyocyte I	31408	0.837	0.14	2.04	0.38	4.56	9.59e-11	3.15e-10	0.83
SLC16A1	ENSG00000155380	protein_coding	0	Cardiomyocyte I	31408	0.254	0.002	0.37	0	4.55	9.15e-46	1.02e-43	0.63
ACO2	ENSG00000100412	protein_coding	0	Cardiomyocyte I	31408	0.541	0.013	0.95	0.03	4.55	2.42e-31	5.5e-30	0.76
NNT	ENSG00000112992	protein_coding	0	Cardiomyocyte I	31408	0.587	0.019	1.09	0.04	4.54	1.85e-25	1.93e-24	0.78
PLPP7	ENSG00000160539	protein_coding	0	Cardiomyocyte I	31408	0.263	0.007	0.39	0.02	4.54	6.56e-34	2.09e-32	0.63
UQCRH	ENSG00000173660	protein_coding	0	Cardiomyocyte I	31408	0.286	0.005	0.43	0.01	4.54	5.35e-34	1.73e-32	0.64
TNIK	ENSG00000154310	protein_coding	0	Cardiomyocyte I	31408	0.626	0.034	1.22	0.08	4.51	3.53e-17	1.77e-16	0.79
TPM1	ENSG00000140416	protein_coding	0	Cardiomyocyte I	31408	0.781	0.043	1.72	0.11	4.51	9.62e-24	8.47e-23	0.86
C6	ENSG00000039537	protein_coding	0	Cardiomyocyte I	31408	0.328	0.017	0.53	0.04	4.5	5.02e-25	5.02e-24	0.65
SLC1A3	ENSG00000079215	protein_coding	0	Cardiomyocyte I	31408	0.63	0.059	1.24	0.17	4.5	9.41e-19	5.3e-18	0.77
PPP2R3A	ENSG00000073711	protein_coding	0	Cardiomyocyte I	31408	0.653	0.076	1.29	0.19	4.49	4.17e-27	5.22e-26	0.78
SPTB	ENSG00000070182	protein_coding	0	Cardiomyocyte I	31408	0.292	0.004	0.44	0.01	4.46	1.32e-36	6e-35	0.64
DTWD2	ENSG00000169570	protein_coding	0	Cardiomyocyte I	31408	0.3	0.006	0.45	0.01	4.46	2.31e-42	1.83e-40	0.65
PDLIM3	ENSG00000154553	protein_coding	0	Cardiomyocyte I	31408	0.431	0.053	0.77	0.13	4.45	1.48e-18	8.18e-18	0.68
MEIS1	ENSG00000143995	protein_coding	0	Cardiomyocyte I	31408	0.463	0.043	0.78	0.1	4.42	1.18e-25	1.26e-24	0.7
TMEFF2	ENSG00000144339	protein_coding	0	Cardiomyocyte I	31408	0.32	0.012	0.51	0.03	4.4	9.72e-32	2.32e-30	0.65
CPVL	ENSG00000106066	protein_coding	0	Cardiomyocyte I	31408	0.432	0.041	0.75	0.11	4.39	1.49e-28	2.23e-27	0.69
ASAH1	ENSG00000104763	protein_coding	0	Cardiomyocyte I	31408	0.424	0.021	0.69	0.05	4.38	2.53e-31	5.69e-30	0.7
GCNT2	ENSG00000111846	protein_coding	0	Cardiomyocyte I	31408	0.5	0.021	0.88	0.05	4.36	4.55e-29	7.15e-28	0.74
ADCY5	ENSG00000173175	protein_coding	0	Cardiomyocyte I	31408	0.479	0.053	0.85	0.15	4.36	9.22e-36	3.79e-34	0.7
PGM1	ENSG00000079739	protein_coding	0	Cardiomyocyte I	31408	0.259	0.004	0.38	0.01	4.36	1.63e-44	1.6e-42	0.63
SEMA5A	ENSG00000112902	protein_coding	0	Cardiomyocyte I	31408	0.58	0.084	1.09	0.25	4.34	5.36e-28	7.4e-27	0.73
PSD3	ENSG00000156011	protein_coding	0	Cardiomyocyte I	31408	0.883	0.163	2.37	0.43	4.34	8.88e-14	3.54e-13	0.86
FAM107A	ENSG00000168309	protein_coding	0	Cardiomyocyte I	31408	0.286	0.014	0.45	0.04	4.32	1.27e-27	1.69e-26	0.63
COL4A5	ENSG00000188153	protein_coding	0	Cardiomyocyte I	31408	0.339	0.024	0.52	0.06	4.31	3.67e-24	3.38e-23	0.65
HSDL2	ENSG00000119471	protein_coding	0	Cardiomyocyte I	31408	0.568	0.025	1.04	0.06	4.3	5.38e-22	3.98e-21	0.77
NRG2	ENSG00000158458	protein_coding	0	Cardiomyocyte I	31408	0.323	0.009	0.51	0.02	4.29	9.72e-25	9.45e-24	0.66
AIG1	ENSG00000146416	protein_coding	0	Cardiomyocyte I	31408	0.532	0.022	0.96	0.05	4.28	1.34e-25	1.42e-24	0.75
MFN2	ENSG00000116688	protein_coding	0	Cardiomyocyte I	31408	0.275	0.005	0.42	0.01	4.27	1.02e-28	1.54e-27	0.63
ADHFE1	ENSG00000147576	protein_coding	0	Cardiomyocyte I	31408	0.302	0.013	0.46	0.03	4.26	9.6e-28	1.29e-26	0.64
ETV1	ENSG00000006468	protein_coding	0	Cardiomyocyte I	31408	0.28	0.022	0.43	0.05	4.22	7.35e-21	4.88e-20	0.63
CHST9	ENSG00000154080	protein_coding	0	Cardiomyocyte I	31408	0.261	0.011	0.42	0.03	4.22	2.23e-19	1.32e-18	0.62
ACSS3	ENSG00000111058	protein_coding	0	Cardiomyocyte I	31408	0.561	0.085	1.03	0.21	4.2	1.25e-37	6.03e-36	0.72
COX10	ENSG00000006695	protein_coding	0	Cardiomyocyte I	31408	0.375	0.014	0.59	0.03	4.19	2.37e-25	2.44e-24	0.68
RARB	ENSG00000077092	protein_coding	0	Cardiomyocyte I	31408	0.421	0.019	0.69	0.05	4.18	7.5e-20	4.6e-19	0.7
TBX20	ENSG00000164532	protein_coding	0	Cardiomyocyte I	31408	0.362	0.085	0.58	0.22	4.18	2.7e-28	3.88e-27	0.63
STARD7	ENSG00000084090	protein_coding	0	Cardiomyocyte I	31408	0.264	0.006	0.4	0.01	4.16	2.05e-24	1.93e-23	0.63
KLHL3	ENSG00000146021	protein_coding	0	Cardiomyocyte I	31408	0.307	0.013	0.47	0.03	4.16	8.13e-21	5.37e-20	0.65
KANK1	ENSG00000107104	protein_coding	0	Cardiomyocyte I	31408	0.799	0.144	1.86	0.38	4.15	1.15e-23	9.99e-23	0.81
TPM2	ENSG00000198467	protein_coding	0	Cardiomyocyte I	31408	0.343	0.016	0.55	0.04	4.14	5.92e-25	5.9e-24	0.66
ADGRA3	ENSG00000152990	protein_coding	0	Cardiomyocyte I	31408	0.361	0.03	0.56	0.07	4.13	4.17e-30	7.76e-29	0.66
NIPSNAP2	ENSG00000146729	protein_coding	0	Cardiomyocyte I	31408	0.352	0.019	0.55	0.04	4.09	7.11e-26	7.76e-25	0.66
PPP1R13L	ENSG00000104881	protein_coding	0	Cardiomyocyte I	31408	0.363	0.016	0.57	0.04	4.08	6.68e-25	6.64e-24	0.67
DYNC1I1	ENSG00000158560	protein_coding	0	Cardiomyocyte I	31408	0.501	0.065	0.89	0.17	4.07	1.2e-19	7.19e-19	0.71
AGBL4	ENSG00000186094	protein_coding	0	Cardiomyocyte I	31408	0.262	0.009	0.44	0.02	4.07	8.87e-24	7.82e-23	0.63
ADCY6	ENSG00000174233	protein_coding	0	Cardiomyocyte I	31408	0.459	0.038	0.77	0.1	4.07	4.9e-29	7.68e-28	0.7
ABCC5	ENSG00000114770	protein_coding	0	Cardiomyocyte I	31408	0.468	0.031	0.79	0.08	4.06	1.12e-24	1.08e-23	0.71
HOOK2	ENSG00000095066	protein_coding	0	Cardiomyocyte I	31408	0.46	0.022	0.77	0.05	4.05	6.72e-27	8.24e-26	0.72
MICAL3	ENSG00000243156	protein_coding	0	Cardiomyocyte I	31408	0.677	0.048	1.35	0.12	4.05	7.42e-24	6.61e-23	0.81
BSG	ENSG00000172270	protein_coding	0	Cardiomyocyte I	31408	0.275	0.007	0.42	0.02	4.02	4.13e-24	3.77e-23	0.63
ZNF106	ENSG00000103994	protein_coding	0	Cardiomyocyte I	31408	0.539	0.046	0.96	0.11	4	1.67e-21	1.19e-20	0.74
NUDT4	ENSG00000173598	protein_coding	0	Cardiomyocyte I	31408	0.421	0.02	0.7	0.05	3.99	2.34e-16	1.11e-15	0.7
MAP3K20	ENSG00000091436	protein_coding	0	Cardiomyocyte I	31408	0.65	0.083	1.27	0.22	3.98	1.74e-19	1.03e-18	0.77
TMEM164	ENSG00000157600	protein_coding	0	Cardiomyocyte I	31408	0.485	0.03	0.85	0.07	3.96	1.02e-20	6.67e-20	0.72
LRRFIP2	ENSG00000093167	protein_coding	0	Cardiomyocyte I	31408	0.719	0.056	1.5	0.13	3.96	8.51e-19	4.82e-18	0.82
GNG7	ENSG00000176533	protein_coding	0	Cardiomyocyte I	31408	0.387	0.013	0.64	0.03	3.96	1.77e-16	8.48e-16	0.69
PRDM16	ENSG00000142611	protein_coding	0	Cardiomyocyte I	31408	0.551	0.024	1.01	0.06	3.95	6.38e-14	2.57e-13	0.76
SLC38A1	ENSG00000111371	protein_coding	0	Cardiomyocyte I	31408	0.361	0.015	0.57	0.04	3.95	9.36e-18	4.88e-17	0.67
PTPN3	ENSG00000070159	protein_coding	0	Cardiomyocyte I	31408	0.319	0.012	0.49	0.03	3.95	9.11e-18	4.76e-17	0.65
PPP1R13B	ENSG00000088808	protein_coding	0	Cardiomyocyte I	31408	0.667	0.092	1.34	0.26	3.94	3.49e-25	3.55e-24	0.77
CPED1	ENSG00000106034	protein_coding	0	Cardiomyocyte I	31408	0.623	0.086	1.22	0.21	3.94	8.98e-17	4.39e-16	0.75
PROX1	ENSG00000117707	protein_coding	0	Cardiomyocyte I	31408	0.273	0.008	0.41	0.02	3.93	1.83e-21	1.29e-20	0.63
MAST4	ENSG00000069020	protein_coding	0	Cardiomyocyte I	31408	0.903	0.108	2.55	0.3	3.93	1.31e-17	6.77e-17	0.9
NHLRC2	ENSG00000196865	protein_coding	0	Cardiomyocyte I	31408	0.426	0.023	0.7	0.05	3.93	2.03e-23	1.73e-22	0.7
B3GLCT	ENSG00000187676	protein_coding	0	Cardiomyocyte I	31408	0.291	0.017	0.44	0.04	3.91	4.51e-20	2.81e-19	0.64
ITGA7	ENSG00000135424	protein_coding	0	Cardiomyocyte I	31408	0.363	0.045	0.58	0.12	3.91	1.4e-34	4.93e-33	0.65
IQCJ-SCHIP1	ENSG00000283154	protein_coding	0	Cardiomyocyte I	31408	0.504	0.031	0.94	0.07	3.91	4.33e-18	2.32e-17	0.73
SAMD12	ENSG00000177570	protein_coding	0	Cardiomyocyte I	31408	0.444	0.03	0.8	0.08	3.9	2.13e-30	4.15e-29	0.7
PPTC7	ENSG00000196850	protein_coding	0	Cardiomyocyte I	31408	0.298	0.014	0.45	0.03	3.89	1.41e-22	1.1e-21	0.64
SHROOM3	ENSG00000138771	protein_coding	0	Cardiomyocyte I	31408	0.376	0.049	0.61	0.12	3.88	9.04e-22	6.57e-21	0.66
SAMD4A	ENSG00000020577	protein_coding	0	Cardiomyocyte I	31408	0.84	0.128	2.08	0.33	3.87	1.62e-15	7.29e-15	0.85
PYGB	ENSG00000100994	protein_coding	0	Cardiomyocyte I	31408	0.294	0.013	0.45	0.03	3.86	3e-24	2.79e-23	0.64
RGS6	ENSG00000182732	protein_coding	0	Cardiomyocyte I	31408	0.701	0.068	1.53	0.21	3.85	2.42e-11	8.25e-11	0.8
STRBP	ENSG00000165209	protein_coding	0	Cardiomyocyte I	31408	0.423	0.02	0.69	0.05	3.84	2.65e-21	1.84e-20	0.7
FHIT	ENSG00000189283	protein_coding	0	Cardiomyocyte I	31408	0.868	0.143	2.31	0.39	3.84	1e-15	4.56e-15	0.86
DKK3	ENSG00000050165	protein_coding	0	Cardiomyocyte I	31408	0.286	0.023	0.43	0.06	3.83	8.2e-19	4.65e-18	0.63
RILPL1	ENSG00000188026	protein_coding	0	Cardiomyocyte I	31408	0.487	0.029	0.83	0.07	3.83	2.79e-19	1.63e-18	0.72
FHL1	ENSG00000022267	protein_coding	0	Cardiomyocyte I	31408	0.384	0.044	0.64	0.11	3.82	2.46e-19	1.45e-18	0.66
SEMA3C	ENSG00000075223	protein_coding	0	Cardiomyocyte I	31408	0.392	0.037	0.65	0.09	3.82	4.18e-25	4.22e-24	0.67
CDH13	ENSG00000140945	protein_coding	0	Cardiomyocyte I	31408	0.838	0.161	2.11	0.51	3.81	3.45e-15	1.51e-14	0.8
SLC7A2	ENSG00000003989	protein_coding	0	Cardiomyocyte I	31408	0.273	0.016	0.41	0.04	3.81	3.78e-22	2.84e-21	0.63
PAM	ENSG00000145730	protein_coding	0	Cardiomyocyte I	31408	0.831	0.128	2.02	0.33	3.8	1.97e-16	9.44e-16	0.85
SLC4A4	ENSG00000080493	protein_coding	0	Cardiomyocyte I	31408	0.413	0.021	0.68	0.05	3.8	7.3e-23	5.86e-22	0.69
CAMK2D	ENSG00000145349	protein_coding	0	Cardiomyocyte I	31408	0.875	0.168	2.32	0.45	3.8	1.74e-15	7.79e-15	0.85
MTFR1	ENSG00000066855	protein_coding	0	Cardiomyocyte I	31408	0.574	0.038	1.07	0.09	3.79	1.1e-15	5e-15	0.76
GARNL3	ENSG00000136895	protein_coding	0	Cardiomyocyte I	31408	0.403	0.026	0.66	0.06	3.77	2.73e-22	2.08e-21	0.69
CACNA2D1	ENSG00000153956	protein_coding	0	Cardiomyocyte I	31408	0.757	0.221	1.69	0.61	3.77	1.4e-16	6.74e-16	0.73
FASTKD1	ENSG00000138399	protein_coding	0	Cardiomyocyte I	31408	0.33	0.012	0.51	0.03	3.77	4.9e-21	3.31e-20	0.66
DLG2	ENSG00000150672	protein_coding	0	Cardiomyocyte I	31408	0.877	0.209	2.4	0.58	3.76	8.98e-17	4.39e-16	0.83
CERS6	ENSG00000172292	protein_coding	0	Cardiomyocyte I	31408	0.724	0.093	1.52	0.26	3.76	9.01e-23	7.18e-22	0.79
GATA4	ENSG00000136574	protein_coding	0	Cardiomyocyte I	31408	0.579	0.079	1.06	0.2	3.75	1.13e-19	6.79e-19	0.74
ACACB	ENSG00000076555	protein_coding	0	Cardiomyocyte I	31408	0.78	0.067	1.75	0.19	3.75	2.54e-15	1.12e-14	0.85
STXBP6	ENSG00000168952	protein_coding	0	Cardiomyocyte I	31408	0.509	0.069	0.92	0.18	3.73	1.53e-12	5.64e-12	0.71
PTDSS1	ENSG00000156471	protein_coding	0	Cardiomyocyte I	31408	0.259	0.008	0.39	0.02	3.73	5.59e-18	2.96e-17	0.62
AGL	ENSG00000162688	protein_coding	0	Cardiomyocyte I	31408	0.271	0.014	0.4	0.03	3.71	9.18e-22	6.67e-21	0.63
ZNF827	ENSG00000151612	protein_coding	0	Cardiomyocyte I	31408	0.347	0.026	0.55	0.06	3.71	1.76e-28	2.6e-27	0.66
SESN1	ENSG00000080546	protein_coding	0	Cardiomyocyte I	31408	0.655	0.068	1.31	0.17	3.69	1.85e-20	1.19e-19	0.78
MACROD1	ENSG00000133315	protein_coding	0	Cardiomyocyte I	31408	0.31	0.018	0.5	0.04	3.68	1.48e-21	1.06e-20	0.64
TRAK2	ENSG00000115993	protein_coding	0	Cardiomyocyte I	31408	0.41	0.025	0.66	0.06	3.67	8.99e-19	5.07e-18	0.69
ZBTB43	ENSG00000169155	protein_coding	0	Cardiomyocyte I	31408	0.278	0.009	0.41	0.02	3.67	3.16e-26	3.59e-25	0.63
GAREM1	ENSG00000141441	protein_coding	0	Cardiomyocyte I	31408	0.486	0.075	0.85	0.19	3.67	1.43e-35	5.71e-34	0.69
VCL	ENSG00000035403	protein_coding	0	Cardiomyocyte I	31408	0.642	0.058	1.27	0.15	3.65	6.73e-17	3.32e-16	0.78
PARM1	ENSG00000169116	protein_coding	0	Cardiomyocyte I	31408	0.251	0.025	0.38	0.07	3.64	2.83e-22	2.16e-21	0.61
SLC25A12	ENSG00000115840	protein_coding	0	Cardiomyocyte I	31408	0.523	0.056	0.91	0.13	3.64	7.55e-22	5.53e-21	0.72
COQ8A	ENSG00000163050	protein_coding	0	Cardiomyocyte I	31408	0.327	0.009	0.51	0.02	3.64	3.64e-19	2.11e-18	0.66
TNFRSF19	ENSG00000127863	protein_coding	0	Cardiomyocyte I	31408	0.311	0.074	0.5	0.19	3.63	1.11e-16	5.37e-16	0.61
NIBAN1	ENSG00000135842	protein_coding	0	Cardiomyocyte I	31408	0.67	0.084	1.43	0.23	3.61	1.04e-12	3.86e-12	0.78
ENOX1	ENSG00000120658	protein_coding	0	Cardiomyocyte I	31408	0.515	0.066	0.97	0.18	3.6	4.84e-16	2.26e-15	0.71
FSTL1	ENSG00000163430	protein_coding	0	Cardiomyocyte I	31408	0.481	0.108	0.83	0.27	3.6	7.51e-15	3.22e-14	0.67
PRR16	ENSG00000184838	protein_coding	0	Cardiomyocyte I	31408	0.441	0.139	0.77	0.39	3.59	9.96e-18	5.19e-17	0.63
PLCL2	ENSG00000154822	protein_coding	0	Cardiomyocyte I	31408	0.716	0.078	1.52	0.2	3.58	4.86e-14	1.97e-13	0.81
SLC7A6	ENSG00000103064	protein_coding	0	Cardiomyocyte I	31408	0.465	0.029	0.78	0.07	3.58	3.51e-20	2.21e-19	0.71
CAV2	ENSG00000105971	protein_coding	0	Cardiomyocyte I	31408	0.341	0.02	0.55	0.05	3.57	2.61e-21	1.82e-20	0.66
PRKN	ENSG00000185345	protein_coding	0	Cardiomyocyte I	31408	0.871	0.176	2.28	0.46	3.55	7.25e-19	4.12e-18	0.85
FRY	ENSG00000073910	protein_coding	0	Cardiomyocyte I	31408	0.839	0.142	2.09	0.41	3.55	1.35e-21	9.71e-21	0.83
EXOC6B	ENSG00000144036	protein_coding	0	Cardiomyocyte I	31408	0.91	0.116	2.62	0.3	3.55	7e-15	3.01e-14	0.91
HDAC9	ENSG00000048052	protein_coding	0	Cardiomyocyte I	31408	0.634	0.087	1.27	0.25	3.52	8.89e-12	3.11e-11	0.75
GATA6	ENSG00000141448	protein_coding	0	Cardiomyocyte I	31408	0.373	0.061	0.59	0.15	3.51	1.07e-22	8.52e-22	0.65
MTX2	ENSG00000128654	protein_coding	0	Cardiomyocyte I	31408	0.315	0.024	0.47	0.05	3.5	1.32e-20	8.55e-20	0.64
MAGI1	ENSG00000151276	protein_coding	0	Cardiomyocyte I	31408	0.889	0.191	2.37	0.58	3.5	1.12e-22	8.89e-22	0.82
DCUN1D2	ENSG00000150401	protein_coding	0	Cardiomyocyte I	31408	0.328	0.014	0.5	0.03	3.49	7.03e-16	3.25e-15	0.66
CLIC5	ENSG00000112782	protein_coding	0	Cardiomyocyte I	31408	0.595	0.099	1.12	0.31	3.49	1.66e-19	9.86e-19	0.72
SRGAP3	ENSG00000196220	protein_coding	0	Cardiomyocyte I	31408	0.323	0.022	0.5	0.06	3.49	1.35e-17	6.93e-17	0.65
CHCHD3	ENSG00000106554	protein_coding	0	Cardiomyocyte I	31408	0.668	0.05	1.32	0.12	3.44	1.01e-18	5.68e-18	0.8
COL23A1	ENSG00000050767	protein_coding	0	Cardiomyocyte I	31408	0.328	0.02	0.53	0.05	3.43	1.79e-10	5.76e-10	0.65
ABTB2	ENSG00000166016	protein_coding	0	Cardiomyocyte I	31408	0.316	0.082	0.5	0.22	3.43	3.5e-23	2.91e-22	0.61
DGLUCY	ENSG00000133943	protein_coding	0	Cardiomyocyte I	31408	0.615	0.045	1.16	0.11	3.42	6.68e-16	3.09e-15	0.78
ATP5F1C	ENSG00000165629	protein_coding	0	Cardiomyocyte I	31408	0.259	0.01	0.38	0.02	3.41	1.96e-20	1.26e-19	0.62
CPNE5	ENSG00000124772	protein_coding	0	Cardiomyocyte I	31408	0.275	0.012	0.45	0.03	3.41	1.27e-08	3.58e-08	0.63
PLEKHA7	ENSG00000166689	protein_coding	0	Cardiomyocyte I	31408	0.346	0.018	0.55	0.04	3.4	5.35e-15	2.31e-14	0.66
ST3GAL6	ENSG00000064225	protein_coding	0	Cardiomyocyte I	31408	0.509	0.051	0.9	0.13	3.4	1.4e-08	3.91e-08	0.72
CACNA2D3	ENSG00000157445	protein_coding	0	Cardiomyocyte I	31408	0.446	0.057	0.79	0.16	3.4	1.83e-12	6.68e-12	0.68
MAPRE2	ENSG00000166974	protein_coding	0	Cardiomyocyte I	31408	0.466	0.034	0.81	0.09	3.39	1.36e-18	7.53e-18	0.71
GRIK2	ENSG00000164418	protein_coding	0	Cardiomyocyte I	31408	0.307	0.011	0.55	0.03	3.38	6.88e-09	1.98e-08	0.65
THRB	ENSG00000151090	protein_coding	0	Cardiomyocyte I	31408	0.689	0.107	1.42	0.27	3.38	4.03e-17	2.01e-16	0.77
ZNF680	ENSG00000173041	protein_coding	0	Cardiomyocyte I	31408	0.346	0.04	0.53	0.09	3.38	1.08e-18	6.03e-18	0.65
VEGFA	ENSG00000112715	protein_coding	0	Cardiomyocyte I	31408	0.258	0.023	0.39	0.05	3.37	9.84e-19	5.54e-18	0.62
PPARGC1B	ENSG00000155846	protein_coding	0	Cardiomyocyte I	31408	0.435	0.039	0.72	0.11	3.36	1.19e-22	9.38e-22	0.69
NT5DC1	ENSG00000178425	protein_coding	0	Cardiomyocyte I	31408	0.446	0.032	0.75	0.08	3.36	4.53e-18	2.43e-17	0.7
SMIM8	ENSG00000111850	protein_coding	0	Cardiomyocyte I	31408	0.338	0.031	0.52	0.07	3.35	5.17e-19	2.97e-18	0.65
HMGN3	ENSG00000118418	protein_coding	0	Cardiomyocyte I	31408	0.331	0.02	0.51	0.04	3.35	5.91e-15	2.55e-14	0.65
PALMD	ENSG00000099260	protein_coding	0	Cardiomyocyte I	31408	0.606	0.088	1.18	0.25	3.33	4.6e-22	3.43e-21	0.74
ZNF208	ENSG00000160321	protein_coding	0	Cardiomyocyte I	31408	0.347	0.054	0.59	0.13	3.32	2.02e-18	1.11e-17	0.64
DST	ENSG00000151914	protein_coding	0	Cardiomyocyte I	31408	0.889	0.237	2.29	0.65	3.32	1.74e-14	7.29e-14	0.81
RALGPS1	ENSG00000136828	protein_coding	0	Cardiomyocyte I	31408	0.344	0.024	0.53	0.06	3.31	9.76e-20	5.91e-19	0.66
STRADB	ENSG00000082146	protein_coding	0	Cardiomyocyte I	31408	0.317	0.029	0.49	0.07	3.28	6.69e-18	3.52e-17	0.64
ADGRL2	ENSG00000117114	protein_coding	0	Cardiomyocyte I	31408	0.648	0.086	1.31	0.23	3.28	1.63e-13	6.38e-13	0.76
DYSF	ENSG00000135636	protein_coding	0	Cardiomyocyte I	31408	0.386	0.059	0.63	0.16	3.28	6.95e-27	8.5e-26	0.65
PPM1L	ENSG00000163590	protein_coding	0	Cardiomyocyte I	31408	0.62	0.078	1.21	0.21	3.28	2.98e-15	1.31e-14	0.75
SLC7A6OS	ENSG00000103061	protein_coding	0	Cardiomyocyte I	31408	0.435	0.034	0.72	0.08	3.25	3.38e-16	1.59e-15	0.7
MGST3	ENSG00000143198	protein_coding	0	Cardiomyocyte I	31408	0.352	0.024	0.54	0.06	3.23	6.71e-18	3.53e-17	0.66
MLYCD	ENSG00000103150	protein_coding	0	Cardiomyocyte I	31408	0.33	0.023	0.51	0.05	3.22	1.46e-18	8.07e-18	0.65
RASGRP3	ENSG00000152689	protein_coding	0	Cardiomyocyte I	31408	0.434	0.059	0.71	0.17	3.22	5.29e-17	2.62e-16	0.68
CBR4	ENSG00000145439	protein_coding	0	Cardiomyocyte I	31408	0.601	0.099	1.16	0.25	3.22	1.88e-16	9.02e-16	0.74
ZFPM2	ENSG00000169946	protein_coding	0	Cardiomyocyte I	31408	0.82	0.309	1.99	0.89	3.21	3.87e-16	1.81e-15	0.7
LCLAT1	ENSG00000172954	protein_coding	0	Cardiomyocyte I	31408	0.493	0.032	0.85	0.08	3.21	1.73e-13	6.76e-13	0.73
EPM2A	ENSG00000112425	protein_coding	0	Cardiomyocyte I	31408	0.289	0.021	0.43	0.05	3.19	2.77e-17	1.4e-16	0.63
CAPS2	ENSG00000180881	protein_coding	0	Cardiomyocyte I	31408	0.305	0.045	0.46	0.11	3.19	9.76e-22	7.08e-21	0.62
MRPS25	ENSG00000131368	protein_coding	0	Cardiomyocyte I	31408	0.286	0.017	0.43	0.04	3.19	2.31e-13	8.98e-13	0.63
TPD52L1	ENSG00000111907	protein_coding	0	Cardiomyocyte I	31408	0.259	0.017	0.39	0.04	3.18	1.84e-18	1.01e-17	0.62
ICA1	ENSG00000003147	protein_coding	0	Cardiomyocyte I	31408	0.408	0.062	0.67	0.17	3.18	2.31e-25	2.39e-24	0.66
NPAS2	ENSG00000170485	protein_coding	0	Cardiomyocyte I	31408	0.524	0.074	0.93	0.18	3.18	2.27e-11	7.77e-11	0.71
NBEA	ENSG00000172915	protein_coding	0	Cardiomyocyte I	31408	0.646	0.058	1.27	0.14	3.16	2.35e-18	1.28e-17	0.78
UQCRC2	ENSG00000140740	protein_coding	0	Cardiomyocyte I	31408	0.322	0.023	0.49	0.05	3.14	2.16e-16	1.03e-15	0.65
AFG3L2	ENSG00000141385	protein_coding	0	Cardiomyocyte I	31408	0.411	0.025	0.67	0.06	3.14	2.33e-20	1.48e-19	0.69
LIMCH1	ENSG00000064042	protein_coding	0	Cardiomyocyte I	31408	0.806	0.211	1.91	0.59	3.14	1.77e-13	6.92e-13	0.76
GAB3	ENSG00000160219	protein_coding	0	Cardiomyocyte I	31408	0.31	0.022	0.48	0.05	3.13	2.24e-17	1.14e-16	0.64
BCKDHB	ENSG00000083123	protein_coding	0	Cardiomyocyte I	31408	0.435	0.059	0.74	0.14	3.13	2.71e-12	9.81e-12	0.68
BMPR1A	ENSG00000107779	protein_coding	0	Cardiomyocyte I	31408	0.551	0.111	1	0.28	3.13	1.86e-21	1.31e-20	0.7
PIK3R1	ENSG00000145675	protein_coding	0	Cardiomyocyte I	31408	0.62	0.131	1.23	0.34	3.1	1.41e-13	5.57e-13	0.72
CLCN3	ENSG00000109572	protein_coding	0	Cardiomyocyte I	31408	0.371	0.031	0.58	0.07	3.1	1.56e-14	6.55e-14	0.67
NR6A1	ENSG00000148200	protein_coding	0	Cardiomyocyte I	31408	0.379	0.038	0.61	0.1	3.09	2.17e-17	1.1e-16	0.66
ECHDC2	ENSG00000121310	protein_coding	0	Cardiomyocyte I	31408	0.425	0.112	0.69	0.28	3.08	3.1e-28	4.42e-27	0.64
DDX60L	ENSG00000181381	protein_coding	0	Cardiomyocyte I	31408	0.464	0.042	0.81	0.1	3.08	1.14e-12	4.23e-12	0.7
FGF1	ENSG00000113578	protein_coding	0	Cardiomyocyte I	31408	0.291	0.047	0.45	0.13	3.08	3.2e-27	4.07e-26	0.62
OXCT1	ENSG00000083720	protein_coding	0	Cardiomyocyte I	31408	0.279	0.025	0.43	0.06	3.07	4.04e-12	1.44e-11	0.62
SEMA4B	ENSG00000185033	protein_coding	0	Cardiomyocyte I	31408	0.276	0.009	0.43	0.02	3.07	4.67e-14	1.9e-13	0.63
SLC39A14	ENSG00000104635	protein_coding	0	Cardiomyocyte I	31408	0.295	0.035	0.45	0.08	3.07	6.11e-13	2.31e-12	0.63
MEIS2	ENSG00000134138	protein_coding	0	Cardiomyocyte I	31408	0.773	0.212	1.73	0.58	3.06	3.94e-18	2.12e-17	0.74
SLC20A2	ENSG00000168575	protein_coding	0	Cardiomyocyte I	31408	0.588	0.075	1.1	0.18	3.05	2.46e-14	1.02e-13	0.74
AKAP13	ENSG00000170776	protein_coding	0	Cardiomyocyte I	31408	0.947	0.31	2.91	0.87	3.04	2.06e-09	6.18e-09	0.86
RHOBTB3	ENSG00000164292	protein_coding	0	Cardiomyocyte I	31408	0.439	0.14	0.73	0.36	3.04	1.24e-23	1.07e-22	0.62
TXNIP	ENSG00000265972	protein_coding	0	Cardiomyocyte I	31408	0.551	0.046	0.99	0.11	3.03	1.06e-11	3.7e-11	0.74
CECR2	ENSG00000099954	protein_coding	0	Cardiomyocyte I	31408	0.363	0.072	0.58	0.18	3.03	1.21e-18	6.78e-18	0.63
TRPM7	ENSG00000092439	protein_coding	0	Cardiomyocyte I	31408	0.707	0.089	1.48	0.21	3.02	1.14e-15	5.18e-15	0.8
PHLDB2	ENSG00000144824	protein_coding	0	Cardiomyocyte I	31408	0.549	0.106	1.04	0.28	3.01	3.48e-12	1.25e-11	0.7
MARCH3	ENSG00000173926	protein_coding	0	Cardiomyocyte I	31408	0.534	0.071	0.97	0.18	3.01	1.32e-15	5.96e-15	0.72
TMOD1	ENSG00000136842	protein_coding	0	Cardiomyocyte I	31408	0.35	0.034	0.55	0.08	3.01	3.06e-12	1.1e-11	0.65
DENND5B	ENSG00000170456	protein_coding	0	Cardiomyocyte I	31408	0.587	0.091	1.1	0.22	3.01	1.95e-20	1.26e-19	0.73
MAGED1	ENSG00000179222	protein_coding	0	Cardiomyocyte I	31408	0.394	0.05	0.64	0.12	3	1.62e-17	8.33e-17	0.66
FIGN	ENSG00000182263	protein_coding	0	Cardiomyocyte I	31408	0.462	0.127	0.78	0.35	3	1.1e-30	2.22e-29	0.64
TCP11L2	ENSG00000166046	protein_coding	0	Cardiomyocyte I	31408	0.253	0.02	0.38	0.05	3	2.89e-11	9.83e-11	0.61
HADHA	ENSG00000084754	protein_coding	0	Cardiomyocyte I	31408	0.366	0.024	0.58	0.05	2.99	1.27e-14	5.35e-14	0.67
TSPAN18	ENSG00000157570	protein_coding	0	Cardiomyocyte I	31408	0.331	0.063	0.52	0.18	2.99	2.38e-20	1.51e-19	0.63
ADGRD1	ENSG00000111452	protein_coding	0	Cardiomyocyte I	31408	0.358	0.09	0.58	0.23	2.98	3.01e-14	1.24e-13	0.62
SLC27A1	ENSG00000130304	protein_coding	0	Cardiomyocyte I	31408	0.376	0.035	0.6	0.08	2.97	5.82e-14	2.35e-13	0.67
HECW2	ENSG00000138411	protein_coding	0	Cardiomyocyte I	31408	0.493	0.086	0.93	0.26	2.97	6.13e-05	0.000125	0.69
ZNRF1	ENSG00000186187	protein_coding	0	Cardiomyocyte I	31408	0.359	0.03	0.57	0.08	2.96	1.04e-17	5.44e-17	0.66
CBLB	ENSG00000114423	protein_coding	0	Cardiomyocyte I	31408	0.796	0.214	1.89	0.59	2.95	5.06e-11	1.69e-10	0.76
MYO18A	ENSG00000196535	protein_coding	0	Cardiomyocyte I	31408	0.347	0.028	0.54	0.07	2.95	4.55e-19	2.63e-18	0.66
CDC14B	ENSG00000081377	protein_coding	0	Cardiomyocyte I	31408	0.381	0.038	0.61	0.09	2.93	1.91e-13	7.46e-13	0.67
GTF2IRD1	ENSG00000006704	protein_coding	0	Cardiomyocyte I	31408	0.416	0.028	0.71	0.07	2.93	6.49e-14	2.61e-13	0.69
ABCC9	ENSG00000069431	protein_coding	0	Cardiomyocyte I	31408	0.432	0.134	0.73	0.41	2.93	2.3e-14	9.52e-14	0.62
RAP1GAP2	ENSG00000132359	protein_coding	0	Cardiomyocyte I	31408	0.37	0.026	0.6	0.07	2.91	4.88e-13	1.86e-12	0.67
MAPKAPK2	ENSG00000162889	protein_coding	0	Cardiomyocyte I	31408	0.366	0.028	0.58	0.07	2.9	2.03e-13	7.92e-13	0.67
NFYC	ENSG00000066136	protein_coding	0	Cardiomyocyte I	31408	0.419	0.033	0.68	0.08	2.89	2.63e-16	1.25e-15	0.69
SDHA	ENSG00000073578	protein_coding	0	Cardiomyocyte I	31408	0.355	0.028	0.55	0.06	2.89	1.88e-12	6.89e-12	0.66
QKI	ENSG00000112531	protein_coding	0	Cardiomyocyte I	31408	0.894	0.201	2.42	0.55	2.89	1.65e-15	7.44e-15	0.85
RGS3	ENSG00000138835	protein_coding	0	Cardiomyocyte I	31408	0.255	0.037	0.38	0.1	2.89	1.22e-22	9.59e-22	0.61
ITGAV	ENSG00000138448	protein_coding	0	Cardiomyocyte I	31408	0.458	0.054	0.77	0.13	2.89	1.48e-11	5.13e-11	0.69
TMEM117	ENSG00000139173	protein_coding	0	Cardiomyocyte I	31408	0.561	0.07	1.02	0.17	2.86	2.11e-14	8.77e-14	0.73
CHKA	ENSG00000110721	protein_coding	0	Cardiomyocyte I	31408	0.294	0.032	0.44	0.08	2.85	3.88e-14	1.58e-13	0.63
IRAK1BP1	ENSG00000146243	protein_coding	0	Cardiomyocyte I	31408	0.252	0.021	0.37	0.05	2.85	2.78e-16	1.32e-15	0.61
MARK1	ENSG00000116141	protein_coding	0	Cardiomyocyte I	31408	0.319	0.078	0.49	0.2	2.84	1.87e-23	1.59e-22	0.61
NEDD4L	ENSG00000049759	protein_coding	0	Cardiomyocyte I	31408	0.398	0.037	0.64	0.09	2.83	3.17e-20	2e-19	0.67
CD36	ENSG00000135218	protein_coding	0	Cardiomyocyte I	31408	0.88	0.273	2.35	0.94	2.82	5.17e-05	0.000106	0.74
TANC1	ENSG00000115183	protein_coding	0	Cardiomyocyte I	31408	0.671	0.123	1.34	0.34	2.82	2.96e-17	1.49e-16	0.75
BMT2	ENSG00000164603	protein_coding	0	Cardiomyocyte I	31408	0.316	0.025	0.49	0.06	2.81	1.14e-12	4.23e-12	0.64
SIPA1L2	ENSG00000116991	protein_coding	0	Cardiomyocyte I	31408	0.411	0.041	0.68	0.1	2.8	3.7e-14	1.51e-13	0.68
GPI	ENSG00000105220	protein_coding	0	Cardiomyocyte I	31408	0.486	0.064	0.84	0.15	2.79	1.31e-14	5.54e-14	0.7
RABGAP1L	ENSG00000152061	protein_coding	0	Cardiomyocyte I	31408	0.874	0.162	2.44	0.45	2.77	1.06e-09	3.24e-09	0.86
SYNPO	ENSG00000171992	protein_coding	0	Cardiomyocyte I	31408	0.273	0.036	0.41	0.09	2.77	3.77e-17	1.89e-16	0.61
MAGI2	ENSG00000187391	protein_coding	0	Cardiomyocyte I	31408	0.686	0.202	1.49	0.55	2.77	2.07e-16	9.86e-16	0.71
EPB41	ENSG00000159023	protein_coding	0	Cardiomyocyte I	31408	0.443	0.038	0.74	0.1	2.76	1.35e-16	6.5e-16	0.7
DSTN	ENSG00000125868	protein_coding	0	Cardiomyocyte I	31408	0.336	0.045	0.53	0.11	2.76	3.43e-12	1.23e-11	0.64
PRKG1	ENSG00000185532	protein_coding	0	Cardiomyocyte I	31408	0.93	0.519	2.85	1.9	2.76	0.00569	0.00922	0.6
NTN4	ENSG00000074527	protein_coding	0	Cardiomyocyte I	31408	0.445	0.089	0.76	0.23	2.75	1.88e-12	6.86e-12	0.66
NMD3	ENSG00000169251	protein_coding	0	Cardiomyocyte I	31408	0.385	0.068	0.63	0.18	2.74	1.18e-15	5.37e-15	0.65
PPARA	ENSG00000186951	protein_coding	0	Cardiomyocyte I	31408	0.41	0.039	0.67	0.09	2.74	3.89e-17	1.94e-16	0.68
MAST2	ENSG00000086015	protein_coding	0	Cardiomyocyte I	31408	0.541	0.079	0.96	0.2	2.73	4.24e-11	1.43e-10	0.72
AMMECR1	ENSG00000101935	protein_coding	0	Cardiomyocyte I	31408	0.346	0.028	0.57	0.07	2.73	2.02e-13	7.87e-13	0.66
CDKL5	ENSG00000008086	protein_coding	0	Cardiomyocyte I	31408	0.272	0.031	0.4	0.08	2.72	3.1e-11	1.05e-10	0.62
ST7	ENSG00000004866	protein_coding	0	Cardiomyocyte I	31408	0.271	0.028	0.41	0.06	2.72	3.15e-13	1.21e-12	0.62
ABHD2	ENSG00000140526	protein_coding	0	Cardiomyocyte I	31408	0.473	0.048	0.84	0.12	2.71	1.7e-08	4.73e-08	0.71
ELL2	ENSG00000118985	protein_coding	0	Cardiomyocyte I	31408	0.491	0.082	0.89	0.21	2.71	1.55e-09	4.68e-09	0.69
LYPLAL1	ENSG00000143353	protein_coding	0	Cardiomyocyte I	31408	0.33	0.045	0.5	0.11	2.68	2.29e-13	8.88e-13	0.64
TOM1L2	ENSG00000175662	protein_coding	0	Cardiomyocyte I	31408	0.567	0.068	1.02	0.16	2.68	7.42e-22	5.44e-21	0.74
WIPI1	ENSG00000070540	protein_coding	0	Cardiomyocyte I	31408	0.283	0.04	0.42	0.1	2.68	2.82e-12	1.02e-11	0.62
OGDH	ENSG00000105953	protein_coding	0	Cardiomyocyte I	31408	0.533	0.053	0.94	0.13	2.66	1.5e-14	6.29e-14	0.73
PGM5	ENSG00000154330	protein_coding	0	Cardiomyocyte I	31408	0.576	0.121	1.07	0.35	2.65	8.67e-15	3.7e-14	0.7
IGF2BP2	ENSG00000073792	protein_coding	0	Cardiomyocyte I	31408	0.264	0.039	0.39	0.09	2.65	2.89e-12	1.04e-11	0.61
PTPRK	ENSG00000152894	protein_coding	0	Cardiomyocyte I	31408	0.738	0.224	1.66	0.64	2.65	1.38e-11	4.79e-11	0.71
ATAD1	ENSG00000138138	protein_coding	0	Cardiomyocyte I	31408	0.298	0.028	0.44	0.07	2.64	4.44e-12	1.58e-11	0.63
FAM110B	ENSG00000169122	protein_coding	0	Cardiomyocyte I	31408	0.376	0.133	0.6	0.35	2.63	1.66e-25	1.74e-24	0.6
GAB1	ENSG00000109458	protein_coding	0	Cardiomyocyte I	31408	0.662	0.159	1.32	0.41	2.62	2.29e-17	1.16e-16	0.72
FOCAD	ENSG00000188352	protein_coding	0	Cardiomyocyte I	31408	0.531	0.093	0.95	0.23	2.61	8.68e-17	4.25e-16	0.7
RGL1	ENSG00000143344	protein_coding	0	Cardiomyocyte I	31408	0.55	0.118	1.01	0.33	2.59	1.45e-10	4.7e-10	0.69
USP53	ENSG00000145390	protein_coding	0	Cardiomyocyte I	31408	0.574	0.156	1.07	0.42	2.59	1.79e-09	5.39e-09	0.68
FAM227B	ENSG00000166262	protein_coding	0	Cardiomyocyte I	31408	0.309	0.053	0.47	0.13	2.59	9.73e-14	3.87e-13	0.62
ACSS2	ENSG00000131069	protein_coding	0	Cardiomyocyte I	31408	0.304	0.029	0.46	0.07	2.57	6.7e-12	2.36e-11	0.63
CPEB3	ENSG00000107864	protein_coding	0	Cardiomyocyte I	31408	0.538	0.07	0.96	0.18	2.57	4.25e-19	2.46e-18	0.72
PARD3	ENSG00000148498	protein_coding	0	Cardiomyocyte I	31408	0.723	0.304	1.52	0.89	2.55	2.72e-19	1.59e-18	0.63
SORT1	ENSG00000134243	protein_coding	0	Cardiomyocyte I	31408	0.374	0.032	0.61	0.08	2.53	2.95e-11	1e-10	0.67
WDPCP	ENSG00000143951	protein_coding	0	Cardiomyocyte I	31408	0.711	0.11	1.5	0.27	2.53	1.04e-19	6.29e-19	0.79
MSRB3	ENSG00000174099	protein_coding	0	Cardiomyocyte I	31408	0.638	0.165	1.24	0.43	2.53	2.24e-20	1.43e-19	0.7
TDRD3	ENSG00000083544	protein_coding	0	Cardiomyocyte I	31408	0.467	0.074	0.78	0.17	2.51	2.38e-15	1.05e-14	0.68
CRADD	ENSG00000169372	protein_coding	0	Cardiomyocyte I	31408	0.729	0.116	1.57	0.3	2.51	5.44e-18	2.89e-17	0.79
STRN	ENSG00000115808	protein_coding	0	Cardiomyocyte I	31408	0.495	0.053	0.86	0.13	2.51	6.04e-12	2.14e-11	0.71
DENND1B	ENSG00000213047	protein_coding	0	Cardiomyocyte I	31408	0.437	0.045	0.72	0.11	2.5	3.53e-14	1.45e-13	0.69
DECR1	ENSG00000104325	protein_coding	0	Cardiomyocyte I	31408	0.403	0.049	0.64	0.11	2.5	2.07e-14	8.65e-14	0.67
AOPEP	ENSG00000148120	protein_coding	0	Cardiomyocyte I	31408	0.785	0.179	1.79	0.47	2.48	1.07e-11	3.73e-11	0.78
ACYP2	ENSG00000170634	protein_coding	0	Cardiomyocyte I	31408	0.668	0.157	1.35	0.4	2.47	1.05e-18	5.87e-18	0.73
MTUS1	ENSG00000129422	protein_coding	0	Cardiomyocyte I	31408	0.612	0.185	1.15	0.5	2.47	1.29e-12	4.78e-12	0.67
NDUFS1	ENSG00000023228	protein_coding	0	Cardiomyocyte I	31408	0.39	0.058	0.62	0.14	2.46	2.11e-15	9.38e-15	0.66
EFCAB2	ENSG00000203666	protein_coding	0	Cardiomyocyte I	31408	0.457	0.092	0.8	0.23	2.45	3.4e-17	1.71e-16	0.67
MFSD11	ENSG00000092931	protein_coding	0	Cardiomyocyte I	31408	0.333	0.041	0.51	0.1	2.44	8.58e-14	3.43e-13	0.64
ABHD18	ENSG00000164074	protein_coding	0	Cardiomyocyte I	31408	0.439	0.043	0.77	0.1	2.43	1.65e-07	4.25e-07	0.69
NDUFA10	ENSG00000130414	protein_coding	0	Cardiomyocyte I	31408	0.348	0.039	0.54	0.09	2.43	1.56e-10	5.06e-10	0.65
ZNF91	ENSG00000167232	protein_coding	0	Cardiomyocyte I	31408	0.612	0.097	1.16	0.23	2.43	2.23e-16	1.06e-15	0.74
C1orf21	ENSG00000116667	protein_coding	0	Cardiomyocyte I	31408	0.59	0.177	1.13	0.48	2.42	1.34e-10	4.35e-10	0.67
PPFIBP1	ENSG00000110841	protein_coding	0	Cardiomyocyte I	31408	0.758	0.233	1.67	0.65	2.42	1.69e-08	4.69e-08	0.72
ARHGAP5	ENSG00000100852	protein_coding	0	Cardiomyocyte I	31408	0.511	0.067	0.89	0.16	2.42	1.41e-14	5.94e-14	0.71
ATP8A1	ENSG00000124406	protein_coding	0	Cardiomyocyte I	31408	0.395	0.054	0.64	0.15	2.41	7.44e-11	2.46e-10	0.66
TMEM168	ENSG00000146802	protein_coding	0	Cardiomyocyte I	31408	0.317	0.046	0.48	0.11	2.4	6.05e-13	2.29e-12	0.63
MINDY2	ENSG00000128923	protein_coding	0	Cardiomyocyte I	31408	0.301	0.032	0.45	0.08	2.38	8.8e-11	2.9e-10	0.63
NEK7	ENSG00000151414	protein_coding	0	Cardiomyocyte I	31408	0.654	0.081	1.31	0.2	2.36	4.83e-12	1.72e-11	0.77
DHX32	ENSG00000089876	protein_coding	0	Cardiomyocyte I	31408	0.29	0.042	0.43	0.1	2.34	1.01e-13	4.01e-13	0.62
MAP4K3	ENSG00000011566	protein_coding	0	Cardiomyocyte I	31408	0.674	0.143	1.34	0.36	2.33	5.83e-17	2.88e-16	0.74
PTPRM	ENSG00000173482	protein_coding	0	Cardiomyocyte I	31408	0.904	0.345	2.46	1.17	2.33	3.37e-06	7.77e-06	0.7
MSI2	ENSG00000153944	protein_coding	0	Cardiomyocyte I	31408	0.708	0.161	1.46	0.42	2.32	1.36e-10	4.43e-10	0.74
CRLS1	ENSG00000088766	protein_coding	0	Cardiomyocyte I	31408	0.272	0.033	0.4	0.07	2.31	7.76e-10	2.4e-09	0.62
ZNF462	ENSG00000148143	protein_coding	0	Cardiomyocyte I	31408	0.321	0.053	0.5	0.13	2.31	8.99e-13	3.37e-12	0.63
NUAK1	ENSG00000074590	protein_coding	0	Cardiomyocyte I	31408	0.345	0.063	0.55	0.17	2.3	1.04e-10	3.4e-10	0.63
ARIH2	ENSG00000177479	protein_coding	0	Cardiomyocyte I	31408	0.478	0.053	0.83	0.13	2.29	7.26e-11	2.41e-10	0.7
SLMAP	ENSG00000163681	protein_coding	0	Cardiomyocyte I	31408	0.615	0.078	1.18	0.19	2.28	5.56e-10	1.73e-09	0.76
NEK11	ENSG00000114670	protein_coding	0	Cardiomyocyte I	31408	0.259	0.043	0.39	0.1	2.27	1.01e-10	3.32e-10	0.6
MICU3	ENSG00000155970	protein_coding	0	Cardiomyocyte I	31408	0.287	0.063	0.43	0.16	2.27	6.1e-19	3.49e-18	0.6
ARHGEF10L	ENSG00000074964	protein_coding	0	Cardiomyocyte I	31408	0.324	0.066	0.5	0.17	2.27	4.11e-18	2.21e-17	0.62
PLD1	ENSG00000075651	protein_coding	0	Cardiomyocyte I	31408	0.595	0.177	1.11	0.47	2.26	3.58e-10	1.13e-09	0.67
BCL2L13	ENSG00000099968	protein_coding	0	Cardiomyocyte I	31408	0.388	0.05	0.62	0.12	2.26	1.02e-10	3.33e-10	0.66
PLXNA4	ENSG00000221866	protein_coding	0	Cardiomyocyte I	31408	0.395	0.067	0.66	0.18	2.26	5.55e-08	1.49e-07	0.65
PDHX	ENSG00000110435	protein_coding	0	Cardiomyocyte I	31408	0.251	0.031	0.36	0.07	2.25	2.95e-11	1e-10	0.61
MAP4	ENSG00000047849	protein_coding	0	Cardiomyocyte I	31408	0.828	0.242	2.01	0.64	2.25	2.29e-08	6.32e-08	0.77
PDZD2	ENSG00000133401	protein_coding	0	Cardiomyocyte I	31408	0.81	0.311	1.93	1	2.25	9.83e-08	2.58e-07	0.68
DAB1	ENSG00000173406	protein_coding	0	Cardiomyocyte I	31408	0.343	0.084	0.58	0.24	2.24	9.31e-13	3.48e-12	0.62
VPS8	ENSG00000156931	protein_coding	0	Cardiomyocyte I	31408	0.497	0.076	0.86	0.19	2.23	8.23e-10	2.54e-09	0.7
TJP2	ENSG00000119139	protein_coding	0	Cardiomyocyte I	31408	0.305	0.062	0.47	0.17	2.22	2.85e-14	1.18e-13	0.61
CRPPA	ENSG00000214960	protein_coding	0	Cardiomyocyte I	31408	0.321	0.063	0.51	0.16	2.21	9.84e-10	3.01e-09	0.62
SH3D19	ENSG00000109686	protein_coding	0	Cardiomyocyte I	31408	0.71	0.254	1.49	0.71	2.21	2.87e-09	8.51e-09	0.67
STK39	ENSG00000198648	protein_coding	0	Cardiomyocyte I	31408	0.457	0.119	0.77	0.33	2.21	8.63e-11	2.84e-10	0.65
PBX1	ENSG00000185630	protein_coding	0	Cardiomyocyte I	31408	0.76	0.348	1.7	1.03	2.2	1.11e-07	2.9e-07	0.63
PSME4	ENSG00000068878	protein_coding	0	Cardiomyocyte I	31408	0.525	0.099	0.93	0.24	2.18	1.11e-09	3.38e-09	0.7
MPP7	ENSG00000150054	protein_coding	0	Cardiomyocyte I	31408	0.276	0.025	0.41	0.07	2.18	6.46e-07	1.59e-06	0.62
UBE2H	ENSG00000186591	protein_coding	0	Cardiomyocyte I	31408	0.631	0.104	1.23	0.26	2.18	1.14e-12	4.23e-12	0.75
DISC1	ENSG00000162946	protein_coding	0	Cardiomyocyte I	31408	0.659	0.156	1.43	0.43	2.17	0.00034	0.000641	0.72
AHI1	ENSG00000135541	protein_coding	0	Cardiomyocyte I	31408	0.503	0.158	0.87	0.4	2.17	4.25e-14	1.73e-13	0.64
VPS13A	ENSG00000197969	protein_coding	0	Cardiomyocyte I	31408	0.421	0.063	0.68	0.15	2.17	4.1e-14	1.67e-13	0.67
RCOR3	ENSG00000117625	protein_coding	0	Cardiomyocyte I	31408	0.385	0.054	0.61	0.13	2.16	2.57e-11	8.75e-11	0.66
ENAH	ENSG00000154380	protein_coding	0	Cardiomyocyte I	31408	0.387	0.096	0.63	0.25	2.15	1.7e-07	4.38e-07	0.63
TFDP2	ENSG00000114126	protein_coding	0	Cardiomyocyte I	31408	0.425	0.074	0.7	0.18	2.15	1.77e-11	6.09e-11	0.66
TRPC1	ENSG00000144935	protein_coding	0	Cardiomyocyte I	31408	0.362	0.115	0.57	0.29	2.15	1.23e-15	5.57e-15	0.61
KIFAP3	ENSG00000075945	protein_coding	0	Cardiomyocyte I	31408	0.299	0.068	0.45	0.17	2.14	2.19e-12	7.98e-12	0.61
ST3GAL1	ENSG00000008513	protein_coding	0	Cardiomyocyte I	31408	0.67	0.121	1.35	0.31	2.14	5.98e-10	1.86e-09	0.75
HSD17B4	ENSG00000133835	protein_coding	0	Cardiomyocyte I	31408	0.32	0.05	0.49	0.12	2.13	1.37e-10	4.44e-10	0.63
LRIG1	ENSG00000144749	protein_coding	0	Cardiomyocyte I	31408	0.275	0.06	0.41	0.15	2.13	2.52e-08	6.94e-08	0.6
FBXL17	ENSG00000145743	protein_coding	0	Cardiomyocyte I	31408	0.737	0.16	1.59	0.41	2.13	3.71e-17	1.86e-16	0.77
P4HA1	ENSG00000122884	protein_coding	0	Cardiomyocyte I	31408	0.392	0.065	0.64	0.16	2.13	3.53e-09	1.04e-08	0.65
HIF3A	ENSG00000124440	protein_coding	0	Cardiomyocyte I	31408	0.516	0.181	0.94	0.52	2.11	2.14e-06	5.04e-06	0.63
DCLK2	ENSG00000170390	protein_coding	0	Cardiomyocyte I	31408	0.285	0.05	0.44	0.13	2.11	4.38e-17	2.18e-16	0.61
ZNF780B	ENSG00000128000	protein_coding	0	Cardiomyocyte I	31408	0.296	0.046	0.44	0.11	2.11	4.76e-14	1.93e-13	0.62
AFG1L	ENSG00000135537	protein_coding	0	Cardiomyocyte I	31408	0.266	0.03	0.39	0.07	2.08	4.44e-09	1.29e-08	0.61
RBPMS	ENSG00000157110	protein_coding	0	Cardiomyocyte I	31408	0.768	0.29	1.72	0.85	2.08	4.32e-18	2.31e-17	0.67
RAB28	ENSG00000157869	protein_coding	0	Cardiomyocyte I	31408	0.443	0.085	0.73	0.21	2.08	1.02e-10	3.34e-10	0.66
EPB41L5	ENSG00000115109	protein_coding	0	Cardiomyocyte I	31408	0.293	0.053	0.44	0.13	2.07	2.79e-11	9.49e-11	0.61
KAT6B	ENSG00000156650	protein_coding	0	Cardiomyocyte I	31408	0.611	0.118	1.15	0.3	2.07	2.37e-15	1.05e-14	0.72
PHC2	ENSG00000134686	protein_coding	0	Cardiomyocyte I	31408	0.406	0.091	0.65	0.23	2.06	2.77e-12	1e-11	0.64
ZNF44	ENSG00000197857	protein_coding	0	Cardiomyocyte I	31408	0.302	0.043	0.45	0.1	2.06	1.5e-10	4.87e-10	0.62
RHOQ	ENSG00000119729	protein_coding	0	Cardiomyocyte I	31408	0.344	0.097	0.54	0.24	2.02	1.16e-12	4.3e-12	0.61
MROH1	ENSG00000179832	protein_coding	0	Cardiomyocyte I	31408	0.284	0.036	0.43	0.09	2.02	2.39e-11	8.16e-11	0.62
NDUFS4	ENSG00000164258	protein_coding	0	Cardiomyocyte I	31408	0.366	0.061	0.57	0.15	2.02	2.74e-12	9.9e-12	0.64
NAV1	ENSG00000134369	protein_coding	0	Cardiomyocyte I	31408	0.63	0.218	1.31	0.59	2.02	1.36e-07	3.54e-07	0.67
BTRC	ENSG00000166167	protein_coding	0	Cardiomyocyte I	31408	0.481	0.086	0.82	0.21	2.01	5.37e-15	2.32e-14	0.68
LNPEP	ENSG00000113441	protein_coding	0	Cardiomyocyte I	31408	0.337	0.044	0.52	0.1	2.01	1.53e-08	4.29e-08	0.64
METTL25	ENSG00000127720	protein_coding	0	Cardiomyocyte I	31408	0.282	0.039	0.42	0.09	2.01	1.98e-10	6.37e-10	0.62
CSDE1	ENSG00000009307	protein_coding	0	Cardiomyocyte I	31408	0.304	0.047	0.46	0.11	2	1.93e-10	6.19e-10	0.62
AAK1	ENSG00000115977	protein_coding	0	Cardiomyocyte I	31408	0.715	0.141	1.48	0.37	2	1.43e-15	6.48e-15	0.76
DCN	ENSG00000011465	protein_coding	1	Fibroblast	22480	0.72	0.015	2.33	0.04	5.92	4.9e-34	1.65e-31	0.86
ACSM3	ENSG00000005187	protein_coding	1	Fibroblast	22480	0.556	0.029	1.91	0.07	5.6	1.35e-33	4.02e-31	0.77
NEGR1	ENSG00000172260	protein_coding	1	Fibroblast	22480	0.764	0.03	2.63	0.08	5.53	1.44e-33	4.22e-31	0.87
CDH19	ENSG00000071991	protein_coding	1	Fibroblast	22480	0.636	0.022	2.04	0.06	5.49	4.68e-39	5.13e-36	0.81
APOD	ENSG00000189058	protein_coding	1	Fibroblast	22480	0.29	0.008	0.85	0.02	5.27	3.6e-29	3.43e-27	0.64
COL6A3	ENSG00000163359	protein_coding	1	Fibroblast	22480	0.617	0.022	1.84	0.05	5.25	1.82e-34	6.93e-32	0.8
COL4A4	ENSG00000081052	protein_coding	1	Fibroblast	22480	0.429	0.017	1.21	0.04	5.12	2.46e-31	3.69e-29	0.71
C7	ENSG00000112936	protein_coding	1	Fibroblast	22480	0.542	0.025	1.63	0.06	5.07	2.42e-29	2.41e-27	0.76
ABCA9	ENSG00000154258	protein_coding	1	Fibroblast	22480	0.608	0.032	1.86	0.08	5.05	1.17e-28	1.03e-26	0.79
SCN7A	ENSG00000136546	protein_coding	1	Fibroblast	22480	0.578	0.062	1.77	0.18	5.04	3.96e-41	9.91e-38	0.76
CFD	ENSG00000197766	protein_coding	1	Fibroblast	22480	0.265	0.006	0.74	0.01	4.97	6.37e-25	2.61e-23	0.63
PDGFRA	ENSG00000134853	protein_coding	1	Fibroblast	22480	0.289	0.006	0.76	0.01	4.94	1.32e-32	2.83e-30	0.64
BICC1	ENSG00000122870	protein_coding	1	Fibroblast	22480	0.692	0.032	2.16	0.08	4.91	3.12e-35	1.52e-32	0.84
NOX4	ENSG00000086991	protein_coding	1	Fibroblast	22480	0.285	0.012	0.79	0.03	4.87	1.07e-27	7.92e-26	0.64
KAZN	ENSG00000189337	protein_coding	1	Fibroblast	22480	0.456	0.034	1.56	0.08	4.85	8.83e-25	3.47e-23	0.72
ABCA6	ENSG00000154262	protein_coding	1	Fibroblast	22480	0.603	0.033	1.79	0.08	4.77	9.3e-26	4.66e-24	0.79
ABCA10	ENSG00000154263	protein_coding	1	Fibroblast	22480	0.528	0.028	1.56	0.06	4.75	1.09e-35	5.96e-33	0.75
COL4A3	ENSG00000169031	protein_coding	1	Fibroblast	22480	0.334	0.019	0.9	0.04	4.66	1.59e-29	1.69e-27	0.66
MGP	ENSG00000111341	protein_coding	1	Fibroblast	22480	0.332	0.02	0.9	0.05	4.64	2.56e-23	7.37e-22	0.66
ABCA8	ENSG00000141338	protein_coding	1	Fibroblast	22480	0.586	0.086	1.73	0.15	4.64	1.05e-32	2.34e-30	0.77
COL1A2	ENSG00000164692	protein_coding	1	Fibroblast	22480	0.419	0.035	1.14	0.1	4.61	1.43e-27	1.02e-25	0.69
LTBP2	ENSG00000119681	protein_coding	1	Fibroblast	22480	0.277	0.012	0.74	0.03	4.61	6.29e-25	2.58e-23	0.63
SVEP1	ENSG00000165124	protein_coding	1	Fibroblast	22480	0.386	0.022	1.09	0.06	4.59	9.86e-31	1.3e-28	0.68
FGF14	ENSG00000102466	protein_coding	1	Fibroblast	22480	0.314	0.147	0.92	0.25	4.57	1.91e-08	7.62e-08	0.6
CCDC80	ENSG00000091986	protein_coding	1	Fibroblast	22480	0.347	0.01	0.96	0.02	4.57	7.88e-36	4.6e-33	0.67
FOXP2	ENSG00000128573	protein_coding	1	Fibroblast	22480	0.465	0.088	1.3	0.16	4.52	8.96e-14	5.98e-13	0.7
MGST1	ENSG00000008394	protein_coding	1	Fibroblast	22480	0.32	0.021	0.91	0.05	4.52	1.17e-20	2.03e-19	0.65
SLIT2	ENSG00000145147	protein_coding	1	Fibroblast	22480	0.418	0.023	1.18	0.05	4.43	7.3e-30	8.2e-28	0.7
SPOCK1	ENSG00000152377	protein_coding	1	Fibroblast	22480	0.306	0.052	0.86	0.1	4.4	2.47e-11	1.3e-10	0.63
FBLN5	ENSG00000140092	protein_coding	1	Fibroblast	22480	0.256	0.011	0.66	0.03	4.39	1.79e-26	1.04e-24	0.62
COL15A1	ENSG00000204291	protein_coding	1	Fibroblast	22480	0.41	0.032	1.14	0.08	4.21	8.44e-24	2.69e-22	0.69
LPAR1	ENSG00000198121	protein_coding	1	Fibroblast	22480	0.346	0.02	0.92	0.05	4.16	1e-24	3.92e-23	0.66
FN1	ENSG00000115414	protein_coding	1	Fibroblast	22480	0.435	0.058	1.31	0.16	4.12	5.06e-17	5.04e-16	0.69
EPHA3	ENSG00000044524	protein_coding	1	Fibroblast	22480	0.346	0.054	0.95	0.16	4.1	7.05e-27	4.43e-25	0.64
COL3A1	ENSG00000168542	protein_coding	1	Fibroblast	22480	0.379	0.047	1.04	0.13	4.07	7.42e-30	8.29e-28	0.67
COL6A1	ENSG00000142156	protein_coding	1	Fibroblast	22480	0.341	0.025	0.89	0.06	4.01	1.4e-26	8.35e-25	0.66
PDGFD	ENSG00000170962	protein_coding	1	Fibroblast	22480	0.462	0.05	1.36	0.11	3.99	4.44e-21	8.25e-20	0.71
SMOC2	ENSG00000112562	protein_coding	1	Fibroblast	22480	0.292	0.028	0.82	0.07	3.99	3.32e-32	6.26e-30	0.63
ABI3BP	ENSG00000154175	protein_coding	1	Fibroblast	22480	0.379	0.072	1.05	0.13	3.98	2.8e-15	2.22e-14	0.66
GPC6	ENSG00000183098	protein_coding	1	Fibroblast	22480	0.285	0.061	0.84	0.12	3.98	1.5e-17	1.6e-16	0.62
NCAM2	ENSG00000154654	protein_coding	1	Fibroblast	22480	0.362	0.046	1.01	0.14	3.95	1.94e-29	2e-27	0.66
FBN1	ENSG00000166147	protein_coding	1	Fibroblast	22480	0.534	0.043	1.53	0.11	3.92	1.13e-20	1.96e-19	0.75
PID1	ENSG00000153823	protein_coding	1	Fibroblast	22480	0.62	0.084	1.92	0.24	3.87	2.12e-13	1.36e-12	0.77
EBF2	ENSG00000221818	protein_coding	1	Fibroblast	22480	0.507	0.106	1.44	0.32	3.79	3.21e-33	8.15e-31	0.69
VCAN	ENSG00000038427	protein_coding	1	Fibroblast	22480	0.305	0.041	0.83	0.11	3.74	8.77e-09	3.62e-08	0.63
COL5A2	ENSG00000204262	protein_coding	1	Fibroblast	22480	0.417	0.056	1.14	0.14	3.71	4.16e-27	2.7e-25	0.68
COL5A1	ENSG00000130635	protein_coding	1	Fibroblast	22480	0.302	0.029	0.78	0.07	3.68	1.45e-31	2.34e-29	0.64
DCLK1	ENSG00000133083	protein_coding	1	Fibroblast	22480	0.403	0.051	1.14	0.12	3.68	3.3e-22	7.67e-21	0.68
CFH	ENSG00000000971	protein_coding	1	Fibroblast	22480	0.281	0.028	0.74	0.07	3.62	1.62e-22	4.06e-21	0.63
COL8A1	ENSG00000144810	protein_coding	1	Fibroblast	22480	0.49	0.054	1.44	0.14	3.59	2.75e-24	9.6e-23	0.72
LAMB1	ENSG00000091136	protein_coding	1	Fibroblast	22480	0.54	0.087	1.57	0.21	3.58	3.98e-22	9.08e-21	0.73
COL6A2	ENSG00000142173	protein_coding	1	Fibroblast	22480	0.311	0.041	0.81	0.11	3.55	1.88e-29	1.97e-27	0.63
CRISPLD2	ENSG00000103196	protein_coding	1	Fibroblast	22480	0.268	0.047	0.73	0.14	3.5	6.94e-17	6.78e-16	0.61
ROBO1	ENSG00000169855	protein_coding	1	Fibroblast	22480	0.385	0.056	1.05	0.15	3.49	4.08e-21	7.66e-20	0.66
SOBP	ENSG00000112320	protein_coding	1	Fibroblast	22480	0.366	0.173	0.97	0.32	3.48	4.74e-32	8.32e-30	0.62
UNC5C	ENSG00000182168	protein_coding	1	Fibroblast	22480	0.391	0.075	1.06	0.22	3.48	8.38e-32	1.43e-29	0.66
ADGRB3	ENSG00000135298	protein_coding	1	Fibroblast	22480	0.492	0.109	1.49	0.34	3.42	6.86e-13	4.16e-12	0.69
ANKS1B	ENSG00000185046	protein_coding	1	Fibroblast	22480	0.333	0.054	0.91	0.15	3.41	3.96e-24	1.34e-22	0.64
ELN	ENSG00000049540	protein_coding	1	Fibroblast	22480	0.365	0.046	1.08	0.12	3.37	2.82e-13	1.79e-12	0.66
LAMC1	ENSG00000135862	protein_coding	1	Fibroblast	22480	0.56	0.147	1.63	0.28	3.31	1.39e-20	2.4e-19	0.73
MAPK10	ENSG00000109339	protein_coding	1	Fibroblast	22480	0.346	0.069	0.92	0.16	3.29	3.78e-26	2.09e-24	0.64
ADAMTSL3	ENSG00000156218	protein_coding	1	Fibroblast	22480	0.341	0.096	0.93	0.28	3.23	2.96e-23	8.45e-22	0.62
RORA	ENSG00000069667	protein_coding	1	Fibroblast	22480	0.865	0.284	3.04	0.68	3.19	7e-12	3.87e-11	0.88
TNXB	ENSG00000168477	protein_coding	1	Fibroblast	22480	0.354	0.052	0.95	0.14	3.13	8.27e-29	7.44e-27	0.65
NID1	ENSG00000116962	protein_coding	1	Fibroblast	22480	0.39	0.14	1.07	0.3	3.13	4.85e-10	2.24e-09	0.64
BNC2	ENSG00000173068	protein_coding	1	Fibroblast	22480	0.515	0.065	1.46	0.16	3.07	9.27e-21	1.64e-19	0.73
EGFR	ENSG00000146648	protein_coding	1	Fibroblast	22480	0.454	0.095	1.28	0.27	3.06	4.31e-30	5.07e-28	0.68
GLIS3	ENSG00000107249	protein_coding	1	Fibroblast	22480	0.46	0.059	1.3	0.14	3.03	1.6e-18	1.96e-17	0.7
GSN	ENSG00000148180	protein_coding	1	Fibroblast	22480	0.629	0.14	1.93	0.37	2.97	1.36e-13	8.89e-13	0.76
ZFPM2	ENSG00000169946	protein_coding	1	Fibroblast	22480	0.584	0.437	1.67	1.11	2.83	8.5e-14	5.7e-13	0.61
MAMDC2	ENSG00000165072	protein_coding	1	Fibroblast	22480	0.379	0.078	1.08	0.21	2.83	8.31e-10	3.75e-09	0.65
SPARCL1	ENSG00000152583	protein_coding	1	Fibroblast	22480	0.601	0.241	1.83	0.76	2.74	1.16e-13	7.65e-13	0.67
TFPI	ENSG00000003436	protein_coding	1	Fibroblast	22480	0.395	0.112	1.06	0.32	2.71	7.91e-17	7.66e-16	0.64
LRP1	ENSG00000123384	protein_coding	1	Fibroblast	22480	0.266	0.062	0.68	0.14	2.64	5.67e-18	6.42e-17	0.6
GAS7	ENSG00000007237	protein_coding	1	Fibroblast	22480	0.498	0.199	1.4	0.43	2.57	2.87e-13	1.82e-12	0.67
SPATA6	ENSG00000132122	protein_coding	1	Fibroblast	22480	0.303	0.082	0.79	0.16	2.54	1.82e-19	2.6e-18	0.62
PLA2G5	ENSG00000127472	protein_coding	1	Fibroblast	22480	0.407	0.184	1.22	0.63	2.5	3.85e-08	1.5e-07	0.6
PBX1	ENSG00000185630	protein_coding	1	Fibroblast	22480	0.6	0.442	1.77	1.09	2.48	4.27e-10	1.99e-09	0.63
MECOM	ENSG00000085276	protein_coding	1	Fibroblast	22480	0.474	0.185	1.37	0.63	2.44	4.8e-10	2.22e-09	0.63
EBF1	ENSG00000164330	protein_coding	1	Fibroblast	22480	0.725	0.275	2.29	0.9	2.4	3.53e-14	2.48e-13	0.72
TSHZ2	ENSG00000182463	protein_coding	1	Fibroblast	22480	0.454	0.103	1.31	0.32	2.36	7.41e-08	2.8e-07	0.67
SH3D19	ENSG00000109686	protein_coding	1	Fibroblast	22480	0.505	0.366	1.43	0.82	2.31	3.1e-10	1.46e-09	0.62
TRPS1	ENSG00000104447	protein_coding	1	Fibroblast	22480	0.512	0.142	1.43	0.39	2.25	8.67e-15	6.49e-14	0.68
PHLDB1	ENSG00000019144	protein_coding	1	Fibroblast	22480	0.336	0.125	0.88	0.26	2.19	1.58e-28	1.36e-26	0.61
IGFBP7	ENSG00000163453	protein_coding	1	Fibroblast	22480	0.498	0.335	1.44	0.8	2.1	5.28e-10	2.42e-09	0.61
NAALADL2	ENSG00000177694	protein_coding	1	Fibroblast	22480	0.528	0.285	1.52	0.59	2.02	5.73e-10	2.63e-09	0.67
ADGRL4	ENSG00000162618	protein_coding	2	Endothelial I	13512	0.327	0.023	1	0.06	5.07	1.95e-42	3.42e-38	0.65
BTNL9	ENSG00000165810	protein_coding	2	Endothelial I	13512	0.427	0.015	1.4	0.04	5.04	1.65e-40	9.66e-37	0.71
VWF	ENSG00000110799	protein_coding	2	Endothelial I	13512	0.7	0.074	2.54	0.22	4.93	2.91e-32	1.55e-29	0.82
CYYR1	ENSG00000166265	protein_coding	2	Endothelial I	13512	0.381	0.029	1.22	0.08	4.88	5.14e-38	1.29e-34	0.68
PIK3R3	ENSG00000117461	protein_coding	2	Endothelial I	13512	0.637	0.127	2.32	0.26	4.86	2.47e-24	2.82e-22	0.79
PTPRB	ENSG00000127329	protein_coding	2	Endothelial I	13512	0.498	0.051	1.63	0.15	4.82	5.85e-36	8.55e-33	0.73
EMCN	ENSG00000164035	protein_coding	2	Endothelial I	13512	0.526	0.062	1.77	0.18	4.76	2.44e-34	2.52e-31	0.74
ANO2	ENSG00000047617	protein_coding	2	Endothelial I	13512	0.636	0.065	2.25	0.19	4.76	3.12e-41	2.73e-37	0.79
CCDC85A	ENSG00000055813	protein_coding	2	Endothelial I	13512	0.396	0.06	1.29	0.12	4.66	9.02e-28	2.09e-25	0.68
F8	ENSG00000185010	protein_coding	2	Endothelial I	13512	0.474	0.039	1.64	0.1	4.6	3.85e-31	1.69e-28	0.72
NOTCH4	ENSG00000204301	protein_coding	2	Endothelial I	13512	0.268	0.015	0.8	0.04	4.5	7.6e-38	1.67e-34	0.63
FLT1	ENSG00000102755	protein_coding	2	Endothelial I	13512	0.616	0.086	2.18	0.25	4.44	7.85e-26	1.2e-23	0.78
ADGRF5	ENSG00000069122	protein_coding	2	Endothelial I	13512	0.481	0.058	1.58	0.16	4.44	4.68e-31	2e-28	0.72
EGFL7	ENSG00000172889	protein_coding	2	Endothelial I	13512	0.273	0.028	0.82	0.07	4.27	3.74e-34	3.45e-31	0.62
MCF2L	ENSG00000126217	protein_coding	2	Endothelial I	13512	0.372	0.04	1.2	0.09	4.26	7.4e-37	1.3e-33	0.67
CLIC5	ENSG00000112782	protein_coding	2	Endothelial I	13512	0.376	0.236	1.24	0.46	4.25	1.07e-28	3.19e-26	0.61
LDB2	ENSG00000169744	protein_coding	2	Endothelial I	13512	0.76	0.147	2.94	0.48	4.23	2.79e-20	1.44e-18	0.83
ABCB1	ENSG00000085563	protein_coding	2	Endothelial I	13512	0.254	0.024	0.85	0.07	4.22	4.4e-26	7.09e-24	0.62
SLC9C1	ENSG00000172139	protein_coding	2	Endothelial I	13512	0.28	0.057	0.9	0.09	4.21	4.32e-22	3.21e-20	0.62
RASGRF2	ENSG00000113319	protein_coding	2	Endothelial I	13512	0.423	0.043	1.35	0.11	4.17	4.62e-30	1.69e-27	0.69
ERG	ENSG00000157554	protein_coding	2	Endothelial I	13512	0.286	0.038	0.86	0.1	4.13	8.5e-34	6.48e-31	0.63
SHANK3	ENSG00000251322	protein_coding	2	Endothelial I	13512	0.324	0.034	0.99	0.08	4.13	6.9e-36	9.31e-33	0.65
ST6GALNAC3	ENSG00000184005	protein_coding	2	Endothelial I	13512	0.738	0.106	2.72	0.33	4.11	5.82e-29	1.89e-26	0.83
MECOM	ENSG00000085276	protein_coding	2	Endothelial I	13512	0.621	0.192	2.27	0.56	4.1	6.65e-21	3.91e-19	0.75
TEK	ENSG00000120156	protein_coding	2	Endothelial I	13512	0.271	0.032	0.83	0.08	4.1	4.03e-36	6.43e-33	0.62
PECAM1	ENSG00000261371	protein_coding	2	Endothelial I	13512	0.44	0.078	1.4	0.22	4.07	4.29e-34	3.76e-31	0.69
ITGA6	ENSG00000091409	protein_coding	2	Endothelial I	13512	0.341	0.046	1.09	0.1	4.03	5.96e-27	1.16e-24	0.65
PLEKHG1	ENSG00000120278	protein_coding	2	Endothelial I	13512	0.5	0.084	1.69	0.22	3.7	1.21e-21	8.32e-20	0.72
DACH1	ENSG00000276644	protein_coding	2	Endothelial I	13512	0.315	0.074	1.02	0.21	3.66	2.12e-20	1.12e-18	0.62
CDH13	ENSG00000140945	protein_coding	2	Endothelial I	13512	0.497	0.355	1.67	0.91	3.62	2.28e-16	5.31e-15	0.63
RAPGEF5	ENSG00000136237	protein_coding	2	Endothelial I	13512	0.322	0.077	1.02	0.21	3.61	3.45e-22	2.58e-20	0.63
CMTM8	ENSG00000170293	protein_coding	2	Endothelial I	13512	0.303	0.042	0.96	0.1	3.56	3.01e-27	6.14e-25	0.63
SEC14L1	ENSG00000129657	protein_coding	2	Endothelial I	13512	0.454	0.06	1.47	0.15	3.51	7.72e-34	6.45e-31	0.71
KIAA1217	ENSG00000120549	protein_coding	2	Endothelial I	13512	0.726	0.32	2.7	0.7	3.51	5.2e-22	3.83e-20	0.8
CADPS2	ENSG00000081803	protein_coding	2	Endothelial I	13512	0.467	0.163	1.5	0.36	3.31	2.58e-19	1.11e-17	0.68
ENG	ENSG00000106991	protein_coding	2	Endothelial I	13512	0.468	0.108	1.57	0.28	3.31	3.3e-23	3.03e-21	0.69
ABLIM3	ENSG00000173210	protein_coding	2	Endothelial I	13512	0.416	0.17	1.37	0.34	3.22	2.08e-16	4.92e-15	0.65
MCTP1	ENSG00000175471	protein_coding	2	Endothelial I	13512	0.292	0.072	0.91	0.2	3.21	1.95e-20	1.04e-18	0.61
GALNT18	ENSG00000110328	protein_coding	2	Endothelial I	13512	0.457	0.124	1.5	0.24	3.19	4.18e-27	8.44e-25	0.69
PTPRM	ENSG00000173482	protein_coding	2	Endothelial I	13512	0.857	0.468	3.33	1.3	3.11	5.51e-10	3.11e-09	0.85
PITPNC1	ENSG00000154217	protein_coding	2	Endothelial I	13512	0.695	0.155	2.57	0.45	3.1	5.53e-23	4.8e-21	0.8
PLXNA2	ENSG00000076356	protein_coding	2	Endothelial I	13512	0.451	0.105	1.45	0.24	3.09	4.48e-27	8.93e-25	0.69
DOCK9	ENSG00000088387	protein_coding	2	Endothelial I	13512	0.539	0.139	1.78	0.34	3.08	1.5e-26	2.76e-24	0.72
PREX2	ENSG00000046889	protein_coding	2	Endothelial I	13512	0.375	0.125	1.17	0.34	3.05	2.96e-21	1.89e-19	0.63
B2M	ENSG00000166710	protein_coding	2	Endothelial I	13512	0.342	0.083	1.06	0.23	3.05	8.17e-26	1.24e-23	0.63
CD36	ENSG00000135218	protein_coding	2	Endothelial I	13512	0.528	0.454	1.94	1.3	3.01	1.44e-06	3.98e-06	0.61
GFOD1	ENSG00000145990	protein_coding	2	Endothelial I	13512	0.396	0.19	1.25	0.36	2.98	5.13e-18	1.68e-16	0.63
EPAS1	ENSG00000116016	protein_coding	2	Endothelial I	13512	0.491	0.143	1.6	0.37	2.92	1.76e-27	3.76e-25	0.69
PLCB1	ENSG00000182621	protein_coding	2	Endothelial I	13512	0.661	0.192	2.32	0.53	2.89	4.34e-21	2.7e-19	0.77
GRB10	ENSG00000106070	protein_coding	2	Endothelial I	13512	0.407	0.141	1.31	0.31	2.83	1.97e-25	2.72e-23	0.65
PLPP1	ENSG00000067113	protein_coding	2	Endothelial I	13512	0.48	0.313	1.65	0.67	2.8	5.48e-10	3.09e-09	0.65
RAPGEF1	ENSG00000107263	protein_coding	2	Endothelial I	13512	0.555	0.178	1.87	0.4	2.77	1.75e-27	3.76e-25	0.72
ITGA1	ENSG00000213949	protein_coding	2	Endothelial I	13512	0.398	0.107	1.3	0.3	2.75	2.06e-14	3.23e-13	0.65
ELMO1	ENSG00000155849	protein_coding	2	Endothelial I	13512	0.653	0.221	2.26	0.64	2.71	3.29e-19	1.38e-17	0.75
TMTC1	ENSG00000133687	protein_coding	2	Endothelial I	13512	0.559	0.319	1.94	0.75	2.68	3.03e-19	1.28e-17	0.68
AFDN	ENSG00000130396	protein_coding	2	Endothelial I	13512	0.327	0.163	0.99	0.32	2.67	8.41e-28	2.02e-25	0.6
MAGI1	ENSG00000151276	protein_coding	2	Endothelial I	13512	0.533	0.392	1.72	1.05	2.67	2.44e-19	1.06e-17	0.62
PRKCH	ENSG00000027075	protein_coding	2	Endothelial I	13512	0.431	0.098	1.36	0.27	2.65	3.56e-20	1.79e-18	0.67
MGLL	ENSG00000074416	protein_coding	2	Endothelial I	13512	0.349	0.174	1.15	0.35	2.62	3.39e-22	2.55e-20	0.61
FLI1	ENSG00000151702	protein_coding	2	Endothelial I	13512	0.419	0.124	1.33	0.34	2.61	4.11e-26	6.74e-24	0.66
TACC1	ENSG00000147526	protein_coding	2	Endothelial I	13512	0.694	0.257	2.47	0.72	2.58	6.8e-23	5.79e-21	0.77
WWTR1	ENSG00000018408	protein_coding	2	Endothelial I	13512	0.367	0.215	1.17	0.46	2.56	3.27e-16	7.37e-15	0.6
ARHGAP29	ENSG00000137962	protein_coding	2	Endothelial I	13512	0.355	0.148	1.1	0.34	2.52	4.9e-21	3.01e-19	0.62
ARHGAP31	ENSG00000031081	protein_coding	2	Endothelial I	13512	0.435	0.24	1.37	0.48	2.48	8.16e-17	2.11e-15	0.64
NEDD9	ENSG00000111859	protein_coding	2	Endothelial I	13512	0.347	0.073	1.09	0.18	2.47	3.16e-20	1.62e-18	0.64
SYNE2	ENSG00000054654	protein_coding	2	Endothelial I	13512	0.576	0.27	1.96	0.57	2.46	6.01e-12	5.34e-11	0.71
TCF4	ENSG00000196628	protein_coding	2	Endothelial I	13512	0.682	0.324	2.4	0.94	2.39	4.15e-24	4.52e-22	0.74
RFTN1	ENSG00000131378	protein_coding	2	Endothelial I	13512	0.389	0.145	1.24	0.36	2.38	7.73e-17	2e-15	0.64
ZBTB46	ENSG00000130584	protein_coding	2	Endothelial I	13512	0.328	0.145	1.02	0.32	2.31	1.96e-19	8.54e-18	0.61
DOCK4	ENSG00000128512	protein_coding	2	Endothelial I	13512	0.517	0.337	1.7	0.76	2.31	7.22e-15	1.23e-13	0.65
TIMP3	ENSG00000100234	protein_coding	2	Endothelial I	13512	0.449	0.28	1.54	0.71	2.27	5.93e-09	2.61e-08	0.62
SYNE1	ENSG00000131018	protein_coding	2	Endothelial I	13512	0.668	0.387	2.48	0.87	2.23	5.67e-07	1.68e-06	0.75
ADAMTS9	ENSG00000163638	protein_coding	2	Endothelial I	13512	0.391	0.159	1.32	0.44	2.22	3.27e-06	8.43e-06	0.63
RASAL2	ENSG00000075391	protein_coding	2	Endothelial I	13512	0.585	0.451	2.01	1.11	2.2	1.93e-10	1.22e-09	0.66
ARL15	ENSG00000185305	protein_coding	2	Endothelial I	13512	0.615	0.492	2.23	1.21	2.16	2.42e-06	6.4e-06	0.67
TBCD	ENSG00000141556	protein_coding	2	Endothelial I	13512	0.308	0.122	0.96	0.25	2.13	1.12e-29	3.99e-27	0.61
SPTBN1	ENSG00000115306	protein_coding	2	Endothelial I	13512	0.626	0.54	2.12	1.34	2.12	5.39e-19	2.18e-17	0.66
CDK17	ENSG00000059758	protein_coding	2	Endothelial I	13512	0.315	0.129	0.95	0.27	2.03	3.82e-16	8.5e-15	0.61
GUCY1A2	ENSG00000152402	protein_coding	3	Pericyte	10565	0.742	0.033	2.67	0.08	6.32	5.45e-44	2.39e-40	0.86
EGFLAM	ENSG00000164318	protein_coding	3	Pericyte	10565	0.627	0.019	2.13	0.05	6.11	7.44e-49	1.31e-44	0.81
RGS5	ENSG00000143248	protein_coding	3	Pericyte	10565	0.524	0.019	1.7	0.05	5.91	4.05e-41	5.92e-38	0.75
PDE1C	ENSG00000154678	protein_coding	3	Pericyte	10565	0.755	0.353	2.74	0.95	5.75	2.03e-22	1.25e-20	0.8
ABCC9	ENSG00000069431	protein_coding	3	Pericyte	10565	0.585	0.185	1.97	0.34	5.7	5.59e-35	2.97e-32	0.75
BMP5	ENSG00000112175	protein_coding	3	Pericyte	10565	0.298	0.014	0.93	0.04	5.46	7.58e-42	1.48e-38	0.64
SLC16A12	ENSG00000152779	protein_coding	3	Pericyte	10565	0.391	0.056	1.24	0.13	5.45	2.48e-29	4.95e-27	0.67
ENPEP	ENSG00000138792	protein_coding	3	Pericyte	10565	0.296	0.015	0.92	0.04	5.4	1.66e-45	1.1e-41	0.64
NOTCH3	ENSG00000074181	protein_coding	3	Pericyte	10565	0.271	0.014	0.81	0.04	5.33	5.63e-37	3.66e-34	0.63
RIMS1	ENSG00000079841	protein_coding	3	Pericyte	10565	0.256	0.011	0.83	0.02	5.16	2.42e-30	5.81e-28	0.62
PLCL1	ENSG00000115896	protein_coding	3	Pericyte	10565	0.582	0.357	2.03	1.07	5.11	5.77e-16	1.09e-14	0.65
STEAP4	ENSG00000127954	protein_coding	3	Pericyte	10565	0.296	0.035	0.92	0.09	5.1	1.52e-41	2.42e-38	0.63
MYO1B	ENSG00000128641	protein_coding	3	Pericyte	10565	0.543	0.07	1.76	0.18	5.08	9.06e-41	1.22e-37	0.75
SEMA5A	ENSG00000112902	protein_coding	3	Pericyte	10565	0.399	0.221	1.25	0.43	5.05	2.14e-36	1.25e-33	0.63
PDGFRB	ENSG00000113721	protein_coding	3	Pericyte	10565	0.468	0.051	1.49	0.13	4.99	5.61e-37	3.66e-34	0.72
ADAMTS12	ENSG00000151388	protein_coding	3	Pericyte	10565	0.404	0.046	1.28	0.11	4.77	1.04e-38	9.12e-36	0.68
GUCY1A1	ENSG00000164116	protein_coding	3	Pericyte	10565	0.427	0.125	1.35	0.23	4.77	1.1e-23	8.65e-22	0.67
PLA2G5	ENSG00000127472	protein_coding	3	Pericyte	10565	0.778	0.17	3.1	0.49	4.66	4.27e-20	1.69e-18	0.85
INPP4B	ENSG00000109452	protein_coding	3	Pericyte	10565	0.482	0.296	1.57	0.73	4.66	1.38e-20	6e-19	0.64
NFASC	ENSG00000163531	protein_coding	3	Pericyte	10565	0.323	0.036	0.99	0.09	4.64	2.9e-38	2.42e-35	0.65
DLC1	ENSG00000164741	protein_coding	3	Pericyte	10565	0.981	0.474	4.72	1.2	4.61	1.22e-10	8.15e-10	0.98
EBF2	ENSG00000221818	protein_coding	3	Pericyte	10565	0.567	0.152	1.86	0.42	4.6	6.66e-42	1.46e-38	0.73
RIPOR3	ENSG00000042062	protein_coding	3	Pericyte	10565	0.394	0.056	1.24	0.14	4.55	5.58e-28	8.73e-26	0.68
ARHGAP42	ENSG00000165895	protein_coding	3	Pericyte	10565	0.44	0.15	1.37	0.28	4.36	2.93e-40	3.68e-37	0.67
RNF152	ENSG00000176641	protein_coding	3	Pericyte	10565	0.472	0.066	1.55	0.17	4.35	1.38e-30	3.45e-28	0.71
THBS4	ENSG00000113296	protein_coding	3	Pericyte	10565	0.262	0.065	0.83	0.13	4.34	1.1e-19	4.03e-18	0.6
ADAMTSL3	ENSG00000156218	protein_coding	3	Pericyte	10565	0.444	0.117	1.41	0.31	4.32	9.18e-34	3.35e-31	0.68
EPHA3	ENSG00000044524	protein_coding	3	Pericyte	10565	0.292	0.1	0.89	0.27	4.24	2.77e-28	4.67e-26	0.6
COL5A3	ENSG00000080573	protein_coding	3	Pericyte	10565	0.305	0.068	0.94	0.17	4.23	5.81e-34	2.27e-31	0.62
CACNA1C	ENSG00000151067	protein_coding	3	Pericyte	10565	0.785	0.425	2.83	1.6	4.13	7.42e-15	1.12e-13	0.65
FRMD3	ENSG00000172159	protein_coding	3	Pericyte	10565	0.769	0.131	2.78	0.33	4.03	7.49e-23	4.94e-21	0.85
PDZD2	ENSG00000133401	protein_coding	3	Pericyte	10565	0.86	0.422	3.35	1.05	4.01	1.1e-19	4.03e-18	0.88
MAP1B	ENSG00000131711	protein_coding	3	Pericyte	10565	0.474	0.13	1.54	0.27	4	2.99e-20	1.22e-18	0.7
NGF	ENSG00000134259	protein_coding	3	Pericyte	10565	0.286	0.045	0.9	0.11	3.99	4.35e-25	4.33e-23	0.62
ADGRB3	ENSG00000135298	protein_coding	3	Pericyte	10565	0.54	0.154	1.79	0.46	3.97	2.89e-16	5.71e-15	0.7
CCDC102B	ENSG00000150636	protein_coding	3	Pericyte	10565	0.273	0.069	0.85	0.17	3.96	1.87e-19	6.55e-18	0.61
EPS8	ENSG00000151491	protein_coding	3	Pericyte	10565	0.783	0.178	2.84	0.48	3.96	5.79e-34	2.27e-31	0.85
SOX5	ENSG00000134532	protein_coding	3	Pericyte	10565	0.704	0.163	2.48	0.43	3.93	2.73e-26	3.3e-24	0.81
SLC12A2	ENSG00000064651	protein_coding	3	Pericyte	10565	0.35	0.108	1.1	0.2	3.92	2.57e-28	4.37e-26	0.64
UNC5C	ENSG00000182168	protein_coding	3	Pericyte	10565	0.357	0.121	1.11	0.32	3.87	8.84e-37	5.54e-34	0.63
CLMN	ENSG00000165959	protein_coding	3	Pericyte	10565	0.447	0.06	1.4	0.16	3.85	5.38e-33	1.81e-30	0.7
CALD1	ENSG00000122786	protein_coding	3	Pericyte	10565	0.805	0.469	2.93	1.19	3.72	2.86e-10	1.77e-09	0.81
PARD3	ENSG00000148498	protein_coding	3	Pericyte	10565	0.676	0.408	2.3	0.95	3.7	5.51e-34	2.25e-31	0.75
PRKG1	ENSG00000185532	protein_coding	3	Pericyte	10565	0.933	0.615	3.9	1.99	3.64	0.000227	0.000448	0.85
STK39	ENSG00000198648	protein_coding	3	Pericyte	10565	0.406	0.204	1.26	0.38	3.46	2.5e-22	1.49e-20	0.64
TFPI	ENSG00000003436	protein_coding	3	Pericyte	10565	0.439	0.144	1.38	0.38	3.45	1.58e-23	1.17e-21	0.66
DENND2A	ENSG00000146966	protein_coding	3	Pericyte	10565	0.444	0.126	1.42	0.34	3.4	4.25e-34	1.82e-31	0.67
DAAM2	ENSG00000146122	protein_coding	3	Pericyte	10565	0.368	0.064	1.13	0.15	3.4	1.85e-19	6.49e-18	0.66
ARHGAP10	ENSG00000071205	protein_coding	3	Pericyte	10565	0.63	0.413	2.12	0.96	3.36	4.1e-25	4.14e-23	0.71
DACH1	ENSG00000276644	protein_coding	3	Pericyte	10565	0.322	0.081	1.01	0.24	3.34	4.26e-18	1.18e-16	0.62
PLCE1	ENSG00000138193	protein_coding	3	Pericyte	10565	0.312	0.133	0.96	0.27	3.34	3.57e-18	9.93e-17	0.61
PAG1	ENSG00000076641	protein_coding	3	Pericyte	10565	0.354	0.146	1.09	0.3	3.34	3.76e-31	1.03e-28	0.62
CPM	ENSG00000135678	protein_coding	3	Pericyte	10565	0.385	0.062	1.23	0.17	3.26	3.94e-20	1.58e-18	0.67
SPECC1	ENSG00000128487	protein_coding	3	Pericyte	10565	0.322	0.062	0.98	0.16	3.25	7.51e-30	1.71e-27	0.63
SPARC	ENSG00000113140	protein_coding	3	Pericyte	10565	0.325	0.097	0.99	0.25	3.12	4.59e-22	2.62e-20	0.62
LHFPL6	ENSG00000183722	protein_coding	3	Pericyte	10565	0.789	0.526	2.95	1.38	3.11	1.5e-15	2.59e-14	0.78
ARHGAP6	ENSG00000047648	protein_coding	3	Pericyte	10565	0.469	0.144	1.5	0.38	2.99	8.55e-33	2.78e-30	0.68
PLCB4	ENSG00000101333	protein_coding	3	Pericyte	10565	0.499	0.336	1.6	0.75	2.98	6.45e-15	9.83e-14	0.64
CD36	ENSG00000135218	protein_coding	3	Pericyte	10565	0.653	0.442	2.31	1.27	2.94	7.86e-06	1.95e-05	0.68
IGFBP7	ENSG00000163453	protein_coding	3	Pericyte	10565	0.565	0.349	1.9	0.83	2.88	1.78e-16	3.66e-15	0.67
EBF1	ENSG00000164330	protein_coding	3	Pericyte	10565	0.765	0.33	2.74	1.03	2.85	2.14e-18	6.22e-17	0.77
SH3RF1	ENSG00000154447	protein_coding	3	Pericyte	10565	0.453	0.176	1.44	0.37	2.81	4.11e-25	4.14e-23	0.67
PDE1A	ENSG00000115252	protein_coding	3	Pericyte	10565	0.412	0.242	1.3	0.57	2.8	8.03e-05	0.00017	0.62
SPARCL1	ENSG00000152583	protein_coding	3	Pericyte	10565	0.622	0.287	2.07	0.87	2.74	9.87e-14	1.22e-12	0.69
ADAMTS9	ENSG00000163638	protein_coding	3	Pericyte	10565	0.468	0.158	1.63	0.43	2.69	3.67e-08	1.44e-07	0.67
PTPRK	ENSG00000152894	protein_coding	3	Pericyte	10565	0.485	0.375	1.54	0.89	2.66	4.96e-14	6.46e-13	0.62
ARHGAP15	ENSG00000075884	protein_coding	3	Pericyte	10565	0.36	0.084	1.12	0.25	2.63	1.93e-23	1.4e-21	0.64
RBPMS	ENSG00000157110	protein_coding	3	Pericyte	10565	0.566	0.426	1.85	1.04	2.38	1.38e-23	1.04e-21	0.65
RBMS3	ENSG00000144642	protein_coding	3	Pericyte	10565	0.906	0.611	3.64	1.81	2.34	0.000884	0.00161	0.82
GRK5	ENSG00000198873	protein_coding	3	Pericyte	10565	0.623	0.352	2.11	0.85	2.34	1.68e-12	1.62e-11	0.71
APBB2	ENSG00000163697	protein_coding	3	Pericyte	10565	0.616	0.276	2.06	0.76	2.3	5.26e-24	4.37e-22	0.71
PTEN	ENSG00000171862	protein_coding	3	Pericyte	10565	0.578	0.29	1.91	0.64	2.29	1.31e-26	1.7e-24	0.71
ZEB1	ENSG00000148516	protein_coding	3	Pericyte	10565	0.653	0.463	2.23	1.18	2.24	4.83e-26	5.72e-24	0.68
NBEAL1	ENSG00000144426	protein_coding	3	Pericyte	10565	0.498	0.291	1.58	0.61	2.2	7.53e-32	2.17e-29	0.66
CDC42BPA	ENSG00000143776	protein_coding	3	Pericyte	10565	0.555	0.407	1.79	0.93	2.13	3.07e-27	4.48e-25	0.65
RASAL2	ENSG00000075391	protein_coding	3	Pericyte	10565	0.594	0.454	1.96	1.15	2.1	6.13e-10	3.55e-09	0.65
F13A1	ENSG00000124491	protein_coding	4	Macrophage	8986	0.716	0.022	2.76	0.06	6.46	3.58e-41	7.07e-38	0.85
CD163	ENSG00000177575	protein_coding	4	Macrophage	8986	0.634	0.011	2.05	0.03	6.03	1.91e-43	5.58e-40	0.81
MRC1	ENSG00000260314	protein_coding	4	Macrophage	8986	0.674	0.019	2.26	0.05	6.02	8.64e-39	8.91e-36	0.83
FMN1	ENSG00000248905	protein_coding	4	Macrophage	8986	0.676	0.025	2.27	0.05	5.77	3.49e-35	1.42e-32	0.83
MS4A6A	ENSG00000110077	protein_coding	4	Macrophage	8986	0.372	0.005	1.05	0.01	5.75	1.21e-47	2.12e-43	0.68
MSR1	ENSG00000038945	protein_coding	4	Macrophage	8986	0.44	0.008	1.29	0.02	5.69	1.15e-44	6.72e-41	0.72
RBM47	ENSG00000163694	protein_coding	4	Macrophage	8986	0.651	0.017	2.09	0.04	5.41	5.54e-36	2.94e-33	0.82
TLR2	ENSG00000137462	protein_coding	4	Macrophage	8986	0.287	0.004	0.79	0.01	5.38	5.11e-41	8.96e-38	0.64
FCGR2A	ENSG00000143226	protein_coding	4	Macrophage	8986	0.251	0.003	0.68	0.01	5.37	2.26e-40	3.3e-37	0.62
MS4A4A	ENSG00000110079	protein_coding	4	Macrophage	8986	0.333	0.006	0.93	0.01	5.35	4.6e-43	1.15e-39	0.66
CD163L1	ENSG00000177675	protein_coding	4	Macrophage	8986	0.352	0.009	1.12	0.02	5.31	4.1e-38	3.79e-35	0.67
SYK	ENSG00000165025	protein_coding	4	Macrophage	8986	0.37	0.007	1.03	0.02	5.24	3.1e-44	1.36e-40	0.68
LYVE1	ENSG00000133800	protein_coding	4	Macrophage	8986	0.26	0.007	0.72	0.02	5.16	6.69e-34	1.89e-31	0.63
KYNU	ENSG00000115919	protein_coding	4	Macrophage	8986	0.271	0.006	0.76	0.01	5.08	1.04e-32	2.5e-30	0.63
TBXAS1	ENSG00000059377	protein_coding	4	Macrophage	8986	0.522	0.013	1.55	0.03	4.99	2.16e-34	6.54e-32	0.76
MS4A4E	ENSG00000214787	protein_coding	4	Macrophage	8986	0.264	0.005	0.73	0.01	4.96	7.21e-38	5.75e-35	0.63
SLCO2B1	ENSG00000137491	protein_coding	4	Macrophage	8986	0.46	0.024	1.38	0.06	4.94	1.3e-27	1.39e-25	0.72
ATP8B4	ENSG00000104043	protein_coding	4	Macrophage	8986	0.418	0.011	1.19	0.03	4.92	5.42e-30	8.8e-28	0.7
MARCH1	ENSG00000145416	protein_coding	4	Macrophage	8986	0.466	0.013	1.35	0.03	4.89	2.23e-37	1.51e-34	0.73
STAB1	ENSG00000010327	protein_coding	4	Macrophage	8986	0.261	0.008	0.72	0.02	4.86	8.46e-34	2.28e-31	0.63
FYB1	ENSG00000082074	protein_coding	4	Macrophage	8986	0.299	0.013	0.83	0.04	4.72	6.62e-34	1.89e-31	0.64
DOCK2	ENSG00000134516	protein_coding	4	Macrophage	8986	0.501	0.018	1.45	0.05	4.71	1.33e-35	6.47e-33	0.74
PIK3R5	ENSG00000141506	protein_coding	4	Macrophage	8986	0.367	0.013	1.04	0.04	4.69	6.4e-33	1.56e-30	0.68
MERTK	ENSG00000153208	protein_coding	4	Macrophage	8986	0.503	0.034	1.52	0.06	4.68	5.57e-25	3.95e-23	0.74
RBPJ	ENSG00000168214	protein_coding	4	Macrophage	8986	0.734	0.109	2.73	0.21	4.65	8.12e-21	2.93e-19	0.85
RTN1	ENSG00000139970	protein_coding	4	Macrophage	8986	0.25	0.007	0.7	0.01	4.6	7e-34	1.95e-31	0.62
CTSB	ENSG00000164733	protein_coding	4	Macrophage	8986	0.416	0.027	1.21	0.05	4.55	1.64e-27	1.73e-25	0.7
PTPRC	ENSG00000081237	protein_coding	4	Macrophage	8986	0.383	0.021	1.08	0.07	4.47	1.93e-32	4.25e-30	0.68
IQGAP2	ENSG00000145703	protein_coding	4	Macrophage	8986	0.49	0.032	1.46	0.09	4.32	4.58e-27	4.49e-25	0.73
COLEC12	ENSG00000158270	protein_coding	4	Macrophage	8986	0.462	0.07	1.44	0.18	4.24	3.66e-24	2.25e-22	0.7
PDGFC	ENSG00000145431	protein_coding	4	Macrophage	8986	0.444	0.116	1.35	0.19	4.18	1.12e-19	3.38e-18	0.69
ME1	ENSG00000065833	protein_coding	4	Macrophage	8986	0.318	0.1	0.9	0.16	3.92	9.25e-23	4.49e-21	0.62
AOAH	ENSG00000136250	protein_coding	4	Macrophage	8986	0.361	0.025	1.06	0.08	3.81	3.41e-24	2.12e-22	0.67
RGL1	ENSG00000143344	protein_coding	4	Macrophage	8986	0.551	0.225	1.73	0.43	3.78	2.2e-18	5.21e-17	0.72
SMAP2	ENSG00000084070	protein_coding	4	Macrophage	8986	0.433	0.031	1.25	0.07	3.78	2.16e-19	6.19e-18	0.7
EPB41L3	ENSG00000082397	protein_coding	4	Macrophage	8986	0.32	0.04	0.9	0.1	3.66	1.33e-22	6.27e-21	0.64
TBC1D14	ENSG00000132405	protein_coding	4	Macrophage	8986	0.453	0.073	1.33	0.12	3.59	8.81e-30	1.39e-27	0.7
DAPK1	ENSG00000196730	protein_coding	4	Macrophage	8986	0.365	0.029	1.03	0.07	3.57	2.89e-22	1.28e-20	0.67
ARHGAP18	ENSG00000146376	protein_coding	4	Macrophage	8986	0.444	0.041	1.29	0.1	3.57	3.19e-26	2.68e-24	0.7
P2RY14	ENSG00000174944	protein_coding	4	Macrophage	8986	0.261	0.042	0.75	0.1	3.5	1.81e-20	6.25e-19	0.61
SLC9A9	ENSG00000181804	protein_coding	4	Macrophage	8986	0.682	0.133	2.22	0.35	3.5	3.19e-29	4.54e-27	0.8
MYO5A	ENSG00000197535	protein_coding	4	Macrophage	8986	0.552	0.147	1.66	0.26	3.46	5.56e-24	3.34e-22	0.74
MYO1F	ENSG00000142347	protein_coding	4	Macrophage	8986	0.312	0.019	0.86	0.05	3.41	2.3e-24	1.45e-22	0.65
RUNX1	ENSG00000159216	protein_coding	4	Macrophage	8986	0.529	0.09	1.62	0.24	3.26	3.55e-25	2.57e-23	0.73
SKAP2	ENSG00000005020	protein_coding	4	Macrophage	8986	0.276	0.03	0.74	0.08	3.21	8.77e-26	6.93e-24	0.62
FRMD4B	ENSG00000114541	protein_coding	4	Macrophage	8986	0.718	0.189	2.37	0.42	3.19	8.07e-16	1.23e-14	0.81
RAB31	ENSG00000168461	protein_coding	4	Macrophage	8986	0.46	0.049	1.37	0.12	3.19	4.24e-22	1.82e-20	0.71
MCTP1	ENSG00000175471	protein_coding	4	Macrophage	8986	0.401	0.073	1.14	0.21	3.18	3.54e-20	1.16e-18	0.66
PDE4B	ENSG00000184588	protein_coding	4	Macrophage	8986	0.332	0.089	0.96	0.16	3.17	3.41e-12	2.38e-11	0.63
RNF144B	ENSG00000137393	protein_coding	4	Macrophage	8986	0.277	0.044	0.77	0.12	3.15	3.5e-20	1.15e-18	0.62
INPP5D	ENSG00000168918	protein_coding	4	Macrophage	8986	0.276	0.044	0.75	0.12	3.07	6.39e-25	4.48e-23	0.62
MAN1A1	ENSG00000111885	protein_coding	4	Macrophage	8986	0.584	0.134	1.88	0.31	3.05	2.83e-13	2.49e-12	0.75
DOCK8	ENSG00000107099	protein_coding	4	Macrophage	8986	0.392	0.036	1.11	0.1	2.99	1.65e-16	2.88e-15	0.68
LYN	ENSG00000254087	protein_coding	4	Macrophage	8986	0.273	0.033	0.75	0.09	2.95	3.06e-23	1.61e-21	0.62
MTSS1	ENSG00000170873	protein_coding	4	Macrophage	8986	0.58	0.218	1.82	0.44	2.93	1.42e-16	2.5e-15	0.73
FAM49B	ENSG00000153310	protein_coding	4	Macrophage	8986	0.449	0.17	1.29	0.3	2.86	5.29e-23	2.66e-21	0.67
TRPS1	ENSG00000104447	protein_coding	4	Macrophage	8986	0.614	0.187	1.92	0.5	2.84	1.36e-20	4.78e-19	0.74
KCNMA1	ENSG00000156113	protein_coding	4	Macrophage	8986	0.314	0.031	0.97	0.07	2.82	7.71e-08	2.4e-07	0.64
ZNF710	ENSG00000140548	protein_coding	4	Macrophage	8986	0.258	0.058	0.7	0.11	2.78	1.25e-21	4.99e-20	0.6
RNF149	ENSG00000163162	protein_coding	4	Macrophage	8986	0.413	0.115	1.19	0.21	2.77	1.46e-18	3.63e-17	0.67
MANBA	ENSG00000109323	protein_coding	4	Macrophage	8986	0.297	0.109	0.81	0.18	2.76	2.8e-21	1.07e-19	0.61
PID1	ENSG00000153823	protein_coding	4	Macrophage	8986	0.416	0.184	1.28	0.55	2.75	3.64e-08	1.19e-07	0.62
BMP2K	ENSG00000138756	protein_coding	4	Macrophage	8986	0.367	0.154	1.03	0.27	2.69	3.82e-15	5.06e-14	0.63
SRGAP2	ENSG00000266028	protein_coding	4	Macrophage	8986	0.291	0.05	0.79	0.13	2.67	3.77e-28	4.5e-26	0.62
ZEB2	ENSG00000169554	protein_coding	4	Macrophage	8986	0.751	0.329	2.53	0.78	2.64	4.71e-24	2.86e-22	0.79
CPM	ENSG00000135678	protein_coding	4	Macrophage	8986	0.366	0.069	1.06	0.2	2.6	1.31e-14	1.55e-13	0.65
PREX1	ENSG00000124126	protein_coding	4	Macrophage	8986	0.324	0.057	0.89	0.15	2.59	1.33e-19	3.95e-18	0.63
DOCK11	ENSG00000147251	protein_coding	4	Macrophage	8986	0.305	0.051	0.84	0.13	2.58	3.26e-25	2.39e-23	0.63
TET3	ENSG00000187605	protein_coding	4	Macrophage	8986	0.319	0.051	0.88	0.11	2.56	6.58e-24	3.91e-22	0.64
TNS3	ENSG00000136205	protein_coding	4	Macrophage	8986	0.428	0.153	1.25	0.29	2.54	9.44e-20	2.88e-18	0.66
GRK3	ENSG00000100077	protein_coding	4	Macrophage	8986	0.345	0.092	0.96	0.16	2.52	1.25e-14	1.48e-13	0.64
VAV3	ENSG00000134215	protein_coding	4	Macrophage	8986	0.334	0.07	0.93	0.19	2.51	3.76e-14	4.02e-13	0.63
GAS7	ENSG00000007237	protein_coding	4	Macrophage	8986	0.497	0.244	1.48	0.57	2.49	1.09e-12	8.39e-12	0.66
PTPRJ	ENSG00000149177	protein_coding	4	Macrophage	8986	0.329	0.099	0.93	0.18	2.42	2.15e-14	2.42e-13	0.63
AP2A2	ENSG00000183020	protein_coding	4	Macrophage	8986	0.465	0.134	1.38	0.28	2.35	6.83e-30	1.1e-27	0.68
SIPA1L1	ENSG00000197555	protein_coding	4	Macrophage	8986	0.479	0.108	1.5	0.24	2.24	4.36e-11	2.36e-10	0.7
ARHGAP15	ENSG00000075884	protein_coding	4	Macrophage	8986	0.425	0.082	1.22	0.25	2.19	4.44e-18	1.01e-16	0.67
SPRED1	ENSG00000166068	protein_coding	4	Macrophage	8986	0.414	0.164	1.18	0.37	2.17	2.19e-18	5.19e-17	0.64
ITSN1	ENSG00000205726	protein_coding	4	Macrophage	8986	0.483	0.221	1.46	0.45	2.17	3.95e-17	7.63e-16	0.67
AGFG1	ENSG00000173744	protein_coding	4	Macrophage	8986	0.361	0.128	1.02	0.24	2.13	4.84e-12	3.26e-11	0.63
PRKAG2	ENSG00000106617	protein_coding	4	Macrophage	8986	0.397	0.222	1.14	0.43	2.09	2.94e-10	1.36e-09	0.62
DISC1	ENSG00000162946	protein_coding	4	Macrophage	8986	0.495	0.297	1.43	0.68	2.05	8.63e-05	0.000181	0.64
ARHGAP24	ENSG00000138639	protein_coding	4	Macrophage	8986	0.537	0.374	1.63	0.86	2.05	4.88e-09	1.81e-08	0.64
SLCO2A1	ENSG00000174640	protein_coding	5	Endothelial II	4852	0.591	0.024	1.83	0.07	5.92	1.29e-50	2.27e-46	0.78
FAM155A	ENSG00000204442	protein_coding	5	Endothelial II	4852	0.392	0.041	1.34	0.12	5.05	4.07e-29	3.57e-26	0.68
TPO	ENSG00000115705	protein_coding	5	Endothelial II	4852	0.293	0.041	0.92	0.13	4.85	7.2e-28	5.49e-25	0.63
EMCN	ENSG00000164035	protein_coding	5	Endothelial II	4852	0.694	0.096	2.21	0.31	4.78	7.75e-35	2.26e-31	0.8
POSTN	ENSG00000133110	protein_coding	5	Endothelial II	4852	0.482	0.039	1.63	0.11	4.77	1.42e-09	3.63e-08	0.73
PKHD1L1	ENSG00000205038	protein_coding	5	Endothelial II	4852	0.498	0.017	1.69	0.05	4.77	4.4e-16	3.76e-14	0.74
NOSTRIN	ENSG00000163072	protein_coding	5	Endothelial II	4852	0.454	0.034	1.24	0.1	4.7	1.1e-32	1.76e-29	0.71
ABCB1	ENSG00000085563	protein_coding	5	Endothelial II	4852	0.258	0.045	0.86	0.14	4.66	1.45e-29	1.41e-26	0.61
LDB2	ENSG00000169744	protein_coding	5	Endothelial II	4852	0.896	0.196	3.69	0.66	4.64	1.53e-23	4.2e-21	0.89
NRG3	ENSG00000185737	protein_coding	5	Endothelial II	4852	0.277	0.021	0.82	0.05	4.61	1.53e-22	3.62e-20	0.63
VWF	ENSG00000110799	protein_coding	5	Endothelial II	4852	0.74	0.129	2.44	0.44	4.56	8.7e-30	8.97e-27	0.8
PTPRB	ENSG00000127329	protein_coding	5	Endothelial II	4852	0.525	0.091	1.54	0.29	4.51	1.82e-33	4e-30	0.71
ANO2	ENSG00000047617	protein_coding	5	Endothelial II	4852	0.651	0.117	2.04	0.39	4.47	4.58e-39	4.01e-35	0.76
RAMP3	ENSG00000122679	protein_coding	5	Endothelial II	4852	0.267	0.027	0.72	0.08	4.45	8.76e-38	5.12e-34	0.62
BMP6	ENSG00000153162	protein_coding	5	Endothelial II	4852	0.26	0.02	0.72	0.05	4.38	4.57e-27	3.09e-24	0.62
PECAM1	ENSG00000261371	protein_coding	5	Endothelial II	4852	0.649	0.101	1.96	0.3	4.31	1.35e-36	5.92e-33	0.78
MYRIP	ENSG00000170011	protein_coding	5	Endothelial II	4852	0.475	0.09	1.41	0.17	4.25	4.53e-14	2.71e-12	0.71
CYYR1	ENSG00000166265	protein_coding	5	Endothelial II	4852	0.295	0.066	0.83	0.2	4.2	3.02e-32	4.41e-29	0.61
ST8SIA6	ENSG00000148488	protein_coding	5	Endothelial II	4852	0.315	0.042	0.85	0.13	4.15	3.34e-31	4.51e-28	0.63
SNTG2	ENSG00000172554	protein_coding	5	Endothelial II	4852	0.331	0.034	0.97	0.1	4.09	1.96e-24	7.17e-22	0.65
ERG	ENSG00000157554	protein_coding	5	Endothelial II	4852	0.363	0.057	0.97	0.16	4.08	3.07e-33	5.99e-30	0.65
TEK	ENSG00000120156	protein_coding	5	Endothelial II	4852	0.351	0.049	0.93	0.15	3.99	9.94e-35	2.49e-31	0.65
ST6GALNAC3	ENSG00000184005	protein_coding	5	Endothelial II	4852	0.83	0.159	2.91	0.54	3.93	2.05e-27	1.5e-24	0.84
EGFL7	ENSG00000172889	protein_coding	5	Endothelial II	4852	0.278	0.05	0.72	0.15	3.86	7.35e-30	8.6e-27	0.61
CALCRL	ENSG00000064989	protein_coding	5	Endothelial II	4852	0.568	0.099	1.69	0.28	3.82	1.5e-20	2.61e-18	0.74
ADAMTSL1	ENSG00000178031	protein_coding	5	Endothelial II	4852	0.352	0.034	1.08	0.07	3.8	2.25e-17	2.36e-15	0.66
SPC25	ENSG00000152253	protein_coding	5	Endothelial II	4852	0.294	0.022	0.78	0.06	3.49	8.28e-21	1.5e-18	0.64
FLT1	ENSG00000102755	protein_coding	5	Endothelial II	4852	0.523	0.14	1.53	0.46	3.48	9.57e-19	1.29e-16	0.68
SHANK3	ENSG00000251322	protein_coding	5	Endothelial II	4852	0.285	0.063	0.74	0.18	3.48	5.92e-29	4.94e-26	0.61
FGD5	ENSG00000154783	protein_coding	5	Endothelial II	4852	0.257	0.053	0.65	0.14	3.33	1.83e-29	1.69e-26	0.6
PODXL	ENSG00000128567	protein_coding	5	Endothelial II	4852	0.309	0.051	0.81	0.14	3.3	1.28e-23	3.62e-21	0.63
TSHZ2	ENSG00000182463	protein_coding	5	Endothelial II	4852	0.404	0.171	1.41	0.5	3.29	4.81e-13	2.39e-11	0.63
MECOM	ENSG00000085276	protein_coding	5	Endothelial II	4852	0.688	0.228	2.19	0.72	3.18	3.88e-15	2.79e-13	0.73
CDH11	ENSG00000140937	protein_coding	5	Endothelial II	4852	0.363	0.062	1	0.16	3.17	1.48e-15	1.16e-13	0.65
PLEKHG1	ENSG00000120278	protein_coding	5	Endothelial II	4852	0.415	0.127	1.21	0.38	3.11	1.68e-17	1.81e-15	0.64
CADPS2	ENSG00000081803	protein_coding	5	Endothelial II	4852	0.521	0.188	1.48	0.46	3.09	1.51e-17	1.66e-15	0.68
RAPGEF5	ENSG00000136237	protein_coding	5	Endothelial II	4852	0.338	0.098	0.93	0.29	3.08	1.15e-17	1.31e-15	0.62
CD59	ENSG00000085063	protein_coding	5	Endothelial II	4852	0.252	0.049	0.65	0.12	3.03	9.33e-18	1.08e-15	0.6
PGM5	ENSG00000154330	protein_coding	5	Endothelial II	4852	0.404	0.258	1.14	0.55	3	3.89e-21	7.34e-19	0.6
TMEM132C	ENSG00000181234	protein_coding	5	Endothelial II	4852	0.347	0.039	1.02	0.1	2.98	2.6e-09	6.31e-08	0.66
SHROOM4	ENSG00000158352	protein_coding	5	Endothelial II	4852	0.279	0.078	0.72	0.19	2.97	4.38e-19	6.3e-17	0.6
HMCN1	ENSG00000143341	protein_coding	5	Endothelial II	4852	0.46	0.114	1.36	0.32	2.96	3.47e-12	1.46e-10	0.68
PITPNC1	ENSG00000154217	protein_coding	5	Endothelial II	4852	0.77	0.201	2.6	0.64	2.94	2.19e-21	4.3e-19	0.79
ADGRF5	ENSG00000069122	protein_coding	5	Endothelial II	4852	0.339	0.104	0.9	0.33	2.93	8.78e-18	1.03e-15	0.61
ENG	ENSG00000106991	protein_coding	5	Endothelial II	4852	0.545	0.137	1.6	0.4	2.85	4.05e-19	5.87e-17	0.7
B2M	ENSG00000166710	protein_coding	5	Endothelial II	4852	0.479	0.099	1.33	0.29	2.85	7.26e-24	2.23e-21	0.69
FLNB	ENSG00000136068	protein_coding	5	Endothelial II	4852	0.303	0.111	0.79	0.22	2.85	5.86e-18	7.04e-16	0.6
PRKCH	ENSG00000027075	protein_coding	5	Endothelial II	4852	0.567	0.122	1.63	0.35	2.78	1.31e-21	2.68e-19	0.72
SMAD6	ENSG00000137834	protein_coding	5	Endothelial II	4852	0.29	0.084	0.81	0.19	2.77	1.54e-15	1.2e-13	0.61
GULP1	ENSG00000144366	protein_coding	5	Endothelial II	4852	0.344	0.065	0.93	0.17	2.76	1.43e-17	1.57e-15	0.64
CEMIP2	ENSG00000135048	protein_coding	5	Endothelial II	4852	0.387	0.059	1.09	0.15	2.72	1.25e-15	9.97e-14	0.67
HEG1	ENSG00000173706	protein_coding	5	Endothelial II	4852	0.491	0.193	1.38	0.41	2.68	1.15e-26	6.71e-24	0.67
CD9	ENSG00000010278	protein_coding	5	Endothelial II	4852	0.343	0.048	0.92	0.13	2.61	1.68e-11	6.31e-10	0.65
IL1R1	ENSG00000115594	protein_coding	5	Endothelial II	4852	0.306	0.064	0.83	0.16	2.55	2.61e-12	1.12e-10	0.62
FLI1	ENSG00000151702	protein_coding	5	Endothelial II	4852	0.529	0.145	1.51	0.42	2.55	9.76e-26	4.76e-23	0.69
HLA-E	ENSG00000204592	protein_coding	5	Endothelial II	4852	0.258	0.039	0.66	0.11	2.55	2.03e-19	3.07e-17	0.61
STOX2	ENSG00000173320	protein_coding	5	Endothelial II	4852	0.408	0.22	1.17	0.49	2.52	3.18e-13	1.64e-11	0.61
ELK3	ENSG00000111145	protein_coding	5	Endothelial II	4852	0.291	0.078	0.76	0.2	2.49	6.93e-17	6.68e-15	0.61
ST6GAL1	ENSG00000073849	protein_coding	5	Endothelial II	4852	0.493	0.201	1.43	0.42	2.48	5.99e-21	1.09e-18	0.68
ITGA9	ENSG00000144668	protein_coding	5	Endothelial II	4852	0.538	0.272	1.61	0.59	2.47	1.13e-12	5.34e-11	0.68
EPB41L4A	ENSG00000129595	protein_coding	5	Endothelial II	4852	0.523	0.234	1.47	0.53	2.41	1.09e-24	4.34e-22	0.67
HIF3A	ENSG00000124440	protein_coding	5	Endothelial II	4852	0.439	0.279	1.2	0.62	2.32	2.74e-07	4.35e-06	0.61
GMDS	ENSG00000112699	protein_coding	5	Endothelial II	4852	0.597	0.163	1.84	0.37	2.31	7.28e-20	1.15e-17	0.74
RALGAPA2	ENSG00000188559	protein_coding	5	Endothelial II	4852	0.609	0.224	1.8	0.49	2.29	1.44e-24	5.5e-22	0.73
HSPG2	ENSG00000142798	protein_coding	5	Endothelial II	4852	0.548	0.287	1.58	0.65	2.29	5.27e-20	8.56e-18	0.67
TMTC1	ENSG00000133687	protein_coding	5	Endothelial II	4852	0.606	0.338	1.89	0.86	2.21	1.25e-14	8.2e-13	0.67
DOCK9	ENSG00000088387	protein_coding	5	Endothelial II	4852	0.496	0.178	1.39	0.49	2.21	3.71e-17	3.74e-15	0.66
OSMR	ENSG00000145623	protein_coding	5	Endothelial II	4852	0.315	0.101	0.83	0.27	2.2	5.84e-14	3.43e-12	0.61
ADAMTS9	ENSG00000163638	protein_coding	5	Endothelial II	4852	0.4	0.18	1.23	0.52	2.14	8.49e-06	9.47e-05	0.61
DOCK4	ENSG00000128512	protein_coding	5	Endothelial II	4852	0.599	0.349	1.78	0.84	2.13	1.49e-13	8.08e-12	0.67
ELMO1	ENSG00000155849	protein_coding	5	Endothelial II	4852	0.67	0.259	2.03	0.8	2.1	2.63e-13	1.38e-11	0.7
SPTBN1	ENSG00000115306	protein_coding	5	Endothelial II	4852	0.713	0.543	2.21	1.4	2.1	1.74e-19	2.66e-17	0.66
EPAS1	ENSG00000116016	protein_coding	5	Endothelial II	4852	0.449	0.177	1.24	0.5	2.08	5.58e-17	5.5e-15	0.63
SPARCL1	ENSG00000152583	protein_coding	5	Endothelial II	4852	0.604	0.308	1.76	0.96	2.06	4.77e-09	1.11e-07	0.63
GRB10	ENSG00000106070	protein_coding	5	Endothelial II	4852	0.362	0.167	0.99	0.41	2.05	2.91e-16	2.54e-14	0.6
WWTR1	ENSG00000018408	protein_coding	5	Endothelial II	4852	0.404	0.227	1.12	0.53	2.04	1.54e-11	5.8e-10	0.6
THEMIS	ENSG00000172673	protein_coding	6	Lymphocyte	1925	0.412	0.002	1.45	0.01	7.44	2.69e-53	1.57e-49	0.71
SKAP1	ENSG00000141293	protein_coding	6	Lymphocyte	1925	0.554	0.005	1.95	0.01	7.16	1.49e-56	2.61e-52	0.78
CD247	ENSG00000198821	protein_coding	6	Lymphocyte	1925	0.401	0.005	1.35	0.01	7.13	3.32e-54	2.91e-50	0.7
IL7R	ENSG00000168685	protein_coding	6	Lymphocyte	1925	0.316	0.002	1.1	0	7	5.82e-51	2.55e-47	0.66
BCL11B	ENSG00000127152	protein_coding	6	Lymphocyte	1925	0.377	0.002	1.27	0.01	7	1.38e-50	4.03e-47	0.69
ITK	ENSG00000113263	protein_coding	6	Lymphocyte	1925	0.335	0.002	1.11	0	6.71	7.57e-49	1.48e-45	0.67
CAMK4	ENSG00000152495	protein_coding	6	Lymphocyte	1925	0.33	0.003	1.12	0.01	6.38	2.04e-45	1.99e-42	0.66
SAMD3	ENSG00000164483	protein_coding	6	Lymphocyte	1925	0.261	0.003	0.86	0.01	6.33	1.14e-47	1.82e-44	0.63
PTPRC	ENSG00000081237	protein_coding	6	Lymphocyte	1925	0.652	0.042	2.37	0.12	6.29	1.7e-47	2.48e-44	0.81
CARD11	ENSG00000198286	protein_coding	6	Lymphocyte	1925	0.262	0.004	0.86	0.01	6.22	8.74e-46	1.02e-42	0.63
PRKCQ	ENSG00000065675	protein_coding	6	Lymphocyte	1925	0.299	0.005	0.97	0.01	6.14	4.06e-48	7.12e-45	0.65
IKZF1	ENSG00000185811	protein_coding	6	Lymphocyte	1925	0.507	0.02	1.73	0.05	6	1.68e-46	2.27e-43	0.75
SLFN12L	ENSG00000205045	protein_coding	6	Lymphocyte	1925	0.298	0.007	0.96	0.02	5.8	2.55e-40	1.35e-37	0.65
ITGA4	ENSG00000115232	protein_coding	6	Lymphocyte	1925	0.294	0.011	0.97	0.03	5.68	4.25e-37	1.62e-34	0.64
CD96	ENSG00000153283	protein_coding	6	Lymphocyte	1925	0.404	0.009	1.37	0.02	5.63	5.39e-38	2.31e-35	0.7
AOAH	ENSG00000136250	protein_coding	6	Lymphocyte	1925	0.482	0.047	1.83	0.13	5.54	2.24e-38	1.01e-35	0.72
FYB1	ENSG00000082074	protein_coding	6	Lymphocyte	1925	0.33	0.033	1.08	0.09	5.51	4.52e-40	2.27e-37	0.65
PRKCB	ENSG00000166501	protein_coding	6	Lymphocyte	1925	0.357	0.029	1.18	0.08	5.17	3.83e-39	1.81e-36	0.67
PIK3R5	ENSG00000141506	protein_coding	6	Lymphocyte	1925	0.301	0.04	0.99	0.11	5.11	5.35e-36	1.8e-33	0.63
TOX	ENSG00000198846	protein_coding	6	Lymphocyte	1925	0.251	0.035	0.86	0.06	5.09	7.03e-29	1.08e-26	0.61
TC2N	ENSG00000165929	protein_coding	6	Lymphocyte	1925	0.347	0.046	1.18	0.12	4.95	4.6e-29	7.34e-27	0.66
EMB	ENSG00000170571	protein_coding	6	Lymphocyte	1925	0.28	0.031	0.91	0.07	4.84	1.54e-27	2.12e-25	0.63
SYTL3	ENSG00000164674	protein_coding	6	Lymphocyte	1925	0.419	0.048	1.48	0.08	4.82	2.5e-32	5.63e-30	0.69
STAT4	ENSG00000138378	protein_coding	6	Lymphocyte	1925	0.371	0.049	1.27	0.11	4.75	9.33e-19	4.97e-17	0.67
IQGAP2	ENSG00000145703	protein_coding	6	Lymphocyte	1925	0.518	0.064	1.79	0.18	4.72	2.33e-30	4.27e-28	0.74
RIPOR2	ENSG00000111913	protein_coding	6	Lymphocyte	1925	0.441	0.031	1.51	0.07	4.61	6.6e-28	9.27e-26	0.71
DOCK2	ENSG00000134516	protein_coding	6	Lymphocyte	1925	0.328	0.056	1.07	0.16	4.42	5.24e-33	1.28e-30	0.64
APBB1IP	ENSG00000077420	protein_coding	6	Lymphocyte	1925	0.29	0.039	0.94	0.1	4.31	2.88e-31	5.94e-29	0.63
ARHGAP15	ENSG00000075884	protein_coding	6	Lymphocyte	1925	0.719	0.101	2.7	0.29	4.29	2.86e-42	2.09e-39	0.83
PARP8	ENSG00000151883	protein_coding	6	Lymphocyte	1925	0.688	0.071	2.59	0.17	4.24	1.76e-30	3.29e-28	0.83
DOCK10	ENSG00000135905	protein_coding	6	Lymphocyte	1925	0.451	0.052	1.52	0.14	4.08	1.76e-25	1.99e-23	0.71
INPP5D	ENSG00000168918	protein_coding	6	Lymphocyte	1925	0.305	0.06	1	0.16	3.77	7.62e-32	1.65e-29	0.63
PPP1R16B	ENSG00000101445	protein_coding	6	Lymphocyte	1925	0.252	0.045	0.83	0.13	3.66	6.93e-27	9.14e-25	0.61
B2M	ENSG00000166710	protein_coding	6	Lymphocyte	1925	0.449	0.111	1.52	0.32	3.65	1.61e-32	3.71e-30	0.68
DOCK8	ENSG00000107099	protein_coding	6	Lymphocyte	1925	0.384	0.062	1.27	0.17	3.54	1.83e-20	1.16e-18	0.67
CD44	ENSG00000026508	protein_coding	6	Lymphocyte	1925	0.305	0.059	1	0.15	3.52	6.71e-25	7.09e-23	0.63
ETS1	ENSG00000134954	protein_coding	6	Lymphocyte	1925	0.433	0.104	1.48	0.28	3.38	5.64e-30	9.51e-28	0.68
TTC39C	ENSG00000168234	protein_coding	6	Lymphocyte	1925	0.253	0.048	0.81	0.09	3.32	1.36e-24	1.35e-22	0.61
SMAP2	ENSG00000084070	protein_coding	6	Lymphocyte	1925	0.276	0.063	0.91	0.16	3.28	3.93e-15	1.46e-13	0.61
STK4	ENSG00000101109	protein_coding	6	Lymphocyte	1925	0.363	0.075	1.2	0.16	3.18	7.94e-26	9.48e-24	0.65
CNOT6L	ENSG00000138767	protein_coding	6	Lymphocyte	1925	0.417	0.104	1.45	0.22	3.14	6.88e-25	7.23e-23	0.67
CLEC2D	ENSG00000069493	protein_coding	6	Lymphocyte	1925	0.289	0.069	0.93	0.14	3.11	7.88e-22	6.09e-20	0.62
ANKRD44	ENSG00000065413	protein_coding	6	Lymphocyte	1925	0.543	0.138	1.87	0.36	3.11	6.2e-33	1.49e-30	0.73
PRKCH	ENSG00000027075	protein_coding	6	Lymphocyte	1925	0.541	0.135	1.87	0.39	3.1	5.62e-25	6.02e-23	0.72
RUNX1	ENSG00000159216	protein_coding	6	Lymphocyte	1925	0.388	0.124	1.29	0.34	3.1	4.43e-23	3.85e-21	0.64
CDC42SE2	ENSG00000158985	protein_coding	6	Lymphocyte	1925	0.477	0.108	1.61	0.24	3.05	6.34e-26	7.67e-24	0.7
PDE3B	ENSG00000152270	protein_coding	6	Lymphocyte	1925	0.443	0.21	1.63	0.44	3.04	4.05e-10	8.19e-09	0.66
TNFAIP8	ENSG00000145779	protein_coding	6	Lymphocyte	1925	0.305	0.065	1.01	0.14	2.97	1.95e-18	1.01e-16	0.63
CCND3	ENSG00000112576	protein_coding	6	Lymphocyte	1925	0.554	0.157	1.96	0.4	2.96	7.15e-30	1.18e-27	0.73
STK10	ENSG00000072786	protein_coding	6	Lymphocyte	1925	0.279	0.078	0.9	0.18	2.83	2.4e-24	2.34e-22	0.61
ZC3HAV1	ENSG00000105939	protein_coding	6	Lymphocyte	1925	0.259	0.054	0.83	0.14	2.82	3.47e-28	5.07e-26	0.61
RASA3	ENSG00000185989	protein_coding	6	Lymphocyte	1925	0.276	0.059	0.91	0.13	2.81	3.35e-26	4.17e-24	0.62
BCL2	ENSG00000171791	protein_coding	6	Lymphocyte	1925	0.425	0.17	1.5	0.37	2.8	8.8e-13	2.49e-11	0.66
CDC14A	ENSG00000079335	protein_coding	6	Lymphocyte	1925	0.275	0.092	0.91	0.19	2.69	2.17e-23	1.95e-21	0.6
FYN	ENSG00000010810	protein_coding	6	Lymphocyte	1925	0.606	0.201	2.24	0.5	2.66	1.16e-21	8.74e-20	0.75
CHST11	ENSG00000171310	protein_coding	6	Lymphocyte	1925	0.519	0.171	1.79	0.38	2.66	3.33e-17	1.56e-15	0.71
MT-ND2	ENSG00000198763	protein_coding	6	Lymphocyte	1925	0.3	0.067	1.03	0.18	2.66	9.17e-09	1.49e-07	0.62
PIP4K2A	ENSG00000150867	protein_coding	6	Lymphocyte	1925	0.502	0.159	1.73	0.36	2.47	4.99e-28	7.06e-26	0.7
PCED1B	ENSG00000179715	protein_coding	6	Lymphocyte	1925	0.295	0.082	0.97	0.22	2.44	3.39e-24	3.25e-22	0.61
MT-ND1	ENSG00000198888	protein_coding	6	Lymphocyte	1925	0.275	0.066	0.94	0.18	2.44	2.81e-08	4.16e-07	0.61
MT-CO1	ENSG00000198804	protein_coding	6	Lymphocyte	1925	0.416	0.12	1.5	0.35	2.39	6.87e-08	9.48e-07	0.66
PPP2R5C	ENSG00000078304	protein_coding	6	Lymphocyte	1925	0.442	0.227	1.49	0.44	2.33	4.73e-17	2.19e-15	0.65
MT-CO2	ENSG00000198712	protein_coding	6	Lymphocyte	1925	0.328	0.1	1.15	0.28	2.32	7.19e-07	7.92e-06	0.62
RESF1	ENSG00000174718	protein_coding	6	Lymphocyte	1925	0.287	0.105	0.93	0.23	2.25	1.86e-21	1.36e-19	0.6
PITPNC1	ENSG00000154217	protein_coding	6	Lymphocyte	1925	0.542	0.222	1.95	0.72	2.2	1.27e-13	3.94e-12	0.68
MT-ND4	ENSG00000198886	protein_coding	6	Lymphocyte	1925	0.275	0.078	0.92	0.21	2.2	6.32e-07	7.05e-06	0.6
MT-CYB	ENSG00000198727	protein_coding	6	Lymphocyte	1925	0.327	0.109	1.14	0.3	2.16	5.93e-07	6.66e-06	0.62
MT-ATP6	ENSG00000198899	protein_coding	6	Lymphocyte	1925	0.309	0.108	1.08	0.31	2.11	4.78e-06	4.22e-05	0.61
EML4	ENSG00000143924	protein_coding	6	Lymphocyte	1925	0.397	0.141	1.33	0.32	2.07	2.31e-17	1.1e-15	0.65
NTRK3	ENSG00000140538	protein_coding	7	Vascular smooth muscle cell	1939	0.497	0.014	1.5	0.03	6.16	2.28e-43	4.01e-39	0.74
RCAN2	ENSG00000172348	protein_coding	7	Vascular smooth muscle cell	1939	0.593	0.329	1.93	0.91	5.68	2.46e-24	5.08e-22	0.67
MYH11	ENSG00000133392	protein_coding	7	Vascular smooth muscle cell	1939	0.71	0.04	2.44	0.09	5.67	3.08e-41	1.35e-37	0.85
LMOD1	ENSG00000163431	protein_coding	7	Vascular smooth muscle cell	1939	0.47	0.037	1.39	0.08	5.6	9.34e-42	5.46e-38	0.72
ACTA2	ENSG00000107796	protein_coding	7	Vascular smooth muscle cell	1939	0.395	0.032	1.16	0.08	5.41	1.74e-37	2.54e-34	0.68
PIP5K1B	ENSG00000107242	protein_coding	7	Vascular smooth muscle cell	1939	0.371	0.201	1.12	0.38	5.31	8.64e-39	1.52e-35	0.62
MRVI1	ENSG00000072952	protein_coding	7	Vascular smooth muscle cell	1939	0.283	0.017	0.76	0.05	5.26	2.72e-36	3.41e-33	0.63
ITGA8	ENSG00000077943	protein_coding	7	Vascular smooth muscle cell	1939	0.359	0.017	1.08	0.04	5.08	2.68e-28	1.04e-25	0.67
RGS6	ENSG00000182732	protein_coding	7	Vascular smooth muscle cell	1939	0.676	0.259	2.29	0.59	5.06	5.15e-20	5.68e-18	0.77
NOTCH3	ENSG00000074181	protein_coding	7	Vascular smooth muscle cell	1939	0.265	0.037	0.72	0.11	4.92	3.57e-33	2.72e-30	0.61
SLIT3	ENSG00000184347	protein_coding	7	Vascular smooth muscle cell	1939	0.685	0.12	2.27	0.29	4.8	1.07e-30	5.71e-28	0.81
CACNA1C	ENSG00000151067	protein_coding	7	Vascular smooth muscle cell	1939	0.916	0.454	3.57	1.69	4.69	1.07e-18	1.02e-16	0.76
PRKG1	ENSG00000185532	protein_coding	7	Vascular smooth muscle cell	1939	0.978	0.642	4.42	2.15	4.65	1.36e-06	2.13e-05	0.91
EDNRA	ENSG00000151617	protein_coding	7	Vascular smooth muscle cell	1939	0.299	0.096	0.85	0.19	4.64	4.6e-28	1.68e-25	0.61
PLA2G5	ENSG00000127472	protein_coding	7	Vascular smooth muscle cell	1939	0.67	0.226	2.48	0.73	4.62	6.75e-20	7.31e-18	0.74
SYNPO2	ENSG00000172403	protein_coding	7	Vascular smooth muscle cell	1939	0.549	0.416	1.72	1.1	4.39	3.15e-15	2.05e-13	0.62
NFASC	ENSG00000163531	protein_coding	7	Vascular smooth muscle cell	1939	0.331	0.062	0.93	0.17	4.22	7.46e-34	6.88e-31	0.64
CCDC3	ENSG00000151468	protein_coding	7	Vascular smooth muscle cell	1939	0.278	0.024	0.79	0.06	4.18	9.64e-28	3.22e-25	0.63
TTLL7	ENSG00000137941	protein_coding	7	Vascular smooth muscle cell	1939	0.268	0.053	0.73	0.11	4.13	7.81e-30	3.8e-27	0.61
PDGFRB	ENSG00000113721	protein_coding	7	Vascular smooth muscle cell	1939	0.321	0.091	0.91	0.26	4.12	6.27e-29	2.97e-26	0.61
UNC5C	ENSG00000182168	protein_coding	7	Vascular smooth muscle cell	1939	0.452	0.14	1.31	0.39	4.04	6.3e-39	1.23e-35	0.66
ZFHX3	ENSG00000140836	protein_coding	7	Vascular smooth muscle cell	1939	0.848	0.304	3.32	0.76	3.96	2.12e-31	1.28e-28	0.87
NHS	ENSG00000188158	protein_coding	7	Vascular smooth muscle cell	1939	0.384	0.064	1.12	0.15	3.95	1.09e-28	4.67e-26	0.67
ATP10A	ENSG00000206190	protein_coding	7	Vascular smooth muscle cell	1939	0.432	0.06	1.27	0.15	3.77	4.24e-24	8.36e-22	0.69
SOX5	ENSG00000134532	protein_coding	7	Vascular smooth muscle cell	1939	0.708	0.211	2.33	0.61	3.73	1.67e-24	3.63e-22	0.77
ANTXR1	ENSG00000169604	protein_coding	7	Vascular smooth muscle cell	1939	0.381	0.093	1.09	0.23	3.67	8.95e-29	4.03e-26	0.65
SDK1	ENSG00000146555	protein_coding	7	Vascular smooth muscle cell	1939	0.357	0.16	1.03	0.32	3.58	3.04e-17	2.48e-15	0.62
RNF152	ENSG00000176641	protein_coding	7	Vascular smooth muscle cell	1939	0.399	0.103	1.18	0.3	3.49	1.13e-22	1.79e-20	0.65
EBF2	ENSG00000221818	protein_coding	7	Vascular smooth muscle cell	1939	0.408	0.192	1.19	0.56	3.48	2.67e-31	1.56e-28	0.61
ADGRB3	ENSG00000135298	protein_coding	7	Vascular smooth muscle cell	1939	0.425	0.191	1.31	0.59	3.46	5.99e-14	3.25e-12	0.62
CLMN	ENSG00000165959	protein_coding	7	Vascular smooth muscle cell	1939	0.39	0.096	1.15	0.27	3.42	7.09e-28	2.44e-25	0.65
ZBTB7C	ENSG00000184828	protein_coding	7	Vascular smooth muscle cell	1939	0.346	0.052	1.03	0.11	3.35	3.04e-26	8.6e-24	0.65
RBPMS	ENSG00000157110	protein_coding	7	Vascular smooth muscle cell	1939	0.802	0.433	2.81	1.09	3.33	4.11e-36	4.51e-33	0.81
SPARCL1	ENSG00000152583	protein_coding	7	Vascular smooth muscle cell	1939	0.665	0.316	2.18	0.98	3.31	4.07e-18	3.71e-16	0.69
LAMA3	ENSG00000053747	protein_coding	7	Vascular smooth muscle cell	1939	0.252	0.049	0.71	0.1	3.26	2.93e-21	3.8e-19	0.6
CALD1	ENSG00000122786	protein_coding	7	Vascular smooth muscle cell	1939	0.807	0.498	2.74	1.35	3.15	2.37e-09	6.52e-08	0.76
DLC1	ENSG00000164741	protein_coding	7	Vascular smooth muscle cell	1939	0.873	0.521	3.37	1.54	3.14	8.31e-07	1.38e-05	0.79
PLCE1	ENSG00000138193	protein_coding	7	Vascular smooth muscle cell	1939	0.352	0.148	1.02	0.33	3.06	1.1e-15	7.53e-14	0.61
KCNMA1	ENSG00000156113	protein_coding	7	Vascular smooth muscle cell	1939	0.278	0.052	0.8	0.14	2.91	8.28e-08	1.72e-06	0.61
ARHGAP10	ENSG00000071205	protein_coding	7	Vascular smooth muscle cell	1939	0.614	0.432	1.89	1.07	2.89	1.23e-22	1.92e-20	0.65
MSRB3	ENSG00000174099	protein_coding	7	Vascular smooth muscle cell	1939	0.452	0.312	1.31	0.68	2.86	1.53e-25	3.65e-23	0.61
PDE1A	ENSG00000115252	protein_coding	7	Vascular smooth muscle cell	1939	0.442	0.257	1.3	0.64	2.81	7.59e-05	0.000664	0.61
EPS8	ENSG00000151491	protein_coding	7	Vascular smooth muscle cell	1939	0.573	0.236	1.77	0.71	2.75	1.06e-21	1.46e-19	0.67
FRY	ENSG00000073910	protein_coding	7	Vascular smooth muscle cell	1939	0.522	0.358	1.54	0.92	2.75	2.45e-17	2.02e-15	0.61
CARMIL1	ENSG00000079691	protein_coding	7	Vascular smooth muscle cell	1939	0.494	0.206	1.47	0.51	2.69	1.04e-08	2.56e-07	0.66
IGFBP7	ENSG00000163453	protein_coding	7	Vascular smooth muscle cell	1939	0.586	0.368	1.83	0.93	2.62	3.16e-15	2.05e-13	0.65
ADAMTS9	ENSG00000163638	protein_coding	7	Vascular smooth muscle cell	1939	0.373	0.187	1.29	0.54	2.48	5.08e-07	8.94e-06	0.6
EBF1	ENSG00000164330	protein_coding	7	Vascular smooth muscle cell	1939	0.716	0.37	2.3	1.19	2.41	2.7e-15	1.78e-13	0.67
ACTN1	ENSG00000072110	protein_coding	7	Vascular smooth muscle cell	1939	0.325	0.116	0.9	0.24	2.34	2.94e-13	1.49e-11	0.61
SETBP1	ENSG00000152217	protein_coding	7	Vascular smooth muscle cell	1939	0.398	0.211	1.13	0.53	2.31	1.28e-12	5.83e-11	0.6
LHFPL6	ENSG00000183722	protein_coding	7	Vascular smooth muscle cell	1939	0.682	0.552	2.23	1.53	2.25	4.37e-12	1.85e-10	0.63
TBC1D1	ENSG00000065882	protein_coding	7	Vascular smooth muscle cell	1939	0.421	0.235	1.21	0.49	2.2	1.69e-21	2.24e-19	0.62
LPP	ENSG00000145012	protein_coding	7	Vascular smooth muscle cell	1939	0.846	0.583	3.11	1.65	2.17	1.08e-12	5.01e-11	0.79
KALRN	ENSG00000160145	protein_coding	7	Vascular smooth muscle cell	1939	0.55	0.361	1.7	0.89	2.12	8.11e-11	2.79e-09	0.64
MMRN1	ENSG00000138722	protein_coding	8	Lymphatic endothelial	1427	0.542	0.005	1.64	0.01	7.22	2.3e-38	9.08e-35	0.77
RELN	ENSG00000189056	protein_coding	8	Lymphatic endothelial	1427	0.357	0.015	1.02	0.03	6.06	1.03e-32	1.81e-29	0.67
TBX1	ENSG00000184058	protein_coding	8	Lymphatic endothelial	1427	0.295	0.003	0.75	0.01	5.74	1.17e-43	1.02e-39	0.65
PKHD1L1	ENSG00000205038	protein_coding	8	Lymphatic endothelial	1427	0.54	0.033	1.71	0.11	5.73	3.26e-20	5.55e-18	0.75
GPM6A	ENSG00000150625	protein_coding	8	Lymphatic endothelial	1427	0.451	0.009	1.29	0.02	5.53	7.02e-30	8.21e-27	0.72
FLT4	ENSG00000037280	protein_coding	8	Lymphatic endothelial	1427	0.296	0.007	0.75	0.02	5.36	6.67e-44	1.02e-39	0.64
SEMA3A	ENSG00000075213	protein_coding	8	Lymphatic endothelial	1427	0.509	0.029	1.49	0.05	5.23	7.32e-25	3.29e-22	0.75
SEMA3D	ENSG00000153993	protein_coding	8	Lymphatic endothelial	1427	0.399	0.011	1.12	0.02	5.14	5.38e-28	3.5e-25	0.7
NRG3	ENSG00000185737	protein_coding	8	Lymphatic endothelial	1427	0.374	0.028	1.1	0.08	5.04	2.29e-24	8.93e-22	0.67
PIEZO2	ENSG00000154864	protein_coding	8	Lymphatic endothelial	1427	0.327	0.009	0.87	0.02	4.73	6.39e-24	2.24e-21	0.66
DLGAP2	ENSG00000198010	protein_coding	8	Lymphatic endothelial	1427	0.259	0.018	0.71	0.04	4.64	2.21e-22	5.39e-20	0.62
CATSPERB	ENSG00000133962	protein_coding	8	Lymphatic endothelial	1427	0.263	0.028	0.72	0.07	4.53	4.73e-20	7.91e-18	0.62
KLHL4	ENSG00000102271	protein_coding	8	Lymphatic endothelial	1427	0.292	0.017	0.81	0.04	4.39	1.8e-29	1.75e-26	0.64
NRP2	ENSG00000118257	protein_coding	8	Lymphatic endothelial	1427	0.46	0.032	1.3	0.09	4.32	1.01e-28	7.7e-26	0.71
FLRT2	ENSG00000185070	protein_coding	8	Lymphatic endothelial	1427	0.439	0.044	1.24	0.11	4.32	2.59e-38	9.08e-35	0.7
CNTNAP3B	ENSG00000154529	protein_coding	8	Lymphatic endothelial	1427	0.459	0.148	1.23	0.31	4.29	7.38e-16	6.99e-14	0.67
KCNIP1	ENSG00000182132	protein_coding	8	Lymphatic endothelial	1427	0.329	0.083	0.92	0.16	4.26	3.25e-14	2.46e-12	0.63
SNTG2	ENSG00000172554	protein_coding	8	Lymphatic endothelial	1427	0.307	0.045	0.88	0.13	4.22	1.26e-23	3.89e-21	0.63
MPP7	ENSG00000150054	protein_coding	8	Lymphatic endothelial	1427	0.407	0.1	1.14	0.16	4.18	1.45e-16	1.52e-14	0.67
TFPI	ENSG00000003436	protein_coding	8	Lymphatic endothelial	1427	0.62	0.169	1.84	0.47	4.12	4.41e-29	3.51e-26	0.73
SMAD1	ENSG00000170365	protein_coding	8	Lymphatic endothelial	1427	0.437	0.077	1.19	0.15	4.06	1.62e-29	1.67e-26	0.69
STON2	ENSG00000140022	protein_coding	8	Lymphatic endothelial	1427	0.304	0.04	0.79	0.1	3.99	1.24e-23	3.89e-21	0.63
GRAPL	ENSG00000189152	protein_coding	8	Lymphatic endothelial	1427	0.261	0.014	0.66	0.04	3.96	5.73e-31	7.74e-28	0.62
STOX2	ENSG00000173320	protein_coding	8	Lymphatic endothelial	1427	0.767	0.221	2.53	0.5	3.91	4.73e-24	1.76e-21	0.83
PGM5	ENSG00000154330	protein_coding	8	Lymphatic endothelial	1427	0.608	0.26	1.81	0.56	3.88	2.43e-30	3.04e-27	0.72
ERG	ENSG00000157554	protein_coding	8	Lymphatic endothelial	1427	0.375	0.067	0.99	0.19	3.88	7.79e-30	8.55e-27	0.65
MRC1	ENSG00000260314	protein_coding	8	Lymphatic endothelial	1427	0.351	0.075	0.96	0.24	3.88	1.18e-22	3.01e-20	0.63
CHST15	ENSG00000182022	protein_coding	8	Lymphatic endothelial	1427	0.298	0.027	0.77	0.07	3.83	1.71e-19	2.65e-17	0.64
RASGRP3	ENSG00000152689	protein_coding	8	Lymphatic endothelial	1427	0.357	0.174	0.94	0.33	3.73	1.15e-20	2.12e-18	0.61
DIPK2B	ENSG00000147113	protein_coding	8	Lymphatic endothelial	1427	0.256	0.04	0.65	0.12	3.71	2.92e-22	7e-20	0.61
RHOJ	ENSG00000126785	protein_coding	8	Lymphatic endothelial	1427	0.433	0.107	1.18	0.29	3.62	1.45e-32	2.31e-29	0.66
PPFIBP1	ENSG00000110841	protein_coding	8	Lymphatic endothelial	1427	0.789	0.393	2.55	0.95	3.61	6.36e-18	7.92e-16	0.8
PTPRB	ENSG00000127329	protein_coding	8	Lymphatic endothelial	1427	0.43	0.107	1.16	0.33	3.61	5.54e-25	2.56e-22	0.65
FRMD6	ENSG00000139926	protein_coding	8	Lymphatic endothelial	1427	0.347	0.051	0.93	0.13	3.56	9.06e-27	4.82e-24	0.65
COLEC12	ENSG00000158270	protein_coding	8	Lymphatic endothelial	1427	0.409	0.101	1.12	0.28	3.54	1.6e-18	2.11e-16	0.65
VAV3	ENSG00000134215	protein_coding	8	Lymphatic endothelial	1427	0.565	0.087	1.6	0.24	3.5	9.66e-22	2.09e-19	0.74
CNKSR3	ENSG00000153721	protein_coding	8	Lymphatic endothelial	1427	0.359	0.118	1	0.21	3.47	1.12e-24	4.68e-22	0.63
ST6GALNAC3	ENSG00000184005	protein_coding	8	Lymphatic endothelial	1427	0.671	0.185	2.1	0.64	3.47	1.07e-22	2.76e-20	0.73
AKAP12	ENSG00000131016	protein_coding	8	Lymphatic endothelial	1427	0.467	0.091	1.4	0.24	3.43	1.3e-14	1.04e-12	0.69
TSPAN5	ENSG00000168785	protein_coding	8	Lymphatic endothelial	1427	0.404	0.05	1.14	0.1	3.36	2.17e-20	3.81e-18	0.68
CALCRL	ENSG00000064989	protein_coding	8	Lymphatic endothelial	1427	0.438	0.117	1.21	0.33	3.33	3.58e-16	3.57e-14	0.66
RAPGEF5	ENSG00000136237	protein_coding	8	Lymphatic endothelial	1427	0.443	0.105	1.26	0.31	3.33	4.85e-19	6.59e-17	0.67
LDB2	ENSG00000169744	protein_coding	8	Lymphatic endothelial	1427	0.772	0.222	2.62	0.79	3.22	3.75e-15	3.2e-13	0.77
ZNF521	ENSG00000198795	protein_coding	8	Lymphatic endothelial	1427	0.546	0.228	1.57	0.48	3.1	2.23e-23	6.64e-21	0.69
PALD1	ENSG00000107719	protein_coding	8	Lymphatic endothelial	1427	0.317	0.058	0.82	0.12	3.07	2.42e-23	6.97e-21	0.63
PLSCR4	ENSG00000114698	protein_coding	8	Lymphatic endothelial	1427	0.434	0.096	1.2	0.25	3.04	1.3e-22	3.21e-20	0.67
FAM155A	ENSG00000204442	protein_coding	8	Lymphatic endothelial	1427	0.289	0.055	0.82	0.17	3.02	4.5e-16	4.45e-14	0.62
KIAA1671	ENSG00000197077	protein_coding	8	Lymphatic endothelial	1427	0.43	0.088	1.15	0.22	3.02	4.83e-24	1.77e-21	0.67
THSD7A	ENSG00000005108	protein_coding	8	Lymphatic endothelial	1427	0.348	0.063	0.91	0.17	3.02	9.75e-15	7.92e-13	0.64
NXN	ENSG00000167693	protein_coding	8	Lymphatic endothelial	1427	0.547	0.136	1.57	0.31	3	9.34e-33	1.81e-29	0.72
ELK3	ENSG00000111145	protein_coding	8	Lymphatic endothelial	1427	0.418	0.083	1.11	0.21	2.98	1.42e-20	2.59e-18	0.67
KALRN	ENSG00000160145	protein_coding	8	Lymphatic endothelial	1427	0.835	0.358	2.85	0.87	2.98	3.71e-17	4.22e-15	0.83
ITGA9	ENSG00000144668	protein_coding	8	Lymphatic endothelial	1427	0.612	0.28	1.83	0.62	2.97	2.58e-16	2.63e-14	0.71
PTPRE	ENSG00000132334	protein_coding	8	Lymphatic endothelial	1427	0.598	0.207	1.72	0.43	2.95	1.53e-19	2.39e-17	0.73
IL7	ENSG00000104432	protein_coding	8	Lymphatic endothelial	1427	0.275	0.047	0.73	0.1	2.95	9.35e-26	4.69e-23	0.62
DOCK5	ENSG00000147459	protein_coding	8	Lymphatic endothelial	1427	0.561	0.238	1.59	0.48	2.94	3.67e-14	2.74e-12	0.7
RAI14	ENSG00000039560	protein_coding	8	Lymphatic endothelial	1427	0.281	0.064	0.73	0.16	2.81	2.94e-18	3.74e-16	0.61
TNXB	ENSG00000168477	protein_coding	8	Lymphatic endothelial	1427	0.329	0.117	0.87	0.31	2.81	1.07e-23	3.5e-21	0.61
MAGI1	ENSG00000151276	protein_coding	8	Lymphatic endothelial	1427	0.699	0.407	2.13	1.13	2.77	5.19e-24	1.86e-21	0.68
LYN	ENSG00000254087	protein_coding	8	Lymphatic endothelial	1427	0.265	0.052	0.68	0.14	2.74	2.71e-19	3.97e-17	0.61
PECAM1	ENSG00000261371	protein_coding	8	Lymphatic endothelial	1427	0.348	0.124	0.91	0.37	2.73	8.68e-20	1.42e-17	0.6
SEMA6A	ENSG00000092421	protein_coding	8	Lymphatic endothelial	1427	0.348	0.105	0.91	0.22	2.73	5.61e-16	5.5e-14	0.63
DAPK1	ENSG00000196730	protein_coding	8	Lymphatic endothelial	1427	0.267	0.057	0.69	0.15	2.61	7.63e-13	4.87e-11	0.6
ZDHHC14	ENSG00000175048	protein_coding	8	Lymphatic endothelial	1427	0.564	0.179	1.63	0.37	2.53	1.03e-24	4.42e-22	0.72
FLNB	ENSG00000136068	protein_coding	8	Lymphatic endothelial	1427	0.33	0.117	0.86	0.24	2.52	8e-14	5.73e-12	0.61
GLIS3	ENSG00000107249	protein_coding	8	Lymphatic endothelial	1427	0.406	0.146	1.09	0.39	2.52	2.67e-13	1.8e-11	0.63
SULF2	ENSG00000196562	protein_coding	8	Lymphatic endothelial	1427	0.257	0.053	0.64	0.14	2.5	2.16e-17	2.54e-15	0.6
TSHZ2	ENSG00000182463	protein_coding	8	Lymphatic endothelial	1427	0.529	0.177	1.55	0.53	2.49	5.99e-09	2.19e-07	0.67
PLEKHG1	ENSG00000120278	protein_coding	8	Lymphatic endothelial	1427	0.578	0.134	1.68	0.4	2.45	2.56e-12	1.53e-10	0.72
SLC22A23	ENSG00000137266	protein_coding	8	Lymphatic endothelial	1427	0.264	0.071	0.68	0.13	2.44	2.71e-14	2.08e-12	0.6
DOCK8	ENSG00000107099	protein_coding	8	Lymphatic endothelial	1427	0.292	0.065	0.75	0.18	2.42	4.99e-11	2.47e-09	0.61
DENND2A	ENSG00000146966	protein_coding	8	Lymphatic endothelial	1427	0.383	0.157	1.02	0.44	2.37	6.3e-20	1.04e-17	0.61
GALNT18	ENSG00000110328	protein_coding	8	Lymphatic endothelial	1427	0.453	0.165	1.26	0.39	2.36	1.19e-17	1.44e-15	0.65
L3MBTL4	ENSG00000154655	protein_coding	8	Lymphatic endothelial	1427	0.315	0.068	0.82	0.15	2.34	1.02e-09	4.28e-08	0.63
FRMD4B	ENSG00000114541	protein_coding	8	Lymphatic endothelial	1427	0.6	0.232	1.73	0.58	2.34	1.08e-10	5.13e-09	0.7
SLC9A9	ENSG00000181804	protein_coding	8	Lymphatic endothelial	1427	0.477	0.178	1.32	0.51	2.22	7.3e-16	6.96e-14	0.65
RALGAPA2	ENSG00000188559	protein_coding	8	Lymphatic endothelial	1427	0.61	0.237	1.79	0.54	2.19	4.25e-22	9.82e-20	0.72
APP	ENSG00000142192	protein_coding	8	Lymphatic endothelial	1427	0.596	0.266	1.7	0.63	2.18	4.66e-15	3.93e-13	0.69
PRKCH	ENSG00000027075	protein_coding	8	Lymphatic endothelial	1427	0.496	0.138	1.35	0.4	2.08	1.06e-13	7.45e-12	0.67
GPAM	ENSG00000119927	protein_coding	9	Adipocyte	572	0.921	0.025	3.52	0.04	8.91	7.43e-45	2.17e-41	0.96
ADIPOQ	ENSG00000181092	protein_coding	9	Adipocyte	572	0.703	0.001	1.64	0	7.83	2.29e-46	1.01e-42	0.85
PLIN1	ENSG00000166819	protein_coding	9	Adipocyte	572	0.741	0.001	1.6	0	7.49	1.24e-46	7.28e-43	0.87
PTGER3	ENSG00000050628	protein_coding	9	Adipocyte	572	0.719	0.006	1.72	0.01	7.13	3.95e-30	1.69e-27	0.86
SCD	ENSG00000099194	protein_coding	9	Adipocyte	572	0.292	0.002	0.7	0	6.96	1.84e-34	1.7e-31	0.65
SLC19A3	ENSG00000135917	protein_coding	9	Adipocyte	572	0.587	0.002	1.26	0	6.94	1.68e-39	2.11e-36	0.79
PLIN5	ENSG00000214456	protein_coding	9	Adipocyte	572	0.685	0.157	1.51	0.28	6.89	1.38e-37	1.62e-34	0.79
DGAT2	ENSG00000062282	protein_coding	9	Adipocyte	572	0.472	0.002	1.04	0	6.88	1.66e-42	3.64e-39	0.74
GYG2	ENSG00000056998	protein_coding	9	Adipocyte	572	0.619	0.002	1.28	0	6.85	2.43e-41	4.27e-38	0.81
CIDEC	ENSG00000187288	protein_coding	9	Adipocyte	572	0.456	0.001	0.89	0	6.77	1.8e-44	4.51e-41	0.73
PLIN4	ENSG00000167676	protein_coding	9	Adipocyte	572	0.628	0.028	1.42	0.04	6.73	4.28e-40	6.25e-37	0.81
LPL	ENSG00000175445	protein_coding	9	Adipocyte	572	0.851	0.183	2.37	0.37	6.69	5.48e-30	2.29e-27	0.88
MGST1	ENSG00000008394	protein_coding	9	Adipocyte	572	0.829	0.084	2.06	0.24	6.61	1.09e-23	2.07e-21	0.86
FASN	ENSG00000169710	protein_coding	9	Adipocyte	572	0.551	0.003	1.18	0.01	6.54	1.75e-32	1.03e-29	0.77
ACACB	ENSG00000076555	protein_coding	9	Adipocyte	572	0.99	0.287	4.05	0.66	6.52	1.08e-28	3.77e-26	0.98
NWD2	ENSG00000174145	protein_coding	9	Adipocyte	572	0.437	0.002	0.99	0	6.5	3.06e-31	1.49e-28	0.72
MLXIPL	ENSG00000009950	protein_coding	9	Adipocyte	572	0.622	0.007	1.27	0.01	6.42	3.56e-37	3.9e-34	0.81
GPD1	ENSG00000167588	protein_coding	9	Adipocyte	572	0.483	0.003	0.94	0	6.41	4.83e-42	9.41e-39	0.74
MARC1	ENSG00000186205	protein_coding	9	Adipocyte	572	0.556	0.021	1.16	0.03	6.35	2.87e-33	2.01e-30	0.77
AQP7	ENSG00000165269	protein_coding	9	Adipocyte	572	0.776	0.157	1.8	0.27	6.33	3.87e-32	2.12e-29	0.84
MME	ENSG00000196549	protein_coding	9	Adipocyte	572	0.524	0.016	1.15	0.04	6.3	7.48e-28	2.43e-25	0.75
TRHDE	ENSG00000072657	protein_coding	9	Adipocyte	572	0.631	0.01	1.39	0.02	6.3	1.9e-26	5.38e-24	0.81
ACVR1C	ENSG00000123612	protein_coding	9	Adipocyte	572	0.453	0.007	0.97	0.01	6.23	4.92e-33	3.2e-30	0.72
PRKAR2B	ENSG00000005249	protein_coding	9	Adipocyte	572	0.753	0.032	1.9	0.06	6.21	7.16e-22	1.03e-19	0.87
ADH1B	ENSG00000196616	protein_coding	9	Adipocyte	572	0.516	0.049	1.1	0.13	6.18	1.34e-23	2.52e-21	0.73
LVRN	ENSG00000172901	protein_coding	9	Adipocyte	572	0.378	0.003	0.74	0.01	6.13	1.17e-34	1.14e-31	0.69
PNPLA3	ENSG00000100344	protein_coding	9	Adipocyte	572	0.255	0.001	0.52	0	6.01	1.12e-34	1.14e-31	0.63
PFKFB1	ENSG00000158571	protein_coding	9	Adipocyte	572	0.4	0.003	0.76	0	5.91	7.59e-30	3.1e-27	0.7
PNPLA2	ENSG00000177666	protein_coding	9	Adipocyte	572	0.622	0.021	1.27	0.03	5.89	3.81e-25	8.57e-23	0.8
TRARG1	ENSG00000184811	protein_coding	9	Adipocyte	572	0.292	0.001	0.53	0	5.89	1.1e-33	8.77e-31	0.65
ADRA1A	ENSG00000120907	protein_coding	9	Adipocyte	572	0.572	0.149	1.29	0.26	5.89	4.3e-45	1.51e-41	0.73
ACSL1	ENSG00000151726	protein_coding	9	Adipocyte	572	0.907	0.14	2.61	0.27	5.87	2.2e-22	3.43e-20	0.92
SLC1A3	ENSG00000079215	protein_coding	9	Adipocyte	572	0.755	0.236	2.02	0.5	5.84	5.34e-25	1.14e-22	0.79
G0S2	ENSG00000123689	protein_coding	9	Adipocyte	572	0.264	0.01	0.51	0.01	5.8	1.94e-32	1.1e-29	0.63
TMEM132C	ENSG00000181234	protein_coding	9	Adipocyte	572	0.878	0.049	2.35	0.13	5.79	1.22e-17	1.07e-15	0.91
HK2	ENSG00000159399	protein_coding	9	Adipocyte	572	0.517	0.013	1.13	0.02	5.72	1.95e-33	1.49e-30	0.75
ARHGAP20	ENSG00000137727	protein_coding	9	Adipocyte	572	0.39	0.007	0.77	0.02	5.65	2.21e-22	3.43e-20	0.69
SGK2	ENSG00000101049	protein_coding	9	Adipocyte	572	0.35	0.002	0.66	0.01	5.63	4.31e-26	1.2e-23	0.67
MOGAT1	ENSG00000124003	protein_coding	9	Adipocyte	572	0.253	0.017	0.53	0.02	5.61	9.62e-34	8.44e-31	0.62
AL845331.2	ENSG00000259916	protein_coding	9	Adipocyte	572	0.441	0.048	0.87	0.07	5.6	2.2e-23	3.98e-21	0.7
HPSE2	ENSG00000172987	protein_coding	9	Adipocyte	572	0.428	0.01	0.95	0.02	5.58	1.74e-23	3.21e-21	0.71
MEST	ENSG00000106484	protein_coding	9	Adipocyte	572	0.372	0.008	0.78	0.02	5.55	1.57e-16	1.23e-14	0.68
PDZRN3	ENSG00000121440	protein_coding	9	Adipocyte	572	0.76	0.305	1.91	0.8	5.51	7.53e-22	1.07e-19	0.71
CIDEA	ENSG00000176194	protein_coding	9	Adipocyte	572	0.255	0.001	0.48	0	5.47	3.51e-27	1.06e-24	0.63
MRAS	ENSG00000158186	protein_coding	9	Adipocyte	572	0.418	0.118	0.82	0.19	5.47	1.38e-32	8.67e-30	0.66
KANK4	ENSG00000132854	protein_coding	9	Adipocyte	572	0.369	0.003	0.73	0.01	5.4	3.61e-25	8.21e-23	0.68
TENM3	ENSG00000218336	protein_coding	9	Adipocyte	572	0.605	0.073	1.45	0.13	5.39	6.26e-29	2.24e-26	0.78
CLMP	ENSG00000166250	protein_coding	9	Adipocyte	572	0.645	0.056	1.45	0.15	5.39	2.36e-28	7.81e-26	0.79
CNTFR	ENSG00000122756	protein_coding	9	Adipocyte	572	0.255	0.003	0.47	0.01	5.34	9.93e-27	2.9e-24	0.63
PTPRF	ENSG00000142949	protein_coding	9	Adipocyte	572	0.614	0.009	1.26	0.02	5.34	6.89e-25	1.42e-22	0.8
PLXNA4	ENSG00000221866	protein_coding	9	Adipocyte	572	0.865	0.166	2.46	0.32	5.33	5.03e-20	5.76e-18	0.9
AGBL4	ENSG00000186094	protein_coding	9	Adipocyte	572	0.503	0.087	1.1	0.15	5.33	6.08e-22	8.97e-20	0.72
TENM4	ENSG00000149256	protein_coding	9	Adipocyte	572	0.593	0.044	1.36	0.11	5.33	1.36e-28	4.58e-26	0.77
ALDH1L1	ENSG00000144908	protein_coding	9	Adipocyte	572	0.351	0.04	0.69	0.06	5.29	6.49e-26	1.7e-23	0.66
PDE8B	ENSG00000113231	protein_coding	9	Adipocyte	572	0.577	0.041	1.39	0.07	5.26	6.79e-17	5.62e-15	0.77
SLC16A7	ENSG00000118596	protein_coding	9	Adipocyte	572	0.741	0.229	1.7	0.48	5.26	1.32e-26	3.79e-24	0.77
ANGPTL4	ENSG00000167772	protein_coding	9	Adipocyte	572	0.484	0.04	1.04	0.07	5.23	1.27e-15	8.96e-14	0.73
EFNA5	ENSG00000184349	protein_coding	9	Adipocyte	572	0.736	0.272	1.79	0.68	5.22	1.19e-28	4.09e-26	0.73
SPON1	ENSG00000262655	protein_coding	9	Adipocyte	572	0.596	0.064	1.3	0.15	5.21	6.03e-21	7.67e-19	0.76
GPT2	ENSG00000166123	protein_coding	9	Adipocyte	572	0.406	0.011	0.79	0.02	5.11	6.59e-25	1.38e-22	0.7
TWIST2	ENSG00000233608	protein_coding	9	Adipocyte	572	0.404	0.026	0.86	0.07	5.11	9.31e-20	1.05e-17	0.69
PECR	ENSG00000115425	protein_coding	9	Adipocyte	572	0.404	0.011	0.8	0.02	5.08	2.72e-24	5.36e-22	0.7
PDE3B	ENSG00000152270	protein_coding	9	Adipocyte	572	0.972	0.21	3.38	0.45	5.04	1.71e-16	1.33e-14	0.96
KCNIP2	ENSG00000120049	protein_coding	9	Adipocyte	572	0.322	0.054	0.61	0.08	5.01	2.47e-27	7.73e-25	0.64
APCDD1	ENSG00000154856	protein_coding	9	Adipocyte	572	0.386	0.04	0.78	0.1	4.99	1.69e-16	1.32e-14	0.67
AGPAT2	ENSG00000169692	protein_coding	9	Adipocyte	572	0.442	0.017	0.88	0.03	4.97	7.82e-22	1.1e-19	0.71
CD96	ENSG00000153283	protein_coding	9	Adipocyte	572	0.481	0.014	1.12	0.04	4.96	7.84e-23	1.31e-20	0.73
GABRE	ENSG00000102287	protein_coding	9	Adipocyte	572	0.477	0.037	0.9	0.06	4.94	2.36e-18	2.29e-16	0.72
MREG	ENSG00000118242	protein_coding	9	Adipocyte	572	0.274	0.006	0.5	0.01	4.94	6.81e-19	7.03e-17	0.63
AIFM2	ENSG00000042286	protein_coding	9	Adipocyte	572	0.376	0.03	0.7	0.05	4.91	7.38e-22	1.05e-19	0.67
GLUL	ENSG00000135821	protein_coding	9	Adipocyte	572	0.439	0.034	0.91	0.07	4.91	1.56e-15	1.08e-13	0.7
IGF1	ENSG00000017427	protein_coding	9	Adipocyte	572	0.614	0.05	1.53	0.13	4.87	3.61e-15	2.38e-13	0.78
GHR	ENSG00000112964	protein_coding	9	Adipocyte	572	0.951	0.229	2.98	0.48	4.86	4.22e-50	7.41e-46	0.93
MAPK10	ENSG00000109339	protein_coding	9	Adipocyte	572	0.881	0.127	2.37	0.32	4.86	1.53e-32	9.23e-30	0.88
HOOK2	ENSG00000095066	protein_coding	9	Adipocyte	572	0.57	0.158	1.16	0.27	4.82	1.12e-25	2.73e-23	0.72
RNF150	ENSG00000170153	protein_coding	9	Adipocyte	572	0.603	0.269	1.38	0.63	4.81	4.1e-29	1.56e-26	0.66
ACSS2	ENSG00000131069	protein_coding	9	Adipocyte	572	0.591	0.113	1.3	0.18	4.8	8.78e-20	9.94e-18	0.76
FABP4	ENSG00000170323	protein_coding	9	Adipocyte	572	0.334	0.012	0.64	0.03	4.78	2.33e-16	1.78e-14	0.66
APBB1IP	ENSG00000077420	protein_coding	9	Adipocyte	572	0.633	0.04	1.41	0.11	4.77	4.13e-25	9.17e-23	0.79
F3	ENSG00000117525	protein_coding	9	Adipocyte	572	0.283	0.04	0.56	0.06	4.73	5.48e-18	4.98e-16	0.62
ITGA7	ENSG00000135424	protein_coding	9	Adipocyte	572	0.512	0.143	1.01	0.26	4.72	1.56e-31	8.04e-29	0.69
ADAM12	ENSG00000148848	protein_coding	9	Adipocyte	572	0.486	0.029	1	0.06	4.71	1.05e-13	6.07e-12	0.73
SVEP1	ENSG00000165124	protein_coding	9	Adipocyte	572	0.596	0.102	1.42	0.28	4.68	5.69e-25	1.2e-22	0.74
SLC22A3	ENSG00000146477	protein_coding	9	Adipocyte	572	0.325	0.011	0.62	0.03	4.66	1.79e-19	1.95e-17	0.66
PPP1R9A	ENSG00000158528	protein_coding	9	Adipocyte	572	0.406	0.196	0.8	0.38	4.65	1.02e-33	8.5e-31	0.61
DAPK2	ENSG00000035664	protein_coding	9	Adipocyte	572	0.453	0.219	0.91	0.45	4.64	1.38e-22	2.2e-20	0.61
FOXP2	ENSG00000128573	protein_coding	9	Adipocyte	572	0.675	0.17	1.53	0.41	4.64	9.28e-11	3.73e-09	0.74
RETREG1	ENSG00000154153	protein_coding	9	Adipocyte	572	0.392	0.174	0.77	0.31	4.63	5.85e-29	2.18e-26	0.61
DMD	ENSG00000198947	protein_coding	9	Adipocyte	572	0.923	0.357	2.8	1.38	4.61	3.91e-18	3.65e-16	0.68
RETSAT	ENSG00000042445	protein_coding	9	Adipocyte	572	0.372	0.032	0.69	0.05	4.59	1e-19	1.11e-17	0.67
APOL6	ENSG00000221963	protein_coding	9	Adipocyte	572	0.288	0.009	0.52	0.02	4.58	6.08e-16	4.36e-14	0.64
SLC66A1L	ENSG00000174899	protein_coding	9	Adipocyte	572	0.253	0.018	0.45	0.05	4.58	1.3e-15	9.13e-14	0.62
GPC6	ENSG00000183098	protein_coding	9	Adipocyte	572	0.657	0.108	1.66	0.27	4.58	4.61e-16	3.4e-14	0.77
SOX5	ENSG00000134532	protein_coding	9	Adipocyte	572	0.969	0.216	3.17	0.63	4.57	1.3e-24	2.59e-22	0.91
MACROD2	ENSG00000172264	protein_coding	9	Adipocyte	572	0.39	0.188	0.83	0.38	4.56	1.11e-18	1.11e-16	0.6
CYB5A	ENSG00000166347	protein_coding	9	Adipocyte	572	0.308	0.023	0.57	0.04	4.52	1.77e-19	1.94e-17	0.64
ZNF117	ENSG00000152926	protein_coding	9	Adipocyte	572	0.591	0.032	1.24	0.07	4.49	2.94e-23	5.21e-21	0.78
ADCY5	ENSG00000173175	protein_coding	9	Adipocyte	572	0.537	0.185	1.15	0.37	4.48	1.08e-30	4.75e-28	0.68
PCOLCE2	ENSG00000163710	protein_coding	9	Adipocyte	572	0.608	0.091	1.3	0.18	4.47	1.03e-14	6.62e-13	0.76
ADAMTS12	ENSG00000151388	protein_coding	9	Adipocyte	572	0.633	0.081	1.44	0.23	4.44	9.5e-25	1.94e-22	0.76
HADH	ENSG00000138796	protein_coding	9	Adipocyte	572	0.264	0.069	0.46	0.1	4.44	4.81e-19	5.11e-17	0.6
TBC1D4	ENSG00000136111	protein_coding	9	Adipocyte	572	0.519	0.272	1.06	0.61	4.42	7.33e-18	6.59e-16	0.61
PC	ENSG00000173599	protein_coding	9	Adipocyte	572	0.35	0.017	0.66	0.03	4.4	4.19e-23	7.34e-21	0.67
PLAAT3	ENSG00000176485	protein_coding	9	Adipocyte	572	0.47	0.058	0.95	0.1	4.39	5.47e-19	5.71e-17	0.71
SEMA3C	ENSG00000075223	protein_coding	9	Adipocyte	572	0.441	0.147	0.92	0.26	4.34	8.09e-19	8.25e-17	0.66
PRDX6	ENSG00000117592	protein_coding	9	Adipocyte	572	0.271	0.053	0.49	0.08	4.33	2.86e-16	2.16e-14	0.61
AR	ENSG00000169083	protein_coding	9	Adipocyte	572	0.322	0.086	0.62	0.14	4.32	1.48e-19	1.63e-17	0.62
HSDL2	ENSG00000119471	protein_coding	9	Adipocyte	572	0.556	0.194	1.13	0.36	4.32	1.7e-16	1.33e-14	0.69
CEACAM1	ENSG00000079385	protein_coding	9	Adipocyte	572	0.376	0.02	0.75	0.04	4.31	1.03e-16	8.24e-15	0.68
AK4	ENSG00000162433	protein_coding	9	Adipocyte	572	0.316	0.063	0.6	0.09	4.31	9.64e-20	1.08e-17	0.63
ITIH5	ENSG00000123243	protein_coding	9	Adipocyte	572	0.603	0.043	1.41	0.11	4.29	1.38e-17	1.2e-15	0.78
SRPX2	ENSG00000102359	protein_coding	9	Adipocyte	572	0.329	0.057	0.6	0.15	4.29	3.57e-16	2.68e-14	0.63
PRKCD	ENSG00000163932	protein_coding	9	Adipocyte	572	0.32	0.013	0.61	0.03	4.29	3.19e-20	3.78e-18	0.65
EBF1	ENSG00000164330	protein_coding	9	Adipocyte	572	0.991	0.373	3.84	1.2	4.28	2.88e-27	8.88e-25	0.91
ME1	ENSG00000065833	protein_coding	9	Adipocyte	572	0.558	0.117	1.25	0.22	4.28	9.93e-18	8.84e-16	0.73
SLC7A6	ENSG00000103064	protein_coding	9	Adipocyte	572	0.61	0.164	1.27	0.29	4.28	3.34e-20	3.93e-18	0.74
PPARG	ENSG00000132170	protein_coding	9	Adipocyte	572	0.955	0.194	3.12	0.45	4.26	7.28e-18	6.58e-16	0.93
FHL1	ENSG00000022267	protein_coding	9	Adipocyte	572	0.486	0.149	0.97	0.27	4.26	2.71e-15	1.81e-13	0.67
TMEM164	ENSG00000157600	protein_coding	9	Adipocyte	572	0.538	0.171	1.2	0.31	4.21	5.33e-17	4.45e-15	0.7
ATP9A	ENSG00000054793	protein_coding	9	Adipocyte	572	0.573	0.065	1.18	0.12	4.17	4e-20	4.64e-18	0.76
EYA2	ENSG00000064655	protein_coding	9	Adipocyte	572	0.547	0.035	1.15	0.09	4.17	1.77e-17	1.53e-15	0.75
PRR5	ENSG00000186654	protein_coding	9	Adipocyte	572	0.413	0.017	0.82	0.04	4.16	2.57e-15	1.72e-13	0.7
RHOBTB3	ENSG00000164292	protein_coding	9	Adipocyte	572	0.668	0.232	1.46	0.47	4.15	7.21e-26	1.86e-23	0.73
PTPRS	ENSG00000105426	protein_coding	9	Adipocyte	572	0.691	0.096	1.5	0.2	4.14	6.06e-29	2.21e-26	0.8
BANK1	ENSG00000153064	protein_coding	9	Adipocyte	572	0.271	0.01	0.52	0.02	4.13	8.99e-16	6.41e-14	0.63
SORBS1	ENSG00000095637	protein_coding	9	Adipocyte	572	0.937	0.393	2.85	1.23	4.12	1.14e-11	5.15e-10	0.76
C8orf34	ENSG00000165084	protein_coding	9	Adipocyte	572	0.322	0.027	0.67	0.06	4.12	5.11e-16	3.72e-14	0.65
PYGL	ENSG00000100504	protein_coding	9	Adipocyte	572	0.357	0.024	0.67	0.06	4.07	3.75e-17	3.17e-15	0.66
CAT	ENSG00000121691	protein_coding	9	Adipocyte	572	0.322	0.089	0.61	0.14	4.06	3.9e-14	2.36e-12	0.62
ADCY6	ENSG00000174233	protein_coding	9	Adipocyte	572	0.421	0.169	0.78	0.31	4.06	1.38e-21	1.9e-19	0.63
ACSF2	ENSG00000167107	protein_coding	9	Adipocyte	572	0.322	0.025	0.63	0.04	4.06	4.98e-18	4.57e-16	0.65
PDXK	ENSG00000160209	protein_coding	9	Adipocyte	572	0.505	0.053	1	0.1	4.06	1.31e-22	2.13e-20	0.73
GDPD5	ENSG00000158555	protein_coding	9	Adipocyte	572	0.269	0.009	0.5	0.02	4.03	1.19e-14	7.54e-13	0.63
C19orf12	ENSG00000131943	protein_coding	9	Adipocyte	572	0.385	0.068	0.73	0.11	4	2.3e-16	1.76e-14	0.66
PRXL2A	ENSG00000122378	protein_coding	9	Adipocyte	572	0.301	0.034	0.55	0.06	3.99	1.37e-12	6.99e-11	0.63
LIPE	ENSG00000079435	protein_coding	9	Adipocyte	572	0.404	0.031	0.78	0.06	3.99	5.85e-21	7.49e-19	0.69
ADAMTS2	ENSG00000087116	protein_coding	9	Adipocyte	572	0.416	0.059	0.83	0.15	3.97	5.48e-12	2.58e-10	0.67
ELL2	ENSG00000118985	protein_coding	9	Adipocyte	572	0.698	0.208	1.59	0.42	3.97	5.71e-11	2.35e-09	0.76
HACD2	ENSG00000206527	protein_coding	9	Adipocyte	572	0.451	0.047	0.89	0.08	3.96	1.06e-16	8.44e-15	0.71
ANGPT1	ENSG00000154188	protein_coding	9	Adipocyte	572	0.399	0.054	0.79	0.13	3.93	1.81e-14	1.14e-12	0.67
CRLS1	ENSG00000088766	protein_coding	9	Adipocyte	572	0.448	0.106	0.9	0.17	3.93	8.51e-13	4.47e-11	0.68
TLN2	ENSG00000171914	protein_coding	9	Adipocyte	572	0.851	0.248	2.3	0.51	3.92	7.4e-21	9.27e-19	0.85
BCKDHB	ENSG00000083123	protein_coding	9	Adipocyte	572	0.53	0.175	1.09	0.32	3.9	2.3e-13	1.27e-11	0.69
SHISA6	ENSG00000188803	protein_coding	9	Adipocyte	572	0.273	0.027	0.58	0.08	3.9	3.52e-15	2.33e-13	0.62
H2AFY2	ENSG00000099284	protein_coding	9	Adipocyte	572	0.33	0.062	0.63	0.1	3.88	1.75e-16	1.35e-14	0.64
IRS2	ENSG00000185950	protein_coding	9	Adipocyte	572	0.502	0.079	1.02	0.16	3.81	3.48e-12	1.7e-10	0.71
ASPH	ENSG00000198363	protein_coding	9	Adipocyte	572	0.869	0.225	2.19	0.44	3.76	5.24e-23	9.01e-21	0.87
PGD	ENSG00000142657	protein_coding	9	Adipocyte	572	0.252	0.028	0.46	0.06	3.75	1.29e-12	6.59e-11	0.61
ECHDC2	ENSG00000121310	protein_coding	9	Adipocyte	572	0.591	0.208	1.18	0.41	3.75	2.4e-25	5.53e-23	0.7
LGR4	ENSG00000205213	protein_coding	9	Adipocyte	572	0.469	0.133	0.96	0.26	3.72	4.5e-16	3.33e-14	0.67
TKT	ENSG00000163931	protein_coding	9	Adipocyte	572	0.336	0.053	0.66	0.09	3.66	1.38e-11	6.19e-10	0.64
CABLES1	ENSG00000134508	protein_coding	9	Adipocyte	572	0.467	0.038	0.97	0.09	3.66	3.45e-18	3.29e-16	0.71
PLEKHA7	ENSG00000166689	protein_coding	9	Adipocyte	572	0.407	0.12	0.84	0.2	3.65	6.19e-10	2.22e-08	0.65
LPIN1	ENSG00000134324	protein_coding	9	Adipocyte	572	0.441	0.073	0.98	0.12	3.65	1.47e-12	7.44e-11	0.69
CLSTN2	ENSG00000158258	protein_coding	9	Adipocyte	572	0.451	0.099	1.09	0.21	3.64	8.4e-11	3.39e-09	0.68
CSAD	ENSG00000139631	protein_coding	9	Adipocyte	572	0.619	0.072	1.33	0.14	3.62	3.42e-19	3.68e-17	0.78
PALMD	ENSG00000099260	protein_coding	9	Adipocyte	572	0.657	0.249	1.43	0.54	3.61	3.02e-22	4.6e-20	0.71
SLIT3	ENSG00000184347	protein_coding	9	Adipocyte	572	0.731	0.127	1.72	0.32	3.61	4.05e-15	2.66e-13	0.8
DHRS3	ENSG00000162496	protein_coding	9	Adipocyte	572	0.528	0.076	1.08	0.15	3.6	2.87e-14	1.77e-12	0.73
HSPA12A	ENSG00000165868	protein_coding	9	Adipocyte	572	0.365	0.073	0.71	0.13	3.59	3.45e-18	3.29e-16	0.65
SIK2	ENSG00000170145	protein_coding	9	Adipocyte	572	0.886	0.233	2.62	0.48	3.59	1.09e-24	2.19e-22	0.89
FIGN	ENSG00000182263	protein_coding	9	Adipocyte	572	0.642	0.23	1.33	0.48	3.58	9.52e-28	3.04e-25	0.71
ACSS3	ENSG00000111058	protein_coding	9	Adipocyte	572	0.441	0.233	0.88	0.47	3.57	5.71e-19	5.92e-17	0.6
NTRK2	ENSG00000148053	protein_coding	9	Adipocyte	572	0.32	0.019	0.63	0.05	3.57	4.2e-10	1.55e-08	0.65
TGFBR3	ENSG00000069702	protein_coding	9	Adipocyte	572	0.675	0.202	1.57	0.43	3.55	8.94e-11	3.61e-09	0.75
PPP2R1B	ENSG00000137713	protein_coding	9	Adipocyte	572	0.477	0.05	0.97	0.1	3.49	2.11e-20	2.51e-18	0.71
APMAP	ENSG00000101474	protein_coding	9	Adipocyte	572	0.26	0.017	0.46	0.03	3.48	1.64e-12	8.29e-11	0.62
CDHR3	ENSG00000128536	protein_coding	9	Adipocyte	572	0.318	0.048	0.6	0.09	3.48	7.67e-11	3.12e-09	0.64
TPRG1	ENSG00000188001	protein_coding	9	Adipocyte	572	0.617	0.082	1.46	0.19	3.47	8.85e-12	4.1e-10	0.77
LDLRAD3	ENSG00000179241	protein_coding	9	Adipocyte	572	0.652	0.085	1.42	0.22	3.44	2.78e-10	1.05e-08	0.77
FOXO1	ENSG00000150907	protein_coding	9	Adipocyte	572	0.946	0.327	2.99	0.76	3.43	7.84e-21	9.75e-19	0.9
CAV2	ENSG00000105971	protein_coding	9	Adipocyte	572	0.364	0.12	0.72	0.2	3.43	2.09e-12	1.04e-10	0.63
CPEB4	ENSG00000113742	protein_coding	9	Adipocyte	572	0.474	0.246	0.94	0.54	3.4	5.04e-11	2.09e-09	0.6
SLC7A6OS	ENSG00000103061	protein_coding	9	Adipocyte	572	0.512	0.158	1.05	0.28	3.4	6.98e-13	3.7e-11	0.69
ACO1	ENSG00000122729	protein_coding	9	Adipocyte	572	0.53	0.079	1.09	0.14	3.37	3.32e-22	5.03e-20	0.73
GAREM1	ENSG00000141441	protein_coding	9	Adipocyte	572	0.416	0.204	0.82	0.4	3.34	2.18e-21	2.92e-19	0.61
GBE1	ENSG00000114480	protein_coding	9	Adipocyte	572	0.895	0.365	2.48	0.88	3.32	1.16e-08	3.51e-07	0.81
ABHD5	ENSG00000011198	protein_coding	9	Adipocyte	572	0.283	0.036	0.53	0.06	3.32	1.79e-11	7.96e-10	0.62
ZFAND5	ENSG00000107372	protein_coding	9	Adipocyte	572	0.372	0.048	0.7	0.09	3.32	2.4e-10	9.19e-09	0.66
SORT1	ENSG00000134243	protein_coding	9	Adipocyte	572	0.523	0.138	1.07	0.24	3.32	5.98e-10	2.15e-08	0.7
AKAP12	ENSG00000131016	protein_coding	9	Adipocyte	572	0.635	0.094	1.48	0.25	3.31	1.64e-09	5.59e-08	0.76
COL4A1	ENSG00000187498	protein_coding	9	Adipocyte	572	0.904	0.277	2.6	0.74	3.31	2.01e-13	1.13e-11	0.83
LDLR	ENSG00000130164	protein_coding	9	Adipocyte	572	0.313	0.033	0.69	0.09	3.3	2.56e-10	9.78e-09	0.64
XYLT1	ENSG00000103489	protein_coding	9	Adipocyte	572	0.54	0.072	1.15	0.17	3.3	8.26e-12	3.85e-10	0.73
TRPS1	ENSG00000104447	protein_coding	9	Adipocyte	572	0.872	0.222	2.37	0.62	3.28	2.93e-21	3.86e-19	0.82
CTIF	ENSG00000134030	protein_coding	9	Adipocyte	572	0.809	0.177	1.94	0.34	3.28	1.07e-21	1.49e-19	0.84
STAT5A	ENSG00000126561	protein_coding	9	Adipocyte	572	0.301	0.017	0.55	0.04	3.27	2.51e-12	1.24e-10	0.64
PPA1	ENSG00000180817	protein_coding	9	Adipocyte	572	0.255	0.032	0.47	0.07	3.27	1.78e-10	6.91e-09	0.61
KANK1	ENSG00000107104	protein_coding	9	Adipocyte	572	0.654	0.348	1.45	0.84	3.26	2.85e-14	1.77e-12	0.63
VIM	ENSG00000026025	protein_coding	9	Adipocyte	572	0.371	0.041	0.71	0.1	3.26	5.31e-07	1.19e-05	0.66
MARK1	ENSG00000116141	protein_coding	9	Adipocyte	572	0.383	0.153	0.72	0.29	3.25	1.11e-17	9.76e-16	0.62
CACNA2D1	ENSG00000153956	protein_coding	9	Adipocyte	572	0.713	0.388	1.61	0.94	3.24	3.79e-11	1.61e-09	0.64
ELMOD3	ENSG00000115459	protein_coding	9	Adipocyte	572	0.538	0.067	1.13	0.13	3.24	4.82e-26	1.3e-23	0.74
POR	ENSG00000127948	protein_coding	9	Adipocyte	572	0.441	0.085	0.85	0.16	3.23	6.74e-14	3.98e-12	0.68
THRB	ENSG00000151090	protein_coding	9	Adipocyte	572	0.656	0.289	1.4	0.63	3.21	1.09e-11	4.92e-10	0.68
PRICKLE2	ENSG00000163637	protein_coding	9	Adipocyte	572	0.678	0.123	1.5	0.29	3.21	1.22e-14	7.72e-13	0.77
SYNE3	ENSG00000176438	protein_coding	9	Adipocyte	572	0.332	0.038	0.61	0.08	3.19	3.35e-13	1.83e-11	0.65
LRP1	ENSG00000123384	protein_coding	9	Adipocyte	572	0.558	0.105	1.16	0.26	3.19	2.39e-15	1.62e-13	0.71
VKORC1L1	ENSG00000196715	protein_coding	9	Adipocyte	572	0.74	0.123	1.7	0.24	3.18	3.07e-33	2.07e-30	0.82
FZD4	ENSG00000174804	protein_coding	9	Adipocyte	572	0.332	0.036	0.62	0.09	3.18	1.01e-15	7.17e-14	0.64
NTM	ENSG00000182667	protein_coding	9	Adipocyte	572	0.481	0.041	1.16	0.1	3.17	3.06e-10	1.16e-08	0.72
BCL2	ENSG00000171791	protein_coding	9	Adipocyte	572	0.858	0.171	2.37	0.38	3.17	1.02e-11	4.64e-10	0.87
C2CD2	ENSG00000157617	protein_coding	9	Adipocyte	572	0.526	0.042	1.06	0.1	3.17	7.16e-17	5.9e-15	0.74
WASF3	ENSG00000132970	protein_coding	9	Adipocyte	572	0.288	0.07	0.54	0.15	3.16	1.16e-10	4.64e-09	0.61
ABCA5	ENSG00000154265	protein_coding	9	Adipocyte	572	0.434	0.12	0.81	0.22	3.14	2.56e-15	1.72e-13	0.66
DOCK11	ENSG00000147251	protein_coding	9	Adipocyte	572	0.6	0.071	1.27	0.19	3.14	5.01e-21	6.46e-19	0.75
PCSK5	ENSG00000099139	protein_coding	9	Adipocyte	572	0.699	0.111	1.75	0.27	3.13	1.39e-13	7.93e-12	0.79
ANXA6	ENSG00000197043	protein_coding	9	Adipocyte	572	0.341	0.06	0.63	0.11	3.12	1.72e-12	8.64e-11	0.64
PDHX	ENSG00000110435	protein_coding	9	Adipocyte	572	0.357	0.099	0.66	0.16	3.12	8.02e-11	3.25e-09	0.63
CS	ENSG00000062485	protein_coding	9	Adipocyte	572	0.334	0.092	0.6	0.15	3.12	5.4e-09	1.73e-07	0.62
TNFRSF21	ENSG00000146072	protein_coding	9	Adipocyte	572	0.252	0.032	0.47	0.09	3.11	2.88e-09	9.55e-08	0.61
UNC5C	ENSG00000182168	protein_coding	9	Adipocyte	572	0.462	0.144	0.96	0.4	3.1	3.21e-19	3.48e-17	0.64
COL5A2	ENSG00000204262	protein_coding	9	Adipocyte	572	0.47	0.136	0.94	0.36	3.1	2.22e-14	1.39e-12	0.65
ITSN1	ENSG00000205726	protein_coding	9	Adipocyte	572	0.844	0.241	2.3	0.53	3.1	4.86e-21	6.31e-19	0.84
PFKFB3	ENSG00000170525	protein_coding	9	Adipocyte	572	0.607	0.091	1.35	0.2	3.09	1.54e-21	2.07e-19	0.76
NHS	ENSG00000188158	protein_coding	9	Adipocyte	572	0.514	0.067	1.05	0.16	3.08	9.67e-14	5.62e-12	0.72
CPM	ENSG00000135678	protein_coding	9	Adipocyte	572	0.615	0.093	1.39	0.28	3.07	2.87e-12	1.41e-10	0.75
VWA8	ENSG00000102763	protein_coding	9	Adipocyte	572	0.531	0.272	1.06	0.61	3.07	2.33e-11	1.02e-09	0.61
SEMA3A	ENSG00000075213	protein_coding	9	Adipocyte	572	0.339	0.034	0.7	0.07	3.05	1.93e-06	3.87e-05	0.65
GRK3	ENSG00000100077	protein_coding	9	Adipocyte	572	0.542	0.112	1.29	0.23	3.03	6.54e-13	3.49e-11	0.72
GSE1	ENSG00000131149	protein_coding	9	Adipocyte	572	0.801	0.217	2.08	0.46	3.03	8.21e-26	2.09e-23	0.82
PXDN	ENSG00000130508	protein_coding	9	Adipocyte	572	0.481	0.083	0.95	0.22	3.02	1.3e-17	1.14e-15	0.69
TMEM120B	ENSG00000188735	protein_coding	9	Adipocyte	572	0.302	0.077	0.61	0.13	3.02	8.02e-11	3.25e-09	0.62
ESR1	ENSG00000091831	protein_coding	9	Adipocyte	572	0.467	0.073	0.94	0.18	3	8.33e-12	3.87e-10	0.69
MAGI2	ENSG00000187391	protein_coding	9	Adipocyte	572	0.811	0.352	2.06	0.84	2.99	1.23e-18	1.23e-16	0.75
PMEPA1	ENSG00000124225	protein_coding	9	Adipocyte	572	0.355	0.043	0.68	0.09	2.99	2.59e-11	1.12e-09	0.66
MID1	ENSG00000101871	protein_coding	9	Adipocyte	572	0.498	0.1	1.1	0.23	2.98	3.38e-10	1.26e-08	0.7
ITPK1	ENSG00000100605	protein_coding	9	Adipocyte	572	0.448	0.11	0.92	0.19	2.97	2.26e-15	1.54e-13	0.68
SMAD7	ENSG00000101665	protein_coding	9	Adipocyte	572	0.262	0.035	0.49	0.08	2.95	1.07e-08	3.27e-07	0.61
BMPR1A	ENSG00000107779	protein_coding	9	Adipocyte	572	0.524	0.248	1.06	0.5	2.93	1.38e-13	7.9e-12	0.64
NEDD4L	ENSG00000049759	protein_coding	9	Adipocyte	572	0.374	0.149	0.73	0.26	2.92	9.31e-12	4.3e-10	0.62
SMAD6	ENSG00000137834	protein_coding	9	Adipocyte	572	0.406	0.093	0.79	0.22	2.92	6.09e-10	2.19e-08	0.65
PSMA1	ENSG00000129084	protein_coding	9	Adipocyte	572	0.5	0.105	1.02	0.19	2.91	1.24e-13	7.13e-12	0.7
EMP1	ENSG00000134531	protein_coding	9	Adipocyte	572	0.54	0.107	1.22	0.29	2.91	4.31e-10	1.59e-08	0.71
ACOX1	ENSG00000161533	protein_coding	9	Adipocyte	572	0.278	0.07	0.52	0.12	2.9	2.82e-10	1.07e-08	0.61
LAMA4	ENSG00000112769	protein_coding	9	Adipocyte	572	0.818	0.239	2.05	0.52	2.9	3.07e-21	4.01e-19	0.82
KLHL29	ENSG00000119771	protein_coding	9	Adipocyte	572	0.479	0.077	1.04	0.2	2.89	8.6e-13	4.51e-11	0.69
AASS	ENSG00000008311	protein_coding	9	Adipocyte	572	0.36	0.127	0.69	0.23	2.88	2.42e-09	8.08e-08	0.62
BCL6	ENSG00000113916	protein_coding	9	Adipocyte	572	0.395	0.096	0.74	0.19	2.86	2.89e-09	9.59e-08	0.65
LIMCH1	ENSG00000064042	protein_coding	9	Adipocyte	572	0.76	0.396	1.89	1	2.86	4.41e-12	2.09e-10	0.68
PHLDB1	ENSG00000019144	protein_coding	9	Adipocyte	572	0.663	0.169	1.48	0.39	2.84	1e-25	2.51e-23	0.74
DDR2	ENSG00000162733	protein_coding	9	Adipocyte	572	0.4	0.127	0.76	0.28	2.83	8.34e-09	2.59e-07	0.63
CHCHD3	ENSG00000106554	protein_coding	9	Adipocyte	572	0.591	0.243	1.2	0.49	2.83	2.44e-13	1.34e-11	0.67
MAOA	ENSG00000189221	protein_coding	9	Adipocyte	572	0.322	0.105	0.66	0.19	2.82	2.23e-05	0.000338	0.61
ANXA1	ENSG00000135046	protein_coding	9	Adipocyte	572	0.411	0.04	0.97	0.1	2.81	9.44e-12	4.35e-10	0.68
TMEM131L	ENSG00000121210	protein_coding	9	Adipocyte	572	0.621	0.17	1.31	0.31	2.81	9.33e-13	4.86e-11	0.74
MCCC1	ENSG00000078070	protein_coding	9	Adipocyte	572	0.351	0.08	0.64	0.14	2.8	3.17e-12	1.55e-10	0.64
SDC2	ENSG00000169439	protein_coding	9	Adipocyte	572	0.36	0.084	0.69	0.2	2.8	7.1e-08	1.86e-06	0.63
FADS3	ENSG00000221968	protein_coding	9	Adipocyte	572	0.267	0.044	0.48	0.08	2.78	8.03e-09	2.51e-07	0.61
LMCD1	ENSG00000071282	protein_coding	9	Adipocyte	572	0.297	0.067	0.59	0.14	2.78	6.87e-06	0.000121	0.61
GLRX	ENSG00000173221	protein_coding	9	Adipocyte	572	0.323	0.111	0.59	0.2	2.77	2.17e-10	8.37e-09	0.61
TLE1	ENSG00000196781	protein_coding	9	Adipocyte	572	0.535	0.07	1.09	0.19	2.74	1.03e-14	6.62e-13	0.72
MDFIC	ENSG00000135272	protein_coding	9	Adipocyte	572	0.745	0.154	1.73	0.33	2.74	3.71e-16	2.77e-14	0.8
COL4A2	ENSG00000134871	protein_coding	9	Adipocyte	572	0.885	0.375	2.47	0.95	2.73	1.29e-12	6.58e-11	0.78
RASSF4	ENSG00000107551	protein_coding	9	Adipocyte	572	0.295	0.09	0.54	0.17	2.73	7.39e-09	2.33e-07	0.6
CRY2	ENSG00000121671	protein_coding	9	Adipocyte	572	0.276	0.073	0.49	0.12	2.73	6.96e-08	1.83e-06	0.6
GNG2	ENSG00000186469	protein_coding	9	Adipocyte	572	0.26	0.046	0.51	0.12	2.7	1.52e-10	5.93e-09	0.6
SAT1	ENSG00000130066	protein_coding	9	Adipocyte	572	0.427	0.133	0.89	0.26	2.7	5.41e-08	1.46e-06	0.65
EPB41	ENSG00000159023	protein_coding	9	Adipocyte	572	0.43	0.164	0.83	0.3	2.68	3.06e-09	1.01e-07	0.64
CDC42EP4	ENSG00000179604	protein_coding	9	Adipocyte	572	0.283	0.057	0.58	0.12	2.67	3.03e-11	1.31e-09	0.61
PARVA	ENSG00000197702	protein_coding	9	Adipocyte	572	0.566	0.218	1.14	0.44	2.64	3.56e-18	3.36e-16	0.68
PLOD2	ENSG00000152952	protein_coding	9	Adipocyte	572	0.309	0.105	0.59	0.19	2.63	3.46e-11	1.48e-09	0.6
CACHD1	ENSG00000158966	protein_coding	9	Adipocyte	572	0.311	0.048	0.6	0.13	2.63	4.72e-08	1.28e-06	0.63
KIRREL1	ENSG00000183853	protein_coding	9	Adipocyte	572	0.378	0.066	0.75	0.17	2.61	2.92e-16	2.2e-14	0.65
ROBO1	ENSG00000169855	protein_coding	9	Adipocyte	572	0.386	0.128	0.77	0.35	2.61	2.05e-09	6.98e-08	0.61
COL5A3	ENSG00000080573	protein_coding	9	Adipocyte	572	0.33	0.091	0.68	0.25	2.61	4.45e-09	1.44e-07	0.61
BNC2	ENSG00000173068	protein_coding	9	Adipocyte	572	0.619	0.164	1.34	0.45	2.6	9.79e-12	4.48e-10	0.7
HIVEP3	ENSG00000127124	protein_coding	9	Adipocyte	572	0.636	0.236	1.42	0.49	2.6	6.97e-14	4.1e-12	0.71
NAV3	ENSG00000067798	protein_coding	9	Adipocyte	572	0.516	0.232	1.21	0.51	2.59	7.16e-08	1.88e-06	0.65
FGF13	ENSG00000129682	protein_coding	9	Adipocyte	572	0.264	0.043	0.55	0.1	2.59	1.19e-05	0.000197	0.61
LRIG1	ENSG00000144749	protein_coding	9	Adipocyte	572	0.376	0.127	0.73	0.23	2.58	1.56e-07	3.93e-06	0.63
TMEM135	ENSG00000166575	protein_coding	9	Adipocyte	572	0.83	0.251	2.08	0.53	2.57	4.89e-25	1.07e-22	0.82
MAST4	ENSG00000069020	protein_coding	9	Adipocyte	572	0.872	0.356	2.19	1	2.56	1e-11	4.58e-10	0.72
FHIT	ENSG00000189283	protein_coding	9	Adipocyte	572	0.659	0.369	1.52	0.99	2.54	5.43e-09	1.74e-07	0.6
RAPGEF4	ENSG00000091428	protein_coding	9	Adipocyte	572	0.337	0.121	0.64	0.24	2.54	6.48e-05	0.000857	0.61
PRKN	ENSG00000185345	protein_coding	9	Adipocyte	572	0.787	0.393	1.88	1.03	2.53	6.9e-13	3.67e-11	0.66
BLCAP	ENSG00000166619	protein_coding	9	Adipocyte	572	0.448	0.08	0.85	0.15	2.53	1.37e-13	7.89e-12	0.68
DECR1	ENSG00000104325	protein_coding	9	Adipocyte	572	0.371	0.159	0.71	0.28	2.52	2.09e-08	6.04e-07	0.61
EEPD1	ENSG00000122547	protein_coding	9	Adipocyte	572	0.413	0.088	0.88	0.2	2.52	4.88e-10	1.78e-08	0.66
YWHAG	ENSG00000170027	protein_coding	9	Adipocyte	572	0.32	0.096	0.6	0.17	2.5	6.18e-07	1.36e-05	0.61
ANXA5	ENSG00000164111	protein_coding	9	Adipocyte	572	0.26	0.049	0.46	0.11	2.49	1.98e-05	0.000305	0.6
GYS1	ENSG00000104812	protein_coding	9	Adipocyte	572	0.306	0.11	0.56	0.19	2.49	4.39e-09	1.43e-07	0.6
ELOVL5	ENSG00000012660	protein_coding	9	Adipocyte	572	0.617	0.092	1.38	0.23	2.49	1.35e-11	6.11e-10	0.76
FBN1	ENSG00000166147	protein_coding	9	Adipocyte	572	0.456	0.152	0.91	0.42	2.48	1.92e-07	4.72e-06	0.63
WDPCP	ENSG00000143951	protein_coding	9	Adipocyte	572	0.675	0.297	1.57	0.65	2.48	2.35e-12	1.16e-10	0.7
LNPEP	ENSG00000113441	protein_coding	9	Adipocyte	572	0.411	0.135	0.77	0.23	2.48	4.75e-07	1.07e-05	0.64
ECHDC1	ENSG00000093144	protein_coding	9	Adipocyte	572	0.362	0.088	0.68	0.16	2.47	4.54e-10	1.66e-08	0.64
TEAD1	ENSG00000187079	protein_coding	9	Adipocyte	572	0.747	0.31	1.74	0.67	2.47	1.03e-20	1.26e-18	0.74
EGFR	ENSG00000146648	protein_coding	9	Adipocyte	572	0.582	0.174	1.26	0.49	2.46	2.29e-13	1.27e-11	0.67
ARHGAP32	ENSG00000134909	protein_coding	9	Adipocyte	572	0.397	0.127	0.78	0.26	2.46	1.71e-13	9.7e-12	0.63
SLC25A33	ENSG00000171612	protein_coding	9	Adipocyte	572	0.266	0.05	0.49	0.09	2.46	3.62e-06	6.74e-05	0.61
NFIX	ENSG00000008441	protein_coding	9	Adipocyte	572	0.351	0.098	0.66	0.19	2.45	1.16e-10	4.64e-09	0.63
NRIP1	ENSG00000180530	protein_coding	9	Adipocyte	572	0.661	0.162	1.44	0.34	2.45	1.16e-21	1.61e-19	0.75
TNS1	ENSG00000079308	protein_coding	9	Adipocyte	572	0.825	0.379	2.25	0.88	2.44	4.74e-14	2.83e-12	0.77
RCL1	ENSG00000120158	protein_coding	9	Adipocyte	572	0.336	0.062	0.64	0.12	2.44	3.36e-10	1.26e-08	0.64
SEPTIN11	ENSG00000138758	protein_coding	9	Adipocyte	572	0.601	0.117	1.24	0.31	2.43	6.58e-14	3.9e-12	0.72
FAM20C	ENSG00000177706	protein_coding	9	Adipocyte	572	0.35	0.058	0.69	0.13	2.43	4.15e-11	1.75e-09	0.64
PDGFC	ENSG00000145431	protein_coding	9	Adipocyte	572	0.516	0.143	1.05	0.29	2.43	3.81e-05	0.000541	0.69
TXNIP	ENSG00000265972	protein_coding	9	Adipocyte	572	0.448	0.203	0.89	0.39	2.42	6.68e-05	0.000879	0.63
MCAM	ENSG00000076706	protein_coding	9	Adipocyte	572	0.269	0.037	0.48	0.09	2.41	2.84e-06	5.41e-05	0.61
GNAI1	ENSG00000127955	protein_coding	9	Adipocyte	572	0.271	0.042	0.51	0.1	2.39	2.61e-07	6.26e-06	0.61
TNIP1	ENSG00000145901	protein_coding	9	Adipocyte	572	0.274	0.05	0.49	0.09	2.38	1.45e-10	5.7e-09	0.61
ATP13A3	ENSG00000133657	protein_coding	9	Adipocyte	572	0.493	0.178	0.97	0.34	2.38	5.13e-06	9.36e-05	0.66
BNIP3L	ENSG00000104765	protein_coding	9	Adipocyte	572	0.428	0.124	0.83	0.27	2.37	1.44e-09	4.97e-08	0.65
UBE2E2	ENSG00000182247	protein_coding	9	Adipocyte	572	0.892	0.454	2.48	1.11	2.36	1.86e-23	3.39e-21	0.78
TSEN2	ENSG00000154743	protein_coding	9	Adipocyte	572	0.316	0.074	0.58	0.13	2.35	1.39e-09	4.82e-08	0.62
ADIPOR2	ENSG00000006831	protein_coding	9	Adipocyte	572	0.659	0.144	1.49	0.32	2.34	6.03e-13	3.23e-11	0.76
CALCRL	ENSG00000064989	protein_coding	9	Adipocyte	572	0.365	0.12	0.78	0.34	2.34	1.12e-05	0.000186	0.61
LAMC1	ENSG00000135862	protein_coding	9	Adipocyte	572	0.586	0.238	1.25	0.58	2.34	5.73e-08	1.54e-06	0.66
FAM49B	ENSG00000153310	protein_coding	9	Adipocyte	572	0.535	0.193	1.11	0.39	2.32	2.6e-10	9.9e-09	0.68
ACLY	ENSG00000131473	protein_coding	9	Adipocyte	572	0.302	0.031	0.68	0.07	2.31	1.73e-07	4.27e-06	0.64
DHDDS	ENSG00000117682	protein_coding	9	Adipocyte	572	0.343	0.059	0.62	0.11	2.29	4.27e-14	2.58e-12	0.64
TNFAIP8	ENSG00000145779	protein_coding	9	Adipocyte	572	0.463	0.068	0.97	0.15	2.28	3.28e-07	7.62e-06	0.7
EPB41L1	ENSG00000088367	protein_coding	9	Adipocyte	572	0.297	0.035	0.56	0.09	2.27	2.19e-08	6.27e-07	0.63
SLC24A3	ENSG00000185052	protein_coding	9	Adipocyte	572	0.404	0.037	0.8	0.09	2.27	1.26e-06	2.61e-05	0.68
PCED1B	ENSG00000179715	protein_coding	9	Adipocyte	572	0.558	0.083	1.18	0.23	2.26	4.74e-14	2.83e-12	0.72
LARP4	ENSG00000161813	protein_coding	9	Adipocyte	572	0.437	0.153	0.82	0.27	2.26	4.73e-09	1.53e-07	0.65
PBX1	ENSG00000185630	protein_coding	9	Adipocyte	572	0.802	0.476	1.96	1.24	2.25	1.99e-08	5.77e-07	0.64
PIK3R1	ENSG00000145675	protein_coding	9	Adipocyte	572	0.524	0.284	1.08	0.62	2.24	2.8e-05	0.000413	0.61
RRAS2	ENSG00000133818	protein_coding	9	Adipocyte	572	0.329	0.11	0.6	0.19	2.24	0.000188	0.00216	0.61
ATP10A	ENSG00000206190	protein_coding	9	Adipocyte	572	0.332	0.066	0.69	0.17	2.23	1.79e-06	3.6e-05	0.63
PRKAG2	ENSG00000106617	protein_coding	9	Adipocyte	572	0.638	0.236	1.37	0.49	2.2	2.85e-07	6.72e-06	0.71
RTN4	ENSG00000115310	protein_coding	9	Adipocyte	572	0.675	0.168	1.54	0.43	2.19	2.69e-10	1.02e-08	0.74
SNTG2	ENSG00000172554	protein_coding	9	Adipocyte	572	0.378	0.047	0.74	0.14	2.19	2.49e-05	0.000375	0.66
TSPAN3	ENSG00000140391	protein_coding	9	Adipocyte	572	0.274	0.055	0.5	0.1	2.18	1.09e-09	3.81e-08	0.61
ZNF608	ENSG00000168916	protein_coding	9	Adipocyte	572	0.318	0.103	0.6	0.19	2.15	0.00044	0.00448	0.61
EHBP1	ENSG00000115504	protein_coding	9	Adipocyte	572	0.825	0.236	2.16	0.53	2.15	1.99e-25	4.73e-23	0.82
TCF7L2	ENSG00000148737	protein_coding	9	Adipocyte	572	0.74	0.266	1.75	0.61	2.14	5.26e-26	1.4e-23	0.74
YAP1	ENSG00000137693	protein_coding	9	Adipocyte	572	0.484	0.186	0.99	0.38	2.13	8.05e-10	2.86e-08	0.65
SREBF1	ENSG00000072310	protein_coding	9	Adipocyte	572	0.257	0.029	0.48	0.06	2.13	9.52e-08	2.44e-06	0.61
RTN3	ENSG00000133318	protein_coding	9	Adipocyte	572	0.566	0.11	1.15	0.21	2.13	5.74e-09	1.84e-07	0.73
AGMO	ENSG00000187546	protein_coding	9	Adipocyte	572	0.311	0.051	0.6	0.13	2.13	1.85e-05	0.000289	0.63
ANO6	ENSG00000177119	protein_coding	9	Adipocyte	572	0.745	0.25	1.7	0.52	2.12	4.06e-16	3.02e-14	0.76
PALM2-AKAP2	ENSG00000157654	protein_coding	9	Adipocyte	572	0.813	0.389	1.98	0.93	2.11	1.45e-08	4.32e-07	0.72
ROCK2	ENSG00000134318	protein_coding	9	Adipocyte	572	0.706	0.255	1.89	0.57	2.11	3.76e-13	2.05e-11	0.74
ABCA1	ENSG00000165029	protein_coding	9	Adipocyte	572	0.4	0.145	0.82	0.29	2.1	7.45e-07	1.61e-05	0.63
OSBPL1A	ENSG00000141447	protein_coding	9	Adipocyte	572	0.591	0.188	1.28	0.37	2.08	2.13e-08	6.11e-07	0.71
LIMA1	ENSG00000050405	protein_coding	9	Adipocyte	572	0.565	0.114	1.13	0.26	2.07	6.13e-08	1.63e-06	0.72
PTEN	ENSG00000171862	protein_coding	9	Adipocyte	572	0.818	0.318	2.09	0.76	2.06	9.21e-17	7.44e-15	0.76
BTD	ENSG00000169814	protein_coding	9	Adipocyte	572	0.381	0.083	0.74	0.15	2.06	6.03e-10	2.17e-08	0.65
UGP2	ENSG00000169764	protein_coding	9	Adipocyte	572	0.395	0.134	0.77	0.24	2.05	2.95e-05	0.000431	0.63
GFPT1	ENSG00000198380	protein_coding	9	Adipocyte	572	0.39	0.102	0.74	0.21	2.05	2.08e-09	7.07e-08	0.64
LIMS1	ENSG00000169756	protein_coding	9	Adipocyte	572	0.664	0.218	1.48	0.44	2.05	3.56e-20	4.16e-18	0.74
OGA	ENSG00000198408	protein_coding	9	Adipocyte	572	0.731	0.212	1.7	0.44	2.05	9.55e-21	1.18e-18	0.77
ACACA	ENSG00000278540	protein_coding	9	Adipocyte	572	0.526	0.157	1.15	0.32	2.04	4.96e-14	2.95e-12	0.69
PPP2R5A	ENSG00000066027	protein_coding	9	Adipocyte	572	0.507	0.162	1.03	0.31	2.03	3.39e-08	9.4e-07	0.68
DIPK1A	ENSG00000154511	protein_coding	9	Adipocyte	572	0.339	0.09	0.64	0.17	2.02	8.55e-08	2.21e-06	0.63
SLC25A16	ENSG00000122912	protein_coding	9	Adipocyte	572	0.316	0.097	0.57	0.18	2.01	2.38e-08	6.75e-07	0.61
ARHGAP10	ENSG00000071205	protein_coding	9	Adipocyte	572	0.684	0.435	1.57	1.08	2.01	4.93e-10	1.79e-08	0.6
IQSEC1	ENSG00000144711	protein_coding	9	Adipocyte	572	0.552	0.134	1.15	0.31	2.01	1.77e-11	7.88e-10	0.7
NRXN1	ENSG00000179915	protein_coding	10	Neuronal	668	0.975	0.011	4.42	0.03	9.41	1.6e-63	1.41e-59	0.99
XKR4	ENSG00000206579	protein_coding	10	Neuronal	668	0.867	0.008	3.53	0.02	9.24	3.52e-65	6.17e-61	0.93
SHISA9	ENSG00000237515	protein_coding	10	Neuronal	668	0.591	0.003	1.93	0.01	8.21	1.59e-53	5.58e-50	0.79
SLC35F1	ENSG00000196376	protein_coding	10	Neuronal	668	0.683	0.025	2.26	0.04	7.84	9e-46	1.05e-42	0.84
CADM2	ENSG00000175161	protein_coding	10	Neuronal	668	0.76	0.039	2.6	0.08	7.48	7.75e-35	2.96e-32	0.87
KIRREL3	ENSG00000149571	protein_coding	10	Neuronal	668	0.705	0.021	2.49	0.05	7.42	5.1e-52	1.49e-48	0.85
ZNF536	ENSG00000198597	protein_coding	10	Neuronal	668	0.527	0.059	1.6	0.1	7.32	6.71e-50	1.68e-46	0.75
CHL1	ENSG00000134121	protein_coding	10	Neuronal	668	0.581	0.016	1.7	0.03	7.27	7.53e-44	6.01e-41	0.79
NKAIN3	ENSG00000185942	protein_coding	10	Neuronal	668	0.443	0.007	1.32	0.01	7.17	5.08e-47	7.43e-44	0.72
ST6GALNAC5	ENSG00000117069	protein_coding	10	Neuronal	668	0.436	0.006	1.29	0.01	7.16	7.32e-48	1.28e-44	0.72
FRMD5	ENSG00000171877	protein_coding	10	Neuronal	668	0.564	0.076	1.79	0.13	7.06	2.08e-31	5.52e-29	0.76
PTPRZ1	ENSG00000106278	protein_coding	10	Neuronal	668	0.323	0.002	0.91	0	6.99	1.24e-54	5.45e-51	0.66
NRXN3	ENSG00000021645	protein_coding	10	Neuronal	668	0.897	0.054	3.42	0.13	6.97	7.26e-29	1.53e-26	0.94
SORCS1	ENSG00000108018	protein_coding	10	Neuronal	668	0.648	0.028	2	0.06	6.87	1.78e-38	8.92e-36	0.82
CDH19	ENSG00000071991	protein_coding	10	Neuronal	668	0.835	0.156	3.14	0.49	6.64	2.19e-47	3.5e-44	0.87
GPM6B	ENSG00000046653	protein_coding	10	Neuronal	668	0.491	0.017	1.48	0.03	6.59	3.01e-41	1.82e-38	0.74
NLGN4X	ENSG00000146938	protein_coding	10	Neuronal	668	0.512	0.034	1.56	0.09	6.49	6.65e-42	4.32e-39	0.74
ITGB8	ENSG00000105855	protein_coding	10	Neuronal	668	0.443	0.021	1.31	0.05	6.35	2e-37	9.48e-35	0.71
ANK3	ENSG00000151150	protein_coding	10	Neuronal	668	0.663	0.259	2.19	0.59	6.15	6.79e-32	1.95e-29	0.77
RASGEF1C	ENSG00000146090	protein_coding	10	Neuronal	668	0.265	0.003	0.71	0.01	6.13	1.09e-41	6.81e-39	0.63
NCAM2	ENSG00000154654	protein_coding	10	Neuronal	668	0.698	0.113	2.35	0.32	5.9	4.89e-46	6.13e-43	0.81
RELN	ENSG00000189056	protein_coding	10	Neuronal	668	0.256	0.018	0.71	0.04	5.88	1.47e-29	3.26e-27	0.62
TMEM132B	ENSG00000139364	protein_coding	10	Neuronal	668	0.311	0.015	0.89	0.02	5.79	3.89e-32	1.14e-29	0.65
SCN7A	ENSG00000136546	protein_coding	10	Neuronal	668	0.707	0.175	2.33	0.53	5.74	3.5e-49	7.67e-46	0.78
IL1RAPL2	ENSG00000189108	protein_coding	10	Neuronal	668	0.374	0.021	1.19	0.05	5.64	3.11e-19	2.47e-17	0.68
NEGR1	ENSG00000172260	protein_coding	10	Neuronal	668	0.784	0.192	2.83	0.64	5.61	8.02e-36	3.2e-33	0.81
TENM3	ENSG00000218336	protein_coding	10	Neuronal	668	0.47	0.073	1.35	0.13	5.57	5.01e-38	2.44e-35	0.71
ADGRB3	ENSG00000135298	protein_coding	10	Neuronal	668	0.765	0.191	2.74	0.59	5.23	5.81e-24	7.28e-22	0.82
LPAR1	ENSG00000198121	protein_coding	10	Neuronal	668	0.472	0.091	1.38	0.24	5.04	9.09e-29	1.88e-26	0.7
ARHGEF26	ENSG00000114790	protein_coding	10	Neuronal	668	0.266	0.024	0.75	0.06	5	1.15e-29	2.6e-27	0.62
ASTN2	ENSG00000148219	protein_coding	10	Neuronal	668	0.576	0.081	1.74	0.15	4.94	1.49e-42	1.04e-39	0.77
HSPA12A	ENSG00000165868	protein_coding	10	Neuronal	668	0.344	0.073	0.94	0.13	4.78	1.42e-39	7.35e-37	0.64
TRABD2B	ENSG00000269113	protein_coding	10	Neuronal	668	0.382	0.035	1.1	0.09	4.71	9.79e-32	2.68e-29	0.68
NTM	ENSG00000182667	protein_coding	10	Neuronal	668	0.478	0.04	1.45	0.1	4.66	1.44e-26	2.24e-24	0.72
PAPPA	ENSG00000182752	protein_coding	10	Neuronal	668	0.281	0.053	0.79	0.12	4.65	9.12e-27	1.45e-24	0.62
KCNMB4	ENSG00000135643	protein_coding	10	Neuronal	668	0.353	0.023	1.02	0.06	4.42	2.05e-25	2.93e-23	0.67
FIGN	ENSG00000182263	protein_coding	10	Neuronal	668	0.449	0.231	1.32	0.48	4.38	1.58e-45	1.64e-42	0.64
IQGAP2	ENSG00000145703	protein_coding	10	Neuronal	668	0.404	0.071	1.18	0.21	4.26	3.68e-25	5.12e-23	0.67
SLIT2	ENSG00000145147	protein_coding	10	Neuronal	668	0.352	0.111	1.03	0.3	4.26	1.39e-28	2.75e-26	0.62
CAB39L	ENSG00000102547	protein_coding	10	Neuronal	668	0.289	0.079	0.79	0.15	4.21	3.52e-25	4.94e-23	0.61
ADGRL3	ENSG00000150471	protein_coding	10	Neuronal	668	0.428	0.175	1.24	0.41	3.97	9.09e-17	4.29e-15	0.64
GLI3	ENSG00000106571	protein_coding	10	Neuronal	668	0.269	0.076	0.7	0.16	3.92	5.91e-34	2.03e-31	0.6
KLHL29	ENSG00000119771	protein_coding	10	Neuronal	668	0.472	0.077	1.4	0.19	3.87	4.27e-28	8.05e-26	0.7
ALCAM	ENSG00000170017	protein_coding	10	Neuronal	668	0.266	0.041	0.76	0.1	3.87	2.03e-17	1.17e-15	0.61
RALGPS2	ENSG00000116191	protein_coding	10	Neuronal	668	0.323	0.105	0.88	0.19	3.8	3.51e-31	8.79e-29	0.62
DST	ENSG00000151914	protein_coding	10	Neuronal	668	0.741	0.441	2.4	1.16	3.5	1.8e-22	1.91e-20	0.74
PLCE1	ENSG00000138193	protein_coding	10	Neuronal	668	0.394	0.15	1.1	0.34	3.35	9.8e-16	3.48e-14	0.63
GULP1	ENSG00000144366	protein_coding	10	Neuronal	668	0.347	0.077	0.97	0.2	3.34	2.87e-20	2.5e-18	0.64
BCL2	ENSG00000171791	protein_coding	10	Neuronal	668	0.639	0.172	2.02	0.38	3.2	1.15e-14	3.11e-13	0.77
PTPRJ	ENSG00000149177	protein_coding	10	Neuronal	668	0.388	0.118	1.11	0.24	3.18	2.29e-18	1.6e-16	0.65
BACH2	ENSG00000112182	protein_coding	10	Neuronal	668	0.4	0.147	1.13	0.31	3.05	3.29e-22	3.39e-20	0.64
DOCK5	ENSG00000147459	protein_coding	10	Neuronal	668	0.516	0.241	1.55	0.49	3.04	6.71e-14	1.49e-12	0.68
CTDSPL	ENSG00000144677	protein_coding	10	Neuronal	668	0.358	0.153	1.01	0.32	2.82	1.93e-23	2.23e-21	0.62
EHBP1	ENSG00000115504	protein_coding	10	Neuronal	668	0.707	0.236	2.27	0.53	2.74	1.56e-43	1.19e-40	0.79
ARHGAP24	ENSG00000138639	protein_coding	10	Neuronal	668	0.575	0.387	1.74	0.93	2.72	5.08e-13	8.8e-12	0.65
SAMHD1	ENSG00000101347	protein_coding	10	Neuronal	668	0.458	0.118	1.34	0.28	2.7	3.86e-14	9.05e-13	0.68
PLCB1	ENSG00000182621	protein_coding	10	Neuronal	668	0.662	0.253	2.15	0.76	2.67	3.78e-18	2.52e-16	0.72
PLSCR4	ENSG00000114698	protein_coding	10	Neuronal	668	0.298	0.1	0.81	0.26	2.66	7.05e-17	3.44e-15	0.6
PRKCA	ENSG00000154229	protein_coding	10	Neuronal	668	0.593	0.22	1.76	0.47	2.6	1.02e-25	1.47e-23	0.73
STOX2	ENSG00000173320	protein_coding	10	Neuronal	668	0.41	0.228	1.17	0.52	2.6	1.18e-12	1.86e-11	0.61
ASAP2	ENSG00000151693	protein_coding	10	Neuronal	668	0.43	0.136	1.24	0.36	2.54	2.29e-23	2.6e-21	0.65
FRMD4A	ENSG00000151474	protein_coding	10	Neuronal	668	0.747	0.292	2.55	0.74	2.52	2e-21	1.94e-19	0.79
FOXO1	ENSG00000150907	protein_coding	10	Neuronal	668	0.665	0.328	2.11	0.76	2.49	7.88e-16	2.87e-14	0.73
GAS7	ENSG00000007237	protein_coding	10	Neuronal	668	0.488	0.265	1.36	0.64	2.45	3.92e-11	4.24e-10	0.63
KIAA1217	ENSG00000120549	protein_coding	10	Neuronal	668	0.635	0.374	1.99	0.97	2.44	5.92e-16	2.24e-14	0.68
ARHGAP15	ENSG00000075884	protein_coding	10	Neuronal	668	0.323	0.112	0.93	0.34	2.32	7.57e-17	3.66e-15	0.6
CLIC4	ENSG00000169504	protein_coding	10	Neuronal	668	0.446	0.228	1.28	0.48	2.32	1.26e-13	2.61e-12	0.64
EPB41L2	ENSG00000079819	protein_coding	10	Neuronal	668	0.561	0.216	1.65	0.6	2.18	7.59e-26	1.11e-23	0.68
DLC1	ENSG00000164741	protein_coding	10	Neuronal	668	0.751	0.526	2.44	1.57	2.1	0.000447	0.000996	0.66
STARD13	ENSG00000133121	protein_coding	10	Neuronal	668	0.729	0.459	2.32	1.13	2.07	3.71e-13	6.67e-12	0.73
WIPF1	ENSG00000115935	protein_coding	10	Neuronal	668	0.389	0.139	1.09	0.35	2.03	1.14e-19	9.36e-18	0.63
TPO	ENSG00000115705	protein_coding	11	Endothelial III	671	0.291	0.052	1	0.16	7.1	1.1e-18	1.6e-15	0.62
BTNL9	ENSG00000165810	protein_coding	11	Endothelial III	671	0.434	0.068	1.45	0.21	6.68	2.75e-24	1.2e-20	0.69
CYYR1	ENSG00000166265	protein_coding	11	Endothelial III	671	0.426	0.074	1.43	0.23	6.41	3.22e-26	1.88e-22	0.68
PTPRB	ENSG00000127329	protein_coding	11	Endothelial III	671	0.56	0.109	1.96	0.34	6.1	2.18e-27	1.91e-23	0.74
ADGRL4	ENSG00000162618	protein_coding	11	Endothelial III	671	0.317	0.063	1.04	0.18	6.04	1.85e-20	5.42e-17	0.63
PIK3R3	ENSG00000117461	protein_coding	11	Endothelial III	671	0.659	0.193	2.48	0.52	5.98	2.97e-17	2.83e-14	0.77
LNX1	ENSG00000072201	protein_coding	11	Endothelial III	671	0.347	0.047	1.17	0.14	5.83	1.01e-14	5.19e-12	0.65
CCDC85A	ENSG00000055813	protein_coding	11	Endothelial III	671	0.417	0.103	1.42	0.27	5.77	5.27e-16	3.7e-13	0.67
F8	ENSG00000185010	protein_coding	11	Endothelial III	671	0.565	0.095	2	0.3	5.73	4.56e-19	7.27e-16	0.74
ANO2	ENSG00000047617	protein_coding	11	Endothelial III	671	0.657	0.139	2.42	0.46	5.63	8.61e-34	1.51e-29	0.77
ADGRF5	ENSG00000069122	protein_coding	11	Endothelial III	671	0.52	0.113	1.78	0.34	5.6	1.82e-19	3.54e-16	0.71
RASGRF2	ENSG00000113319	protein_coding	11	Endothelial III	671	0.48	0.092	1.64	0.27	5.54	1.22e-19	2.68e-16	0.7
ITGA6	ENSG00000091409	protein_coding	11	Endothelial III	671	0.395	0.084	1.32	0.23	5.45	3.87e-17	3.39e-14	0.66
NOTCH4	ENSG00000204301	protein_coding	11	Endothelial III	671	0.252	0.048	0.8	0.13	5.4	1.26e-16	1.02e-13	0.6
VWF	ENSG00000110799	protein_coding	11	Endothelial III	671	0.762	0.154	2.87	0.52	5.3	6.54e-24	2.3e-20	0.82
CLIC5	ENSG00000112782	protein_coding	11	Endothelial III	671	0.386	0.254	1.31	0.56	5.12	3.07e-17	2.83e-14	0.6
FLT1	ENSG00000102755	protein_coding	11	Endothelial III	671	0.569	0.156	2.02	0.5	4.93	2.88e-15	1.87e-12	0.72
ANXA3	ENSG00000138772	protein_coding	11	Endothelial III	671	0.264	0.034	0.84	0.1	4.88	6e-12	1.76e-09	0.62
MCTP1	ENSG00000175471	protein_coding	11	Endothelial III	671	0.304	0.101	0.98	0.29	4.71	2.84e-12	9.4e-10	0.61
ST8SIA6	ENSG00000148488	protein_coding	11	Endothelial III	671	0.306	0.053	1.01	0.16	4.7	4.44e-14	2.05e-11	0.63
DACH1	ENSG00000276644	protein_coding	11	Endothelial III	671	0.374	0.105	1.26	0.32	4.66	1.42e-11	3.76e-09	0.64
EMCN	ENSG00000164035	protein_coding	11	Endothelial III	671	0.581	0.122	2.04	0.39	4.41	2.42e-18	3.26e-15	0.74
ERG	ENSG00000157554	protein_coding	11	Endothelial III	671	0.303	0.07	0.96	0.2	4.4	4.12e-14	1.95e-11	0.62
PECAM1	ENSG00000261371	protein_coding	11	Endothelial III	671	0.523	0.125	1.78	0.37	4.38	3.2e-19	5.62e-16	0.71
SEC14L1	ENSG00000129657	protein_coding	11	Endothelial III	671	0.477	0.111	1.64	0.32	4.33	1.15e-19	2.68e-16	0.69
TEK	ENSG00000120156	protein_coding	11	Endothelial III	671	0.268	0.063	0.86	0.18	4.26	1.34e-13	5.59e-11	0.61
EPHA4	ENSG00000116106	protein_coding	11	Endothelial III	671	0.316	0.12	1.04	0.25	4.18	1.02e-11	2.78e-09	0.61
KIAA1217	ENSG00000120549	protein_coding	11	Endothelial III	671	0.674	0.373	2.51	0.96	4.14	8.85e-18	1.04e-14	0.73
ST6GALNAC3	ENSG00000184005	protein_coding	11	Endothelial III	671	0.808	0.187	3.15	0.64	4.04	3.08e-16	2.25e-13	0.84
HMCN1	ENSG00000143341	protein_coding	11	Endothelial III	671	0.541	0.128	1.97	0.36	4.02	1.05e-08	1.43e-06	0.73
ITGA1	ENSG00000213949	protein_coding	11	Endothelial III	671	0.452	0.144	1.58	0.42	3.99	4.22e-10	8.13e-08	0.67
GALNT18	ENSG00000110328	protein_coding	11	Endothelial III	671	0.385	0.168	1.3	0.4	3.97	9.42e-13	3.37e-10	0.63
CADPS2	ENSG00000081803	protein_coding	11	Endothelial III	671	0.444	0.202	1.46	0.51	3.9	4.23e-09	6.51e-07	0.65
LDB2	ENSG00000169744	protein_coding	11	Endothelial III	671	0.858	0.226	3.52	0.79	3.88	3.7e-14	1.8e-11	0.85
ENG	ENSG00000106991	protein_coding	11	Endothelial III	671	0.565	0.154	2.02	0.45	3.88	7.52e-14	3.3e-11	0.73
MECOM	ENSG00000085276	protein_coding	11	Endothelial III	671	0.694	0.247	2.63	0.78	3.84	1.88e-13	7.5e-11	0.76
PLCB1	ENSG00000182621	protein_coding	11	Endothelial III	671	0.632	0.253	2.28	0.76	3.77	1.4e-14	7.01e-12	0.73
CMTM8	ENSG00000170293	protein_coding	11	Endothelial III	671	0.285	0.076	0.93	0.22	3.7	5.64e-10	1.04e-07	0.61
ABLIM1	ENSG00000099204	protein_coding	11	Endothelial III	671	0.665	0.438	2.32	1.44	3.7	2.08e-10	4.35e-08	0.63
ABLIM3	ENSG00000173210	protein_coding	11	Endothelial III	671	0.411	0.202	1.42	0.47	3.66	7.03e-08	7.38e-06	0.63
GFOD1	ENSG00000145990	protein_coding	11	Endothelial III	671	0.423	0.216	1.42	0.47	3.63	1.58e-08	2.08e-06	0.64
RAPGEF1	ENSG00000107263	protein_coding	11	Endothelial III	671	0.611	0.226	2.17	0.58	3.56	1.34e-17	1.38e-14	0.73
TMTC1	ENSG00000133687	protein_coding	11	Endothelial III	671	0.675	0.349	2.52	0.9	3.41	8.86e-14	3.79e-11	0.74
PLXNA2	ENSG00000076356	protein_coding	11	Endothelial III	671	0.44	0.15	1.49	0.4	3.38	1.72e-11	4.37e-09	0.66
DOCK9	ENSG00000088387	protein_coding	11	Endothelial III	671	0.541	0.191	1.88	0.53	3.38	9.36e-13	3.37e-10	0.7
CD36	ENSG00000135218	protein_coding	11	Endothelial III	671	0.639	0.463	2.37	1.38	3.38	3.32e-05	0.00128	0.67
CDH13	ENSG00000140945	protein_coding	11	Endothelial III	671	0.586	0.373	2.1	1.01	3.33	2.2e-10	4.53e-08	0.68
ARHGAP29	ENSG00000137962	protein_coding	11	Endothelial III	671	0.407	0.174	1.34	0.44	3.18	1.49e-09	2.61e-07	0.64
PITPNC1	ENSG00000154217	protein_coding	11	Endothelial III	671	0.727	0.225	2.68	0.73	3.13	1.51e-11	3.89e-09	0.78
PTPRM	ENSG00000173482	protein_coding	11	Endothelial III	671	0.848	0.519	3.35	1.57	3.11	1.01e-08	1.41e-06	0.81
FLI1	ENSG00000151702	protein_coding	11	Endothelial III	671	0.478	0.162	1.63	0.47	3.1	8.18e-15	4.48e-12	0.68
GRB10	ENSG00000106070	protein_coding	11	Endothelial III	671	0.377	0.175	1.24	0.44	3.07	5.63e-10	1.04e-07	0.62
SYNE1	ENSG00000131018	protein_coding	11	Endothelial III	671	0.73	0.423	2.85	1.08	3.07	2.86e-06	0.000183	0.77
A2M	ENSG00000175899	protein_coding	11	Endothelial III	671	0.329	0.148	1.05	0.33	3.06	0.0005	0.00944	0.61
TACC1	ENSG00000147526	protein_coding	11	Endothelial III	671	0.712	0.314	2.69	0.95	3.06	7.46e-15	4.22e-12	0.76
NEDD9	ENSG00000111859	protein_coding	11	Endothelial III	671	0.347	0.108	1.14	0.3	3.06	7.09e-09	1.02e-06	0.63
SYNE2	ENSG00000054654	protein_coding	11	Endothelial III	671	0.645	0.31	2.28	0.75	3.03	1.39e-06	0.0001	0.73
ELMO1	ENSG00000155849	protein_coding	11	Endothelial III	671	0.672	0.277	2.4	0.85	2.99	1.51e-10	3.2e-08	0.74
RFTN1	ENSG00000131378	protein_coding	11	Endothelial III	671	0.401	0.176	1.33	0.47	2.98	4.25e-08	4.75e-06	0.63
EPAS1	ENSG00000116016	protein_coding	11	Endothelial III	671	0.477	0.188	1.58	0.53	2.9	3.08e-10	6.21e-08	0.66
PRKCH	ENSG00000027075	protein_coding	11	Endothelial III	671	0.411	0.141	1.35	0.41	2.89	5.07e-08	5.59e-06	0.64
PLPP1	ENSG00000067113	protein_coding	11	Endothelial III	671	0.452	0.335	1.58	0.8	2.83	0.000165	0.00426	0.61
TCF4	ENSG00000196628	protein_coding	11	Endothelial III	671	0.633	0.371	2.26	1.13	2.78	9.61e-15	5.11e-12	0.68
B2M	ENSG00000166710	protein_coding	11	Endothelial III	671	0.328	0.117	1.05	0.34	2.74	8.55e-07	6.67e-05	0.61
ARHGAP31	ENSG00000031081	protein_coding	11	Endothelial III	671	0.398	0.265	1.31	0.59	2.59	1.02e-06	7.75e-05	0.6
TIMP3	ENSG00000100234	protein_coding	11	Endothelial III	671	0.507	0.301	1.82	0.82	2.54	0.000208	0.00502	0.64
FRYL	ENSG00000075539	protein_coding	11	Endothelial III	671	0.529	0.293	1.79	0.67	2.29	1.68e-13	6.85e-11	0.67
SPTBN1	ENSG00000115306	protein_coding	11	Endothelial III	671	0.571	0.551	1.93	1.44	2.16	1.01e-07	1.01e-05	0.6
PLXDC2	ENSG00000120594	protein_coding	11	Endothelial III	671	0.583	0.375	2.07	1.2	2.12	0.000236	0.00549	0.64
PTPRG	ENSG00000144724	protein_coding	11	Endothelial III	671	0.763	0.707	2.91	2.13	2.07	2.83e-05	0.00115	0.68
RASAL2	ENSG00000075391	protein_coding	11	Endothelial III	671	0.559	0.469	1.94	1.23	2.07	0.000192	0.00477	0.63
NCOA3	ENSG00000124151	protein_coding	11	Endothelial III	671	0.428	0.302	1.43	0.69	2.02	9.67e-07	7.44e-05	0.61
RIN2	ENSG00000132669	protein_coding	11	Endothelial III	671	0.563	0.417	1.94	1.01	2.01	8.81e-07	6.84e-05	0.66
ANLN	ENSG00000011426	protein_coding	12	Proliferating macrophage	253	0.415	0.001	0.9	0	6.52	9.87e-34	8.66e-30	0.71
ASPM	ENSG00000066279	protein_coding	12	Proliferating macrophage	253	0.431	0.003	1.05	0	6.43	6.4e-29	1.4e-25	0.71
RRM2	ENSG00000171848	protein_coding	12	Proliferating macrophage	253	0.518	0.002	1.29	0	6.29	3.65e-33	2.13e-29	0.76
FMN1	ENSG00000248905	protein_coding	12	Proliferating macrophage	253	0.933	0.081	3.16	0.25	6.01	6.08e-28	8.89e-25	0.93
DIAPH3	ENSG00000139734	protein_coding	12	Proliferating macrophage	253	0.747	0.008	1.79	0.02	6.01	2.22e-21	8.47e-19	0.87
MS4A4E	ENSG00000214787	protein_coding	12	Proliferating macrophage	253	0.538	0.027	1.32	0.07	5.97	5.57e-28	8.88e-25	0.75
CIT	ENSG00000122966	protein_coding	12	Proliferating macrophage	253	0.494	0.004	1.1	0.01	5.94	7.62e-26	6.68e-23	0.74
SYK	ENSG00000165025	protein_coding	12	Proliferating macrophage	253	0.711	0.038	1.74	0.1	5.9	6.22e-34	8.66e-30	0.83
KIF18B	ENSG00000186185	protein_coding	12	Proliferating macrophage	253	0.379	0.001	0.82	0	5.88	6.5e-33	2.85e-29	0.69
TOP2A	ENSG00000131747	protein_coding	12	Proliferating macrophage	253	0.458	0.001	1.01	0	5.88	1.82e-28	3.19e-25	0.73
POLQ	ENSG00000051341	protein_coding	12	Proliferating macrophage	253	0.451	0.006	1.01	0.01	5.82	3.19e-31	9.32e-28	0.72
MS4A4A	ENSG00000110079	protein_coding	12	Proliferating macrophage	253	0.522	0.034	1.2	0.09	5.77	6.64e-28	8.96e-25	0.74
GTSE1	ENSG00000075218	protein_coding	12	Proliferating macrophage	253	0.308	0.002	0.65	0	5.75	1.14e-25	9.53e-23	0.65
CENPF	ENSG00000117724	protein_coding	12	Proliferating macrophage	253	0.324	0.002	0.72	0	5.72	3.1e-23	1.94e-20	0.66
CD163	ENSG00000177575	protein_coding	12	Proliferating macrophage	253	0.798	0.065	2.21	0.2	5.71	1.15e-28	2.24e-25	0.86
KIF14	ENSG00000118193	protein_coding	12	Proliferating macrophage	253	0.277	0.001	0.62	0	5.65	7.64e-27	8.94e-24	0.64
F13A1	ENSG00000124491	protein_coding	12	Proliferating macrophage	253	0.802	0.083	2.49	0.3	5.64	1.64e-32	5.75e-29	0.85
BUB1B	ENSG00000156970	protein_coding	12	Proliferating macrophage	253	0.332	0.001	0.7	0	5.64	4.85e-29	1.22e-25	0.67
CR1	ENSG00000203710	protein_coding	12	Proliferating macrophage	253	0.292	0.016	0.63	0.04	5.63	1e-27	1.25e-24	0.64
CENPE	ENSG00000138778	protein_coding	12	Proliferating macrophage	253	0.383	0.003	0.87	0.01	5.61	1.79e-25	1.43e-22	0.69
CLEC7A	ENSG00000172243	protein_coding	12	Proliferating macrophage	253	0.281	0.012	0.6	0.03	5.53	8.6e-21	3.02e-18	0.63
MELK	ENSG00000165304	protein_coding	12	Proliferating macrophage	253	0.391	0.002	0.86	0	5.44	5.65e-24	3.67e-21	0.69
MKI67	ENSG00000148773	protein_coding	12	Proliferating macrophage	253	0.34	0.001	0.73	0	5.44	4.88e-26	4.5e-23	0.67
BRIP1	ENSG00000136492	protein_coding	12	Proliferating macrophage	253	0.368	0.004	0.83	0.01	5.41	1.8e-20	5.73e-18	0.68
MS4A6A	ENSG00000110077	protein_coding	12	Proliferating macrophage	253	0.435	0.037	0.99	0.1	5.41	2.24e-26	2.31e-23	0.69
MRC1	ENSG00000260314	protein_coding	12	Proliferating macrophage	253	0.711	0.077	1.93	0.25	5.39	7.46e-25	5.24e-22	0.81
TFEC	ENSG00000105967	protein_coding	12	Proliferating macrophage	253	0.356	0.017	0.76	0.05	5.33	2.37e-22	1.16e-19	0.67
SIRPB2	ENSG00000196209	protein_coding	12	Proliferating macrophage	253	0.36	0.014	0.76	0.04	5.31	7.54e-23	4.27e-20	0.67
C1QB	ENSG00000173369	protein_coding	12	Proliferating macrophage	253	0.289	0.012	0.61	0.03	5.25	1.13e-22	5.84e-20	0.64
ARHGAP11B	ENSG00000284906	protein_coding	12	Proliferating macrophage	253	0.427	0.008	0.96	0.02	5.23	3.29e-25	2.51e-22	0.71
LYVE1	ENSG00000133800	protein_coding	12	Proliferating macrophage	253	0.375	0.029	0.86	0.08	5.19	3.05e-18	6.3e-16	0.67
KIF15	ENSG00000163808	protein_coding	12	Proliferating macrophage	253	0.285	0.004	0.59	0.01	5.14	4.89e-25	3.57e-22	0.64
DEPDC1B	ENSG00000035499	protein_coding	12	Proliferating macrophage	253	0.328	0.002	0.7	0.01	5.14	7.06e-19	1.7e-16	0.66
PIK3AP1	ENSG00000155629	protein_coding	12	Proliferating macrophage	253	0.356	0.021	0.78	0.05	5.13	7.65e-22	3.19e-19	0.67
KNL1	ENSG00000137812	protein_coding	12	Proliferating macrophage	253	0.423	0.004	0.94	0.01	5.06	2.94e-22	1.39e-19	0.71
CD86	ENSG00000114013	protein_coding	12	Proliferating macrophage	253	0.34	0.016	0.71	0.04	5.05	1.44e-22	7.2e-20	0.66
KYNU	ENSG00000115919	protein_coding	12	Proliferating macrophage	253	0.466	0.029	1.07	0.08	5.05	3.27e-18	6.66e-16	0.72
CYBB	ENSG00000165168	protein_coding	12	Proliferating macrophage	253	0.312	0.02	0.68	0.05	5.04	4.58e-19	1.13e-16	0.64
VSIG4	ENSG00000155659	protein_coding	12	Proliferating macrophage	253	0.395	0.02	0.86	0.05	5.04	1.4e-18	3.2e-16	0.69
ITGAM	ENSG00000169896	protein_coding	12	Proliferating macrophage	253	0.336	0.015	0.71	0.04	5.03	2.28e-20	7.15e-18	0.66
RBM47	ENSG00000163694	protein_coding	12	Proliferating macrophage	253	0.826	0.072	2.31	0.22	4.99	8.93e-23	4.75e-20	0.87
TLR2	ENSG00000137462	protein_coding	12	Proliferating macrophage	253	0.431	0.028	0.96	0.08	4.96	3.97e-21	1.48e-18	0.7
BRCA2	ENSG00000139618	protein_coding	12	Proliferating macrophage	253	0.383	0.008	0.84	0.02	4.94	4.47e-21	1.63e-18	0.69
MARCO	ENSG00000019169	protein_coding	12	Proliferating macrophage	253	0.269	0.008	0.59	0.02	4.94	2.36e-18	5.04e-16	0.63
TBXAS1	ENSG00000059377	protein_coding	12	Proliferating macrophage	253	0.739	0.058	1.86	0.17	4.94	1.68e-21	6.55e-19	0.83
IGSF21	ENSG00000117154	protein_coding	12	Proliferating macrophage	253	0.261	0.018	0.6	0.05	4.94	8.42e-20	2.55e-17	0.62
ATP8B4	ENSG00000104043	protein_coding	12	Proliferating macrophage	253	0.581	0.046	1.43	0.13	4.93	2.42e-18	5.11e-16	0.76
MARCH1	ENSG00000145416	protein_coding	12	Proliferating macrophage	253	0.66	0.052	1.62	0.15	4.92	4.09e-23	2.39e-20	0.8
HCK	ENSG00000101336	protein_coding	12	Proliferating macrophage	253	0.368	0.022	0.79	0.06	4.91	1.8e-19	5.02e-17	0.67
MSR1	ENSG00000038945	protein_coding	12	Proliferating macrophage	253	0.514	0.045	1.16	0.13	4.9	8.58e-23	4.7e-20	0.73
TGFBI	ENSG00000120708	protein_coding	12	Proliferating macrophage	253	0.435	0.028	1.02	0.07	4.88	2.37e-14	2.24e-12	0.7
TPX2	ENSG00000088325	protein_coding	12	Proliferating macrophage	253	0.281	0.002	0.59	0	4.85	8.31e-18	1.57e-15	0.64
CENPK	ENSG00000123219	protein_coding	12	Proliferating macrophage	253	0.269	0.004	0.56	0.01	4.8	7.92e-17	1.19e-14	0.63
FYB1	ENSG00000082074	protein_coding	12	Proliferating macrophage	253	0.423	0.038	0.93	0.11	4.8	2.36e-19	6.28e-17	0.69
DOCK2	ENSG00000134516	protein_coding	12	Proliferating macrophage	253	0.735	0.059	1.85	0.17	4.78	1.16e-24	7.83e-22	0.83
NUSAP1	ENSG00000137804	protein_coding	12	Proliferating macrophage	253	0.344	0.01	0.72	0.02	4.77	3.64e-19	9.38e-17	0.67
NCAPG	ENSG00000109805	protein_coding	12	Proliferating macrophage	253	0.292	0.003	0.63	0.01	4.74	1.26e-20	4.35e-18	0.64
GAS2L3	ENSG00000139354	protein_coding	12	Proliferating macrophage	253	0.285	0.012	0.62	0.03	4.73	8.36e-21	2.99e-18	0.64
WDFY4	ENSG00000128815	protein_coding	12	Proliferating macrophage	253	0.281	0.018	0.59	0.05	4.71	1.51e-16	2.15e-14	0.63
KIF4A	ENSG00000090889	protein_coding	12	Proliferating macrophage	253	0.281	0.004	0.61	0.01	4.71	2.09e-19	5.63e-17	0.64
NDC80	ENSG00000080986	protein_coding	12	Proliferating macrophage	253	0.265	0.008	0.56	0.01	4.67	3.9e-15	4.3e-13	0.63
RBPJ	ENSG00000168214	protein_coding	12	Proliferating macrophage	253	0.913	0.163	3.33	0.43	4.64	1.51e-17	2.65e-15	0.91
BLM	ENSG00000197299	protein_coding	12	Proliferating macrophage	253	0.292	0.027	0.63	0.04	4.62	1.13e-14	1.13e-12	0.64
PTPRC	ENSG00000081237	protein_coding	12	Proliferating macrophage	253	0.577	0.053	1.38	0.16	4.57	8.02e-20	2.47e-17	0.75
SELENOP	ENSG00000250722	protein_coding	12	Proliferating macrophage	253	0.265	0.033	0.56	0.08	4.56	1.55e-15	1.84e-13	0.61
MERTK	ENSG00000153208	protein_coding	12	Proliferating macrophage	253	0.644	0.075	1.59	0.19	4.55	2.56e-15	2.92e-13	0.78
EZH2	ENSG00000106462	protein_coding	12	Proliferating macrophage	253	0.462	0.022	1.04	0.04	4.52	4.37e-22	1.97e-19	0.72
CTSB	ENSG00000164733	protein_coding	12	Proliferating macrophage	253	0.609	0.061	1.5	0.15	4.47	1.32e-16	1.9e-14	0.77
VAV1	ENSG00000141968	protein_coding	12	Proliferating macrophage	253	0.324	0.02	0.71	0.05	4.47	2.61e-19	6.83e-17	0.65
CD163L1	ENSG00000177675	protein_coding	12	Proliferating macrophage	253	0.269	0.04	0.6	0.12	4.45	8.85e-15	9.08e-13	0.61
PRC1	ENSG00000198901	protein_coding	12	Proliferating macrophage	253	0.3	0.006	0.62	0.01	4.42	8.18e-18	1.56e-15	0.65
KIF11	ENSG00000138160	protein_coding	12	Proliferating macrophage	253	0.285	0.005	0.59	0.01	4.42	2.78e-15	3.13e-13	0.64
SLCO2B1	ENSG00000137491	protein_coding	12	Proliferating macrophage	253	0.47	0.062	1.1	0.18	4.39	1.73e-14	1.67e-12	0.7
SLC16A10	ENSG00000112394	protein_coding	12	Proliferating macrophage	253	0.344	0.099	0.9	0.18	4.39	1.43e-09	6.07e-08	0.63
HMGB2	ENSG00000164104	protein_coding	12	Proliferating macrophage	253	0.312	0.01	0.64	0.02	4.39	2.81e-12	1.88e-10	0.65
STAB1	ENSG00000010327	protein_coding	12	Proliferating macrophage	253	0.332	0.03	0.73	0.08	4.36	6.44e-16	8.56e-14	0.65
C21orf58	ENSG00000160298	protein_coding	12	Proliferating macrophage	253	0.3	0.01	0.62	0.02	4.34	9.59e-17	1.43e-14	0.65
SLC1A3	ENSG00000079215	protein_coding	12	Proliferating macrophage	253	0.542	0.238	1.32	0.5	4.31	9.54e-13	6.97e-11	0.67
HCLS1	ENSG00000180353	protein_coding	12	Proliferating macrophage	253	0.281	0.026	0.58	0.07	4.31	6.99e-16	9.15e-14	0.63
ALCAM	ENSG00000170017	protein_coding	12	Proliferating macrophage	253	0.466	0.042	1.12	0.1	4.28	1.38e-12	9.82e-11	0.71
CPVL	ENSG00000106066	protein_coding	12	Proliferating macrophage	253	0.407	0.164	0.87	0.31	4.28	2.14e-17	3.57e-15	0.63
LCP1	ENSG00000136167	protein_coding	12	Proliferating macrophage	253	0.273	0.015	0.59	0.04	4.27	3.39e-16	4.58e-14	0.63
RTN1	ENSG00000139970	protein_coding	12	Proliferating macrophage	253	0.344	0.028	0.73	0.07	4.27	3.31e-15	3.7e-13	0.66
DMXL2	ENSG00000104093	protein_coding	12	Proliferating macrophage	253	0.565	0.066	1.35	0.14	4.24	1.69e-19	4.85e-17	0.75
TEC	ENSG00000135605	protein_coding	12	Proliferating macrophage	253	0.328	0.057	0.67	0.09	4.23	1.42e-15	1.71e-13	0.64
BCAT1	ENSG00000060982	protein_coding	12	Proliferating macrophage	253	0.273	0.027	0.58	0.07	4.22	1.63e-14	1.59e-12	0.62
NCKAP1L	ENSG00000123338	protein_coding	12	Proliferating macrophage	253	0.281	0.021	0.59	0.06	4.21	6.08e-15	6.58e-13	0.63
ALOX5	ENSG00000012779	protein_coding	12	Proliferating macrophage	253	0.383	0.023	0.81	0.06	4.2	5.41e-16	7.24e-14	0.68
PRKCB	ENSG00000166501	protein_coding	12	Proliferating macrophage	253	0.486	0.034	1.11	0.1	4.2	3.04e-17	5.04e-15	0.72
COLEC12	ENSG00000158270	protein_coding	12	Proliferating macrophage	253	0.636	0.104	1.64	0.29	4.2	6.98e-15	7.38e-13	0.76
IQGAP2	ENSG00000145703	protein_coding	12	Proliferating macrophage	253	0.648	0.071	1.61	0.21	4.19	1.61e-16	2.25e-14	0.78
KIF20B	ENSG00000138182	protein_coding	12	Proliferating macrophage	253	0.292	0.014	0.66	0.03	4.19	1.32e-15	1.61e-13	0.64
ATAD2	ENSG00000156802	protein_coding	12	Proliferating macrophage	253	0.478	0.066	1.09	0.1	4.18	1.05e-19	3.13e-17	0.72
CTSS	ENSG00000163131	protein_coding	12	Proliferating macrophage	253	0.3	0.022	0.64	0.05	4.17	6.88e-15	7.32e-13	0.64
RGL1	ENSG00000143344	protein_coding	12	Proliferating macrophage	253	0.692	0.253	1.82	0.54	4.17	6.27e-14	5.5e-12	0.75
SLA	ENSG00000155926	protein_coding	12	Proliferating macrophage	253	0.356	0.026	0.78	0.07	4.16	3.55e-14	3.23e-12	0.66
SAMSN1	ENSG00000155307	protein_coding	12	Proliferating macrophage	253	0.265	0.019	0.59	0.05	4.15	9.67e-14	8.15e-12	0.62
PLTP	ENSG00000100979	protein_coding	12	Proliferating macrophage	253	0.304	0.033	0.67	0.09	4.11	5.82e-13	4.36e-11	0.63
EMB	ENSG00000170571	protein_coding	12	Proliferating macrophage	253	0.36	0.035	0.73	0.09	4.1	1.17e-10	5.93e-09	0.66
WDR49	ENSG00000174776	protein_coding	12	Proliferating macrophage	253	0.253	0.024	0.62	0.04	4.09	9.24e-09	3.35e-07	0.62
PIK3R5	ENSG00000141506	protein_coding	12	Proliferating macrophage	253	0.431	0.044	0.98	0.12	4.07	1.11e-15	1.37e-13	0.69
CIP2A	ENSG00000163507	protein_coding	12	Proliferating macrophage	253	0.253	0.01	0.52	0.02	4.01	1.62e-13	1.3e-11	0.62
ECT2	ENSG00000114346	protein_coding	12	Proliferating macrophage	253	0.312	0.011	0.64	0.03	3.98	8.87e-16	1.14e-13	0.65
VCAN	ENSG00000038427	protein_coding	12	Proliferating macrophage	253	0.387	0.1	1.03	0.27	3.95	1.79e-05	0.000291	0.64
FAM111A	ENSG00000166801	protein_coding	12	Proliferating macrophage	253	0.368	0.021	0.79	0.05	3.94	6.48e-17	9.97e-15	0.67
NPL	ENSG00000135838	protein_coding	12	Proliferating macrophage	253	0.253	0.025	0.53	0.06	3.9	3.56e-12	2.34e-10	0.61
APBB1IP	ENSG00000077420	protein_coding	12	Proliferating macrophage	253	0.474	0.042	1.07	0.11	3.89	1.73e-15	2.02e-13	0.71
ST8SIA4	ENSG00000113532	protein_coding	12	Proliferating macrophage	253	0.36	0.04	0.76	0.11	3.84	1.1e-12	7.96e-11	0.66
IKZF1	ENSG00000185811	protein_coding	12	Proliferating macrophage	253	0.32	0.029	0.69	0.08	3.84	1.38e-13	1.12e-11	0.64
EPB41L3	ENSG00000082397	protein_coding	12	Proliferating macrophage	253	0.577	0.064	1.41	0.17	3.83	3.42e-14	3.14e-12	0.75
SLC11A1	ENSG00000018280	protein_coding	12	Proliferating macrophage	253	0.375	0.026	0.84	0.07	3.78	8.05e-10	3.57e-08	0.67
SLC2A9	ENSG00000109667	protein_coding	12	Proliferating macrophage	253	0.379	0.053	0.81	0.11	3.77	1e-13	8.38e-12	0.66
SNCA	ENSG00000145335	protein_coding	12	Proliferating macrophage	253	0.324	0.031	0.7	0.06	3.73	7.62e-10	3.4e-08	0.65
ARHGAP18	ENSG00000146376	protein_coding	12	Proliferating macrophage	253	0.636	0.076	1.55	0.21	3.72	6.16e-15	6.63e-13	0.77
NCAPG2	ENSG00000146918	protein_coding	12	Proliferating macrophage	253	0.352	0.017	0.73	0.03	3.68	6.65e-14	5.79e-12	0.67
SMAP2	ENSG00000084070	protein_coding	12	Proliferating macrophage	253	0.545	0.066	1.28	0.17	3.67	3.49e-10	1.64e-08	0.74
PIK3CD	ENSG00000171608	protein_coding	12	Proliferating macrophage	253	0.332	0.021	0.71	0.05	3.67	9.35e-14	7.92e-12	0.65
EMILIN2	ENSG00000132205	protein_coding	12	Proliferating macrophage	253	0.273	0.028	0.57	0.06	3.65	1.31e-10	6.56e-09	0.62
AOAH	ENSG00000136250	protein_coding	12	Proliferating macrophage	253	0.466	0.054	1.08	0.16	3.63	5.23e-12	3.31e-10	0.7
SGO2	ENSG00000163535	protein_coding	12	Proliferating macrophage	253	0.261	0.009	0.54	0.02	3.6	1.82e-13	1.44e-11	0.63
PDGFC	ENSG00000145431	protein_coding	12	Proliferating macrophage	253	0.458	0.145	1.07	0.29	3.59	1.12e-07	3.36e-06	0.67
FCGRT	ENSG00000104870	protein_coding	12	Proliferating macrophage	253	0.285	0.032	0.59	0.08	3.57	1.46e-11	8.74e-10	0.62
INPP5D	ENSG00000168918	protein_coding	12	Proliferating macrophage	253	0.49	0.063	1.09	0.18	3.54	3.6e-15	3.99e-13	0.7
LCP2	ENSG00000043462	protein_coding	12	Proliferating macrophage	253	0.265	0.029	0.55	0.08	3.52	6.16e-12	3.87e-10	0.62
RUNX1	ENSG00000159216	protein_coding	12	Proliferating macrophage	253	0.814	0.127	2.21	0.36	3.52	7.14e-18	1.39e-15	0.84
HNMT	ENSG00000150540	protein_coding	12	Proliferating macrophage	253	0.296	0.049	0.63	0.12	3.47	1.09e-12	7.93e-11	0.62
MYO1F	ENSG00000142347	protein_coding	12	Proliferating macrophage	253	0.569	0.044	1.28	0.12	3.47	1.12e-13	9.23e-12	0.76
ME1	ENSG00000065833	protein_coding	12	Proliferating macrophage	253	0.431	0.119	0.95	0.23	3.46	1.51e-10	7.45e-09	0.66
SKAP2	ENSG00000005020	protein_coding	12	Proliferating macrophage	253	0.427	0.051	0.92	0.14	3.43	6.35e-15	6.79e-13	0.68
MFSD1	ENSG00000118855	protein_coding	12	Proliferating macrophage	253	0.285	0.048	0.58	0.09	3.43	3.3e-10	1.55e-08	0.62
MYO5A	ENSG00000197535	protein_coding	12	Proliferating macrophage	253	0.7	0.182	1.77	0.38	3.38	1.4e-14	1.37e-12	0.78
P2RY14	ENSG00000174944	protein_coding	12	Proliferating macrophage	253	0.32	0.061	0.73	0.16	3.37	7.36e-10	3.3e-08	0.63
ADAP2	ENSG00000184060	protein_coding	12	Proliferating macrophage	253	0.269	0.039	0.54	0.1	3.37	1.6e-11	9.47e-10	0.61
GNG2	ENSG00000186469	protein_coding	12	Proliferating macrophage	253	0.312	0.046	0.68	0.12	3.33	8.3e-12	5.11e-10	0.63
DAPK1	ENSG00000196730	protein_coding	12	Proliferating macrophage	253	0.455	0.059	1.02	0.16	3.3	2.86e-10	1.37e-08	0.69
FRMD4B	ENSG00000114541	protein_coding	12	Proliferating macrophage	253	0.889	0.235	2.64	0.59	3.29	2.28e-11	1.31e-09	0.86
TBC1D14	ENSG00000132405	protein_coding	12	Proliferating macrophage	253	0.585	0.106	1.41	0.23	3.28	1.46e-15	1.76e-13	0.74
DOCK8	ENSG00000107099	protein_coding	12	Proliferating macrophage	253	0.648	0.066	1.61	0.18	3.28	6.45e-11	3.45e-09	0.78
APOLD1	ENSG00000178878	protein_coding	12	Proliferating macrophage	253	0.458	0.035	1.1	0.1	3.24	4.66e-12	3e-10	0.71
TMPO	ENSG00000120802	protein_coding	12	Proliferating macrophage	253	0.32	0.036	0.68	0.09	3.24	7.45e-10	3.34e-08	0.64
PTK2B	ENSG00000120899	protein_coding	12	Proliferating macrophage	253	0.443	0.038	1	0.09	3.24	3.24e-10	1.53e-08	0.7
MCTP1	ENSG00000175471	protein_coding	12	Proliferating macrophage	253	0.644	0.101	1.54	0.29	3.23	2.25e-11	1.3e-09	0.76
SHTN1	ENSG00000187164	protein_coding	12	Proliferating macrophage	253	0.277	0.063	0.58	0.12	3.22	4.09e-10	1.89e-08	0.61
FANCI	ENSG00000140525	protein_coding	12	Proliferating macrophage	253	0.257	0.014	0.55	0.03	3.18	7.52e-15	7.85e-13	0.62
ARHGAP22	ENSG00000128805	protein_coding	12	Proliferating macrophage	253	0.281	0.067	0.58	0.16	3.18	2.54e-10	1.22e-08	0.6
ACSL1	ENSG00000151726	protein_coding	12	Proliferating macrophage	253	0.482	0.144	1.11	0.28	3.16	8.39e-07	2.03e-05	0.68
KCNE1	ENSG00000180509	protein_coding	12	Proliferating macrophage	253	0.296	0.025	0.65	0.05	3.14	3.5e-07	9.35e-06	0.64
RCAN1	ENSG00000159200	protein_coding	12	Proliferating macrophage	253	0.316	0.084	0.7	0.14	3.12	8.33e-08	2.6e-06	0.62
ENTPD1	ENSG00000138185	protein_coding	12	Proliferating macrophage	253	0.391	0.047	0.9	0.13	3.1	4.47e-11	2.47e-09	0.67
TACC3	ENSG00000013810	protein_coding	12	Proliferating macrophage	253	0.348	0.022	0.75	0.04	3.08	1.31e-13	1.07e-11	0.66
NSFL1C	ENSG00000088833	protein_coding	12	Proliferating macrophage	253	0.257	0.039	0.55	0.07	3.04	1.8e-07	5.22e-06	0.61
RAB31	ENSG00000168461	protein_coding	12	Proliferating macrophage	253	0.68	0.085	1.73	0.23	3.03	2.02e-11	1.17e-09	0.79
ARHGAP15	ENSG00000075884	protein_coding	12	Proliferating macrophage	253	0.755	0.111	2.03	0.34	3.03	5.13e-17	8.11e-15	0.81
SLC9A9	ENSG00000181804	protein_coding	12	Proliferating macrophage	253	0.767	0.181	2.09	0.52	3.03	3.65e-17	5.92e-15	0.78
ZNF710	ENSG00000140548	protein_coding	12	Proliferating macrophage	253	0.439	0.075	0.97	0.17	3.03	8.59e-13	6.31e-11	0.68
BARD1	ENSG00000138376	protein_coding	12	Proliferating macrophage	253	0.32	0.036	0.67	0.07	3.03	7.33e-10	3.3e-08	0.64
SMC4	ENSG00000113810	protein_coding	12	Proliferating macrophage	253	0.47	0.037	1.09	0.08	3.02	2.58e-15	2.92e-13	0.72
PTPRJ	ENSG00000149177	protein_coding	12	Proliferating macrophage	253	0.502	0.118	1.22	0.25	3.01	3.49e-10	1.64e-08	0.7
DOCK10	ENSG00000135905	protein_coding	12	Proliferating macrophage	253	0.462	0.059	1.04	0.16	3.01	1.9e-08	6.53e-07	0.7
IL1RAP	ENSG00000196083	protein_coding	12	Proliferating macrophage	253	0.265	0.059	0.59	0.1	3	7.63e-09	2.83e-07	0.61
KNTC1	ENSG00000184445	protein_coding	12	Proliferating macrophage	253	0.265	0.015	0.56	0.03	2.97	1.21e-10	6.09e-09	0.63
HDAC9	ENSG00000048052	protein_coding	12	Proliferating macrophage	253	0.569	0.259	1.34	0.57	2.97	2.39e-08	8.09e-07	0.67
VAV3	ENSG00000134215	protein_coding	12	Proliferating macrophage	253	0.589	0.093	1.42	0.25	2.95	1.15e-09	4.97e-08	0.74
STK17B	ENSG00000081320	protein_coding	12	Proliferating macrophage	253	0.277	0.046	0.57	0.12	2.95	1.4e-08	4.92e-07	0.61
DOCK11	ENSG00000147251	protein_coding	12	Proliferating macrophage	253	0.561	0.073	1.27	0.19	2.94	1.08e-15	1.35e-13	0.74
CEP128	ENSG00000100629	protein_coding	12	Proliferating macrophage	253	0.577	0.068	1.35	0.14	2.93	1.42e-19	4.15e-17	0.76
CEP152	ENSG00000103995	protein_coding	12	Proliferating macrophage	253	0.296	0.02	0.61	0.04	2.91	2.62e-08	8.81e-07	0.64
SRGAP2B	ENSG00000196369	protein_coding	12	Proliferating macrophage	253	0.34	0.043	0.72	0.11	2.88	7.49e-12	4.63e-10	0.64
SRGAP2	ENSG00000266028	protein_coding	12	Proliferating macrophage	253	0.506	0.071	1.16	0.19	2.84	4.76e-15	5.22e-13	0.71
PREX1	ENSG00000124126	protein_coding	12	Proliferating macrophage	253	0.486	0.08	1.12	0.22	2.83	7.75e-11	4.05e-09	0.7
LYN	ENSG00000254087	protein_coding	12	Proliferating macrophage	253	0.372	0.054	0.8	0.14	2.82	1.5e-10	7.41e-09	0.65
TRPS1	ENSG00000104447	protein_coding	12	Proliferating macrophage	253	0.838	0.224	2.39	0.62	2.82	8.57e-15	8.84e-13	0.81
BMP2K	ENSG00000138756	protein_coding	12	Proliferating macrophage	253	0.53	0.173	1.23	0.34	2.82	1.51e-08	5.22e-07	0.69
FAM49B	ENSG00000153310	protein_coding	12	Proliferating macrophage	253	0.636	0.194	1.51	0.39	2.81	2.89e-11	1.62e-09	0.74
MTSS1	ENSG00000170873	protein_coding	12	Proliferating macrophage	253	0.715	0.25	1.92	0.56	2.79	8.44e-10	3.72e-08	0.76
NCAPD2	ENSG00000010292	protein_coding	12	Proliferating macrophage	253	0.261	0.026	0.54	0.05	2.79	1.04e-11	6.32e-10	0.62
GRK3	ENSG00000100077	protein_coding	12	Proliferating macrophage	253	0.53	0.114	1.22	0.23	2.78	1.44e-08	5.03e-07	0.71
ZEB2	ENSG00000169554	protein_coding	12	Proliferating macrophage	253	0.913	0.366	2.95	0.93	2.76	1.98e-18	4.34e-16	0.85
SNX2	ENSG00000205302	protein_coding	12	Proliferating macrophage	253	0.372	0.078	0.78	0.15	2.71	2.64e-08	8.86e-07	0.65
SRGN	ENSG00000122862	protein_coding	12	Proliferating macrophage	253	0.3	0.049	0.64	0.14	2.69	1.67e-06	3.78e-05	0.62
SPTLC2	ENSG00000100596	protein_coding	12	Proliferating macrophage	253	0.518	0.095	1.21	0.21	2.64	8.08e-10	3.58e-08	0.71
MMS22L	ENSG00000146263	protein_coding	12	Proliferating macrophage	253	0.3	0.051	0.65	0.1	2.63	6.5e-19	1.58e-16	0.63
TNS3	ENSG00000136205	protein_coding	12	Proliferating macrophage	253	0.617	0.176	1.47	0.37	2.62	1.93e-11	1.13e-09	0.73
CKAP5	ENSG00000175216	protein_coding	12	Proliferating macrophage	253	0.356	0.091	0.75	0.16	2.6	4.05e-12	2.63e-10	0.64
RNF149	ENSG00000163162	protein_coding	12	Proliferating macrophage	253	0.636	0.14	1.54	0.3	2.59	4.98e-09	1.93e-07	0.76
NSD2	ENSG00000109685	protein_coding	12	Proliferating macrophage	253	0.597	0.127	1.41	0.25	2.59	3.93e-22	1.81e-19	0.75
MANBA	ENSG00000109323	protein_coding	12	Proliferating macrophage	253	0.383	0.125	0.81	0.24	2.59	4.21e-09	1.66e-07	0.63
AGFG1	ENSG00000173744	protein_coding	12	Proliferating macrophage	253	0.644	0.148	1.6	0.31	2.57	5.19e-09	2e-07	0.76
ARSB	ENSG00000113273	protein_coding	12	Proliferating macrophage	253	0.277	0.063	0.58	0.12	2.57	8.97e-09	3.27e-07	0.61
BRCA1	ENSG00000012048	protein_coding	12	Proliferating macrophage	253	0.368	0.066	0.82	0.12	2.57	3.01e-14	2.81e-12	0.65
SLC38A6	ENSG00000139974	protein_coding	12	Proliferating macrophage	253	0.324	0.07	0.66	0.14	2.54	1.11e-07	3.34e-06	0.63
E2F3	ENSG00000112242	protein_coding	12	Proliferating macrophage	253	0.308	0.08	0.63	0.14	2.52	1.95e-06	4.31e-05	0.62
CENPP	ENSG00000188312	protein_coding	12	Proliferating macrophage	253	0.628	0.168	1.52	0.39	2.51	7.28e-18	1.4e-15	0.73
MAN1A1	ENSG00000111885	protein_coding	12	Proliferating macrophage	253	0.644	0.173	1.74	0.45	2.49	1.53e-05	0.000254	0.74
FAM49A	ENSG00000197872	protein_coding	12	Proliferating macrophage	253	0.296	0.059	0.64	0.15	2.48	6.2e-06	0.000117	0.61
SRGAP2C	ENSG00000171943	protein_coding	12	Proliferating macrophage	253	0.304	0.032	0.62	0.08	2.45	4.95e-09	1.93e-07	0.63
GAS7	ENSG00000007237	protein_coding	12	Proliferating macrophage	253	0.708	0.265	1.87	0.64	2.45	5.55e-07	1.42e-05	0.73
PARP8	ENSG00000151883	protein_coding	12	Proliferating macrophage	253	0.474	0.082	1.04	0.22	2.45	7.77e-07	1.9e-05	0.69
MIS18BP1	ENSG00000129534	protein_coding	12	Proliferating macrophage	253	0.47	0.068	1.07	0.15	2.44	1.68e-12	1.17e-10	0.7
AP1B1	ENSG00000100280	protein_coding	12	Proliferating macrophage	253	0.285	0.06	0.58	0.12	2.42	2.41e-08	8.15e-07	0.61
RBL1	ENSG00000080839	protein_coding	12	Proliferating macrophage	253	0.308	0.041	0.65	0.08	2.41	5.52e-09	2.1e-07	0.63
OSBPL3	ENSG00000070882	protein_coding	12	Proliferating macrophage	253	0.348	0.064	0.74	0.13	2.4	4.24e-05	0.000613	0.64
LIN54	ENSG00000189308	protein_coding	12	Proliferating macrophage	253	0.308	0.052	0.62	0.1	2.4	3.48e-12	2.3e-10	0.63
RNF144B	ENSG00000137393	protein_coding	12	Proliferating macrophage	253	0.296	0.064	0.65	0.18	2.4	1.16e-05	0.0002	0.61
LRRK1	ENSG00000154237	protein_coding	12	Proliferating macrophage	253	0.277	0.046	0.57	0.11	2.4	2e-08	6.84e-07	0.61
ADAMTS2	ENSG00000087116	protein_coding	12	Proliferating macrophage	253	0.285	0.061	0.62	0.15	2.39	0.000122	0.00149	0.61
C2CD5	ENSG00000111731	protein_coding	12	Proliferating macrophage	253	0.443	0.132	0.98	0.25	2.39	8.13e-08	2.54e-06	0.66
THRB	ENSG00000151090	protein_coding	12	Proliferating macrophage	253	0.545	0.29	1.28	0.63	2.39	8e-06	0.000146	0.64
UBASH3B	ENSG00000154127	protein_coding	12	Proliferating macrophage	253	0.289	0.037	0.64	0.1	2.37	1.25e-06	2.92e-05	0.62
IL13RA1	ENSG00000131724	protein_coding	12	Proliferating macrophage	253	0.261	0.038	0.53	0.09	2.33	1.11e-05	0.000192	0.61
ADGRE5	ENSG00000123146	protein_coding	12	Proliferating macrophage	253	0.383	0.057	0.85	0.12	2.33	2.44e-07	6.75e-06	0.66
MAP2K1	ENSG00000169032	protein_coding	12	Proliferating macrophage	253	0.514	0.112	1.23	0.23	2.31	4.17e-09	1.65e-07	0.71
PCBD2	ENSG00000132570	protein_coding	12	Proliferating macrophage	253	0.292	0.102	0.64	0.18	2.26	2.36e-07	6.59e-06	0.6
CCDC88A	ENSG00000115355	protein_coding	12	Proliferating macrophage	253	0.628	0.154	1.54	0.32	2.24	9.93e-16	1.25e-13	0.75
AP2A2	ENSG00000183020	protein_coding	12	Proliferating macrophage	253	0.656	0.163	1.65	0.38	2.23	1.9e-15	2.2e-13	0.75
CCDC18	ENSG00000122483	protein_coding	12	Proliferating macrophage	253	0.391	0.08	0.9	0.16	2.23	2.27e-12	1.56e-10	0.66
ABHD3	ENSG00000158201	protein_coding	12	Proliferating macrophage	253	0.277	0.067	0.59	0.12	2.21	6.54e-07	1.63e-05	0.61
CALM2	ENSG00000143933	protein_coding	12	Proliferating macrophage	253	0.32	0.116	0.66	0.2	2.21	6.18e-06	0.000117	0.61
MEGF9	ENSG00000106780	protein_coding	12	Proliferating macrophage	253	0.261	0.06	0.56	0.12	2.17	4.52e-05	0.000649	0.6
IRAK3	ENSG00000090376	protein_coding	12	Proliferating macrophage	253	0.66	0.133	1.65	0.36	2.16	6.88e-09	2.57e-07	0.76
LRP1	ENSG00000123384	protein_coding	12	Proliferating macrophage	253	0.348	0.107	0.72	0.26	2.15	5.84e-06	0.000111	0.61
TPK1	ENSG00000196511	protein_coding	12	Proliferating macrophage	253	0.451	0.125	1	0.25	2.15	1e-05	0.000176	0.67
CPM	ENSG00000135678	protein_coding	12	Proliferating macrophage	253	0.514	0.095	1.2	0.28	2.14	7.1e-06	0.000132	0.7
ZCCHC2	ENSG00000141664	protein_coding	12	Proliferating macrophage	253	0.324	0.088	0.67	0.17	2.13	1.3e-06	3.02e-05	0.62
FLI1	ENSG00000151702	protein_coding	12	Proliferating macrophage	253	0.636	0.163	1.58	0.47	2.13	7.21e-11	3.81e-09	0.72
CD44	ENSG00000026508	protein_coding	12	Proliferating macrophage	253	0.439	0.063	0.99	0.17	2.13	4.91e-06	9.65e-05	0.68
CHST11	ENSG00000171310	protein_coding	12	Proliferating macrophage	253	0.668	0.177	1.66	0.41	2.11	2.08e-05	0.000331	0.75
TET3	ENSG00000187605	protein_coding	12	Proliferating macrophage	253	0.415	0.074	0.89	0.17	2.11	1.14e-08	4.06e-07	0.67
IL17RA	ENSG00000177663	protein_coding	12	Proliferating macrophage	253	0.3	0.047	0.63	0.11	2.05	9.39e-08	2.9e-06	0.63
MVB12B	ENSG00000196814	protein_coding	12	Proliferating macrophage	253	0.344	0.09	0.73	0.19	2.04	3.39e-07	9.11e-06	0.63
DAAM2	ENSG00000146122	protein_coding	12	Proliferating macrophage	253	0.411	0.095	0.91	0.25	2.04	0.000123	0.00151	0.65
LRRK2	ENSG00000188906	protein_coding	12	Proliferating macrophage	253	0.324	0.067	0.73	0.15	2	0.000125	0.00152	0.63
CPA3	ENSG00000163751	protein_coding	13	Mast cell	136	0.559	0.001	1.89	0	8.63	2.99e-30	5.24e-26	0.78
SLC8A3	ENSG00000100678	protein_coding	13	Mast cell	136	0.382	0.002	1.3	0	8.39	7.63e-29	4.46e-25	0.69
KIT	ENSG00000157404	protein_coding	13	Mast cell	136	0.5	0.004	1.69	0.01	8.13	5.01e-22	6.76e-19	0.75
SLC38A11	ENSG00000169507	protein_coding	13	Mast cell	136	0.544	0.009	1.79	0.03	7.62	4.81e-22	6.76e-19	0.77
MS4A4E	ENSG00000214787	protein_coding	13	Mast cell	136	0.397	0.028	1.33	0.08	7.22	1.08e-23	2.7e-20	0.69
NTM	ENSG00000182667	protein_coding	13	Mast cell	136	0.676	0.042	2.63	0.1	7.05	2.57e-22	5e-19	0.83
SLC24A3	ENSG00000185052	protein_coding	13	Mast cell	136	0.897	0.038	3.87	0.09	7.04	7.6e-27	2.67e-23	0.95
IL18R1	ENSG00000115604	protein_coding	13	Mast cell	136	0.824	0.038	3.18	0.1	7.01	3.1e-21	3.89e-18	0.91
RHOH	ENSG00000168421	protein_coding	13	Mast cell	136	0.39	0.007	1.29	0.02	6.91	3.42e-21	4e-18	0.69
NRCAM	ENSG00000091129	protein_coding	13	Mast cell	136	0.257	0.006	0.84	0.01	6.9	1.14e-16	5.66e-14	0.63
HPGDS	ENSG00000163106	protein_coding	13	Mast cell	136	0.294	0.011	0.96	0.02	6.86	4.45e-24	1.3e-20	0.64
SKAP1	ENSG00000141293	protein_coding	13	Mast cell	136	0.397	0.015	1.31	0.05	6.65	3.48e-22	6.1e-19	0.69
MCTP2	ENSG00000140563	protein_coding	13	Mast cell	136	0.456	0.024	1.54	0.05	6.46	2.98e-14	7.25e-12	0.72
SAMSN1	ENSG00000155307	protein_coding	13	Mast cell	136	0.324	0.02	1.06	0.05	6.36	1.16e-16	5.66e-14	0.65
IKZF1	ENSG00000185811	protein_coding	13	Mast cell	136	0.419	0.029	1.4	0.08	6.31	8.13e-21	8.38e-18	0.7
MS4A4A	ENSG00000110079	protein_coding	13	Mast cell	136	0.272	0.035	0.89	0.09	6.24	8.33e-18	5.31e-15	0.62
KIAA1549	ENSG00000122778	protein_coding	13	Mast cell	136	0.478	0.025	1.59	0.06	5.8	4.33e-16	2e-13	0.73
SYTL3	ENSG00000164674	protein_coding	13	Mast cell	136	0.537	0.055	1.87	0.11	5.73	3.24e-15	1.26e-12	0.75
PZP	ENSG00000126838	protein_coding	13	Mast cell	136	0.257	0.025	0.83	0.04	5.59	7.9e-13	9.7e-11	0.62
SLC18A2	ENSG00000165646	protein_coding	13	Mast cell	136	0.257	0.008	0.8	0.02	5.47	8.42e-13	1.02e-10	0.63
ALOX5	ENSG00000012779	protein_coding	13	Mast cell	136	0.272	0.023	0.82	0.06	5.29	6.15e-13	8.23e-11	0.63
CTTNBP2	ENSG00000077063	protein_coding	13	Mast cell	136	0.353	0.033	1.16	0.08	5.12	2.11e-12	2.01e-10	0.66
DOCK10	ENSG00000135905	protein_coding	13	Mast cell	136	0.507	0.059	1.69	0.16	5.08	2.33e-13	3.92e-11	0.73
SYTL2	ENSG00000137501	protein_coding	13	Mast cell	136	0.257	0.034	0.79	0.09	4.99	1.01e-10	3.52e-09	0.61
TBXAS1	ENSG00000059377	protein_coding	13	Mast cell	136	0.338	0.059	1.07	0.17	4.96	1.22e-10	4.1e-09	0.64
PRKCB	ENSG00000166501	protein_coding	13	Mast cell	136	0.338	0.035	1.1	0.1	4.83	3.37e-12	2.84e-10	0.65
ARHGAP18	ENSG00000146376	protein_coding	13	Mast cell	136	0.471	0.077	1.56	0.21	4.67	3.53e-11	1.61e-09	0.71
CPM	ENSG00000135678	protein_coding	13	Mast cell	136	0.618	0.095	2.22	0.28	4.6	2.53e-14	6.5e-12	0.78
KCNMA1	ENSG00000156113	protein_coding	13	Mast cell	136	0.426	0.056	1.38	0.15	4.59	3.24e-05	0.00013	0.69
IQGAP2	ENSG00000145703	protein_coding	13	Mast cell	136	0.39	0.072	1.26	0.21	4.58	4.45e-09	7.38e-08	0.66
DOCK2	ENSG00000134516	protein_coding	13	Mast cell	136	0.272	0.061	0.82	0.17	4.07	8.48e-09	1.26e-07	0.61
ARHGAP15	ENSG00000075884	protein_coding	13	Mast cell	136	0.632	0.112	2.16	0.34	3.99	5.27e-13	7.4e-11	0.77
KIF13B	ENSG00000197892	protein_coding	13	Mast cell	136	0.434	0.148	1.44	0.3	3.98	9.79e-15	3.07e-12	0.67
PARP4	ENSG00000102699	protein_coding	13	Mast cell	136	0.478	0.102	1.6	0.22	3.72	8.73e-16	3.65e-13	0.71
ITPR1	ENSG00000150995	protein_coding	13	Mast cell	136	0.522	0.221	1.78	0.54	3.68	6.36e-13	8.39e-11	0.69
STX3	ENSG00000166900	protein_coding	13	Mast cell	136	0.301	0.042	0.91	0.09	3.6	1.75e-08	2.31e-07	0.63
BMP2K	ENSG00000138756	protein_coding	13	Mast cell	136	0.463	0.173	1.52	0.34	3.59	2.01e-06	1.21e-05	0.68
RUNX1	ENSG00000159216	protein_coding	13	Mast cell	136	0.316	0.129	1.04	0.36	3.44	3.73e-07	2.93e-06	0.6
TBC1D14	ENSG00000132405	protein_coding	13	Mast cell	136	0.338	0.107	1.08	0.23	3.4	4.4e-07	3.39e-06	0.63
BNC2	ENSG00000173068	protein_coding	13	Mast cell	136	0.353	0.166	1.12	0.46	3.27	1.04e-05	4.92e-05	0.61
CD44	ENSG00000026508	protein_coding	13	Mast cell	136	0.279	0.063	0.85	0.17	3.21	7.25e-06	3.63e-05	0.61
MCTP1	ENSG00000175471	protein_coding	13	Mast cell	136	0.346	0.102	1.08	0.3	3.21	7.9e-05	0.000282	0.63
ANKRD44	ENSG00000065413	protein_coding	13	Mast cell	136	0.522	0.145	1.71	0.38	3.04	1.26e-08	1.74e-07	0.71
MAML3	ENSG00000196782	protein_coding	13	Mast cell	136	0.662	0.255	2.42	0.63	3.03	2.31e-06	1.36e-05	0.77
CHST11	ENSG00000171310	protein_coding	13	Mast cell	136	0.559	0.178	1.89	0.41	3.03	0.000172	0.000559	0.73
ACSL4	ENSG00000068366	protein_coding	13	Mast cell	136	0.338	0.12	1.05	0.24	3.03	1.21e-06	7.91e-06	0.62
PAG1	ENSG00000076641	protein_coding	13	Mast cell	136	0.36	0.168	1.1	0.39	3.03	1.16e-06	7.64e-06	0.61
KCNQ1	ENSG00000053918	protein_coding	13	Mast cell	136	0.397	0.209	1.25	0.42	2.87	1.57e-05	7.03e-05	0.63
ACER3	ENSG00000078124	protein_coding	13	Mast cell	136	0.368	0.14	1.21	0.3	2.7	2.08e-09	4.02e-08	0.63
RNF130	ENSG00000113269	protein_coding	13	Mast cell	136	0.581	0.19	1.91	0.42	2.68	2.06e-13	3.54e-11	0.74
PRKCA	ENSG00000154229	protein_coding	13	Mast cell	136	0.603	0.222	2	0.47	2.67	3.93e-07	3.06e-06	0.74
RIN3	ENSG00000100599	protein_coding	13	Mast cell	136	0.316	0.104	1.02	0.26	2.59	6.93e-06	3.5e-05	0.62
FER	ENSG00000151422	protein_coding	13	Mast cell	136	0.691	0.318	2.44	0.73	2.53	4.14e-15	1.51e-12	0.77
ELMO1	ENSG00000155849	protein_coding	13	Mast cell	136	0.625	0.279	2.09	0.85	2.34	0.000168	0.000547	0.69
CCND3	ENSG00000112576	protein_coding	13	Mast cell	136	0.404	0.164	1.31	0.42	2.05	0.000228	0.000714	0.64
DIP2C	ENSG00000151240	protein_coding	13	Mast cell	136	0.493	0.316	1.53	0.69	2.02	0.000636	0.00175	0.65
FGF12	ENSG00000114279	protein_coding	14	Cardiomyocyte II	206	0.772	0.314	2.66	1.25	8.99	1.08e-27	2.37e-24	0.67
MLIP	ENSG00000146147	protein_coding	14	Cardiomyocyte II	206	0.592	0.303	1.91	1.02	8.54	2.54e-26	4.29e-23	0.63
CDH2	ENSG00000170558	protein_coding	14	Cardiomyocyte II	206	0.68	0.282	2.32	0.78	8.44	6.24e-38	1.1e-33	0.75
RBM20	ENSG00000203867	protein_coding	14	Cardiomyocyte II	206	0.748	0.299	2.58	0.9	8.29	5.19e-32	4.41e-28	0.77
CTNNA3	ENSG00000183230	protein_coding	14	Cardiomyocyte II	206	0.932	0.32	3.61	1.18	8.16	1.83e-30	8.04e-27	0.83
TRDN	ENSG00000186439	protein_coding	14	Cardiomyocyte II	206	0.689	0.281	2.41	0.76	8.04	7.53e-32	4.41e-28	0.77
AKAP6	ENSG00000151320	protein_coding	14	Cardiomyocyte II	206	0.689	0.297	2.34	0.87	7.89	2.69e-26	4.29e-23	0.74
SORBS2	ENSG00000154556	protein_coding	14	Cardiomyocyte II	206	0.942	0.324	3.74	1.25	7.68	9.3e-30	3.26e-26	0.82
PALLD	ENSG00000129116	protein_coding	14	Cardiomyocyte II	206	0.971	0.332	4.59	1.11	7.65	9.04e-28	2.27e-24	0.95
MYOM1	ENSG00000101605	protein_coding	14	Cardiomyocyte II	206	0.626	0.295	2.06	0.87	7.64	1.41e-19	9.53e-17	0.7
SGCD	ENSG00000170624	protein_coding	14	Cardiomyocyte II	206	0.665	0.322	2.23	1.12	7.62	7.98e-17	4.24e-14	0.65
RYR2	ENSG00000198626	protein_coding	14	Cardiomyocyte II	206	1	0.366	5.51	1.84	7.47	8.53e-24	1.07e-20	0.88
CMYA5	ENSG00000164309	protein_coding	14	Cardiomyocyte II	206	0.68	0.302	2.28	0.88	7.39	5.68e-21	4.75e-18	0.73
NEXN	ENSG00000162614	protein_coding	14	Cardiomyocyte II	206	0.801	0.308	2.82	0.88	7.34	1.3e-21	1.26e-18	0.82
C15orf41	ENSG00000186073	protein_coding	14	Cardiomyocyte II	206	0.403	0.26	1.25	0.65	7.27	8.27e-22	8.54e-19	0.6
ACTN2	ENSG00000077522	protein_coding	14	Cardiomyocyte II	206	0.413	0.26	1.28	0.63	7.17	1.53e-19	9.96e-17	0.61
[truncated: 375 more rows]
