# Supplementary material for: Single-nucleus RNA sequencing in ischemic cardiomyopathy reveals common transcriptional profile underlying end-stage heart failure
Source: Cell Rep. Author manuscript; Available in PMC 2023 Oct 23. (PMC10423750; doi:10.1016/j.celrep.2023.112086)
Supplement: 8 [file NIHMS1878882-supplement-8.xlsx]

## Sheet: Sheet1
Supplemental Table 3: Global marker gene ontology (related to Figure 1)
Gene ontology ID	Gene ontology term	Leiden cluster	Cell type	Total genes in ontology	Fisher over- representation test: Significant genes in ontology	Fisher over- representation test: Expected genes in ontology	Fisher over- representation test: Odds ratio	Fisher over- representation test: P-value (weight01)	Kolmogorov-Smirnov GSEA-style test: P-value (weight01)
GO:0045214	sarcomere organization	0	Cardiomyocyte I	37	18	1.7	20.32	4.9e-15	3.8e-09
GO:0030049	muscle filament sliding	0	Cardiomyocyte I	32	14	1.47	16.56	3.4e-11	1.4e-05
GO:0010881	regulation of cardiac muscle contraction by regulation of the release of sequestered calcium ion	0	Cardiomyocyte I	18	10	0.83	26.44	1.2e-09	7.6e-08
GO:1903779	regulation of cardiac conduction	0	Cardiomyocyte I	56	16	2.57	8.53	2.4e-09	2.2e-05
GO:0002026	regulation of the force of heart contraction	0	Cardiomyocyte I	24	11	1.1	17.93	2.5e-09	9e-07
GO:0055010	ventricular cardiac muscle tissue morphogenesis	0	Cardiomyocyte I	38	13	1.74	11.04	6.6e-09	0.00017
GO:0003254	regulation of membrane depolarization	0	Cardiomyocyte I	36	10	1.65	8.12	1.5e-08	3.3e-05
GO:0086012	membrane depolarization during cardiac muscle cell action potential	0	Cardiomyocyte I	17	9	0.78	23.76	1.5e-08	3.2e-06
GO:0048747	muscle fiber development	0	Cardiomyocyte I	44	13	2.02	8.9	4e-08	1.5e-05
GO:0006936	muscle contraction	0	Cardiomyocyte I	275	66	12.62	7.31	1e-07	8.6e-05
GO:0002027	regulation of heart rate	0	Cardiomyocyte I	75	24	3.44	10.18	1.3e-07	2.1e-07
GO:0086064	cell communication by electrical coupling involved in cardiac conduction	0	Cardiomyocyte I	22	9	1.01	14.61	2.5e-07	3.3e-06
GO:0043501	skeletal muscle adaptation	0	Cardiomyocyte I	17	8	0.78	18.73	3.2e-07	0.00104
GO:2000649	regulation of sodium ion transmembrane transporter activity	0	Cardiomyocyte I	46	14	2.11	9.3	4.7e-07	0.0339
GO:0055013	cardiac muscle cell development	0	Cardiomyocyte I	66	23	3.03	11.55	5e-07	4.6e-05
GO:0060048	cardiac muscle contraction	0	Cardiomyocyte I	115	39	5.28	11.39	6e-07	0.00235
GO:0086091	regulation of heart rate by cardiac conduction	0	Cardiomyocyte I	31	10	1.42	10.06	7.1e-07	1.6e-08
GO:0043502	regulation of muscle adaptation	0	Cardiomyocyte I	70	14	3.21	5.31	1.4e-06	0.00063
GO:0086014	atrial cardiac muscle cell action potential	0	Cardiomyocyte I	17	7	0.78	14.73	5.4e-06	5e-06
GO:0055003	cardiac myofibril assembly	0	Cardiomyocyte I	18	7	0.83	13.39	8.4e-06	0.00021
GO:0061049	cell growth involved in cardiac muscle cell development	0	Cardiomyocyte I	24	7	1.1	8.66	9.9e-06	0.0127
GO:1901021	positive regulation of calcium ion transmembrane transporter activity	0	Cardiomyocyte I	34	9	1.56	7.59	1.6e-05	0.0203
GO:0086004	regulation of cardiac muscle cell contraction	0	Cardiomyocyte I	36	13	1.65	12.01	2.6e-05	7.2e-05
GO:0060314	regulation of ryanodine-sensitive calcium-release channel activity	0	Cardiomyocyte I	21	7	0.96	10.51	2.7e-05	0.00059
GO:0010766	negative regulation of sodium ion transport	0	Cardiomyocyte I	15	6	0.69	14	3.2e-05	0.0253
GO:0003215	cardiac right ventricle morphogenesis	0	Cardiomyocyte I	15	6	0.69	14	3.2e-05	4.4e-05
GO:0098911	regulation of ventricular cardiac muscle cell action potential	0	Cardiomyocyte I	15	6	0.69	14	3.2e-05	5.7e-06
GO:0086005	ventricular cardiac muscle cell action potential	0	Cardiomyocyte I	31	12	1.42	13.4	4.7e-05	2e-05
GO:2000738	positive regulation of stem cell differentiation	0	Cardiomyocyte I	16	6	0.73	12.6	4.9e-05	0.0291
GO:0008016	regulation of heart contraction	0	Cardiomyocyte I	185	47	8.49	7.64	5.1e-05	0.0435
GO:0090075	relaxation of muscle	0	Cardiomyocyte I	23	7	1.06	9.2	5.3e-05	0.00041
GO:0003231	cardiac ventricle development	0	Cardiomyocyte I	102	24	4.68	6.64	5.5e-05	0.00598
GO:0098901	regulation of cardiac muscle cell action potential	0	Cardiomyocyte I	26	11	1.19	15.53	7e-05	0.00015
GO:2001259	positive regulation of cation channel activity	0	Cardiomyocyte I	50	10	2.29	5.27	7.5e-05	0.0323
GO:0098900	regulation of action potential	0	Cardiomyocyte I	44	17	2.02	13.47	9.5e-05	0.0413
GO:0035994	response to muscle stretch	0	Cardiomyocyte I	18	6	0.83	10.5	0.00011	0.0112
GO:1905209	positive regulation of cardiocyte differentiation	0	Cardiomyocyte I	24	6	1.1	6.99	0.00014	0.0199
GO:0003009	skeletal muscle contraction	0	Cardiomyocyte I	30	7	1.38	6.4	0.00033	0.00077
GO:0051592	response to calcium ion	0	Cardiomyocyte I	113	14	5.19	2.99	0.00033	0.0227
GO:0060045	positive regulation of cardiac muscle cell proliferation	0	Cardiomyocyte I	22	6	1.01	7.87	0.00036	0.0158
GO:0014912	negative regulation of smooth muscle cell migration	0	Cardiomyocyte I	22	6	1.01	7.87	0.00036	0.207
GO:1901017	negative regulation of potassium ion transmembrane transporter activity	0	Cardiomyocyte I	15	5	0.69	10.48	0.00041	0.055
GO:0032048	cardiolipin metabolic process	0	Cardiomyocyte I	15	5	0.69	10.48	0.00041	0.0998
GO:0007015	actin filament organization	0	Cardiomyocyte I	368	37	16.89	2.42	0.00054	0.0487
GO:0003148	outflow tract septum morphogenesis	0	Cardiomyocyte I	24	6	1.1	6.99	0.0006	0.0706
GO:0014706	striated muscle tissue development	0	Cardiomyocyte I	298	64	13.68	6.29	0.00069	0.0286
GO:1901016	regulation of potassium ion transmembrane transporter activity	0	Cardiomyocyte I	40	11	1.84	8.02	0.00073	0.0227
GO:1901381	positive regulation of potassium ion transmembrane transport	0	Cardiomyocyte I	25	6	1.15	6.63	0.00076	0.00055
GO:0019228	neuronal action potential	0	Cardiomyocyte I	25	6	1.15	6.63	0.00076	0.29
GO:0010882	regulation of cardiac muscle contraction by calcium ion signaling	0	Cardiomyocyte I	23	13	1.06	27.65	0.00085	0.00174
GO:0030198	extracellular matrix organization	1	Fibroblast	315	29	2.2	21.38	1e-17	4.3e-08
GO:0035987	endodermal cell differentiation	1	Fibroblast	36	6	0.25	30.55	1.6e-07	0.00692
GO:0071230	cellular response to amino acid stimulus	1	Fibroblast	60	7	0.42	20.39	1.8e-07	0.00736
GO:0085029	extracellular matrix assembly	1	Fibroblast	35	5	0.24	25.14	4e-06	5.4e-05
GO:0030199	collagen fibril organization	1	Fibroblast	43	5	0.3	19.83	1.1e-05	3.9e-12
GO:0021795	cerebral cortex cell migration	1	Fibroblast	33	4	0.23	20.55	1.7e-05	0.074
GO:0010811	positive regulation of cell-substrate adhesion	1	Fibroblast	101	6	0.7	9.59	7.2e-05	0.00029
GO:0014911	positive regulation of smooth muscle cell migration	1	Fibroblast	34	4	0.24	19.86	8.7e-05	0.0436
GO:0043588	skin development	1	Fibroblast	183	6	1.28	5.11	0.00016	0.0152
GO:1900746	regulation of vascular endothelial growth factor signaling pathway	1	Fibroblast	16	3	0.11	34	0.00017	0.00313
GO:0048146	positive regulation of fibroblast proliferation	1	Fibroblast	41	4	0.29	16.09	0.00018	0.0191
GO:0018149	peptide cross-linking	1	Fibroblast	17	3	0.12	31.57	0.00021	0.161
GO:0001525	angiogenesis	1	Fibroblast	421	13	2.94	5.17	0.0004	0.00405
GO:0001501	skeletal system development	1	Fibroblast	362	9	2.53	3.94	0.0004	0.219
GO:0070374	positive regulation of ERK1 and ERK2 cascade	1	Fibroblast	141	6	0.98	6.73	0.00045	0.0342
GO:0003180	aortic valve morphogenesis	1	Fibroblast	25	3	0.17	20.08	0.00068	0.00076
GO:0010470	regulation of gastrulation	1	Fibroblast	25	3	0.17	20.08	0.00068	0.0542
GO:0071711	basement membrane organization	1	Fibroblast	26	3	0.18	19.2	0.00076	0.0492
GO:0006929	substrate-dependent cell migration	1	Fibroblast	26	3	0.18	19.2	0.00076	0.04
GO:0030324	lung development	1	Fibroblast	134	5	0.94	5.8	0.00078	1.7e-05
GO:0006869	lipid transport	1	Fibroblast	271	7	1.89	4.02	0.00082	0.297
GO:0035025	positive regulation of Rho protein signal transduction	1	Fibroblast	28	3	0.2	17.66	0.00095	0.254
GO:0043547	positive regulation of GTPase activity	2	Endothelial I	336	12	2.07	6.93	1.6e-05	0.00025
GO:0061028	establishment of endothelial barrier	2	Endothelial I	41	4	0.25	18.38	0.00011	7.5e-09
GO:0002576	platelet degranulation	2	Endothelial I	104	5	0.64	8.66	0.00044	0.0492
GO:0007160	cell-matrix adhesion	2	Endothelial I	194	7	1.19	6.56	0.00088	0.352
GO:0003018	vascular process in circulatory system	2	Endothelial I	131	6	0.81	8.33	0.00094	0.208
GO:0048015	phosphatidylinositol-mediated signaling	3	Pericyte	167	6	1	6.65	3.5e-05	0.2
GO:0051895	negative regulation of focal adhesion assembly	3	Pericyte	18	3	0.11	34.55	0.00016	0.0297
GO:0006940	regulation of smooth muscle contraction	3	Pericyte	46	4	0.28	16.65	0.00016	0.108
GO:0007263	nitric oxide mediated signal transduction	3	Pericyte	20	3	0.12	30.48	0.00022	0.00869
GO:0045932	negative regulation of muscle contraction	3	Pericyte	21	3	0.13	28.79	0.00025	0.0864
GO:0043547	positive regulation of GTPase activity	3	Pericyte	336	8	2.01	4.42	0.00068	0.00429
GO:0016525	negative regulation of angiogenesis	3	Pericyte	93	5	0.56	10.04	0.00073	0.039
GO:0043547	positive regulation of GTPase activity	4	Macrophage	336	13	2.12	7.41	2.6e-06	4e-06
GO:0051056	regulation of small GTPase mediated signal transduction	4	Macrophage	293	9	1.85	5.51	3.9e-06	7.4e-10
GO:0043312	neutrophil degranulation	4	Macrophage	403	12	2.55	5.53	7.7e-06	<1e-30
GO:0038096	Fc-gamma receptor signaling pathway involved in phagocytosis	4	Macrophage	77	6	0.49	14.32	8.7e-06	6e-12
GO:0048013	ephrin receptor signaling pathway	4	Macrophage	77	6	0.49	14.32	8.7e-06	0.00161
GO:0050766	positive regulation of phagocytosis	4	Macrophage	53	5	0.34	17.44	2e-05	8.9e-05
GO:0006898	receptor-mediated endocytosis	4	Macrophage	216	11	1.37	9.67	7.3e-05	0.0005
GO:0007264	small GTPase mediated signal transduction	4	Macrophage	456	13	2.88	5.35	0.00019	0.00094
GO:0032743	positive regulation of interleukin-2 production	4	Macrophage	25	3	0.16	22.26	0.00051	4.2e-05
GO:0030177	positive regulation of Wnt signaling pathway	4	Macrophage	157	4	0.99	4.28	0.00063	0.123
GO:0030593	neutrophil chemotaxis	4	Macrophage	63	4	0.4	11.19	0.00066	0.00157
GO:0050853	B cell receptor signaling pathway	4	Macrophage	53	5	0.34	17.44	0.00073	2e-06
GO:0001525	angiogenesis	5	Endothelial II	421	14	2.56	6.71	1.5e-06	0.0001
GO:0097503	sialylation	5	Endothelial II	19	3	0.12	31.93	0.00019	0.0783
GO:0060390	regulation of SMAD protein signal transduction	5	Endothelial II	24	3	0.15	24.32	0.0004	0.454
GO:0030198	extracellular matrix organization	5	Endothelial II	315	8	1.91	4.66	0.00063	3.6e-06
GO:0003382	epithelial cell morphogenesis	5	Endothelial II	28	3	0.17	20.42	0.00063	0.00187
GO:0061384	heart trabecula morphogenesis	5	Endothelial II	29	3	0.18	19.63	0.0007	5.6e-05
GO:0050852	T cell receptor signaling pathway	6	Lymphocyte	177	10	0.83	15.23	1.2e-08	2.6e-08
GO:0043368	positive T cell selection	6	Lymphocyte	30	6	0.14	59.31	2.6e-07	1.1e-06
GO:0045061	thymic T cell selection	6	Lymphocyte	20	4	0.09	57.11	2e-06	4.5e-09
GO:0002250	adaptive immune response	6	Lymphocyte	307	12	1.44	10.69	2.9e-06	3e-27
GO:0050857	positive regulation of antigen receptor-mediated signaling pathway	6	Lymphocyte	23	4	0.11	48.08	5.1e-06	9.3e-06
GO:0050690	regulation of defense response to virus by virus	6	Lymphocyte	27	4	0.13	39.71	7e-06	0.00507
GO:0070233	negative regulation of T cell apoptotic process	6	Lymphocyte	16	3	0.07	51.76	5.2e-05	0.0116
GO:1903039	positive regulation of leukocyte cell-cell adhesion	6	Lymphocyte	192	11	0.9	15.78	9.4e-05	0.145
GO:0033081	regulation of T cell differentiation in thymus	6	Lymphocyte	21	3	0.1	37.36	0.00012	0.00084
GO:0033077	T cell differentiation in thymus	6	Lymphocyte	62	9	0.29	42.7	0.00012	0.00918
GO:0050855	regulation of B cell receptor signaling pathway	6	Lymphocyte	24	3	0.11	32.02	0.00018	1.1e-08
GO:0032743	positive regulation of interleukin-2 production	6	Lymphocyte	25	3	0.12	30.56	0.00021	1.5e-07
GO:0050853	B cell receptor signaling pathway	6	Lymphocyte	53	6	0.25	30.23	0.00028	7.5e-09
GO:0030168	platelet activation	6	Lymphocyte	133	5	0.62	9.01	0.00028	0.00048
GO:0036037	CD8-positive, alpha-beta T cell activation	6	Lymphocyte	21	3	0.1	37.36	0.00031	0.00787
GO:0002707	negative regulation of lymphocyte mediated immunity	6	Lymphocyte	29	3	0.14	25.85	0.00033	3.1e-05
GO:0014066	regulation of phosphatidylinositol 3-kinase signaling	6	Lymphocyte	111	5	0.52	10.9	0.00048	0.106
GO:0030890	positive regulation of B cell proliferation	6	Lymphocyte	33	3	0.15	22.4	0.00048	0.00222
GO:0046632	alpha-beta T cell differentiation	6	Lymphocyte	80	5	0.37	15.45	0.00069	0.00756
GO:0072012	glomerulus vasculature development	7	Vascular smooth muscle cell	19	3	0.08	47.32	6.4e-05	0.134
GO:0006940	regulation of smooth muscle contraction	7	Vascular smooth muscle cell	46	3	0.19	17.57	0.00092	0.00896
GO:0050919	negative chemotaxis	8	Lymphatic endothelial	44	6	0.27	27.62	2.6e-07	0.058
GO:0001525	angiogenesis	8	Lymphatic endothelial	421	12	2.59	5.45	3.6e-06	0.00021
GO:0001755	neural crest cell migration	8	Lymphatic endothelial	44	5	0.27	22.1	7e-06	0.185
GO:0071526	semaphorin-plexin signaling pathway	8	Lymphatic endothelial	37	4	0.23	20.61	7.5e-05	0.496
GO:2001224	positive regulation of neuron migration	8	Lymphatic endothelial	15	3	0.09	41.99	9.7e-05	0.342
GO:0021602	cranial nerve morphogenesis	8	Lymphatic endothelial	18	3	0.11	33.59	0.00017	0.00342
GO:0048843	negative regulation of axon extension involved in axon guidance	8	Lymphatic endothelial	24	3	0.15	23.98	0.00041	0.361
GO:0003382	epithelial cell morphogenesis	8	Lymphatic endothelial	28	3	0.17	20.14	0.00066	0.175
GO:2000310	regulation of NMDA receptor activity	8	Lymphatic endothelial	28	3	0.17	20.14	0.00066	0.0704
GO:0048483	autonomic nervous system development	8	Lymphatic endothelial	29	3	0.18	19.36	0.00073	0.00268
GO:0019432	triglyceride biosynthetic process	9	Adipocyte	33	11	0.9	18.3	1.6e-07	2e-06
GO:0055088	lipid homeostasis	9	Adipocyte	104	17	2.85	7.25	4.2e-07	0.00507
GO:0019433	triglyceride catabolic process	9	Adipocyte	20	7	0.55	19.49	6.2e-07	0.00215
GO:0030730	sequestering of triglyceride	9	Adipocyte	15	6	0.41	24.06	1.7e-06	3e-05
GO:0090208	positive regulation of triglyceride metabolic process	9	Adipocyte	16	6	0.44	21.65	2.6e-06	0.00018
GO:0042493	response to drug	9	Adipocyte	299	23	8.2	3.1	2.9e-06	0.00259
GO:0009749	response to glucose	9	Adipocyte	146	14	4	3.88	3.3e-06	0.0381
GO:0032869	cellular response to insulin stimulus	9	Adipocyte	189	20	5.18	4.4	5.3e-06	0.00839
GO:0045923	positive regulation of fatty acid metabolic process	9	Adipocyte	27	7	0.74	12.66	6.1e-06	1.7e-05
GO:0046889	positive regulation of lipid biosynthetic process	9	Adipocyte	62	10	1.7	7	6.4e-06	0.00311
GO:1901655	cellular response to ketone	9	Adipocyte	83	11	2.28	5.57	2.5e-05	0.0305
GO:0050679	positive regulation of epithelial cell proliferation	9	Adipocyte	151	13	4.14	3.44	3.1e-05	0.00364
GO:0051004	regulation of lipoprotein lipase activity	9	Adipocyte	15	5	0.41	17.99	3.6e-05	0.0141
GO:0042304	regulation of fatty acid biosynthetic process	9	Adipocyte	36	7	0.99	8.72	4.6e-05	0.00893
GO:0120162	positive regulation of cold-induced thermogenesis	9	Adipocyte	78	10	2.14	5.35	5e-05	0.00628
GO:0050996	positive regulation of lipid catabolic process	9	Adipocyte	16	5	0.44	16.35	5.1e-05	2.2e-06
GO:0006633	fatty acid biosynthetic process	9	Adipocyte	119	17	3.26	6.18	5.7e-05	9.7e-07
GO:0042572	retinol metabolic process	9	Adipocyte	28	6	0.77	9.83	9.2e-05	0.00194
GO:0045540	regulation of cholesterol biosynthetic process	9	Adipocyte	40	7	1.1	7.66	9.4e-05	5.9e-08
GO:0046949	fatty-acyl-CoA biosynthetic process	9	Adipocyte	28	7	0.77	12.06	9.9e-05	0.00664
GO:0070542	response to fatty acid	9	Adipocyte	71	14	1.95	9.05	0.00011	0.0424
GO:0034695	response to prostaglandin E	9	Adipocyte	19	5	0.52	12.85	0.00013	0.125
GO:0046326	positive regulation of glucose import	9	Adipocyte	30	6	0.82	9.01	0.00014	0.00563
GO:0010743	regulation of macrophage derived foam cell differentiation	9	Adipocyte	26	5	0.71	8.56	0.00016	0.0141
GO:0015909	long-chain fatty acid transport	9	Adipocyte	52	8	1.43	6.58	0.00016	0.00304
GO:0045821	positive regulation of glycolytic process	9	Adipocyte	20	5	0.55	11.99	0.00017	0.0434
GO:0050919	negative chemotaxis	9	Adipocyte	44	7	1.21	6.83	0.00018	0.226
GO:0097306	cellular response to alcohol	9	Adipocyte	75	9	2.06	4.94	0.00019	0.0642
GO:0046339	diacylglycerol metabolic process	9	Adipocyte	21	5	0.58	11.24	0.00021	0.0368
GO:0005978	glycogen biosynthetic process	9	Adipocyte	37	7	1.01	8.43	0.00032	0.00467
GO:0003148	outflow tract septum morphogenesis	9	Adipocyte	24	5	0.66	9.46	0.00042	0.00218
GO:0034389	lipid droplet organization	9	Adipocyte	24	5	0.66	9.46	0.00042	0.0552
GO:0006084	acetyl-CoA metabolic process	9	Adipocyte	35	7	0.96	9.04	0.00043	0.00187
GO:0008360	regulation of cell shape	9	Adipocyte	139	12	3.81	3.44	0.00044	0.0931
GO:0010470	regulation of gastrulation	9	Adipocyte	25	5	0.69	8.99	0.00051	0.0389
GO:0007584	response to nutrient	9	Adipocyte	128	11	3.51	3.41	0.00069	0.00208
GO:0010866	regulation of triglyceride biosynthetic process	9	Adipocyte	16	4	0.44	11.95	0.00078	0.00124
GO:0050995	negative regulation of lipid catabolic process	9	Adipocyte	16	4	0.44	11.95	0.00078	0.0487
GO:0071404	cellular response to low-density lipoprotein particle stimulus	9	Adipocyte	16	4	0.44	11.95	0.00078	0.00962
GO:0006091	generation of precursor metabolites and energy	9	Adipocyte	416	34	11.41	3.4	0.0008	0.0492
GO:0007158	neuron cell-cell adhesion	10	Neuronal	16	5	0.09	84.62	2.3e-08	6.5e-05
GO:0071625	vocalization behavior	10	Neuronal	15	4	0.09	66.67	1.3e-06	0.00841
GO:0007612	learning	10	Neuronal	108	5	0.62	8.97	0.00026	0.207
GO:0007411	axon guidance	10	Neuronal	225	8	1.29	7.07	0.00035	0.00017
GO:0019228	neuronal action potential	10	Neuronal	25	3	0.14	24.6	0.00038	0.0121
GO:0043547	positive regulation of GTPase activity	10	Neuronal	336	9	1.93	5.32	0.00048	0.926
GO:0014911	positive regulation of smooth muscle cell migration	10	Neuronal	34	3	0.2	17.45	0.00096	0.0154
GO:0035176	social behavior	10	Neuronal	34	3	0.2	17.45	0.00096	0.0797
GO:0002576	platelet degranulation	11	Endothelial III	104	6	0.6	11.49	2.8e-05	0.042
GO:0072378	blood coagulation, fibrin clot formation	11	Endothelial III	15	3	0.09	45.15	7.9e-05	0.421
GO:0001954	positive regulation of cell-matrix adhesion	11	Endothelial III	48	4	0.28	16.62	0.00033	0.00545
GO:0007601	visual perception	11	Endothelial III	125	5	0.72	7.69	0.00075	0.81
GO:0050766	positive regulation of phagocytosis	12	Proliferating macrophage	53	9	0.96	11.55	3.9e-07	8.7e-07
GO:0043547	positive regulation of GTPase activity	12	Proliferating macrophage	336	22	6.07	4.12	5e-07	0.00362
GO:0000070	mitotic sister chromatid segregation	12	Proliferating macrophage	138	16	2.49	7.61	7.1e-06	2.9e-07
GO:0050853	B cell receptor signaling pathway	12	Proliferating macrophage	53	9	0.96	11.55	1e-05	0.00082
GO:0043312	neutrophil degranulation	12	Proliferating macrophage	403	21	7.28	3.2	1.3e-05	1.7e-21
GO:0051383	kinetochore organization	12	Proliferating macrophage	19	5	0.34	19.85	1.7e-05	9.7e-06
GO:0051279	regulation of release of sequestered calcium ion into cytosol	12	Proliferating macrophage	58	6	1.05	6.42	3e-05	0.00123
GO:0038083	peptidyl-tyrosine autophosphorylation	12	Proliferating macrophage	36	6	0.65	11.15	4e-05	0.0365
GO:0002250	adaptive immune response	12	Proliferating macrophage	307	16	5.54	3.15	4.7e-05	1.4e-16
GO:0050731	positive regulation of peptidyl-tyrosine phosphorylation	12	Proliferating macrophage	142	10	2.56	4.27	6.7e-05	0.00946
GO:0038096	Fc-gamma receptor signaling pathway involved in phagocytosis	12	Proliferating macrophage	77	8	1.39	6.5	7.2e-05	4.8e-05
GO:0042113	B cell activation	12	Proliferating macrophage	197	18	3.56	5.87	9.9e-05	0.00187
GO:0045730	respiratory burst	12	Proliferating macrophage	28	5	0.51	12.07	0.00013	5.1e-05
GO:0007076	mitotic chromosome condensation	12	Proliferating macrophage	16	4	0.29	18.44	0.00016	0.00147
GO:0000281	mitotic cytokinesis	12	Proliferating macrophage	67	7	1.21	6.52	0.00016	0.00201
GO:0051056	regulation of small GTPase mediated signal transduction	12	Proliferating macrophage	293	12	5.29	2.4	0.00017	0.0001
GO:0030168	platelet activation	12	Proliferating macrophage	133	11	2.4	5.11	0.00022	0.0671
GO:0007264	small GTPase mediated signal transduction	12	Proliferating macrophage	456	19	8.24	2.49	0.00023	0.249
GO:0050707	regulation of cytokine secretion	12	Proliferating macrophage	42	5	0.76	7.49	0.00026	0.00756
GO:0001774	microglial cell activation	12	Proliferating macrophage	33	5	0.6	9.91	0.00029	7.3e-06
GO:0071322	cellular response to carbohydrate stimulus	12	Proliferating macrophage	111	4	2	2.05	0.00031	0.0529
GO:0006898	receptor-mediated endocytosis	12	Proliferating macrophage	216	14	3.9	3.96	0.00032	0.0013
GO:0032147	activation of protein kinase activity	12	Proliferating macrophage	275	13	4.97	2.8	0.00039	0.0147
GO:0070192	chromosome organization involved in meiotic cell cycle	12	Proliferating macrophage	51	5	0.92	6.02	0.0004	2.9e-06
GO:0030593	neutrophil chemotaxis	12	Proliferating macrophage	63	6	1.14	5.86	0.00049	1.4e-05
GO:2000114	regulation of establishment of cell polarity	12	Proliferating macrophage	21	4	0.38	13.01	0.00049	0.313
GO:0007229	integrin-mediated signaling pathway	12	Proliferating macrophage	102	8	1.84	4.76	0.00051	0.0477
GO:0000729	DNA double-strand break processing	12	Proliferating macrophage	22	4	0.4	12.29	0.00059	0.0357
GO:0051298	centrosome duplication	12	Proliferating macrophage	62	5	1.12	4.86	0.00063	0.0213
GO:0019886	antigen processing and presentation of exogenous peptide antigen via MHC class II	12	Proliferating macrophage	81	7	1.46	5.28	0.00064	9e-07
GO:0007088	regulation of mitotic nuclear division	12	Proliferating macrophage	135	12	2.44	5.55	0.00065	0.00739
GO:0032467	positive regulation of cytokinesis	12	Proliferating macrophage	23	4	0.42	11.64	0.0007	0.025
GO:0001782	B cell homeostasis	12	Proliferating macrophage	23	4	0.42	11.64	0.0007	0.144
GO:0032743	positive regulation of interleukin-2 production	12	Proliferating macrophage	25	4	0.45	10.53	0.00097	0.00394
GO:1903039	positive regulation of leukocyte cell-cell adhesion	13	Mast cell	192	5	0.82	6.79	9.8e-05	0.207
GO:0019369	arachidonic acid metabolic process	13	Mast cell	34	3	0.15	23.89	0.0004	0.00016
GO:0045747	positive regulation of Notch signaling pathway	13	Mast cell	44	3	0.19	18.05	0.00086	0.887
GO:0045214	sarcomere organization	14	Cardiomyocyte II	37	7	0.19	52.24	5.1e-10	9.4e-09
GO:0030049	muscle filament sliding	14	Cardiomyocyte II	32	6	0.16	50.74	1e-08	1.5e-10
GO:0035994	response to muscle stretch	14	Cardiomyocyte II	18	5	0.09	83.15	2.2e-08	0.00796
GO:0010881	regulation of cardiac muscle contraction by regulation of the release of sequestered calcium ion	14	Cardiomyocyte II	18	5	0.09	83.15	2.2e-08	0.00037
GO:0086064	cell communication by electrical coupling involved in cardiac conduction	14	Cardiomyocyte II	22	5	0.11	63.57	6.6e-08	0.00382
GO:0048747	muscle fiber development	14	Cardiomyocyte II	44	6	0.22	34.69	7.5e-08	2.7e-06
GO:0060314	regulation of ryanodine-sensitive calcium-release channel activity	14	Cardiomyocyte II	21	4	0.11	49.96	3.2e-06	0.0133
GO:0055013	cardiac muscle cell development	14	Cardiomyocyte II	66	11	0.33	48.26	3.5e-06	0.00011
GO:0060048	cardiac muscle contraction	14	Cardiomyocyte II	115	13	0.58	31.91	3.6e-06	1.6e-05
GO:0002026	regulation of the force of heart contraction	14	Cardiomyocyte II	24	4	0.12	42.46	5.6e-06	2.9e-05
GO:0061049	cell growth involved in cardiac muscle cell development	14	Cardiomyocyte II	24	4	0.12	42.46	6.3e-06	0.00021
GO:0086091	regulation of heart rate by cardiac conduction	14	Cardiomyocyte II	31	4	0.16	31.43	1.6e-05	0.00121
GO:0055008	cardiac muscle tissue morphogenesis	14	Cardiomyocyte II	50	7	0.25	36.41	2.1e-05	0.00304
GO:1901021	positive regulation of calcium ion transmembrane transporter activity	14	Cardiomyocyte II	34	4	0.17	28.28	2.4e-05	0.00698
GO:0055010	ventricular cardiac muscle tissue morphogenesis	14	Cardiomyocyte II	38	4	0.19	24.95	3.7e-05	9.8e-06
GO:0098911	regulation of ventricular cardiac muscle cell action potential	14	Cardiomyocyte II	15	3	0.08	52.19	5.2e-05	0.00328
GO:0086012	membrane depolarization during cardiac muscle cell action potential	14	Cardiomyocyte II	17	3	0.09	44.73	7.7e-05	8.6e-05
GO:0055003	cardiac myofibril assembly	14	Cardiomyocyte II	18	3	0.09	41.74	9.2e-05	1.1e-05
GO:0007156	homophilic cell adhesion via plasma membrane adhesion molecules	14	Cardiomyocyte II	94	5	0.47	12.07	0.0001	0.00162
GO:2001259	positive regulation of cation channel activity	14	Cardiomyocyte II	50	4	0.25	18.42	0.00011	0.00893
GO:1903779	regulation of cardiac conduction	14	Cardiomyocyte II	56	4	0.28	16.29	0.00017	0.00115
GO:0002027	regulation of heart rate	14	Cardiomyocyte II	75	9	0.38	31.61	0.00024	5.9e-05
GO:0010880	regulation of release of sequestered calcium ion into cytosol by sarcoplasmic reticulum	14	Cardiomyocyte II	24	7	0.12	92.29	0.00031	0.136
GO:0003300	cardiac muscle hypertrophy	14	Cardiomyocyte II	75	9	0.38	31.61	0.0004	0.0784
GO:0086002	cardiac muscle cell action potential involved in contraction	14	Cardiomyocyte II	44	5	0.22	27.66	0.00046	0.267
GO:0007015	actin filament organization	14	Cardiomyocyte II	368	7	1.84	4.22	0.0005	0.0268
GO:0010737	protein kinase A signaling	14	Cardiomyocyte II	29	3	0.15	24.06	0.00066	0.373
GO:0006942	regulation of striated muscle contraction	14	Cardiomyocyte II	77	8	0.39	26.36	0.00071	0.035
GO:0071560	cellular response to transforming growth factor beta stimulus	14	Cardiomyocyte II	187	4	0.94	4.58	0.00088	0.437
GO:0006936	muscle contraction	14	Cardiomyocyte II	275	18	1.38	19.32	0.00092	0.00013
GO:0050919	negative chemotaxis	15	Epicardial	44	9	1.08	10.47	9.8e-07	1.8e-05
GO:0030449	regulation of complement activation	15	Epicardial	34	8	0.84	12.49	1.3e-06	0.00677
GO:0030336	negative regulation of cell migration	15	Epicardial	222	17	5.47	3.42	2.3e-06	0.0219
GO:0050921	positive regulation of chemotaxis	15	Epicardial	109	9	2.68	3.64	3.9e-06	0.0168
GO:0006958	complement activation, classical pathway	15	Epicardial	21	6	0.52	16.14	8.4e-06	0.00082
GO:0021952	central nervous system projection neuron axonogenesis	15	Epicardial	23	6	0.57	14.24	1.5e-05	0.022
GO:0071277	cellular response to calcium ion	15	Epicardial	64	9	1.58	6.65	2.5e-05	0.157
GO:2001026	regulation of endothelial cell chemotaxis	15	Epicardial	17	5	0.42	16.76	4.3e-05	0.00687
GO:0015701	bicarbonate transport	15	Epicardial	31	6	0.76	9.68	9.3e-05	0.0345
GO:0008585	female gonad development	15	Epicardial	74	7	1.82	4.21	0.00011	0.0262
GO:0085029	extracellular matrix assembly	15	Epicardial	35	6	0.86	8.34	0.00019	0.0535
GO:0006972	hyperosmotic response	15	Epicardial	23	5	0.57	11.17	0.0002	0.194
GO:0140058	neuron projection arborization	15	Epicardial	23	5	0.57	11.17	0.0002	0.0972
GO:0051384	response to glucocorticoid	15	Epicardial	101	12	2.49	5.52	0.00022	0.0211
GO:0055072	iron ion homeostasis	15	Epicardial	68	6	1.67	3.89	0.00039	0.0192
GO:0050679	positive regulation of epithelial cell proliferation	15	Epicardial	151	11	3.72	3.19	0.00044	0.0287
GO:2000242	negative regulation of reproductive process	15	Epicardial	29	5	0.71	8.37	0.00064	0.0104
GO:0007411	axon guidance	15	Epicardial	225	18	5.54	3.6	0.0008	0.0334
GO:0030282	bone mineralization	15	Epicardial	90	8	2.22	3.94	0.00086	0.00602
GO:0030198	extracellular matrix organization	15	Epicardial	315	23	7.76	3.3	0.00095	0.00594
Key:
Fisher over-representation test: topGO implementation of fisher exact test to identify overrepresentation of genes in given gene ontology terms
Kolmogorov-Smirnov GSEA-style test: topGO implementation of Kolmogorov-Smirnov like test of enrichment based on gene scores (gene set enrichment analysis [GSEA])
weight01: topGO method for dealing with the gene ontology graph structure when calculating enrichment significance
