# Supplementary material for: Single-nucleus RNA sequencing in ischemic cardiomyopathy reveals common transcriptional profile underlying end-stage heart failure
Source: Cell Rep. Author manuscript; Available in PMC 2023 Oct 23. (PMC10423750; doi:10.1016/j.celrep.2023.112086)
Supplement: 9 [file NIHMS1878882-supplement-9.xlsx]

## Sheet: Sheet1
Supplemental Table 4: ICM vs NF Differential Gene Expression (related to Figure 1)
Gene	Ensembl ID	Gene type	Cell type	Gene background probability heurtistc	Gene background probability heuristic > 0.4	N sample NF	N sample ICM	N nuclei NF	N nuclei ICM	Pct > 0: NF	Pct > 0: ICM	Avg(Expr) NF	Avg(Expr) ICM	CellBender log(FC): ICM vs NF	CellBender P: ICM vs NF	CellBender adj.P: ICM vs NF	CellRanger log(FC): ICM vs NF	CellRanger P: ICM vs NF	CellRanger adj.P: ICM vs NF
AL445250.1	ENSG00000225096	lncRNA	Pseudo-bulk	NA	F	8	7	60345	39339	0.032	0.132	0.08	0.36	2.22	6.06e-08	0.000755	2.31	5.65e-08	0.000383
TPO	ENSG00000115705	protein_coding	Pseudo-bulk	NA	F	8	7	60345	39339	0.068	0.031	0.22	0.09	-1.67	2.56e-07	0.00107	-1.59	8.38e-07	0.000999
PLCE1	ENSG00000138193	protein_coding	Pseudo-bulk	NA	F	8	7	60345	39339	0.101	0.23	0.24	0.5	1.49	2.58e-07	0.00107	1.59	6.58e-07	0.000999
AC105450.1	ENSG00000231482	lncRNA	Pseudo-bulk	NA	F	8	7	60345	39339	0.083	0.031	0.27	0.08	-2.27	3.87e-07	0.0012	-2.24	1.64e-07	0.00068
NMRAL1	ENSG00000153406	protein_coding	Pseudo-bulk	NA	F	8	7	60345	39339	0.074	0.035	0.13	0.06	-1.34	8.58e-07	0.00179	-1.4	1.36e-06	0.00121
SEZ6L	ENSG00000100095	protein_coding	Pseudo-bulk	NA	F	8	7	60345	39339	0.004	0.022	0.01	0.06	2.79	8.61e-07	0.00179	2.72	6.15e-08	0.000383
RIPOR3	ENSG00000042062	protein_coding	Pseudo-bulk	NA	F	8	7	60345	39339	0.119	0.05	0.33	0.13	-1.93	1.27e-06	0.00203	-1.93	6.5e-07	0.000999
TTC8	ENSG00000165533	protein_coding	Pseudo-bulk	NA	F	8	7	60345	39339	0.023	0.047	0.04	0.08	1.1	1.3e-06	0.00203	1.25	6.47e-07	0.000999
FREM1	ENSG00000164946	protein_coding	Pseudo-bulk	NA	F	8	7	60345	39339	0.025	0.101	0.06	0.26	2.08	1.94e-06	0.00229	2.08	5.31e-07	0.000999
FNDC1	ENSG00000164694	protein_coding	Pseudo-bulk	NA	F	8	7	60345	39339	0.002	0.013	0	0.03	2.99	2.01e-06	0.00229	3.03	9.17e-07	0.000999
PLA2G5	ENSG00000127472	protein_coding	Pseudo-bulk	NA	F	8	7	60345	39339	0.285	0.157	0.98	0.44	-1.97	2.23e-06	0.00229	-1.88	2.49e-06	0.00172
ZMAT1	ENSG00000166432	protein_coding	Pseudo-bulk	NA	F	8	7	60345	39339	0.049	0.114	0.08	0.2	1.28	2.54e-06	0.00229	1.25	4.25e-06	0.0022
GABBR2	ENSG00000136928	protein_coding	Pseudo-bulk	NA	F	8	7	60345	39339	0.013	0.005	0.04	0.01	-2.15	2.58e-06	0.00229	-2.13	2.19e-06	0.00161
IL18R1	ENSG00000115604	protein_coding	Pseudo-bulk	NA	F	8	7	60345	39339	0.055	0.014	0.15	0.04	-2.54	3.82e-06	0.00276	-2.19	5.93e-07	0.000999
AC079148.3	ENSG00000287881	lncRNA	Pseudo-bulk	NA	F	8	7	60345	39339	0.002	0.01	0.01	0.02	2.32	3.91e-06	0.00276	2.36	9.79e-07	0.000999
SSX2IP	ENSG00000117155	protein_coding	Pseudo-bulk	NA	F	8	7	60345	39339	0.016	0.032	0.03	0.06	1.14	3.99e-06	0.00276	1.16	1.04e-06	0.000999
HHAT	ENSG00000054392	protein_coding	Pseudo-bulk	NA	F	8	7	60345	39339	0.043	0.097	0.08	0.18	1.25	4e-06	0.00276	1.29	4.82e-06	0.00231
AC015845.2	ENSG00000265542	lncRNA	Pseudo-bulk	NA	F	8	7	60345	39339	0.061	0.013	0.09	0.02	-2.41	4.24e-06	0.00278	-2.34	5.3e-06	0.00241
PLA2R1	ENSG00000153246	protein_coding	Pseudo-bulk	NA	F	8	7	60345	39339	0.035	0.081	0.07	0.16	1.21	4.85e-06	0.00299	1.19	7.72e-06	0.00257
ANOS1	ENSG00000011201	protein_coding	Pseudo-bulk	NA	F	8	7	60345	39339	0.019	0.048	0.04	0.11	1.28	5.55e-06	0.00299	1.4	1.54e-06	0.00128
AP002518.2	ENSG00000256947	lncRNA	Pseudo-bulk	NA	F	8	7	60345	39339	0.3	0.106	0.72	0.22	-2.5	5.65e-06	0.00299	-2.52	8.13e-06	0.00257
NREP	ENSG00000134986	protein_coding	Pseudo-bulk	NA	F	8	7	60345	39339	0.048	0.114	0.1	0.23	1.34	5.77e-06	0.00299	1.41	5.56e-06	0.00241
SLF2	ENSG00000119906	protein_coding	Pseudo-bulk	NA	F	8	7	60345	39339	0.103	0.158	0.2	0.31	0.65	6.92e-06	0.00345	0.64	5.65e-06	0.00241
SLC2A4RG	ENSG00000125520	protein_coding	Pseudo-bulk	NA	F	8	7	60345	39339	0.005	0.012	0.01	0.02	1.41	8.03e-06	0.00378	0.82	0.000352	0.0151
GGT5	ENSG00000099998	protein_coding	Pseudo-bulk	NA	F	8	7	60345	39339	0.05	0.021	0.14	0.05	-1.92	8.42e-06	0.00378	-1.78	6.23e-06	0.00242
PTH1R	ENSG00000160801	protein_coding	Pseudo-bulk	NA	F	8	7	60345	39339	0.036	0.015	0.11	0.04	-1.8	8.5e-06	0.00378	-1.79	2.91e-06	0.00191
NOCT	ENSG00000151014	protein_coding	Pseudo-bulk	NA	F	8	7	60345	39339	0.061	0.038	0.12	0.07	-0.94	8.94e-06	0.00384	-0.93	7.3e-06	0.00257
NGF	ENSG00000134259	protein_coding	Pseudo-bulk	NA	F	8	7	60345	39339	0.085	0.049	0.24	0.12	-1.4	1.11e-05	0.00462	-1.38	3.86e-06	0.00209
NGF-AS1	ENSG00000228035	lncRNA	Pseudo-bulk	NA	F	8	7	60345	39339	0.057	0.027	0.16	0.06	-1.76	1.19e-05	0.00476	-1.75	9.34e-06	0.00261
LINC02137	ENSG00000260186	lncRNA	Pseudo-bulk	NA	F	8	7	60345	39339	0.041	0.011	0.06	0.01	-2.43	1.31e-05	0.00495	-2.38	9.66e-06	0.00261
AL357873.1	ENSG00000231606	lncRNA	Pseudo-bulk	NA	F	8	7	60345	39339	0.048	0.01	0.13	0.02	-3.31	1.31e-05	0.00495	-3.3	8.82e-06	0.00257
ZC2HC1A	ENSG00000104427	protein_coding	Pseudo-bulk	NA	F	8	7	60345	39339	0.045	0.075	0.09	0.14	0.8	1.41e-05	0.00502	0.81	1.67e-05	0.00347
NRK	ENSG00000123572	protein_coding	Pseudo-bulk	NA	F	8	7	60345	39339	0.019	0.093	0.05	0.25	2.37	1.53e-05	0.00525	2.45	3.82e-06	0.00209
TMEM233	ENSG00000224982	protein_coding	Pseudo-bulk	NA	F	8	7	60345	39339	0.009	0.039	0.02	0.11	2.14	1.56e-05	0.00525	2.23	3.86e-06	0.00209
BLM	ENSG00000197299	protein_coding	Pseudo-bulk	NA	F	8	7	60345	39339	0.036	0.014	0.06	0.02	-1.83	1.62e-05	0.00532	-1.79	8.01e-06	0.00257
LRCH2	ENSG00000130224	protein_coding	Pseudo-bulk	NA	F	8	7	60345	39339	0.013	0.026	0.03	0.06	0.96	1.73e-05	0.00536	0.85	3.42e-05	0.00513
MYH6	ENSG00000197616	protein_coding	Pseudo-bulk	NA	F	8	7	60345	39339	0.267	0.113	0.8	0.21	-3.18	1.79e-05	0.00536	-3.16	2.67e-05	0.00449
CSRNP3	ENSG00000178662	protein_coding	Pseudo-bulk	NA	F	8	7	60345	39339	0.08	0.14	0.14	0.28	0.97	1.79e-05	0.00536	1.03	3.67e-06	0.00209
LRRC1	ENSG00000137269	protein_coding	Pseudo-bulk	NA	F	8	7	60345	39339	0.04	0.071	0.07	0.11	1.12	1.81e-05	0.00536	1.23	9.56e-06	0.00261
RGL3	ENSG00000205517	protein_coding	Pseudo-bulk	NA	F	8	7	60345	39339	0.051	0.027	0.14	0.07	-1.53	1.87e-05	0.00536	-1.5	6e-06	0.00241
AKAP11	ENSG00000023516	protein_coding	Pseudo-bulk	NA	F	8	7	60345	39339	0.046	0.074	0.09	0.15	0.68	1.92e-05	0.00536	0.49	0.000677	0.02
HMGN1	ENSG00000205581	protein_coding	Pseudo-bulk	NA	F	8	7	60345	39339	0.028	0.055	0.04	0.09	1.3	1.94e-05	0.00536	1.06	9.28e-07	0.000999
SLC11A1	ENSG00000018280	protein_coding	Pseudo-bulk	NA	F	8	7	60345	39339	0.04	0.006	0.11	0.01	-3.83	2.06e-05	0.00554	-3.82	8.86e-06	0.00257
AC004540.1	ENSG00000214870	lncRNA	Pseudo-bulk	NA	F	8	7	60345	39339	0.003	0.013	0.01	0.03	2.21	2.12e-05	0.00554	2.14	2.2e-06	0.00161
KCNS3	ENSG00000170745	protein_coding	Pseudo-bulk	NA	F	8	7	60345	39339	0.014	0.042	0.03	0.11	1.67	2.14e-05	0.00554	1.64	2.22e-05	0.00413
SCUBE2	ENSG00000175356	protein_coding	Pseudo-bulk	NA	F	8	7	60345	39339	0.008	0.02	0.02	0.04	1.32	2.36e-05	0.00587	1.41	6.94e-06	0.00257
AL008633.1	ENSG00000225689	lncRNA	Pseudo-bulk	NA	F	8	7	60345	39339	0.133	0.089	0.27	0.2	-1.11	2.4e-05	0.00587	-1.13	2.64e-05	0.00449
SMOC2	ENSG00000112562	protein_coding	Pseudo-bulk	NA	F	8	7	60345	39339	0.045	0.153	0.12	0.43	2.01	2.41e-05	0.00587	1.98	1.13e-05	0.00287
KIF3A	ENSG00000131437	protein_coding	Pseudo-bulk	NA	F	8	7	60345	39339	0.033	0.058	0.05	0.1	0.94	2.47e-05	0.00587	0.94	3.87e-05	0.00556
COL14A1	ENSG00000187955	protein_coding	Pseudo-bulk	NA	F	8	7	60345	39339	0.019	0.106	0.05	0.28	2.6	2.58e-05	0.00587	2.58	1.74e-05	0.00355
HIF3A	ENSG00000124440	protein_coding	Pseudo-bulk	NA	F	8	7	60345	39339	0.362	0.172	0.85	0.34	-1.25	2.62e-05	0.00587	-1.17	7.54e-05	0.00796
RNF217	ENSG00000146373	protein_coding	Pseudo-bulk	NA	F	8	7	60345	39339	0.113	0.144	0.22	0.27	0.51	2.64e-05	0.00587	0.71	5.97e-05	0.00675
MYH10	ENSG00000133026	protein_coding	Pseudo-bulk	NA	F	8	7	60345	39339	0.094	0.153	0.18	0.32	0.93	2.85e-05	0.00623	0.97	2.22e-05	0.00413
P3H2	ENSG00000090530	protein_coding	Pseudo-bulk	NA	F	8	7	60345	39339	0.014	0.041	0.03	0.09	1.68	3.07e-05	0.0066	1.63	4.49e-05	0.00594
HMOX2	ENSG00000103415	protein_coding	Pseudo-bulk	NA	F	8	7	60345	39339	0.11	0.061	0.19	0.1	-1.01	3.14e-05	0.00662	-1.12	1.2e-05	0.00296
LINC02241	ENSG00000251629	lncRNA	Pseudo-bulk	NA	F	8	7	60345	39339	0.048	0.079	0.09	0.15	0.74	3.21e-05	0.00666	0.85	1.48e-05	0.00336
PLIN2	ENSG00000147872	protein_coding	Pseudo-bulk	NA	F	8	7	60345	39339	0.053	0.028	0.11	0.05	-1.26	3.3e-05	0.00674	-1.47	8.81e-06	0.00257
MKLN1	ENSG00000128585	protein_coding	Pseudo-bulk	NA	F	8	7	60345	39339	0.505	0.369	1.25	0.84	-0.76	3.37e-05	0.00677	-0.48	0.000274	0.0135
AL365295.1	ENSG00000237356	lncRNA	Pseudo-bulk	NA	F	8	7	60345	39339	0.04	0.13	0.1	0.34	1.68	3.76e-05	0.00741	1.74	4.64e-06	0.00231
SPIN1	ENSG00000106723	protein_coding	Pseudo-bulk	NA	F	8	7	60345	39339	0.127	0.179	0.23	0.35	0.57	3.81e-05	0.00741	0.55	5.87e-05	0.00675
AC107208.1	ENSG00000251244	lncRNA	Pseudo-bulk	NA	F	8	7	60345	39339	0.019	0.062	0.04	0.13	1.7	4.04e-05	0.00774	1.87	5.95e-06	0.00241
CD38	ENSG00000004468	protein_coding	Pseudo-bulk	NA	F	8	7	60345	39339	0.05	0.025	0.14	0.07	-1.54	4.17e-05	0.00787	-1.5	2.73e-05	0.00454
ZNF704	ENSG00000164684	protein_coding	Pseudo-bulk	NA	F	8	7	60345	39339	0.22	0.308	0.45	0.68	0.66	4.47e-05	0.00825	0.75	1.13e-05	0.00287
PRDX6	ENSG00000117592	protein_coding	Pseudo-bulk	NA	F	8	7	60345	39339	0.064	0.039	0.11	0.06	-0.91	4.51e-05	0.00825	-0.88	1.6e-05	0.00337
TMTC1	ENSG00000133687	protein_coding	Pseudo-bulk	NA	F	8	7	60345	39339	0.398	0.279	1.06	0.68	-0.95	4.59e-05	0.00826	-0.86	0.000183	0.0113
AC113383.1	ENSG00000250320	lncRNA	Pseudo-bulk	NA	F	8	7	60345	39339	0.008	0.039	0.02	0.08	2.14	4.64e-05	0.00826	2.24	1.6e-05	0.00337
THUMPD1	ENSG00000066654	protein_coding	Pseudo-bulk	NA	F	8	7	60345	39339	0.085	0.061	0.22	0.13	-1.08	5.07e-05	0.00887	-1.13	1.98e-05	0.00386
NAV3	ENSG00000067798	protein_coding	Pseudo-bulk	NA	F	8	7	60345	39339	0.185	0.308	0.38	0.72	0.99	5.13e-05	0.00887	1.12	5.94e-05	0.00675
CCDC171	ENSG00000164989	protein_coding	Pseudo-bulk	NA	F	8	7	60345	39339	0.055	0.099	0.1	0.19	0.8	5.23e-05	0.00891	0.83	5.17e-05	0.00638
AL117381.1	ENSG00000236559	lncRNA	Pseudo-bulk	NA	F	8	7	60345	39339	0.12	0.065	0.27	0.13	-1.36	5.43e-05	0.00903	-1.39	9.03e-05	0.00864
CRISPLD1	ENSG00000121005	protein_coding	Pseudo-bulk	NA	F	8	7	60345	39339	0.002	0.015	0	0.04	3.01	5.44e-05	0.00903	3.27	1.07e-05	0.00285
AC100849.1	ENSG00000253557	lncRNA	Pseudo-bulk	NA	F	8	7	60345	39339	0.018	0.009	0.05	0.02	-2.06	5.62e-05	0.00921	-2.19	1.9e-05	0.00376
KIAA1211	ENSG00000109265	protein_coding	Pseudo-bulk	NA	F	8	7	60345	39339	0.005	0.029	0.01	0.07	2.62	6.07e-05	0.00982	2.71	1.21e-05	0.00296
FAP	ENSG00000078098	protein_coding	Pseudo-bulk	NA	F	8	7	60345	39339	0.009	0.041	0.02	0.1	2.74	6.52e-05	0.0101	2.76	1.53e-05	0.00337
COL16A1	ENSG00000084636	protein_coding	Pseudo-bulk	NA	F	8	7	60345	39339	0.009	0.03	0.02	0.06	1.68	6.6e-05	0.0101	1.7	5.58e-05	0.00667
TTC3	ENSG00000182670	protein_coding	Pseudo-bulk	NA	F	8	7	60345	39339	0.197	0.284	0.37	0.6	0.64	6.6e-05	0.0101	0.58	0.000191	0.0116
MAFK	ENSG00000198517	protein_coding	Pseudo-bulk	NA	F	8	7	60345	39339	0.024	0.043	0.04	0.06	1.1	6.77e-05	0.0103	0.99	0.000198	0.0116
BPHL	ENSG00000137274	protein_coding	Pseudo-bulk	NA	F	8	7	60345	39339	0.01	0.021	0.02	0.04	1.11	6.84e-05	0.0103	1.06	2.05e-05	0.00393
SLCO4A1	ENSG00000101187	protein_coding	Pseudo-bulk	NA	F	8	7	60345	39339	0.024	0.006	0.07	0.01	-2.59	7.03e-05	0.0104	-2.8	1.44e-05	0.00335
ANKRD36	ENSG00000135976	protein_coding	Pseudo-bulk	NA	F	8	7	60345	39339	0.077	0.139	0.16	0.29	0.98	7.19e-05	0.0105	1.01	2.96e-05	0.00479
SUN2	ENSG00000100242	protein_coding	Pseudo-bulk	NA	F	8	7	60345	39339	0.052	0.037	0.11	0.07	-0.83	7.23e-05	0.0105	-0.96	1.45e-05	0.00335
CD58	ENSG00000116815	protein_coding	Pseudo-bulk	NA	F	8	7	60345	39339	0.168	0.117	0.35	0.24	-0.64	7.4e-05	0.0105	-0.65	4.6e-05	0.00602
AL513327.1	ENSG00000225313	lncRNA	Pseudo-bulk	NA	F	8	7	60345	39339	0.174	0.106	0.36	0.19	-1.11	7.43e-05	0.0105	-1.1	0.000103	0.009
HAPLN1	ENSG00000145681	protein_coding	Pseudo-bulk	NA	F	8	7	60345	39339	0.002	0.011	0	0.03	3.77	7.57e-05	0.0106	3.64	3.41e-05	0.00513
AC072022.1	ENSG00000228804	lncRNA	Pseudo-bulk	NA	F	8	7	60345	39339	0.025	0.01	0.05	0.02	-1.76	7.7e-05	0.0106	-1.83	5e-05	0.0063
CCDC68	ENSG00000166510	protein_coding	Pseudo-bulk	NA	F	8	7	60345	39339	0.033	0.015	0.09	0.04	-1.55	7.8e-05	0.0107	-1.48	8.86e-06	0.00257
LTBP3	ENSG00000168056	protein_coding	Pseudo-bulk	NA	F	8	7	60345	39339	0.037	0.069	0.08	0.14	0.89	8.25e-05	0.0112	0.82	1.42e-05	0.00335
LINC00578	ENSG00000228221	lncRNA	Pseudo-bulk	NA	F	8	7	60345	39339	0.005	0.016	0.01	0.02	1.59	8.55e-05	0.0113	1.61	9.83e-05	0.0089
LAMA4	ENSG00000112769	protein_coding	Pseudo-bulk	NA	F	8	7	60345	39339	0.208	0.296	0.44	0.67	0.69	8.56e-05	0.0113	0.73	0.000111	0.00926
SORL1	ENSG00000137642	protein_coding	Pseudo-bulk	NA	F	8	7	60345	39339	0.015	0.033	0.03	0.06	0.94	8.77e-05	0.0115	0.77	0.00144	0.0292
CALCOCO2	ENSG00000136436	protein_coding	Pseudo-bulk	NA	F	8	7	60345	39339	0.166	0.119	0.32	0.23	-0.66	9.3e-05	0.0119	-0.76	8.06e-06	0.00257
CYP4A22-AS1	ENSG00000225506	lncRNA	Pseudo-bulk	NA	F	8	7	60345	39339	0.026	0.006	0.07	0.01	-3.13	9.31e-05	0.0119	-3.1	2.83e-05	0.00464
FGR	ENSG00000000938	protein_coding	Pseudo-bulk	NA	F	8	7	60345	39339	0.015	0.007	0.04	0.02	-1.85	9.54e-05	0.012	-1.85	0.000108	0.00924
KAZN-AS1	ENSG00000234593	lncRNA	Pseudo-bulk	NA	F	8	7	60345	39339	0.031	0.007	0.08	0.02	-3.14	9.6e-05	0.012	-3.17	6.74e-05	0.0075
DNAAF4	ENSG00000256061	protein_coding	Pseudo-bulk	NA	F	8	7	60345	39339	0.014	0.025	0.03	0.05	0.79	9.99e-05	0.0123	0.8	2.43e-05	0.00426
CYP4Z1	ENSG00000186160	protein_coding	Pseudo-bulk	NA	F	8	7	60345	39339	0.034	0.006	0.09	0.01	-3.53	0.000101	0.0123	-3.56	5.06e-05	0.0063
AL583824.1	ENSG00000236426	lncRNA	Pseudo-bulk	NA	F	8	7	60345	39339	0.029	0.013	0.06	0.03	-1.35	0.000103	0.0123	-1.37	0.000146	0.0103
ANKRD36B	ENSG00000196912	protein_coding	Pseudo-bulk	NA	F	8	7	60345	39339	0.023	0.048	0.05	0.11	0.99	0.000103	0.0123	0.99	0.000103	0.00899
TENM4	ENSG00000149256	protein_coding	Pseudo-bulk	NA	F	8	7	60345	39339	0.022	0.087	0.05	0.22	2.32	0.000104	0.0123	2.25	0.000129	0.00955
AC104248.1	ENSG00000253796	lncRNA	Pseudo-bulk	NA	F	8	7	60345	39339	0.021	0.007	0.04	0.01	-2.22	0.000104	0.0123	-2.12	5.26e-05	0.00643
AC007193.2	ENSG00000269124	lncRNA	Pseudo-bulk	NA	F	8	7	60345	39339	0.163	0.062	0.33	0.1	-1.68	0.000105	0.0123	-1.66	0.000146	0.0103
APOD	ENSG00000189058	protein_coding	Pseudo-bulk	NA	F	8	7	60345	39339	0.093	0.038	0.28	0.1	-2.72	0.000106	0.0123	-2.82	3.89e-05	0.00556
AC244502.1	ENSG00000251002	lncRNA	Pseudo-bulk	NA	F	8	7	60345	39339	0.011	0.004	0.02	0.01	-2.45	0.000109	0.0123	-2.4	9.11e-05	0.00864
TINAGL1	ENSG00000142910	protein_coding	Pseudo-bulk	NA	F	8	7	60345	39339	0.05	0.025	0.1	0.04	-1.04	0.000109	0.0123	-1.03	8.68e-05	0.00843
LARP6	ENSG00000166173	protein_coding	Pseudo-bulk	NA	F	8	7	60345	39339	0.03	0.022	0.05	0.04	-0.7	0.000112	0.0126	-0.67	6.69e-05	0.0075
CCDC125	ENSG00000183323	protein_coding	Pseudo-bulk	NA	F	8	7	60345	39339	0.038	0.06	0.07	0.1	0.67	0.000122	0.0134	0.69	0.000166	0.0109
AC009090.6	ENSG00000285979	lncRNA	Pseudo-bulk	NA	F	8	7	60345	39339	0.02	0.01	0.04	0.02	-1.13	0.000127	0.0138	-1.07	0.000163	0.0108
CFD	ENSG00000197766	protein_coding	Pseudo-bulk	NA	F	8	7	60345	39339	0.086	0.032	0.24	0.08	-2.82	0.000132	0.0142	-3.1	0.000141	0.0103
CYS1	ENSG00000205795	protein_coding	Pseudo-bulk	NA	F	8	7	60345	39339	0.003	0.011	0	0.02	1.87	0.000133	0.0142	1.9	0.000128	0.00952
AL583785.1	ENSG00000226197	lncRNA	Pseudo-bulk	NA	F	8	7	60345	39339	0.143	0.061	0.29	0.11	-1.71	0.000134	0.0143	-1.59	0.000185	0.0113
PLEKHH2	ENSG00000152527	protein_coding	Pseudo-bulk	NA	F	8	7	60345	39339	0.02	0.085	0.05	0.21	1.99	0.000138	0.0145	2.02	5.01e-05	0.0063
AC020909.2	ENSG00000268518	lncRNA	Pseudo-bulk	NA	F	8	7	60345	39339	0.011	0.016	0.02	0.02	1.43	0.000141	0.0147	1.43	0.0001	0.00892
LINC00884	ENSG00000233058	lncRNA	Pseudo-bulk	NA	F	8	7	60345	39339	0.011	0.021	0.02	0.03	1.19	0.000142	0.0148	1.2	0.000363	0.0154
RIMKLB	ENSG00000166532	protein_coding	Pseudo-bulk	NA	F	8	7	60345	39339	0.067	0.107	0.14	0.23	0.7	0.000144	0.0149	0.72	0.000113	0.00929
ARHGAP31	ENSG00000031081	protein_coding	Pseudo-bulk	NA	F	8	7	60345	39339	0.293	0.224	0.66	0.49	-0.61	0.000147	0.015	-0.57	0.000543	0.0184
MCFD2	ENSG00000180398	protein_coding	Pseudo-bulk	NA	F	8	7	60345	39339	0.049	0.033	0.1	0.06	-0.76	0.000153	0.0155	-0.79	6.9e-05	0.0076
CYLD	ENSG00000083799	protein_coding	Pseudo-bulk	NA	F	8	7	60345	39339	0.049	0.079	0.09	0.15	0.67	0.000156	0.0157	0.65	0.00059	0.0189
SERPINA3	ENSG00000196136	protein_coding	Pseudo-bulk	NA	F	8	7	60345	39339	0.02	0.002	0.05	0	-4.3	0.000161	0.0158	-4.54	1.58e-05	0.00337
VAT1L	ENSG00000171724	protein_coding	Pseudo-bulk	NA	F	8	7	60345	39339	0.017	0.04	0.03	0.05	1.64	0.000162	0.0158	1.83	4.22e-05	0.00581
DNMBP-AS1	ENSG00000227695	lncRNA	Pseudo-bulk	NA	F	8	7	60345	39339	0.03	0.017	0.07	0.03	-1.17	0.000162	0.0158	-1.16	0.000197	0.0116
RARRES1	ENSG00000118849	protein_coding	Pseudo-bulk	NA	F	8	7	60345	39339	0.083	0.044	0.16	0.08	-1.45	0.000162	0.0158	-1.49	0.000143	0.0103
MYOF	ENSG00000138119	protein_coding	Pseudo-bulk	NA	F	8	7	60345	39339	0.104	0.175	0.21	0.35	0.97	0.000171	0.0165	0.97	9.23e-05	0.00864
LINC01954	ENSG00000271952	lncRNA	Pseudo-bulk	NA	F	8	7	60345	39339	0.15	0.067	0.25	0.09	-1.31	0.000175	0.0166	-1.23	0.000155	0.0107
MYO7B	ENSG00000169994	protein_coding	Pseudo-bulk	NA	F	8	7	60345	39339	0.033	0.008	0.08	0.02	-2.18	0.000176	0.0166	-2.23	5.52e-05	0.00667
AL133346.1	ENSG00000227220	lncRNA	Pseudo-bulk	NA	F	8	7	60345	39339	0.017	0.039	0.04	0.09	1.45	0.000176	0.0166	1.52	2.53e-05	0.00438
IFFO2	ENSG00000169991	protein_coding	Pseudo-bulk	NA	F	8	7	60345	39339	0.012	0.022	0.03	0.05	0.81	0.000178	0.0167	0.75	0.000121	0.00931
AC113414.1	ENSG00000254186	lncRNA	Pseudo-bulk	NA	F	8	7	60345	39339	0.09	0.034	0.15	0.05	-1.74	0.000181	0.0168	-1.55	0.00081	0.0218
MED14	ENSG00000180182	protein_coding	Pseudo-bulk	NA	F	8	7	60345	39339	0.067	0.094	0.13	0.18	0.55	0.000186	0.0169	0.54	0.00011	0.00926
RGS17	ENSG00000091844	protein_coding	Pseudo-bulk	NA	F	8	7	60345	39339	0.006	0.021	0.01	0.05	1.67	0.000188	0.0169	1.81	4.41e-05	0.00591
AC007391.3	ENSG00000287316	lncRNA	Pseudo-bulk	NA	F	8	7	60345	39339	0.007	0.03	0.01	0.04	2.33	0.000189	0.0169	2.52	2.36e-05	0.0042
LINC00893	ENSG00000241769	lncRNA	Pseudo-bulk	NA	F	8	7	60345	39339	0.036	0.067	0.06	0.13	0.84	0.000189	0.0169	0.83	7.86e-05	0.00808
ADD3-AS1	ENSG00000203876	lncRNA	Pseudo-bulk	NA	F	8	7	60345	39339	0.011	0.018	0.02	0.04	0.83	0.00019	0.0169	0.9	1.86e-05	0.00374
SPEF2	ENSG00000152582	protein_coding	Pseudo-bulk	NA	F	8	7	60345	39339	0.022	0.035	0.04	0.07	0.68	0.000191	0.0169	0.71	0.00012	0.00931
NECTIN1	ENSG00000110400	protein_coding	Pseudo-bulk	NA	F	8	7	60345	39339	0.022	0.01	0.04	0.02	-1.23	0.000192	0.0169	-1.3	0.000121	0.00931
TLL2	ENSG00000095587	protein_coding	Pseudo-bulk	NA	F	8	7	60345	39339	0.023	0.079	0.04	0.2	1.8	0.000206	0.0179	1.9	0.00012	0.00931
AL022238.2	ENSG00000229999	lncRNA	Pseudo-bulk	NA	F	8	7	60345	39339	0.025	0.014	0.05	0.02	-1.07	0.000207	0.0179	-1.04	0.000198	0.0116
AC011603.2	ENSG00000258017	lncRNA	Pseudo-bulk	NA	F	8	7	60345	39339	0.04	0.06	0.08	0.12	0.52	0.000207	0.0179	0.5	0.000245	0.0129
MAGI2-AS3	ENSG00000234456	lncRNA	Pseudo-bulk	NA	F	8	7	60345	39339	0.055	0.086	0.1	0.15	0.6	0.00021	0.018	0.61	7.99e-05	0.00815
LSP1	ENSG00000130592	protein_coding	Pseudo-bulk	NA	F	8	7	60345	39339	0.009	0.033	0.02	0.08	1.82	0.000215	0.0183	1.79	5.03e-05	0.0063
LINC02798	ENSG00000227082	lncRNA	Pseudo-bulk	NA	F	8	7	60345	39339	0.023	0.057	0.05	0.11	1.21	0.000217	0.0183	1.06	0.000611	0.0191
LCN10	ENSG00000187922	protein_coding	Pseudo-bulk	NA	F	8	7	60345	39339	0.013	0.002	0.04	0	-4.17	0.000217	0.0183	-4.11	7.09e-06	0.00257
AL353653.1	ENSG00000234693	lncRNA	Pseudo-bulk	NA	F	8	7	60345	39339	0.021	0.005	0.06	0.01	-2.47	0.00022	0.0183	-2.47	0.000161	0.0108
ANPEP	ENSG00000166825	protein_coding	Pseudo-bulk	NA	F	8	7	60345	39339	0.016	0.004	0.04	0.01	-2.39	0.000224	0.0184	-2.41	3.86e-05	0.00556
IL1R2	ENSG00000115590	protein_coding	Pseudo-bulk	NA	F	8	7	60345	39339	0.014	0.003	0.04	0.01	-3.16	0.000224	0.0184	-3.2	3e-05	0.00479
CYP4B1	ENSG00000142973	protein_coding	Pseudo-bulk	NA	F	8	7	60345	39339	0.041	0.006	0.11	0.01	-3.96	0.000226	0.0184	-4.16	0.000126	0.00945
AZIN2	ENSG00000142920	protein_coding	Pseudo-bulk	NA	F	8	7	60345	39339	0.013	0.032	0.03	0.07	1.49	0.000228	0.0185	1.6	7.41e-05	0.00795
ACSM1	ENSG00000166743	protein_coding	Pseudo-bulk	NA	F	8	7	60345	39339	0.07	0.036	0.19	0.09	-1.68	0.000231	0.0186	-1.67	0.000263	0.0133
ARHGAP28	ENSG00000088756	protein_coding	Pseudo-bulk	NA	F	8	7	60345	39339	0.009	0.028	0.02	0.06	1.59	0.000234	0.0187	1.69	0.000122	0.00931
MXRA5	ENSG00000101825	protein_coding	Pseudo-bulk	NA	F	8	7	60345	39339	0.003	0.022	0.01	0.05	2.95	0.000235	0.0187	2.99	3.26e-05	0.00508
DDX3Y	ENSG00000067048	protein_coding	Pseudo-bulk	NA	F	8	7	60345	39339	0.018	0.026	0.03	0.06	0.69	0.000238	0.0187	0.53	0.00175	0.0319
BRIX1	ENSG00000113460	protein_coding	Pseudo-bulk	NA	F	8	7	60345	39339	0.028	0.018	0.04	0.02	-0.72	0.000242	0.0188	-0.66	0.000998	0.0245
ATP1A1	ENSG00000163399	protein_coding	Pseudo-bulk	NA	F	8	7	60345	39339	0.168	0.105	0.34	0.19	-0.78	0.000243	0.0188	-0.75	0.000398	0.0162
CATSPER2	ENSG00000166762	protein_coding	Pseudo-bulk	NA	F	8	7	60345	39339	0.027	0.052	0.05	0.1	0.85	0.000246	0.0188	0.82	0.000175	0.011
EDIL3	ENSG00000164176	protein_coding	Pseudo-bulk	NA	F	8	7	60345	39339	0.042	0.149	0.08	0.32	1.8	0.000246	0.0188	1.8	0.000171	0.011
AFF3	ENSG00000144218	protein_coding	Pseudo-bulk	NA	F	8	7	60345	39339	0.147	0.268	0.3	0.66	1.15	0.000247	0.0188	1.2	8.61e-05	0.00843
AC093895.1	ENSG00000249001	lncRNA	Pseudo-bulk	NA	F	8	7	60345	39339	0.014	0.005	0.04	0.01	-2.56	0.000247	0.0188	-2.48	7.07e-05	0.00772
ABCG2	ENSG00000118777	protein_coding	Pseudo-bulk	NA	F	8	7	60345	39339	0.011	0.047	0.02	0.07	2.05	0.000251	0.0189	2.2	0.00049	0.0179
FGF14	ENSG00000102466	protein_coding	Pseudo-bulk	NA	F	8	7	60345	39339	0.138	0.257	0.26	0.62	1.33	0.000253	0.019	1.47	0.000101	0.00894
ATP6V0E1	ENSG00000113732	protein_coding	Pseudo-bulk	NA	F	8	7	60345	39339	0.086	0.073	0.17	0.14	-0.4	0.000257	0.0191	-0.42	0.000119	0.00931
COL21A1	ENSG00000124749	protein_coding	Pseudo-bulk	NA	F	8	7	60345	39339	0.071	0.126	0.11	0.22	1.32	0.000263	0.0195	1.37	0.000237	0.0126
ZDHHC14	ENSG00000175048	protein_coding	Pseudo-bulk	NA	F	8	7	60345	39339	0.152	0.235	0.31	0.51	0.82	0.000266	0.0195	0.85	0.000849	0.0225
CASC2	ENSG00000177640	lncRNA	Pseudo-bulk	NA	F	8	7	60345	39339	0.014	0.027	0.03	0.05	0.89	0.000267	0.0195	0.9	8.74e-05	0.00843
PPIP5K1	ENSG00000168781	protein_coding	Pseudo-bulk	NA	F	8	7	60345	39339	0.028	0.05	0.05	0.1	0.74	0.000268	0.0195	0.73	0.000163	0.0108
EGFLAM	ENSG00000164318	protein_coding	Pseudo-bulk	NA	F	8	7	60345	39339	0.093	0.068	0.31	0.21	-1.17	0.000271	0.0195	-1.08	0.000204	0.0118
ZNF518A	ENSG00000177853	protein_coding	Pseudo-bulk	NA	F	8	7	60345	39339	0.114	0.158	0.22	0.31	0.5	0.000273	0.0195	0.54	9.88e-05	0.0089
AC002546.1	ENSG00000267653	lncRNA	Pseudo-bulk	NA	F	8	7	60345	39339	0.019	0.005	0.05	0.01	-2.53	0.000273	0.0195	-2.67	0.00033	0.015
DNHD1	ENSG00000179532	protein_coding	Pseudo-bulk	NA	F	8	7	60345	39339	0.13	0.103	0.24	0.18	-0.58	0.000274	0.0195	-0.55	0.000513	0.0183
SCN9A	ENSG00000169432	protein_coding	Pseudo-bulk	NA	F	8	7	60345	39339	0.015	0.049	0.04	0.13	1.56	0.000278	0.0196	1.2	0.00137	0.0287
TMEM178A	ENSG00000152154	protein_coding	Pseudo-bulk	NA	F	8	7	60345	39339	0.008	0.018	0.01	0.03	1.18	0.00028	0.0197	1.21	0.000238	0.0126
CCDC14	ENSG00000175455	protein_coding	Pseudo-bulk	NA	F	8	7	60345	39339	0.071	0.102	0.14	0.2	0.54	0.000284	0.0198	0.46	0.00059	0.0189
AZGP1	ENSG00000160862	protein_coding	Pseudo-bulk	NA	F	8	7	60345	39339	0.017	0.006	0.02	0.01	-1.5	0.000286	0.0198	-1.57	5.75e-05	0.0067
SLC16A9	ENSG00000165449	protein_coding	Pseudo-bulk	NA	F	8	7	60345	39339	0.008	0.021	0.01	0.03	1.55	0.000287	0.0198	1.57	0.000106	0.00913
NBPF12	ENSG00000268043	protein_coding	Pseudo-bulk	NA	F	8	7	60345	39339	0.036	0.058	0.07	0.11	0.55	0.000291	0.02	0.53	0.000376	0.0156
PNKD	ENSG00000127838	protein_coding	Pseudo-bulk	NA	F	8	7	60345	39339	0.047	0.033	0.09	0.06	-0.62	0.000292	0.02	-0.63	0.000515	0.0183
OXNAD1	ENSG00000154814	protein_coding	Pseudo-bulk	NA	F	8	7	60345	39339	0.135	0.102	0.28	0.2	-0.61	0.000299	0.0202	-0.49	0.000338	0.0151
LNCAROD	ENSG00000231131	lncRNA	Pseudo-bulk	NA	F	8	7	60345	39339	0.017	0.009	0.04	0.02	-1.47	0.000299	0.0202	-1.69	8.26e-05	0.00819
MZF1-AS1	ENSG00000267858	lncRNA	Pseudo-bulk	NA	F	8	7	60345	39339	0.077	0.057	0.15	0.11	-0.74	0.000304	0.0202	-0.76	0.00054	0.0184
SLC16A12	ENSG00000152779	protein_coding	Pseudo-bulk	NA	F	8	7	60345	39339	0.11	0.064	0.31	0.15	-1.43	0.000304	0.0202	-1.33	0.000221	0.0122
KCNE1	ENSG00000180509	protein_coding	Pseudo-bulk	NA	F	8	7	60345	39339	0.034	0.013	0.08	0.02	-1.73	0.000304	0.0202	-1.89	0.000207	0.0118
HOGA1	ENSG00000241935	protein_coding	Pseudo-bulk	NA	F	8	7	60345	39339	0.058	0.025	0.09	0.03	-1.15	0.000308	0.0204	-1.1	0.000185	0.0113
TRIM66	ENSG00000166436	protein_coding	Pseudo-bulk	NA	F	8	7	60345	39339	0.04	0.064	0.08	0.12	0.65	0.000312	0.0205	0.69	0.000156	0.0107
UFL1	ENSG00000014123	protein_coding	Pseudo-bulk	NA	F	8	7	60345	39339	0.07	0.091	0.13	0.16	0.45	0.000314	0.0205	0.42	0.000163	0.0108
TMEM8B	ENSG00000137103	protein_coding	Pseudo-bulk	NA	F	8	7	60345	39339	0.011	0.019	0.02	0.03	0.88	0.000315	0.0205	0.76	0.000498	0.0179
PLA2G4C	ENSG00000105499	protein_coding	Pseudo-bulk	NA	F	8	7	60345	39339	0.06	0.11	0.1	0.2	0.9	0.000318	0.0206	0.85	0.00124	0.0275
AC002310.2	ENSG00000239791	lncRNA	Pseudo-bulk	NA	F	8	7	60345	39339	0.016	0.01	0.03	0.02	-0.83	0.000319	0.0206	-0.81	0.000424	0.0166
STON2	ENSG00000140022	protein_coding	Pseudo-bulk	NA	F	8	7	60345	39339	0.027	0.07	0.07	0.18	1.21	0.000322	0.0206	1.11	0.000371	0.0155
PAK3	ENSG00000077264	protein_coding	Pseudo-bulk	NA	F	8	7	60345	39339	0.005	0.017	0.01	0.04	1.56	0.000325	0.0207	1.53	0.000195	0.0116
TVP23C	ENSG00000175106	protein_coding	Pseudo-bulk	NA	F	8	7	60345	39339	0.088	0.128	0.17	0.26	0.5	0.000331	0.021	0.54	0.000115	0.00931
AL356805.1	ENSG00000258380	lncRNA	Pseudo-bulk	NA	F	8	7	60345	39339	0.035	0.02	0.07	0.04	-1.06	0.000332	0.021	-1.09	0.000352	0.0151
CARHSP1	ENSG00000153048	protein_coding	Pseudo-bulk	NA	F	8	7	60345	39339	0.074	0.054	0.16	0.12	-0.75	0.000337	0.0212	-0.78	8.27e-05	0.00819
RNF165	ENSG00000141622	protein_coding	Pseudo-bulk	NA	F	8	7	60345	39339	0.017	0.034	0.03	0.06	0.89	0.000347	0.0217	0.92	0.000261	0.0133
AP002336.2	ENSG00000254604	lncRNA	Pseudo-bulk	NA	F	8	7	60345	39339	0.159	0.116	0.32	0.22	-0.85	0.000349	0.0217	-0.85	0.000721	0.0206
FGD4	ENSG00000139132	protein_coding	Pseudo-bulk	NA	F	8	7	60345	39339	0.391	0.291	0.93	0.66	-0.64	0.000351	0.0217	-0.57	0.000782	0.0217
CNBD1	ENSG00000176571	protein_coding	Pseudo-bulk	NA	F	8	7	60345	39339	0.007	0.03	0.01	0.07	1.67	0.000354	0.0217	1.93	2.31e-05	0.00419
IFNGR1	ENSG00000027697	protein_coding	Pseudo-bulk	NA	F	8	7	60345	39339	0.137	0.098	0.28	0.18	-0.62	0.000355	0.0217	-0.54	0.000629	0.0192
CYP4X1	ENSG00000186377	protein_coding	Pseudo-bulk	NA	F	8	7	60345	39339	0.024	0.012	0.06	0.03	-1.67	0.000357	0.0218	-1.63	0.000272	0.0135
TSPAN5	ENSG00000168785	protein_coding	Pseudo-bulk	NA	F	8	7	60345	39339	0.037	0.082	0.08	0.18	1.03	0.000362	0.0219	1.07	0.000262	0.0133
GPX3	ENSG00000211445	protein_coding	Pseudo-bulk	NA	F	8	7	60345	39339	0.023	0.008	0.06	0.02	-2.2	0.000363	0.0219	-2.36	2.32e-05	0.00419
C5AR1	ENSG00000197405	protein_coding	Pseudo-bulk	NA	F	8	7	60345	39339	0.019	0.056	0.04	0.09	1.83	0.000364	0.0219	1.47	0.00023	0.0126
RAB11A	ENSG00000103769	protein_coding	Pseudo-bulk	NA	F	8	7	60345	39339	0.211	0.152	0.44	0.3	-0.84	0.000367	0.022	-0.78	0.000491	0.0179
MGST1	ENSG00000008394	protein_coding	Pseudo-bulk	NA	F	8	7	60345	39339	0.122	0.036	0.35	0.09	-2.9	0.000372	0.0221	-2.9	0.000234	0.0126
NCOA3	ENSG00000124151	protein_coding	Pseudo-bulk	NA	F	8	7	60345	39339	0.327	0.264	0.76	0.58	-0.48	0.000373	0.0221	-0.49	0.000835	0.0223
AOX1	ENSG00000138356	protein_coding	Pseudo-bulk	NA	F	8	7	60345	39339	0.024	0.009	0.06	0.02	-2.65	0.000375	0.0221	-2.67	0.000527	0.0184
SMARCAL1	ENSG00000138375	protein_coding	Pseudo-bulk	NA	F	8	7	60345	39339	0.039	0.058	0.07	0.11	0.6	0.000378	0.0222	0.58	0.000258	0.0133
AC093817.2	ENSG00000286133	lncRNA	Pseudo-bulk	NA	F	8	7	60345	39339	0.008	0.021	0.02	0.05	1.45	0.000381	0.0223	1.77	7.39e-05	0.00795
ALOX5	ENSG00000012779	protein_coding	Pseudo-bulk	NA	F	8	7	60345	39339	0.028	0.016	0.07	0.04	-1.37	0.000387	0.0224	-1.33	0.00018	0.0112
CHRNA7	ENSG00000175344	protein_coding	Pseudo-bulk	NA	F	8	7	60345	39339	0.013	0.005	0.02	0.01	-1.41	0.000389	0.0224	-1.53	0.000123	0.00933
OSBPL6	ENSG00000079156	protein_coding	Pseudo-bulk	NA	F	8	7	60345	39339	0.061	0.094	0.1	0.16	0.83	0.00039	0.0224	0.86	0.000493	0.0179
TM7SF2	ENSG00000149809	protein_coding	Pseudo-bulk	NA	F	8	7	60345	39339	0.003	0.011	0	0.01	1.66	0.000394	0.0225	1.68	3.35e-05	0.00513
TBX3	ENSG00000135111	protein_coding	Pseudo-bulk	NA	F	8	7	60345	39339	0.022	0.01	0.06	0.02	-1.53	0.000395	0.0225	-1.59	9.94e-05	0.0089
PACS1	ENSG00000175115	protein_coding	Pseudo-bulk	NA	F	8	7	60345	39339	0.25	0.302	0.54	0.66	0.54	0.000401	0.0225	0.67	4.4e-05	0.00591
ZNF433-AS1	ENSG00000219665	lncRNA	Pseudo-bulk	NA	F	8	7	60345	39339	0.082	0.062	0.15	0.1	-0.51	0.000403	0.0225	-0.42	0.00369	0.0447
SV2C	ENSG00000122012	protein_coding	Pseudo-bulk	NA	F	8	7	60345	39339	0.005	0.014	0.01	0.02	1.76	0.000404	0.0225	1.7	0.00036	0.0153
CRYZ	ENSG00000116791	protein_coding	Pseudo-bulk	NA	F	8	7	60345	39339	0.011	0.027	0.02	0.04	1.16	0.000405	0.0225	1.23	5.75e-05	0.0067
AC103770.1	ENSG00000254251	lncRNA	Pseudo-bulk	NA	F	8	7	60345	39339	0.012	0.004	0.02	0.01	-2	0.000405	0.0225	-1.89	0.000519	0.0184
WTIP	ENSG00000142279	protein_coding	Pseudo-bulk	NA	F	8	7	60345	39339	0.024	0.053	0.05	0.1	0.99	0.000406	0.0225	0.96	0.000482	0.0177
MKLN1-AS	ENSG00000236753	lncRNA	Pseudo-bulk	NA	F	8	7	60345	39339	0.018	0.008	0.04	0.01	-1.38	0.000409	0.0225	-1.26	0.000305	0.0144
PTPRG-AS1	ENSG00000241472	lncRNA	Pseudo-bulk	NA	F	8	7	60345	39339	0.087	0.043	0.18	0.08	-1.56	0.00041	0.0225	-1.55	0.000596	0.0189
GABRE	ENSG00000102287	protein_coding	Pseudo-bulk	NA	F	8	7	60345	39339	0.03	0.054	0.05	0.08	1.04	0.000412	0.0225	1.15	0.000124	0.00939
PEX3	ENSG00000034693	protein_coding	Pseudo-bulk	NA	F	8	7	60345	39339	0.042	0.061	0.08	0.1	0.54	0.000416	0.0226	0.65	8.17e-05	0.00819
EDNRB	ENSG00000136160	protein_coding	Pseudo-bulk	NA	F	8	7	60345	39339	0.067	0.031	0.18	0.08	-1.74	0.000417	0.0226	-1.72	0.000193	0.0116
PLEKHG5	ENSG00000171680	protein_coding	Pseudo-bulk	NA	F	8	7	60345	39339	0.022	0.047	0.04	0.1	1.18	0.000419	0.0226	1.12	0.000662	0.0197
NTM	ENSG00000182667	protein_coding	Pseudo-bulk	NA	F	8	7	60345	39339	0.023	0.074	0.05	0.19	1.61	0.000423	0.0227	1.55	0.000582	0.0189
PCNX2	ENSG00000135749	protein_coding	Pseudo-bulk	NA	F	8	7	60345	39339	0.023	0.056	0.06	0.14	1.17	0.000428	0.0228	1.08	0.000297	0.0142
PRTFDC1	ENSG00000099256	protein_coding	Pseudo-bulk	NA	F	8	7	60345	39339	0.013	0.027	0.03	0.06	0.8	0.000431	0.0228	0.82	9.91e-05	0.0089
GRK5	ENSG00000198873	protein_coding	Pseudo-bulk	NA	F	8	7	60345	39339	0.427	0.31	1.1	0.82	-0.84	0.000431	0.0228	-0.79	0.000167	0.0109
TLDC2	ENSG00000101342	protein_coding	Pseudo-bulk	NA	F	8	7	60345	39339	0.01	0.004	0.02	0.01	-1.48	0.000432	0.0228	-1.57	5.63e-05	0.00668
KIAA1109	ENSG00000138688	protein_coding	Pseudo-bulk	NA	F	8	7	60345	39339	0.192	0.269	0.42	0.59	0.53	0.000434	0.0228	0.58	0.000162	0.0108
ZNF821	ENSG00000102984	protein_coding	Pseudo-bulk	NA	F	8	7	60345	39339	0.023	0.04	0.05	0.07	0.78	0.000436	0.0228	0.79	0.000367	0.0154
PHACTR3	ENSG00000087495	protein_coding	Pseudo-bulk	NA	F	8	7	60345	39339	0.038	0.009	0.06	0.01	-2.16	0.000437	0.0228	-2.3	0.000208	0.0118
FAM114A2	ENSG00000055147	protein_coding	Pseudo-bulk	NA	F	8	7	60345	39339	0.02	0.03	0.04	0.06	0.52	0.000454	0.0234	0.51	0.000269	0.0134
NECAB1	ENSG00000123119	protein_coding	Pseudo-bulk	NA	F	8	7	60345	39339	0.065	0.031	0.11	0.05	-1.48	0.000455	0.0234	-1.44	0.000554	0.0185
DTNB	ENSG00000138101	protein_coding	Pseudo-bulk	NA	F	8	7	60345	39339	0.086	0.124	0.17	0.24	0.62	0.000458	0.0235	0.66	0.000796	0.0218
POGZ	ENSG00000143442	protein_coding	Pseudo-bulk	NA	F	8	7	60345	39339	0.196	0.262	0.41	0.56	0.45	0.000461	0.0235	0.49	0.000116	0.00931
C1QTNF3	ENSG00000082196	protein_coding	Pseudo-bulk	NA	F	8	7	60345	39339	0.006	0.013	0.01	0.02	1.03	0.000463	0.0235	1.04	0.000279	0.0137
DAAM2	ENSG00000146122	protein_coding	Pseudo-bulk	NA	F	8	7	60345	39339	0.106	0.08	0.29	0.2	-0.95	0.000464	0.0235	-0.98	0.000111	0.00926
EFCC1	ENSG00000114654	protein_coding	Pseudo-bulk	NA	F	8	7	60345	39339	0.01	0.033	0.02	0.08	1.21	0.000467	0.0235	1.26	0.000112	0.00926
VIT	ENSG00000205221	protein_coding	Pseudo-bulk	NA	F	8	7	60345	39339	0.069	0.035	0.19	0.09	-2.06	0.000472	0.0236	-2.07	0.000385	0.0158
ENPP2	ENSG00000136960	protein_coding	Pseudo-bulk	NA	F	8	7	60345	39339	0.006	0.024	0.01	0.06	1.86	0.000474	0.0236	1.67	0.000598	0.0189
SLC9A7	ENSG00000065923	protein_coding	Pseudo-bulk	NA	F	8	7	60345	39339	0.069	0.032	0.12	0.06	-1.46	0.000476	0.0236	-1.52	0.000345	0.0151
BICD1	ENSG00000151746	protein_coding	Pseudo-bulk	NA	F	8	7	60345	39339	0.172	0.248	0.38	0.54	0.66	0.000477	0.0236	0.77	0.000145	0.0103
ANKRD6	ENSG00000135299	protein_coding	Pseudo-bulk	NA	F	8	7	60345	39339	0.089	0.124	0.17	0.26	0.49	0.000478	0.0236	0.5	0.000343	0.0151
AL031599.1	ENSG00000224228	lncRNA	Pseudo-bulk	NA	F	8	7	60345	39339	0.015	0.005	0.04	0.01	-2.12	0.000486	0.0238	-2.22	0.000426	0.0166
PAFAH2	ENSG00000158006	protein_coding	Pseudo-bulk	NA	F	8	7	60345	39339	0.017	0.031	0.03	0.05	0.92	0.000494	0.0239	0.96	0.000383	0.0158
PPP1R3B	ENSG00000173281	protein_coding	Pseudo-bulk	NA	F	8	7	60345	39339	0.04	0.028	0.06	0.04	-0.65	0.000495	0.0239	-0.62	7.8e-05	0.00808
PPP1R26-AS1	ENSG00000225361	lncRNA	Pseudo-bulk	NA	F	8	7	60345	39339	0.005	0.011	0.01	0.02	1.01	0.000496	0.0239	1.02	0.000144	0.0103
ANXA3	ENSG00000138772	protein_coding	Pseudo-bulk	NA	F	8	7	60345	39339	0.044	0.022	0.13	0.06	-1.42	0.000498	0.0239	-1.3	0.000263	0.0133
CCDC102B	ENSG00000150636	protein_coding	Pseudo-bulk	NA	F	8	7	60345	39339	0.058	0.142	0.15	0.37	1.26	0.000498	0.0239	1.41	3.97e-05	0.00556
ST3GAL5	ENSG00000115525	protein_coding	Pseudo-bulk	NA	F	8	7	60345	39339	0.043	0.028	0.11	0.07	-1.06	0.0005	0.0239	-1.03	0.000169	0.0109
PROS1	ENSG00000184500	protein_coding	Pseudo-bulk	NA	F	8	7	60345	39339	0.071	0.113	0.15	0.21	0.77	0.000501	0.0239	0.89	0.00012	0.00931
NRXN3	ENSG00000021645	protein_coding	Pseudo-bulk	NA	F	8	7	60345	39339	0.029	0.108	0.07	0.27	1.55	0.000505	0.0239	1.48	0.000443	0.0168
SEPTIN4-AS1	ENSG00000264672	lncRNA	Pseudo-bulk	NA	F	8	7	60345	39339	0.014	0.008	0.03	0.02	-0.97	0.000508	0.0239	-0.93	0.000592	0.0189
EVL	ENSG00000196405	protein_coding	Pseudo-bulk	NA	F	8	7	60345	39339	0.094	0.14	0.2	0.31	0.51	0.000509	0.0239	0.56	0.000156	0.0107
CBR4	ENSG00000145439	protein_coding	Pseudo-bulk	NA	F	8	7	60345	39339	0.279	0.224	0.59	0.45	-0.89	0.000511	0.0239	-0.89	0.00081	0.0218
HERC6	ENSG00000138642	protein_coding	Pseudo-bulk	NA	F	8	7	60345	39339	0.034	0.051	0.06	0.1	0.66	0.000511	0.0239	0.67	0.0003	0.0143
TSPAN31	ENSG00000135452	protein_coding	Pseudo-bulk	NA	F	8	7	60345	39339	0.031	0.022	0.07	0.04	-0.79	0.000514	0.024	-0.77	0.000396	0.0162
SLC26A11	ENSG00000181045	protein_coding	Pseudo-bulk	NA	F	8	7	60345	39339	0.014	0.027	0.03	0.05	0.72	0.000517	0.024	0.71	0.000207	0.0118
FRMD3	ENSG00000172159	protein_coding	Pseudo-bulk	NA	F	8	7	60345	39339	0.223	0.161	0.69	0.45	-1.1	0.000518	0.024	-0.92	0.000216	0.0121
SNCAIP	ENSG00000064692	protein_coding	Pseudo-bulk	NA	F	8	7	60345	39339	0.009	0.04	0.02	0.1	1.9	0.00053	0.0243	1.95	0.000139	0.0103
NFXL1	ENSG00000170448	protein_coding	Pseudo-bulk	NA	F	8	7	60345	39339	0.066	0.048	0.12	0.09	-1.09	0.00053	0.0243	-1.02	0.000875	0.0228
KLHL31	ENSG00000124743	protein_coding	Pseudo-bulk	NA	F	8	7	60345	39339	0.161	0.078	0.27	0.11	-1.26	0.000533	0.0243	-1.13	0.000583	0.0189
CD300LG	ENSG00000161649	protein_coding	Pseudo-bulk	NA	F	8	7	60345	39339	0.011	0.003	0.03	0.01	-2.26	0.000537	0.0244	-2.14	0.000209	0.0118
SFPQ	ENSG00000116560	protein_coding	Pseudo-bulk	NA	F	8	7	60345	39339	0.189	0.252	0.38	0.53	0.53	0.000542	0.0245	0.51	0.000405	0.0165
AC096719.1	ENSG00000250039	lncRNA	Pseudo-bulk	NA	F	8	7	60345	39339	0.014	0.007	0.02	0.01	-1.25	0.000552	0.0249	-1.3	0.000355	0.0151
LINC01088	ENSG00000249307	lncRNA	Pseudo-bulk	NA	F	8	7	60345	39339	0.091	0.055	0.24	0.13	-1.89	0.000558	0.0249	-1.91	0.000912	0.0233
MTFR1	ENSG00000066855	protein_coding	Pseudo-bulk	NA	F	8	7	60345	39339	0.243	0.153	0.48	0.27	-1.29	0.000558	0.0249	-1.32	0.000312	0.0146
SLC1A7	ENSG00000162383	protein_coding	Pseudo-bulk	NA	F	8	7	60345	39339	0.002	0.015	0	0.03	2.72	0.000561	0.0249	2.77	0.000297	0.0142
AC004381.1	ENSG00000260510	lncRNA	Pseudo-bulk	NA	F	8	7	60345	39339	0.02	0.01	0.05	0.02	-1.25	0.000562	0.0249	-1.29	0.000293	0.0141
LIFR	ENSG00000113594	protein_coding	Pseudo-bulk	NA	F	8	7	60345	39339	0.187	0.154	0.4	0.32	-0.49	0.000566	0.0249	-0.46	0.00117	0.0267
MAMDC2-AS1	ENSG00000204706	lncRNA	Pseudo-bulk	NA	F	8	7	60345	39339	0.093	0.065	0.24	0.15	-1.27	0.000566	0.0249	-1.3	0.000421	0.0166
CAMSAP1	ENSG00000130559	protein_coding	Pseudo-bulk	NA	F	8	7	60345	39339	0.042	0.07	0.09	0.14	0.64	0.00057	0.025	0.62	0.000329	0.015
DDX60	ENSG00000137628	protein_coding	Pseudo-bulk	NA	F	8	7	60345	39339	0.022	0.047	0.05	0.11	0.81	0.000573	0.025	0.79	0.00063	0.0192
KAZN	ENSG00000189337	protein_coding	Pseudo-bulk	NA	F	8	7	60345	39339	0.139	0.114	0.47	0.32	-2	0.000579	0.0251	-1.98	0.000713	0.0205
MAP3K7CL	ENSG00000156265	protein_coding	Pseudo-bulk	NA	F	8	7	60345	39339	0.009	0.024	0.02	0.04	1.22	0.00058	0.0251	1.35	0.00204	0.0342
BBOX1-AS1	ENSG00000254560	lncRNA	Pseudo-bulk	NA	F	8	7	60345	39339	0.005	0.024	0.01	0.06	2.84	0.000581	0.0251	2.76	0.000281	0.0137
PROM1	ENSG00000007062	protein_coding	Pseudo-bulk	NA	F	8	7	60345	39339	0.007	0.046	0.01	0.07	2.73	0.000582	0.0251	2.7	0.000456	0.0171
SEMA4B	ENSG00000185033	protein_coding	Pseudo-bulk	NA	F	8	7	60345	39339	0.119	0.054	0.2	0.08	-1.13	0.000587	0.0252	-1.1	0.00109	0.0258
ZFP3	ENSG00000180787	protein_coding	Pseudo-bulk	NA	F	8	7	60345	39339	0.017	0.01	0.03	0.01	-0.92	0.000595	0.0254	-0.79	0.000697	0.0203
FAT4	ENSG00000196159	protein_coding	Pseudo-bulk	NA	F	8	7	60345	39339	0.084	0.136	0.19	0.28	0.68	0.000597	0.0254	0.8	0.000122	0.00931
AL162586.1	ENSG00000225032	lncRNA	Pseudo-bulk	NA	F	8	7	60345	39339	0.04	0.023	0.1	0.05	-1.18	0.000599	0.0254	-1.21	0.000235	0.0126
CCDC65	ENSG00000139537	protein_coding	Pseudo-bulk	NA	F	8	7	60345	39339	0.049	0.034	0.11	0.07	-0.88	0.000606	0.0256	-0.87	0.000629	0.0192
AC107068.2	ENSG00000282917	lncRNA	Pseudo-bulk	NA	F	8	7	60345	39339	0.104	0.047	0.21	0.08	-2.45	0.000615	0.0258	-2.41	0.000895	0.023
SUSD4	ENSG00000143502	protein_coding	Pseudo-bulk	NA	F	8	7	60345	39339	0.028	0.014	0.05	0.03	-1.61	0.000616	0.0258	-1.5	0.000937	0.0236
MAN1B1	ENSG00000177239	protein_coding	Pseudo-bulk	NA	F	8	7	60345	39339	0.018	0.028	0.03	0.05	0.71	0.000619	0.0258	0.62	0.000646	0.0195
EFCAB6	ENSG00000186976	protein_coding	Pseudo-bulk	NA	F	8	7	60345	39339	0.033	0.049	0.06	0.08	0.56	0.000625	0.0259	0.6	0.000263	0.0133
ZNF682	ENSG00000197124	protein_coding	Pseudo-bulk	NA	F	8	7	60345	39339	0.052	0.031	0.08	0.05	-0.95	0.000626	0.0259	-0.86	0.000105	0.00905
AL590999.1	ENSG00000235033	lncRNA	Pseudo-bulk	NA	F	8	7	60345	39339	0.026	0.014	0.07	0.03	-1.41	0.00063	0.0259	-1.44	0.000317	0.0147
TMEM178B	ENSG00000261115	protein_coding	Pseudo-bulk	NA	F	8	7	60345	39339	0.289	0.17	0.74	0.35	-1.33	0.000631	0.0259	-1.16	0.000626	0.0192
SERINC5	ENSG00000164300	protein_coding	Pseudo-bulk	NA	F	8	7	60345	39339	0.107	0.179	0.23	0.4	0.63	0.000634	0.0259	0.57	0.00109	0.0259
AC022137.4	ENSG00000287608	lncRNA	Pseudo-bulk	NA	F	8	7	60345	39339	0.026	0.017	0.06	0.03	-0.83	0.000638	0.0259	-0.82	0.00065	0.0196
NEGR1	ENSG00000172260	protein_coding	Pseudo-bulk	NA	F	8	7	60345	39339	0.188	0.209	0.67	0.63	-1.32	0.000654	0.0264	-1.2	0.000968	0.0241
LINC00276	ENSG00000230448	lncRNA	Pseudo-bulk	NA	F	8	7	60345	39339	0.014	0.008	0.02	0.02	-1.3	0.000658	0.0264	-1.16	0.000619	0.0191
LINC00670	ENSG00000179136	lncRNA	Pseudo-bulk	NA	F	8	7	60345	39339	0.011	0.043	0.02	0.06	1.91	0.000662	0.0264	2.08	0.000874	0.0228
GLS	ENSG00000115419	protein_coding	Pseudo-bulk	NA	F	8	7	60345	39339	0.198	0.267	0.43	0.58	0.52	0.000663	0.0264	0.66	3.94e-05	0.00556
IL34	ENSG00000157368	protein_coding	Pseudo-bulk	NA	F	8	7	60345	39339	0.009	0.025	0.03	0.06	1.29	0.000665	0.0264	1.24	0.000609	0.0191
TAB3	ENSG00000157625	protein_coding	Pseudo-bulk	NA	F	8	7	60345	39339	0.036	0.048	0.07	0.09	0.5	0.000665	0.0264	0.49	0.000317	0.0147
MARCO	ENSG00000019169	protein_coding	Pseudo-bulk	NA	F	8	7	60345	39339	0.012	0.004	0.03	0.01	-2.62	0.000682	0.0269	-2.91	0.000326	0.015
DZIP3	ENSG00000198919	protein_coding	Pseudo-bulk	NA	F	8	7	60345	39339	0.061	0.086	0.1	0.14	0.59	0.000684	0.0269	0.62	0.000177	0.011
RAB23	ENSG00000112210	protein_coding	Pseudo-bulk	NA	F	8	7	60345	39339	0.016	0.025	0.03	0.05	0.59	0.00069	0.027	0.63	0.000543	0.0184
AC007319.1	ENSG00000224063	lncRNA	Pseudo-bulk	NA	F	8	7	60345	39339	0.309	0.226	0.94	0.64	-1.28	0.00069	0.027	-1.16	0.000778	0.0216
FMO4	ENSG00000076258	protein_coding	Pseudo-bulk	NA	F	8	7	60345	39339	0.017	0.031	0.03	0.05	0.87	0.000693	0.0271	0.88	0.000375	0.0156
CCDC149	ENSG00000181982	protein_coding	Pseudo-bulk	NA	F	8	7	60345	39339	0.05	0.079	0.11	0.17	0.49	0.000696	0.0271	0.47	0.000678	0.02
NOL4L	ENSG00000197183	protein_coding	Pseudo-bulk	NA	F	8	7	60345	39339	0.014	0.03	0.03	0.06	0.94	0.000703	0.0272	0.87	0.000498	0.0179
TPST2	ENSG00000128294	protein_coding	Pseudo-bulk	NA	F	8	7	60345	39339	0.079	0.051	0.17	0.1	-0.82	0.000705	0.0272	-0.83	0.000345	0.0151
AC006369.1	ENSG00000236213	lncRNA	Pseudo-bulk	NA	F	8	7	60345	39339	0.03	0.071	0.05	0.11	1.34	0.000706	0.0272	1.49	7.81e-05	0.00808
ESR2	ENSG00000140009	protein_coding	Pseudo-bulk	NA	F	8	7	60345	39339	0.114	0.071	0.24	0.13	-1	0.000708	0.0272	-1.05	0.000916	0.0233
PRRT2	ENSG00000167371	protein_coding	Pseudo-bulk	NA	F	8	7	60345	39339	0.005	0.02	0.01	0.05	1.79	0.000711	0.0272	1.76	0.000441	0.0168
ADH1B	ENSG00000196616	protein_coding	Pseudo-bulk	NA	F	8	7	60345	39339	0.067	0.027	0.19	0.06	-2.33	0.000721	0.0275	-2.44	0.00046	0.0173
SYT17	ENSG00000103528	protein_coding	Pseudo-bulk	NA	F	8	7	60345	39339	0.012	0.029	0.03	0.07	1.05	0.000723	0.0275	1.07	0.000438	0.0168
CYYR1-AS1	ENSG00000197934	lncRNA	Pseudo-bulk	NA	F	8	7	60345	39339	0.05	0.021	0.14	0.06	-1.83	0.000732	0.0276	-1.78	0.000593	0.0189
SLC25A45	ENSG00000162241	protein_coding	Pseudo-bulk	NA	F	8	7	60345	39339	0.01	0.025	0.02	0.05	1.08	0.000744	0.0279	1.05	0.000537	0.0184
TMEM53	ENSG00000126106	protein_coding	Pseudo-bulk	NA	F	8	7	60345	39339	0.024	0.017	0.04	0.03	-0.56	0.000745	0.0279	-0.57	0.000449	0.017
TAMM41	ENSG00000144559	protein_coding	Pseudo-bulk	NA	F	8	7	60345	39339	0.058	0.077	0.11	0.14	0.45	0.000746	0.0279	0.47	0.000261	0.0133
P2RY8	ENSG00000182162	protein_coding	Pseudo-bulk	NA	F	8	7	60345	39339	0.014	0.044	0.04	0.13	1.56	0.000752	0.028	1.5	0.000661	0.0197
AIF1L	ENSG00000126878	protein_coding	Pseudo-bulk	NA	F	8	7	60345	39339	0.021	0.01	0.06	0.03	-1.37	0.000753	0.028	-1.59	3.21e-05	0.00506
IQCA1	ENSG00000132321	protein_coding	Pseudo-bulk	NA	F	8	7	60345	39339	0.005	0.011	0.01	0.02	1.21	0.00076	0.0281	1.21	0.000424	0.0166
WDR41	ENSG00000164253	protein_coding	Pseudo-bulk	NA	F	8	7	60345	39339	0.064	0.083	0.12	0.15	0.39	0.000763	0.0282	0.46	7.52e-05	0.00796
PPP3CB-AS1	ENSG00000221817	lncRNA	Pseudo-bulk	NA	F	8	7	60345	39339	0.055	0.035	0.09	0.06	-1	0.00077	0.0283	-1.07	0.000752	0.0213
DIP2A	ENSG00000160305	protein_coding	Pseudo-bulk	NA	F	8	7	60345	39339	0.145	0.183	0.29	0.37	0.41	0.000774	0.0284	0.39	0.000595	0.0189
ASPA	ENSG00000108381	protein_coding	Pseudo-bulk	NA	F	8	7	60345	39339	0.004	0.015	0.01	0.03	1.71	0.000779	0.0284	1.73	0.000205	0.0118
APCDD1L-DT	ENSG00000231290	lncRNA	Pseudo-bulk	NA	F	8	7	60345	39339	0.006	0.015	0.01	0.03	1.12	0.000781	0.0284	1.15	0.000529	0.0184
MPDZ	ENSG00000107186	protein_coding	Pseudo-bulk	NA	F	8	7	60345	39339	0.212	0.253	0.43	0.52	0.44	0.000782	0.0284	0.55	0.00038	0.0157
S1PR3	ENSG00000213694	protein_coding	Pseudo-bulk	NA	F	8	7	60345	39339	0.026	0.013	0.05	0.03	-1.07	0.000783	0.0284	-1.11	0.000496	0.0179
IL17RA	ENSG00000177663	protein_coding	Pseudo-bulk	NA	F	8	7	60345	39339	0.051	0.041	0.12	0.09	-0.68	0.000784	0.0284	-0.85	9.86e-05	0.0089
C11orf80	ENSG00000173715	protein_coding	Pseudo-bulk	NA	F	8	7	60345	39339	0.029	0.07	0.07	0.17	1.11	0.000791	0.0285	1.29	4.64e-05	0.00602
GRXCR2	ENSG00000204928	protein_coding	Pseudo-bulk	NA	F	8	7	60345	39339	0.033	0.008	0.05	0.01	-2.01	0.000793	0.0285	-1.95	0.000746	0.0212
MRTFA-AS1	ENSG00000232564	lncRNA	Pseudo-bulk	NA	F	8	7	60345	39339	0.016	0.009	0.03	0.02	-1.12	0.000803	0.0288	-1.11	0.000676	0.02
AC005692.3	ENSG00000285841	lncRNA	Pseudo-bulk	NA	F	8	7	60345	39339	0.056	0.018	0.08	0.02	-2.37	0.000816	0.0291	-2.39	0.000712	0.0205
SWT1	ENSG00000116668	protein_coding	Pseudo-bulk	NA	F	8	7	60345	39339	0.054	0.076	0.1	0.13	0.48	0.000822	0.0291	0.61	3.93e-05	0.00556
COG7	ENSG00000168434	protein_coding	Pseudo-bulk	NA	F	8	7	60345	39339	0.067	0.088	0.12	0.16	0.44	0.000823	0.0291	0.42	0.000963	0.024
MAP6	ENSG00000171533	protein_coding	Pseudo-bulk	NA	F	8	7	60345	39339	0.009	0.017	0.01	0.03	0.9	0.000829	0.0292	0.96	0.000141	0.0103
SULF1	ENSG00000137573	protein_coding	Pseudo-bulk	NA	F	8	7	60345	39339	0.029	0.106	0.07	0.28	1.75	0.000829	0.0292	1.79	0.000354	0.0151
LINC01762	ENSG00000233154	lncRNA	Pseudo-bulk	NA	F	8	7	60345	39339	0.024	0.013	0.06	0.03	-1.2	0.000833	0.0292	-1.16	0.000549	0.0185
ASIP	ENSG00000101440	protein_coding	Pseudo-bulk	NA	F	8	7	60345	39339	0.016	0.01	0.02	0.01	-0.82	0.000836	0.0292	-0.87	4.25e-05	0.00581
CD81-AS1	ENSG00000238184	lncRNA	Pseudo-bulk	NA	F	8	7	60345	39339	0.012	0.021	0.02	0.04	0.78	0.000837	0.0292	0.71	0.00157	0.0302
TTF2	ENSG00000116830	protein_coding	Pseudo-bulk	NA	F	8	7	60345	39339	0.02	0.031	0.04	0.06	0.62	0.000842	0.0292	0.59	0.000769	0.0216
ELP1	ENSG00000070061	protein_coding	Pseudo-bulk	NA	F	8	7	60345	39339	0.053	0.071	0.1	0.13	0.49	0.000844	0.0292	0.49	0.000367	0.0154
GSR	ENSG00000104687	protein_coding	Pseudo-bulk	NA	F	8	7	60345	39339	0.056	0.038	0.11	0.06	-0.69	0.000848	0.0292	-0.63	0.00151	0.0298
APLF	ENSG00000169621	protein_coding	Pseudo-bulk	NA	F	8	7	60345	39339	0.048	0.077	0.1	0.14	0.61	0.000849	0.0292	0.68	0.000646	0.0195
SMIM4	ENSG00000168273	protein_coding	Pseudo-bulk	NA	F	8	7	60345	39339	0.096	0.072	0.17	0.12	-0.64	0.000865	0.0296	-0.64	0.00171	0.0316
OVCH1	ENSG00000187950	protein_coding	Pseudo-bulk	NA	F	8	7	60345	39339	0.019	0.009	0.05	0.02	-1.43	0.00087	0.0297	-1.51	0.000223	0.0123
TMCO3	ENSG00000150403	protein_coding	Pseudo-bulk	NA	F	8	7	60345	39339	0.086	0.105	0.16	0.18	0.45	0.000892	0.0302	0.51	0.00342	0.043
SLC25A18	ENSG00000182902	protein_coding	Pseudo-bulk	NA	F	8	7	60345	39339	0.032	0.013	0.05	0.02	-1.52	0.000895	0.0303	-1.59	0.000575	0.0187
COPG2	ENSG00000158623	protein_coding	Pseudo-bulk	NA	F	8	7	60345	39339	0.061	0.087	0.12	0.17	0.53	0.000898	0.0303	0.54	0.000764	0.0216
HLTF	ENSG00000071794	protein_coding	Pseudo-bulk	NA	F	8	7	60345	39339	0.044	0.066	0.08	0.12	0.64	0.0009	0.0303	0.69	0.000256	0.0133
AC243964.3	ENSG00000266903	lncRNA	Pseudo-bulk	NA	F	8	7	60345	39339	0.104	0.064	0.19	0.11	-0.87	0.000911	0.0306	-0.9	0.00151	0.0298
CSDC2	ENSG00000172346	protein_coding	Pseudo-bulk	NA	F	8	7	60345	39339	0.128	0.076	0.21	0.11	-0.66	0.000915	0.0306	-0.7	0.000327	0.015
LINC01748	ENSG00000226476	lncRNA	Pseudo-bulk	NA	F	8	7	60345	39339	0.003	0.016	0.01	0.04	2.19	0.000923	0.0308	2.15	0.000545	0.0184
DUXAP8	ENSG00000206195	lncRNA	Pseudo-bulk	NA	F	8	7	60345	39339	0.021	0.077	0.05	0.19	2.06	0.000925	0.0308	2.01	0.000941	0.0236
GRB14	ENSG00000115290	protein_coding	Pseudo-bulk	NA	F	8	7	60345	39339	0.055	0.024	0.09	0.03	-1.47	0.000928	0.0308	-1.31	0.00127	0.0277
SCN11A	ENSG00000168356	protein_coding	Pseudo-bulk	NA	F	8	7	60345	39339	0.004	0.012	0.01	0.02	1.2	0.000932	0.0309	1.2	0.00062	0.0191
DDAH1	ENSG00000153904	protein_coding	Pseudo-bulk	NA	F	8	7	60345	39339	0.049	0.108	0.11	0.23	1.41	0.000936	0.0309	1.57	0.00212	0.0347
SYTL2	ENSG00000137501	protein_coding	Pseudo-bulk	NA	F	8	7	60345	39339	0.02	0.055	0.06	0.14	1.4	0.000938	0.0309	1.43	0.000197	0.0116
SUCO	ENSG00000094975	protein_coding	Pseudo-bulk	NA	F	8	7	60345	39339	0.078	0.099	0.15	0.19	0.39	0.000945	0.0311	0.44	0.000544	0.0184
MTA3	ENSG00000057935	protein_coding	Pseudo-bulk	NA	F	8	7	60345	39339	0.104	0.133	0.21	0.26	0.35	0.000948	0.0311	0.39	0.000419	0.0166
HULC	ENSG00000285219	lncRNA	Pseudo-bulk	NA	F	8	7	60345	39339	0.06	0.093	0.11	0.16	0.61	0.000951	0.0311	0.64	0.00115	0.0267
AC016722.2	ENSG00000228925	lncRNA	Pseudo-bulk	NA	F	8	7	60345	39339	0.011	0.005	0.02	0.01	-1.44	0.000954	0.0311	-1.46	0.00111	0.0262
LINC00880	ENSG00000243629	lncRNA	Pseudo-bulk	NA	F	8	7	60345	39339	0.035	0.008	0.05	0.01	-2.52	0.000962	0.0312	-2.46	0.000876	0.0228
FLRT2	ENSG00000185070	protein_coding	Pseudo-bulk	NA	F	8	7	60345	39339	0.022	0.092	0.05	0.24	1.96	0.000963	0.0312	2.01	0.000349	0.0151
EDDM13	ENSG00000267710	protein_coding	Pseudo-bulk	NA	F	8	7	60345	39339	0.068	0.042	0.13	0.07	-1.01	0.000968	0.0312	-1.01	0.0016	0.0306
DTX4	ENSG00000110042	protein_coding	Pseudo-bulk	NA	F	8	7	60345	39339	0.004	0.012	0.01	0.03	1.53	0.000968	0.0312	1.32	0.00254	0.0377
LINC00513	ENSG00000233559	lncRNA	Pseudo-bulk	NA	F	8	7	60345	39339	0.27	0.171	0.61	0.36	-1.32	0.000972	0.0312	-1.34	0.00125	0.0276
KLF3-AS1	ENSG00000231160	lncRNA	Pseudo-bulk	NA	F	8	7	60345	39339	0.019	0.049	0.04	0.11	1.17	0.000973	0.0312	1.14	0.00116	0.0267
RGS11	ENSG00000076344	protein_coding	Pseudo-bulk	NA	F	8	7	60345	39339	0.011	0.023	0.02	0.04	1.08	0.000984	0.0314	1.09	0.000429	0.0167
DARS2	ENSG00000117593	protein_coding	Pseudo-bulk	NA	F	8	7	60345	39339	0.028	0.022	0.05	0.04	-0.52	0.000985	0.0314	-0.5	0.00153	0.03
DNAJC13	ENSG00000138246	protein_coding	Pseudo-bulk	NA	F	8	7	60345	39339	0.095	0.127	0.18	0.25	0.45	0.00099	0.0315	0.38	0.00166	0.0313
PTN	ENSG00000105894	protein_coding	Pseudo-bulk	NA	F	8	7	60345	39339	0.016	0.053	0.04	0.13	1.67	0.000994	0.0316	1.68	0.000415	0.0166
SCAI	ENSG00000173611	protein_coding	Pseudo-bulk	NA	F	8	7	60345	39339	0.068	0.095	0.13	0.18	0.43	0.001	0.0318	0.45	0.000658	0.0197
DIO2	ENSG00000211448	protein_coding	Pseudo-bulk	NA	F	8	7	60345	39339	0.009	0.034	0.02	0.08	1.71	0.00102	0.0321	1.66	0.000334	0.0151
ADAMTS14	ENSG00000138316	protein_coding	Pseudo-bulk	NA	F	8	7	60345	39339	0.003	0.012	0.01	0.02	1.93	0.00102	0.0322	1.82	0.00141	0.029
B3GNT5	ENSG00000176597	protein_coding	Pseudo-bulk	NA	F	8	7	60345	39339	0.009	0.02	0.02	0.05	1.1	0.00103	0.0322	1.01	0.0008	0.0218
CCDC191	ENSG00000163617	protein_coding	Pseudo-bulk	NA	F	8	7	60345	39339	0.02	0.036	0.04	0.08	0.75	0.00103	0.0322	0.77	0.000707	0.0205
AC010976.2	ENSG00000272789	lncRNA	Pseudo-bulk	NA	F	8	7	60345	39339	0.013	0.003	0.03	0.01	-2.25	0.00104	0.0325	-2.22	9.17e-05	0.00864
COL24A1	ENSG00000171502	protein_coding	Pseudo-bulk	NA	F	8	7	60345	39339	0.036	0.095	0.09	0.25	1.3	0.00105	0.0327	1.3	0.000234	0.0126
HEPH	ENSG00000089472	protein_coding	Pseudo-bulk	NA	F	8	7	60345	39339	0.021	0.038	0.04	0.07	1.06	0.00106	0.0328	1.1	0.000805	0.0218
C16orf74	ENSG00000154102	protein_coding	Pseudo-bulk	NA	F	8	7	60345	39339	0.005	0.011	0.01	0.02	1.36	0.00106	0.0328	1.14	0.00299	0.0405
TANC2	ENSG00000170921	protein_coding	Pseudo-bulk	NA	F	8	7	60345	39339	0.095	0.194	0.22	0.48	0.88	0.00106	0.0329	0.93	0.000219	0.0122
AC092338.3	ENSG00000286808	lncRNA	Pseudo-bulk	NA	F	8	7	60345	39339	0.044	0.032	0.08	0.06	-0.69	0.00107	0.0329	-0.69	0.00173	0.0318
LINC01482	ENSG00000267659	lncRNA	Pseudo-bulk	NA	F	8	7	60345	39339	0.02	0.057	0.04	0.13	1.17	0.00107	0.0329	1.19	0.000608	0.0191
DNAAF5	ENSG00000164818	protein_coding	Pseudo-bulk	NA	F	8	7	60345	39339	0.028	0.04	0.05	0.07	0.6	0.00107	0.033	0.56	0.00113	0.0264
HVCN1	ENSG00000122986	protein_coding	Pseudo-bulk	NA	F	8	7	60345	39339	0.044	0.031	0.08	0.06	-0.69	0.00108	0.033	-0.7	0.000929	0.0236
TBC1D9	ENSG00000109436	protein_coding	Pseudo-bulk	NA	F	8	7	60345	39339	0.081	0.127	0.17	0.27	0.74	0.00108	0.033	0.76	0.000424	0.0166
MOCS1	ENSG00000124615	protein_coding	Pseudo-bulk	NA	F	8	7	60345	39339	0.033	0.023	0.08	0.05	-0.73	0.00109	0.0331	-0.73	0.000851	0.0225
MARK3	ENSG00000075413	protein_coding	Pseudo-bulk	NA	F	8	7	60345	39339	0.333	0.3	0.72	0.64	-0.56	0.00109	0.0331	-0.61	0.000797	0.0218
CD163L1	ENSG00000177675	protein_coding	Pseudo-bulk	NA	F	8	7	60345	39339	0.02	0.071	0.05	0.22	1.93	0.00109	0.0331	1.51	0.0036	0.0442
CDH8	ENSG00000150394	protein_coding	Pseudo-bulk	NA	F	8	7	60345	39339	0.004	0.011	0.01	0.02	1.39	0.00109	0.0331	1.53	0.000261	0.0133
NTF3	ENSG00000185652	protein_coding	Pseudo-bulk	NA	F	8	7	60345	39339	0.005	0.012	0.01	0.03	1.09	0.0011	0.0333	1.1	0.000336	0.0151
AL133480.1	ENSG00000233367	lncRNA	Pseudo-bulk	NA	F	8	7	60345	39339	0.038	0.026	0.08	0.05	-0.85	0.00111	0.0333	-0.83	0.00159	0.0304
LIMS2	ENSG00000072163	protein_coding	Pseudo-bulk	NA	F	8	7	60345	39339	0.161	0.103	0.35	0.2	-0.94	0.00112	0.0335	-0.95	0.000939	0.0236
ATP9A	ENSG00000054793	protein_coding	Pseudo-bulk	NA	F	8	7	60345	39339	0.054	0.088	0.1	0.17	0.77	0.00112	0.0335	0.76	0.00141	0.029
DPYSL3	ENSG00000113657	protein_coding	Pseudo-bulk	NA	F	8	7	60345	39339	0.04	0.093	0.11	0.24	1.49	0.00112	0.0335	1.48	0.000683	0.02
RDX	ENSG00000137710	protein_coding	Pseudo-bulk	NA	F	8	7	60345	39339	0.212	0.172	0.45	0.34	-0.51	0.00113	0.0336	-0.45	0.00172	0.0318
ATP1A1-AS1	ENSG00000203865	lncRNA	Pseudo-bulk	NA	F	8	7	60345	39339	0.074	0.05	0.14	0.08	-0.79	0.00113	0.0336	-0.77	0.0021	0.0346
USP11	ENSG00000102226	protein_coding	Pseudo-bulk	NA	F	8	7	60345	39339	0.018	0.028	0.03	0.05	0.65	0.00114	0.0337	0.59	0.00106	0.0254
RAMP3	ENSG00000122679	protein_coding	Pseudo-bulk	NA	F	8	7	60345	39339	0.047	0.026	0.14	0.07	-1.31	0.00114	0.0338	-1.23	0.000875	0.0228
SLC16A12-AS1	ENSG00000234452	lncRNA	Pseudo-bulk	NA	F	8	7	60345	39339	0.018	0.009	0.05	0.02	-1.38	0.00116	0.0341	-1.41	0.000671	0.0199
DDHD1	ENSG00000100523	protein_coding	Pseudo-bulk	NA	F	8	7	60345	39339	0.079	0.107	0.17	0.22	0.4	0.00117	0.0343	0.49	0.000253	0.0133
SARM1	ENSG00000004139	protein_coding	Pseudo-bulk	NA	F	8	7	60345	39339	0.027	0.042	0.06	0.08	0.55	0.00117	0.0344	0.55	0.000376	0.0156
ABCA3	ENSG00000167972	protein_coding	Pseudo-bulk	NA	F	8	7	60345	39339	0.022	0.034	0.04	0.07	0.57	0.00118	0.0345	0.51	0.000819	0.022
F8	ENSG00000185010	protein_coding	Pseudo-bulk	NA	F	8	7	60345	39339	0.114	0.074	0.37	0.2	-1.55	0.00118	0.0346	-1.43	0.000438	0.0168
NREP-AS1	ENSG00000250095	lncRNA	Pseudo-bulk	NA	F	8	7	60345	39339	0.013	0.005	0.02	0.01	-1.6	0.00119	0.0347	-1.63	0.00134	0.0285
CSF1	ENSG00000184371	protein_coding	Pseudo-bulk	NA	F	8	7	60345	39339	0.02	0.012	0.05	0.03	-1.32	0.0012	0.0347	-1.37	0.000185	0.0113
AC003991.1	ENSG00000228113	lncRNA	Pseudo-bulk	NA	F	8	7	60345	39339	0.047	0.019	0.13	0.05	-2.04	0.0012	0.0347	-1.97	0.00118	0.0269
LINC01182	ENSG00000250634	lncRNA	Pseudo-bulk	NA	F	8	7	60345	39339	0.08	0.032	0.13	0.04	-1.89	0.00121	0.0349	-1.84	0.00108	0.0257
TEX10	ENSG00000136891	protein_coding	Pseudo-bulk	NA	F	8	7	60345	39339	0.059	0.05	0.12	0.09	-0.48	0.00121	0.035	-0.39	0.00286	0.0398
AC018742.1	ENSG00000233005	lncRNA	Pseudo-bulk	NA	F	8	7	60345	39339	0.005	0.026	0.01	0.06	2.25	0.00123	0.0353	2.37	0.00054	0.0184
CYP1B1-AS1	ENSG00000232973	lncRNA	Pseudo-bulk	NA	F	8	7	60345	39339	0.035	0.096	0.09	0.25	1.23	0.00123	0.0353	1.26	0.000311	0.0146
CHCHD6	ENSG00000159685	protein_coding	Pseudo-bulk	NA	F	8	7	60345	39339	0.049	0.074	0.08	0.12	0.69	0.00123	0.0353	0.68	0.00224	0.0356
IFT43	ENSG00000119650	protein_coding	Pseudo-bulk	NA	F	8	7	60345	39339	0.099	0.143	0.2	0.27	0.59	0.00123	0.0353	0.63	0.00049	0.0179
AP001599.1	ENSG00000223563	lncRNA	Pseudo-bulk	NA	F	8	7	60345	39339	0.012	0.005	0.03	0.01	-1.81	0.00124	0.0353	-1.94	0.000652	0.0196
GPR1	ENSG00000183671	protein_coding	Pseudo-bulk	NA	F	8	7	60345	39339	0.004	0.012	0.01	0.02	1.5	0.00124	0.0353	1.23	0.00272	0.0389
PKD2	ENSG00000118762	protein_coding	Pseudo-bulk	NA	F	8	7	60345	39339	0.148	0.209	0.32	0.45	0.52	0.00125	0.0355	0.59	0.000772	0.0216
PRDM5	ENSG00000138738	protein_coding	Pseudo-bulk	NA	F	8	7	60345	39339	0.105	0.133	0.19	0.23	0.56	0.00125	0.0355	0.68	0.000173	0.011
AC104066.4	ENSG00000286161	lncRNA	Pseudo-bulk	NA	F	8	7	60345	39339	0.013	0.007	0.02	0.01	-0.88	0.00126	0.0355	-0.85	0.00106	0.0254
NNMT	ENSG00000166741	protein_coding	Pseudo-bulk	NA	F	8	7	60345	39339	0.091	0.051	0.24	0.12	-1.74	0.00126	0.0355	-1.75	0.000465	0.0174
BCKDHB	ENSG00000083123	protein_coding	Pseudo-bulk	NA	F	8	7	60345	39339	0.202	0.139	0.38	0.24	-0.79	0.0013	0.0363	-0.68	0.00361	0.0443
GNPDA1	ENSG00000113552	protein_coding	Pseudo-bulk	NA	F	8	7	60345	39339	0.035	0.025	0.06	0.04	-0.67	0.0013	0.0363	-0.61	0.00249	0.0375
MIR100HG	ENSG00000255248	lncRNA	Pseudo-bulk	NA	F	8	7	60345	39339	0.149	0.244	0.29	0.54	0.82	0.00131	0.0365	0.96	0.000441	0.0168
CPB2-AS1	ENSG00000235903	lncRNA	Pseudo-bulk	NA	F	8	7	60345	39339	0.026	0.015	0.05	0.03	-1.04	0.00131	0.0365	-1.07	0.000769	0.0216
KLHL13	ENSG00000003096	protein_coding	Pseudo-bulk	NA	F	8	7	60345	39339	0.085	0.125	0.16	0.25	0.72	0.00133	0.0367	0.81	0.000528	0.0184
AC007666.2	ENSG00000286195	lncRNA	Pseudo-bulk	NA	F	8	7	60345	39339	0.039	0.026	0.07	0.04	-0.77	0.00133	0.0367	-0.81	0.00118	0.0269
KIAA1755	ENSG00000149633	protein_coding	Pseudo-bulk	NA	F	8	7	60345	39339	0.02	0.068	0.05	0.17	1.68	0.00134	0.0367	1.74	0.00052	0.0184
PTRH2	ENSG00000141378	protein_coding	Pseudo-bulk	NA	F	8	7	60345	39339	0.084	0.059	0.17	0.11	-0.79	0.00134	0.0367	-0.79	0.002	0.034
TK2	ENSG00000166548	protein_coding	Pseudo-bulk	NA	F	8	7	60345	39339	0.038	0.055	0.07	0.11	0.52	0.00135	0.0368	0.42	0.00399	0.0466
INPP4B	ENSG00000109452	protein_coding	Pseudo-bulk	NA	F	8	7	60345	39339	0.323	0.304	0.78	0.87	0.97	0.00135	0.0368	1.35	0.000115	0.00931
PRICKLE1	ENSG00000139174	protein_coding	Pseudo-bulk	NA	F	8	7	60345	39339	0.158	0.227	0.32	0.48	0.73	0.00136	0.0368	0.84	0.000494	0.0179
AC079298.3	ENSG00000280241	lncRNA	Pseudo-bulk	NA	F	8	7	60345	39339	0.011	0.006	0.03	0.01	-1.59	0.00136	0.0368	-1.48	0.00139	0.0287
BACH2	ENSG00000112182	protein_coding	Pseudo-bulk	NA	F	8	7	60345	39339	0.107	0.213	0.23	0.45	1.05	0.00136	0.0368	1.1	0.00142	0.029
CELF2-AS2	ENSG00000237986	lncRNA	Pseudo-bulk	NA	F	8	7	60345	39339	0.092	0.046	0.17	0.07	-1.54	0.00136	0.0368	-1.58	0.00174	0.0318
GLIS1	ENSG00000174332	protein_coding	Pseudo-bulk	NA	F	8	7	60345	39339	0.004	0.036	0.01	0.08	2.94	0.00136	0.0368	2.82	0.000572	0.0187
LNX1-AS1	ENSG00000250930	lncRNA	Pseudo-bulk	NA	F	8	7	60345	39339	0.022	0.006	0.06	0.02	-2.27	0.00137	0.0368	-2.31	0.000557	0.0185
TLR2	ENSG00000137462	protein_coding	Pseudo-bulk	NA	F	8	7	60345	39339	0.034	0.022	0.09	0.06	-1.43	0.00137	0.0368	-1.5	0.00063	0.0192
LINC00881	ENSG00000241135	lncRNA	Pseudo-bulk	NA	F	8	7	60345	39339	0.11	0.031	0.18	0.04	-2.23	0.00137	0.0368	-2.08	0.00279	0.0394
GRIK1	ENSG00000171189	protein_coding	Pseudo-bulk	NA	F	8	7	60345	39339	0.052	0.03	0.1	0.05	-1.13	0.00139	0.0373	-1.09	0.00209	0.0346
AC018682.1	ENSG00000250116	lncRNA	Pseudo-bulk	NA	F	8	7	60345	39339	0.093	0.052	0.17	0.08	-1.25	0.0014	0.0373	-1.27	0.00138	0.0287
ALPL	ENSG00000162551	protein_coding	Pseudo-bulk	NA	F	8	7	60345	39339	0.021	0.009	0.05	0.02	-1.63	0.0014	0.0373	-1.56	0.00157	0.0302
RASA2	ENSG00000155903	protein_coding	Pseudo-bulk	NA	F	8	7	60345	39339	0.156	0.208	0.33	0.45	0.36	0.0014	0.0373	0.34	0.00303	0.0406
AC026341.1	ENSG00000242880	lncRNA	Pseudo-bulk	NA	F	8	7	60345	39339	0.012	0.023	0.02	0.05	0.66	0.00141	0.0374	0.73	0.000195	0.0116
ZNF565	ENSG00000196357	protein_coding	Pseudo-bulk	NA	F	8	7	60345	39339	0.154	0.114	0.3	0.21	-0.66	0.00141	0.0374	-0.66	0.0029	0.0399
CIRBP	ENSG00000099622	protein_coding	Pseudo-bulk	NA	F	8	7	60345	39339	0.083	0.12	0.15	0.23	0.56	0.00142	0.0376	0.5	0.000986	0.0244
GOLIM4	ENSG00000173905	protein_coding	Pseudo-bulk	NA	F	8	7	60345	39339	0.125	0.162	0.23	0.31	0.45	0.00144	0.0379	0.41	0.00201	0.034
RTTN	ENSG00000176225	protein_coding	Pseudo-bulk	NA	F	8	7	60345	39339	0.09	0.111	0.16	0.19	0.42	0.00145	0.0379	0.53	0.00053	0.0184
COL1A1	ENSG00000108821	protein_coding	Pseudo-bulk	NA	F	8	7	60345	39339	0.032	0.071	0.08	0.18	1.42	0.00145	0.0379	1.4	0.000866	0.0227
SH3D21	ENSG00000214193	protein_coding	Pseudo-bulk	NA	F	8	7	60345	39339	0.007	0.013	0.01	0.03	0.81	0.00145	0.0379	0.82	0.000549	0.0185
AC002070.1	ENSG00000248636	lncRNA	Pseudo-bulk	NA	F	8	7	60345	39339	0.023	0.057	0.07	0.15	1.03	0.00147	0.0384	1.01	0.00137	0.0287
ZNF365	ENSG00000138311	protein_coding	Pseudo-bulk	NA	F	8	7	60345	39339	0.003	0.011	0.01	0.03	2.3	0.00147	0.0384	2.46	0.000416	0.0166
DIPK2A	ENSG00000181744	protein_coding	Pseudo-bulk	NA	F	8	7	60345	39339	0.023	0.041	0.05	0.08	0.69	0.00149	0.0388	0.65	0.00184	0.0328
AL139021.1	ENSG00000258378	lncRNA	Pseudo-bulk	NA	F	8	7	60345	39339	0.032	0.021	0.06	0.04	-0.81	0.0015	0.0389	-0.81	0.00234	0.0363
HIVEP3	ENSG00000127124	protein_coding	Pseudo-bulk	NA	F	8	7	60345	39339	0.254	0.216	0.52	0.44	-0.46	0.00151	0.039	-0.45	0.0026	0.038
ENG	ENSG00000106991	protein_coding	Pseudo-bulk	NA	F	8	7	60345	39339	0.173	0.132	0.52	0.35	-0.98	0.00151	0.039	-1.03	0.000777	0.0216
AL136441.1	ENSG00000285572	lncRNA	Pseudo-bulk	NA	F	8	7	60345	39339	0.012	0.027	0.03	0.07	1.05	0.00152	0.039	1.05	0.000342	0.0151
SMARCA5	ENSG00000153147	protein_coding	Pseudo-bulk	NA	F	8	7	60345	39339	0.072	0.1	0.14	0.19	0.48	0.00152	0.039	0.38	0.00154	0.03
P3H3	ENSG00000110811	protein_coding	Pseudo-bulk	NA	F	8	7	60345	39339	0.018	0.028	0.03	0.04	0.67	0.00153	0.039	0.67	0.00156	0.0302
CASD1	ENSG00000127995	protein_coding	Pseudo-bulk	NA	F	8	7	60345	39339	0.083	0.114	0.17	0.23	0.43	0.00153	0.039	0.5	0.000202	0.0118
PPP1R11	ENSG00000204619	protein_coding	Pseudo-bulk	NA	F	8	7	60345	39339	0.016	0.012	0.03	0.02	-0.81	0.00153	0.039	-0.79	0.000866	0.0227
FAM66C	ENSG00000226711	lncRNA	Pseudo-bulk	NA	F	8	7	60345	39339	0.009	0.02	0.02	0.04	1.03	0.00153	0.039	1.07	0.000942	0.0236
SPOCK1	ENSG00000152377	protein_coding	Pseudo-bulk	NA	F	8	7	60345	39339	0.141	0.06	0.36	0.13	-1.67	0.00154	0.039	-1.59	0.00357	0.044
ENC1	ENSG00000171617	protein_coding	Pseudo-bulk	NA	F	8	7	60345	39339	0.009	0.024	0.02	0.06	1.62	0.00154	0.039	1.51	0.000598	0.0189
AC005165.1	ENSG00000223561	lncRNA	Pseudo-bulk	NA	F	8	7	60345	39339	0.012	0.044	0.03	0.11	1.83	0.00154	0.039	1.86	0.000924	0.0235
TESC	ENSG00000088992	protein_coding	Pseudo-bulk	NA	F	8	7	60345	39339	0.051	0.032	0.09	0.06	-0.84	0.00154	0.039	-0.87	0.00133	0.0284
CRLF1	ENSG00000006016	protein_coding	Pseudo-bulk	NA	F	8	7	60345	39339	0.039	0.021	0.09	0.04	-1.31	0.00154	0.039	-1.32	0.00119	0.0269
ACSM3	ENSG00000005187	protein_coding	Pseudo-bulk	NA	F	8	7	60345	39339	0.157	0.134	0.54	0.4	-1.18	0.00154	0.039	-1.15	0.00117	0.0267
AL035658.1	ENSG00000232754	lncRNA	Pseudo-bulk	NA	F	8	7	60345	39339	0.012	0.007	0.02	0.01	-0.91	0.00155	0.0391	-0.93	0.0012	0.0269
COQ10A	ENSG00000135469	protein_coding	Pseudo-bulk	NA	F	8	7	60345	39339	0.053	0.023	0.08	0.03	-1.27	0.00156	0.0392	-1.19	0.00112	0.0262
C1QB	ENSG00000173369	protein_coding	Pseudo-bulk	NA	F	8	7	60345	39339	0.016	0.009	0.04	0.02	-1.64	0.00157	0.0394	-2.09	0.000683	0.02
LINC01285	ENSG00000203650	lncRNA	Pseudo-bulk	NA	F	8	7	60345	39339	0.007	0.014	0.01	0.02	0.94	0.00157	0.0394	0.88	0.00245	0.037
TACC3	ENSG00000013810	protein_coding	Pseudo-bulk	NA	F	8	7	60345	39339	0.026	0.019	0.05	0.04	-0.69	0.00158	0.0395	-0.75	0.000684	0.02
RANBP17	ENSG00000204764	protein_coding	Pseudo-bulk	NA	F	8	7	60345	39339	0.089	0.144	0.18	0.29	0.77	0.00159	0.0396	0.82	0.000844	0.0225
KCNJ8	ENSG00000121361	protein_coding	Pseudo-bulk	NA	F	8	7	60345	39339	0.023	0.016	0.05	0.03	-0.78	0.0016	0.0396	-0.71	0.000119	0.00931
AL713852.1	ENSG00000285847	lncRNA	Pseudo-bulk	NA	F	8	7	60345	39339	0.034	0.02	0.07	0.04	-1.17	0.0016	0.0397	-1.16	0.002	0.034
ITGAL	ENSG00000005844	protein_coding	Pseudo-bulk	NA	F	8	7	60345	39339	0.007	0.015	0.02	0.04	1.04	0.00161	0.0398	1.05	0.0029	0.0399
VGLL4	ENSG00000144560	protein_coding	Pseudo-bulk	NA	F	8	7	60345	39339	0.199	0.248	0.41	0.53	0.39	0.00162	0.0399	0.42	0.000829	0.0222
AC034102.6	ENSG00000258317	lncRNA	Pseudo-bulk	NA	F	8	7	60345	39339	0.011	0.008	0.02	0.01	-0.64	0.00162	0.0399	-0.62	0.00192	0.0333
AC055854.1	ENSG00000253125	lncRNA	Pseudo-bulk	NA	F	8	7	60345	39339	0.078	0.03	0.12	0.04	-1.88	0.00163	0.0399	-1.91	0.00192	0.0333
AC068888.1	ENSG00000257337	lncRNA	Pseudo-bulk	NA	F	8	7	60345	39339	0.089	0.07	0.18	0.13	-0.61	0.00163	0.0399	-0.61	0.0027	0.0387
SMIM3	ENSG00000256235	protein_coding	Pseudo-bulk	NA	F	8	7	60345	39339	0.031	0.021	0.08	0.05	-0.99	0.00164	0.0399	-1.06	0.00042	0.0166
LNX1	ENSG00000072201	protein_coding	Pseudo-bulk	NA	F	8	7	60345	39339	0.058	0.035	0.18	0.09	-1.29	0.00165	0.0399	-1.33	0.000829	0.0222
KCNN3	ENSG00000143603	protein_coding	Pseudo-bulk	NA	F	8	7	60345	39339	0.02	0.06	0.05	0.15	1.62	0.00165	0.0399	1.61	0.0006	0.0189
AL021707.1	ENSG00000225450	lncRNA	Pseudo-bulk	NA	F	8	7	60345	39339	0.037	0.03	0.07	0.06	-0.65	0.00166	0.0399	-0.66	0.000565	0.0186
SENP7	ENSG00000138468	protein_coding	Pseudo-bulk	NA	F	8	7	60345	39339	0.158	0.197	0.33	0.41	0.36	0.00166	0.0399	0.42	0.000294	0.0141
CACNA2D3	ENSG00000157445	protein_coding	Pseudo-bulk	NA	F	8	7	60345	39339	0.204	0.143	0.41	0.28	-0.9	0.00166	0.0399	-0.88	0.00301	0.0406
LRRCC1	ENSG00000133739	protein_coding	Pseudo-bulk	NA	F	8	7	60345	39339	0.008	0.015	0.02	0.03	0.81	0.00166	0.0399	0.8	0.000158	0.0107
RERGL	ENSG00000111404	protein_coding	Pseudo-bulk	NA	F	8	7	60345	39339	0.007	0.02	0.01	0.03	1.54	0.00166	0.0399	1.55	0.00121	0.0271
EPOR	ENSG00000187266	protein_coding	Pseudo-bulk	NA	F	8	7	60345	39339	0.013	0.009	0.03	0.02	-0.77	0.00167	0.04	-0.75	0.00179	0.0322
GDPD5	ENSG00000158555	protein_coding	Pseudo-bulk	NA	F	8	7	60345	39339	0.006	0.017	0.01	0.04	1.02	0.00167	0.04	1.03	0.00291	0.0399
NPNT	ENSG00000168743	protein_coding	Pseudo-bulk	NA	F	8	7	60345	39339	0.006	0.018	0.01	0.04	1.57	0.00167	0.04	1.53	0.000501	0.0179
EML1	ENSG00000066629	protein_coding	Pseudo-bulk	NA	F	8	7	60345	39339	0.11	0.083	0.24	0.17	-0.57	0.00169	0.0404	-0.6	0.00171	0.0316
BOC	ENSG00000144857	protein_coding	Pseudo-bulk	NA	F	8	7	60345	39339	0.017	0.057	0.04	0.14	1.47	0.00171	0.0405	1.54	0.000534	0.0184
SYN3	ENSG00000185666	protein_coding	Pseudo-bulk	NA	F	8	7	60345	39339	0.191	0.102	0.48	0.23	-1.66	0.00171	0.0405	-1.69	0.00222	0.0356
GLIDR	ENSG00000278175	lncRNA	Pseudo-bulk	NA	F	8	7	60345	39339	0.026	0.054	0.05	0.09	1.09	0.00171	0.0405	1.19	0.000552	0.0185
AC114316.1	ENSG00000250049	lncRNA	Pseudo-bulk	NA	F	8	7	60345	39339	0.023	0.011	0.03	0.01	-1.38	0.00172	0.0405	-1.28	0.00264	0.0382
NAA11	ENSG00000156269	protein_coding	Pseudo-bulk	NA	F	8	7	60345	39339	0.025	0.009	0.06	0.02	-2.27	0.00173	0.0407	-2.34	0.00149	0.0297
PLEKHA6	ENSG00000143850	protein_coding	Pseudo-bulk	NA	F	8	7	60345	39339	0.073	0.095	0.13	0.18	0.5	0.00174	0.0408	0.49	0.00273	0.039
FAM242F	ENSG00000275239	lncRNA	Pseudo-bulk	NA	F	8	7	60345	39339	0.014	0.007	0.03	0.01	-1.04	0.00174	0.0408	-1.08	0.000989	0.0244
CDRT4	ENSG00000239704	protein_coding	Pseudo-bulk	NA	F	8	7	60345	39339	0.055	0.087	0.11	0.18	0.56	0.00175	0.0408	0.57	0.000783	0.0217
CMTM8	ENSG00000170293	protein_coding	Pseudo-bulk	NA	F	8	7	60345	39339	0.088	0.061	0.26	0.16	-1.06	0.00175	0.0408	-1.02	0.000614	0.0191
SPATC1	ENSG00000186583	protein_coding	Pseudo-bulk	NA	F	8	7	60345	39339	0.046	0.021	0.07	0.03	-1.42	0.00176	0.041	-1.45	0.00142	0.029
PLCB4	ENSG00000101333	protein_coding	Pseudo-bulk	NA	F	8	7	60345	39339	0.316	0.41	0.72	1.01	0.49	0.00177	0.0412	0.55	0.000266	0.0133
NMRK2	ENSG00000077009	protein_coding	Pseudo-bulk	NA	F	8	7	60345	39339	0.073	0.043	0.11	0.06	-0.93	0.00178	0.0412	-0.93	0.000847	0.0225
CERCAM	ENSG00000167123	protein_coding	Pseudo-bulk	NA	F	8	7	60345	39339	0.006	0.012	0.01	0.03	1.1	0.00178	0.0412	0.96	0.00242	0.037
BCL6	ENSG00000113916	protein_coding	Pseudo-bulk	NA	F	8	7	60345	39339	0.114	0.072	0.23	0.15	-1.11	0.00179	0.0412	-1.17	0.00104	0.0252
SLC36A4	ENSG00000180773	protein_coding	Pseudo-bulk	NA	F	8	7	60345	39339	0.079	0.062	0.15	0.11	-0.5	0.00179	0.0412	-0.48	0.0029	0.0399
TNFRSF25	ENSG00000215788	protein_coding	Pseudo-bulk	NA	F	8	7	60345	39339	0.011	0.026	0.02	0.06	1.16	0.0018	0.0414	1.23	0.000545	0.0184
TXNDC9	ENSG00000115514	protein_coding	Pseudo-bulk	NA	F	8	7	60345	39339	0.032	0.024	0.06	0.04	-0.58	0.00181	0.0414	-0.48	0.00118	0.0269
MEIS1-AS2	ENSG00000230749	lncRNA	Pseudo-bulk	NA	F	8	7	60345	39339	0.016	0.009	0.02	0.01	-0.99	0.00181	0.0414	-1	0.00174	0.0319
RAB40B	ENSG00000141542	protein_coding	Pseudo-bulk	NA	F	8	7	60345	39339	0.022	0.037	0.04	0.06	0.68	0.00182	0.0415	0.61	0.00211	0.0347
AC018797.3	ENSG00000286242	lncRNA	Pseudo-bulk	NA	F	8	7	60345	39339	0.031	0.02	0.06	0.03	-0.87	0.00182	0.0416	-0.81	0.00357	0.0441
ANKRD36C	ENSG00000174501	protein_coding	Pseudo-bulk	NA	F	8	7	60345	39339	0.082	0.137	0.17	0.29	0.8	0.00183	0.0416	0.77	0.00144	0.0292
WNK3	ENSG00000196632	protein_coding	Pseudo-bulk	NA	F	8	7	60345	39339	0.03	0.009	0.06	0.02	-2	0.00183	0.0417	-1.94	0.00102	0.025
DOP1A	ENSG00000083097	protein_coding	Pseudo-bulk	NA	F	8	7	60345	39339	0.151	0.181	0.29	0.34	0.39	0.00184	0.0417	0.52	0.000441	0.0168
LINC00377	ENSG00000229246	lncRNA	Pseudo-bulk	NA	F	8	7	60345	39339	0.007	0.039	0.02	0.1	2.13	0.00184	0.0418	2.1	0.00158	0.0303
DNAH11	ENSG00000105877	protein_coding	Pseudo-bulk	NA	F	8	7	60345	39339	0.082	0.039	0.14	0.06	-1.75	0.00185	0.0418	-1.68	0.0019	0.0333
COL12A1	ENSG00000111799	protein_coding	Pseudo-bulk	NA	F	8	7	60345	39339	0.035	0.103	0.09	0.27	1.56	0.00185	0.0419	1.55	0.00116	0.0267
HDAC2-AS2	ENSG00000228624	lncRNA	Pseudo-bulk	NA	F	8	7	60345	39339	0.016	0.041	0.03	0.07	1.54	0.00187	0.0421	1.58	0.00243	0.037
LRRC27	ENSG00000148814	protein_coding	Pseudo-bulk	NA	F	8	7	60345	39339	0.013	0.018	0.02	0.03	0.55	0.00187	0.0421	0.5	0.00166	0.0313
CD3EAP	ENSG00000117877	protein_coding	Pseudo-bulk	NA	F	8	7	60345	39339	0.016	0.01	0.03	0.02	-0.87	0.00187	0.0421	-0.9	0.00249	0.0374
EXT1	ENSG00000182197	protein_coding	Pseudo-bulk	NA	F	8	7	60345	39339	0.396	0.504	1.01	1.36	0.65	0.00188	0.0421	0.89	0.000215	0.012
SLC66A1L	ENSG00000174899	protein_coding	Pseudo-bulk	NA	F	8	7	60345	39339	0.025	0.012	0.06	0.03	-1.8	0.00188	0.0421	-1.77	0.00103	0.0251
PHLPP2	ENSG00000040199	protein_coding	Pseudo-bulk	NA	F	8	7	60345	39339	0.04	0.061	0.08	0.11	0.5	0.00189	0.0421	0.57	0.000532	0.0184
TTPAL	ENSG00000124120	protein_coding	Pseudo-bulk	NA	F	8	7	60345	39339	0.03	0.023	0.06	0.04	-0.7	0.00189	0.0421	-0.7	0.00121	0.0271
ADAMTS9-AS1	ENSG00000241158	lncRNA	Pseudo-bulk	NA	F	8	7	60345	39339	0.05	0.025	0.13	0.05	-1.49	0.00189	0.0421	-1.47	0.00142	0.029
NHLRC3	ENSG00000188811	protein_coding	Pseudo-bulk	NA	F	8	7	60345	39339	0.038	0.056	0.07	0.1	0.5	0.00189	0.0421	0.42	0.00427	0.0483
NID1	ENSG00000116962	protein_coding	Pseudo-bulk	NA	F	8	7	60345	39339	0.217	0.165	0.54	0.37	-1.05	0.00191	0.0422	-1.16	0.000351	0.0151
NME9	ENSG00000181322	protein_coding	Pseudo-bulk	NA	F	8	7	60345	39339	0.07	0.04	0.13	0.07	-1.13	0.00191	0.0422	-1.14	0.00238	0.0367
FAM107A	ENSG00000168309	protein_coding	Pseudo-bulk	NA	F	8	7	60345	39339	0.126	0.06	0.22	0.09	-1.4	0.00193	0.0424	-1.37	0.00194	0.0335
CPEB2-DT	ENSG00000247624	lncRNA	Pseudo-bulk	NA	F	8	7	60345	39339	0.008	0.014	0.01	0.03	0.82	0.00196	0.0431	0.88	0.00081	0.0218
NOTCH2	ENSG00000134250	protein_coding	Pseudo-bulk	NA	F	8	7	60345	39339	0.068	0.115	0.14	0.25	0.7	0.00197	0.0431	0.59	0.00444	0.0496
POGK	ENSG00000143157	protein_coding	Pseudo-bulk	NA	F	8	7	60345	39339	0.045	0.038	0.08	0.07	-0.39	0.00198	0.0434	-0.35	0.00134	0.0285
SPDYE5	ENSG00000170092	protein_coding	Pseudo-bulk	NA	F	8	7	60345	39339	0.053	0.034	0.1	0.06	-0.83	0.00199	0.0434	-0.83	0.00402	0.0466
LYRM9	ENSG00000232859	protein_coding	Pseudo-bulk	NA	F	8	7	60345	39339	0.009	0.015	0.02	0.03	0.66	0.002	0.0434	0.62	0.000557	0.0185
GLYATL2	ENSG00000156689	protein_coding	Pseudo-bulk	NA	F	8	7	60345	39339	0.004	0.011	0.01	0.03	1.45	0.002	0.0434	1.51	0.000332	0.015
AL049840.3	ENSG00000269910	lncRNA	Pseudo-bulk	NA	F	8	7	60345	39339	0.01	0.006	0.02	0.01	-1.03	0.002	0.0434	-1.01	0.00178	0.0321
NPEPL1	ENSG00000215440	protein_coding	Pseudo-bulk	NA	F	8	7	60345	39339	0.02	0.031	0.04	0.06	0.57	0.00201	0.0435	0.48	0.00207	0.0346
PDE7A	ENSG00000205268	protein_coding	Pseudo-bulk	NA	F	8	7	60345	39339	0.324	0.221	0.82	0.49	-0.89	0.00202	0.0436	-0.69	0.00123	0.0274
PAPSS1	ENSG00000138801	protein_coding	Pseudo-bulk	NA	F	8	7	60345	39339	0.036	0.054	0.07	0.11	0.54	0.00202	0.0436	0.49	0.00315	0.0411
AC092120.3	ENSG00000287351	lncRNA	Pseudo-bulk	NA	F	8	7	60345	39339	0.052	0.037	0.1	0.07	-0.66	0.00202	0.0436	-0.69	0.00376	0.0451
WSB1	ENSG00000109046	protein_coding	Pseudo-bulk	NA	F	8	7	60345	39339	0.278	0.39	0.63	0.91	0.79	0.00203	0.0436	0.78	0.00136	0.0287
NUDT13	ENSG00000166321	protein_coding	Pseudo-bulk	NA	F	8	7	60345	39339	0.038	0.028	0.07	0.04	-0.68	0.00204	0.0436	-0.6	0.00381	0.0453
PRRX1	ENSG00000116132	protein_coding	Pseudo-bulk	NA	F	8	7	60345	39339	0.119	0.191	0.25	0.4	0.83	0.00204	0.0436	0.95	0.000939	0.0236
NDUFA6	ENSG00000184983	protein_coding	Pseudo-bulk	NA	F	8	7	60345	39339	0.02	0.01	0.03	0.01	-1.03	0.00205	0.0437	-1.07	0.00206	0.0345
LYSMD3	ENSG00000176018	protein_coding	Pseudo-bulk	NA	F	8	7	60345	39339	0.033	0.022	0.05	0.04	-0.6	0.00205	0.0437	-0.55	0.000479	0.0177
GM2A	ENSG00000196743	protein_coding	Pseudo-bulk	NA	F	8	7	60345	39339	0.02	0.013	0.03	0.02	-0.73	0.00206	0.0437	-0.72	0.0015	0.0297
LINC01128	ENSG00000228794	lncRNA	Pseudo-bulk	NA	F	8	7	60345	39339	0.089	0.057	0.13	0.08	-0.81	0.00206	0.0437	-0.78	0.00069	0.0201
AL138828.1	ENSG00000237596	lncRNA	Pseudo-bulk	NA	F	8	7	60345	39339	0.209	0.144	0.49	0.33	-1.32	0.00207	0.0437	-1.34	0.00297	0.0404
DIAPH2-AS1	ENSG00000236256	lncRNA	Pseudo-bulk	NA	F	8	7	60345	39339	0.114	0.078	0.26	0.16	-1.14	0.00207	0.0438	-1.16	0.00278	0.0393
NRP2	ENSG00000118257	protein_coding	Pseudo-bulk	NA	F	8	7	60345	39339	0.023	0.062	0.06	0.17	1.17	0.0021	0.0442	1.03	0.00336	0.0426
FANCL	ENSG00000115392	protein_coding	Pseudo-bulk	NA	F	8	7	60345	39339	0.042	0.063	0.09	0.12	0.51	0.0021	0.0442	0.67	0.000149	0.0104
INKA2	ENSG00000197852	protein_coding	Pseudo-bulk	NA	F	8	7	60345	39339	0.113	0.078	0.23	0.15	-0.86	0.00212	0.0444	-0.85	0.00335	0.0426
NFIA-AS2	ENSG00000237928	lncRNA	Pseudo-bulk	NA	F	8	7	60345	39339	0.007	0.02	0.02	0.05	1.66	0.00213	0.0445	1.73	0.000615	0.0191
EPN2-AS1	ENSG00000235397	lncRNA	Pseudo-bulk	NA	F	8	7	60345	39339	0.034	0.023	0.06	0.04	-0.82	0.00214	0.0446	-0.9	0.00216	0.0349
RHOBTB1	ENSG00000072422	protein_coding	Pseudo-bulk	NA	F	8	7	60345	39339	0.083	0.109	0.14	0.19	0.56	0.00217	0.0452	0.53	0.00253	0.0376
SPNS2	ENSG00000183018	protein_coding	Pseudo-bulk	NA	F	8	7	60345	39339	0.025	0.017	0.07	0.04	-1.08	0.00219	0.0454	-1.13	0.000423	0.0166
STX16	ENSG00000124222	protein_coding	Pseudo-bulk	NA	F	8	7	60345	39339	0.119	0.149	0.23	0.29	0.37	0.00219	0.0454	0.38	0.000805	0.0218
SDHD	ENSG00000204370	protein_coding	Pseudo-bulk	NA	F	8	7	60345	39339	0.064	0.053	0.12	0.09	-0.43	0.00219	0.0454	-0.37	0.00311	0.0409
AC093535.1	ENSG00000250602	lncRNA	Pseudo-bulk	NA	F	8	7	60345	39339	0.087	0.054	0.18	0.1	-1.07	0.0022	0.0454	-1.11	0.00271	0.0389
AC015795.1	ENSG00000250751	lncRNA	Pseudo-bulk	NA	F	8	7	60345	39339	0.011	0.007	0.02	0.01	-0.84	0.0022	0.0454	-0.9	0.00155	0.0302
AC040173.1	ENSG00000263257	lncRNA	Pseudo-bulk	NA	F	8	7	60345	39339	0.011	0.005	0.02	0.01	-1.62	0.0022	0.0454	-1.48	0.00276	0.0392
ARHGAP31-AS1	ENSG00000241155	lncRNA	Pseudo-bulk	NA	F	8	7	60345	39339	0.041	0.022	0.08	0.04	-1.28	0.00222	0.0456	-1.28	0.00168	0.0314
AGTR1	ENSG00000144891	protein_coding	Pseudo-bulk	NA	F	8	7	60345	39339	0.022	0.013	0.06	0.03	-1.39	0.00222	0.0456	-1.19	0.00305	0.0406
AC087521.2	ENSG00000246250	lncRNA	Pseudo-bulk	NA	F	8	7	60345	39339	0.04	0.022	0.07	0.04	-1.11	0.00223	0.0457	-1.15	0.00215	0.0349
AP005899.1	ENSG00000263847	lncRNA	Pseudo-bulk	NA	F	8	7	60345	39339	0.015	0.009	0.03	0.01	-0.99	0.00223	0.0457	-0.95	0.00212	0.0347
PDGFRB	ENSG00000113721	protein_coding	Pseudo-bulk	NA	F	8	7	60345	39339	0.105	0.08	0.31	0.22	-0.95	0.00224	0.0457	-0.9	0.00145	0.0292
PDZD2	ENSG00000133401	protein_coding	Pseudo-bulk	NA	F	8	7	60345	39339	0.489	0.437	1.39	1.15	-0.59	0.00225	0.0457	-0.53	0.00404	0.0467
ANKRD34C-AS1	ENSG00000259234	lncRNA	Pseudo-bulk	NA	F	8	7	60345	39339	0.004	0.021	0.01	0.03	2.39	0.00225	0.0457	2.38	0.00292	0.0399
SESN3	ENSG00000149212	protein_coding	Pseudo-bulk	NA	F	8	7	60345	39339	0.027	0.067	0.07	0.17	1.09	0.00225	0.0458	1.22	0.00023	0.0126
CCN5	ENSG00000064205	protein_coding	Pseudo-bulk	NA	F	8	7	60345	39339	0.023	0.009	0.04	0.02	-1.55	0.00226	0.0459	-1.52	0.00252	0.0376
SYNE2	ENSG00000054654	protein_coding	Pseudo-bulk	NA	F	8	7	60345	39339	0.333	0.279	0.83	0.65	-0.54	0.00227	0.0459	-0.56	0.000739	0.021
AC023494.1	ENSG00000286584	lncRNA	Pseudo-bulk	NA	F	8	7	60345	39339	0.041	0.013	0.06	0.02	-1.72	0.00229	0.0463	-1.59	0.00156	0.0302
AL020995.1	ENSG00000236065	lncRNA	Pseudo-bulk	NA	F	8	7	60345	39339	0.097	0.062	0.16	0.1	-0.88	0.00231	0.0466	-0.95	0.0024	0.0369
AC073050.1	ENSG00000228222	lncRNA	Pseudo-bulk	NA	F	8	7	60345	39339	0.029	0.015	0.05	0.03	-1.17	0.00232	0.0466	-1.12	0.00399	0.0466
AC119674.1	ENSG00000260971	lncRNA	Pseudo-bulk	NA	F	8	7	60345	39339	0.242	0.149	0.56	0.33	-1.35	0.00232	0.0466	-1.26	0.00312	0.0409
ELMO1-AS1	ENSG00000224101	lncRNA	Pseudo-bulk	NA	F	8	7	60345	39339	0.039	0.019	0.1	0.05	-1.46	0.00233	0.0466	-1.37	0.00147	0.0294
AL365356.1	ENSG00000226647	lncRNA	Pseudo-bulk	NA	F	8	7	60345	39339	0.053	0.033	0.11	0.06	-0.99	0.00233	0.0466	-0.99	0.00302	0.0406
ADGRD1	ENSG00000111452	protein_coding	Pseudo-bulk	NA	F	8	7	60345	39339	0.204	0.128	0.41	0.24	-0.87	0.00234	0.0467	-0.88	0.00213	0.0348
AC099489.1	ENSG00000188897	protein_coding	Pseudo-bulk	NA	F	8	7	60345	39339	0.018	0.037	0.03	0.06	1.14	0.00234	0.0468	1.09	0.00338	0.0428
CD47	ENSG00000196776	protein_coding	Pseudo-bulk	NA	F	8	7	60345	39339	0.07	0.102	0.13	0.19	0.62	0.00235	0.0468	0.63	0.00245	0.037
SLC16A3	ENSG00000141526	protein_coding	Pseudo-bulk	NA	F	8	7	60345	39339	0.05	0.043	0.1	0.08	-0.46	0.00235	0.0468	-0.46	0.00343	0.0431
SNX14	ENSG00000135317	protein_coding	Pseudo-bulk	NA	F	8	7	60345	39339	0.157	0.189	0.32	0.39	0.31	0.00236	0.0468	0.35	0.000616	0.0191
GATM	ENSG00000171766	protein_coding	Pseudo-bulk	NA	F	8	7	60345	39339	0.008	0.02	0.01	0.03	1.21	0.00236	0.0468	1.26	0.00104	0.0252
TNS2	ENSG00000111077	protein_coding	Pseudo-bulk	NA	F	8	7	60345	39339	0.098	0.075	0.22	0.16	-0.71	0.00236	0.0468	-0.71	0.00171	0.0316
LARS2-AS1	ENSG00000232455	lncRNA	Pseudo-bulk	NA	F	8	7	60345	39339	0.015	0.009	0.02	0.01	-0.9	0.00237	0.0468	-0.81	0.00368	0.0447
TRAF3	ENSG00000131323	protein_coding	Pseudo-bulk	NA	F	8	7	60345	39339	0.056	0.093	0.12	0.2	0.63	0.00237	0.0468	0.61	0.00353	0.044
AL009177.1	ENSG00000286277	lncRNA	Pseudo-bulk	NA	F	8	7	60345	39339	0.121	0.055	0.19	0.08	-1.29	0.00237	0.0468	-1.17	0.00246	0.0372
TBC1D12	ENSG00000108239	protein_coding	Pseudo-bulk	NA	F	8	7	60345	39339	0.077	0.101	0.15	0.21	0.39	0.00237	0.0468	0.37	0.00234	0.0363
DOCK7	ENSG00000116641	protein_coding	Pseudo-bulk	NA	F	8	7	60345	39339	0.085	0.129	0.17	0.26	0.6	0.00238	0.0468	0.66	0.00044	0.0168
SLIRP	ENSG00000119705	protein_coding	Pseudo-bulk	NA	F	8	7	60345	39339	0.092	0.072	0.18	0.14	-0.58	0.00241	0.0471	-0.62	0.00132	0.0283
CREB5	ENSG00000146592	protein_coding	Pseudo-bulk	NA	F	8	7	60345	39339	0.161	0.301	0.35	0.7	1.5	0.00242	0.0473	1.61	0.00285	0.0398
EML4	ENSG00000143924	protein_coding	Pseudo-bulk	NA	F	8	7	60345	39339	0.117	0.189	0.27	0.44	0.62	0.00242	0.0473	0.79	0.000524	0.0184
ARHGEF28	ENSG00000214944	protein_coding	Pseudo-bulk	NA	F	8	7	60345	39339	0.017	0.052	0.04	0.13	1.22	0.00243	0.0473	1.25	0.00134	0.0285
AC005480.1	ENSG00000258891	lncRNA	Pseudo-bulk	NA	F	8	7	60345	39339	0.07	0.055	0.14	0.1	-0.65	0.00244	0.0473	-0.63	0.00369	0.0447
ARVCF	ENSG00000099889	protein_coding	Pseudo-bulk	NA	F	8	7	60345	39339	0.008	0.017	0.01	0.03	1.02	0.00244	0.0473	0.94	0.00287	0.0399
PTPRN2	ENSG00000155093	protein_coding	Pseudo-bulk	NA	F	8	7	60345	39339	0.013	0.027	0.03	0.07	0.87	0.00247	0.0473	0.77	0.00244	0.037
APTR	ENSG00000214293	lncRNA	Pseudo-bulk	NA	F	8	7	60345	39339	0.046	0.039	0.1	0.08	-0.47	0.00247	0.0473	-0.45	0.00106	0.0254
AC008691.1	ENSG00000249738	lncRNA	Pseudo-bulk	NA	F	8	7	60345	39339	0.014	0.027	0.02	0.05	0.81	0.00247	0.0473	0.84	0.00386	0.0457
AL109824.1	ENSG00000286803	lncRNA	Pseudo-bulk	NA	F	8	7	60345	39339	0.125	0.086	0.24	0.16	-0.84	0.00247	0.0473	-0.88	0.00366	0.0447
CHST7	ENSG00000147119	protein_coding	Pseudo-bulk	NA	F	8	7	60345	39339	0.061	0.034	0.11	0.06	-1	0.00247	0.0473	-1.07	0.0026	0.038
DZIP1L	ENSG00000158163	protein_coding	Pseudo-bulk	NA	F	8	7	60345	39339	0.02	0.032	0.04	0.06	0.65	0.00248	0.0473	0.65	0.00112	0.0262
ZNF273	ENSG00000198039	protein_coding	Pseudo-bulk	NA	F	8	7	60345	39339	0.012	0.02	0.02	0.04	0.83	0.00248	0.0473	0.85	0.00127	0.0277
NUDT5	ENSG00000165609	protein_coding	Pseudo-bulk	NA	F	8	7	60345	39339	0.055	0.047	0.11	0.08	-0.4	0.00249	0.0473	-0.39	0.00224	0.0356
ANGPTL1	ENSG00000116194	protein_coding	Pseudo-bulk	NA	F	8	7	60345	39339	0.041	0.026	0.08	0.05	-0.98	0.00249	0.0473	-1	0.00129	0.0278
LINC01374	ENSG00000280560	lncRNA	Pseudo-bulk	NA	F	8	7	60345	39339	0.012	0.034	0.03	0.1	1.51	0.0025	0.0473	1.29	0.00413	0.0474
AC138512.1	ENSG00000261273	lncRNA	Pseudo-bulk	NA	F	8	7	60345	39339	0.014	0.01	0.02	0.02	-0.8	0.0025	0.0473	-0.79	0.0021	0.0346
CHN1	ENSG00000128656	protein_coding	Pseudo-bulk	NA	F	8	7	60345	39339	0.09	0.125	0.19	0.23	0.56	0.0025	0.0473	0.73	0.000238	0.0126
AC026689.1	ENSG00000253978	lncRNA	Pseudo-bulk	NA	F	8	7	60345	39339	0.078	0.035	0.12	0.05	-1.6	0.00251	0.0473	-1.58	0.00225	0.0357
ZFP90	ENSG00000184939	protein_coding	Pseudo-bulk	NA	F	8	7	60345	39339	0.029	0.044	0.06	0.09	0.52	0.00252	0.0475	0.53	0.00125	0.0276
AC008735.2	ENSG00000267523	lncRNA	Pseudo-bulk	NA	F	8	7	60345	39339	0.063	0.052	0.13	0.1	-0.49	0.00253	0.0475	-0.51	0.00254	0.0377
DNAJC27-AS1	ENSG00000224165	lncRNA	Pseudo-bulk	NA	F	8	7	60345	39339	0.009	0.02	0.02	0.04	0.92	0.00257	0.0481	0.88	0.00349	0.0437
FGFR1OP	ENSG00000213066	protein_coding	Pseudo-bulk	NA	F	8	7	60345	39339	0.051	0.066	0.09	0.11	0.49	0.00257	0.0481	0.53	0.000471	0.0176
STEAP4	ENSG00000127954	protein_coding	Pseudo-bulk	NA	F	8	7	60345	39339	0.072	0.049	0.21	0.13	-1.4	0.00258	0.0482	-1.32	0.00282	0.0397
C1orf43	ENSG00000143612	protein_coding	Pseudo-bulk	NA	F	8	7	60345	39339	0.057	0.049	0.11	0.09	-0.33	0.0026	0.0483	-0.33	0.00303	0.0406
CTSA	ENSG00000064601	protein_coding	Pseudo-bulk	NA	F	8	7	60345	39339	0.023	0.016	0.06	0.04	-0.82	0.0026	0.0483	-0.97	0.000491	0.0179
AC090644.1	ENSG00000285731	lncRNA	Pseudo-bulk	NA	F	8	7	60345	39339	0.043	0.03	0.07	0.05	-0.93	0.0026	0.0483	-0.9	0.00203	0.0342
EVC	ENSG00000072840	protein_coding	Pseudo-bulk	NA	F	8	7	60345	39339	0.027	0.045	0.05	0.09	0.6	0.00261	0.0484	0.61	0.00136	0.0287
CLMAT3	ENSG00000249035	lncRNA	Pseudo-bulk	NA	F	8	7	60345	39339	0.025	0.011	0.07	0.03	-1.57	0.00263	0.0486	-1.48	0.00152	0.0298
POMT1	ENSG00000130714	protein_coding	Pseudo-bulk	NA	F	8	7	60345	39339	0.024	0.034	0.04	0.05	0.45	0.00264	0.0486	0.43	0.00385	0.0457
BCL2L1	ENSG00000171552	protein_coding	Pseudo-bulk	NA	F	8	7	60345	39339	0.173	0.141	0.41	0.31	-0.66	0.00264	0.0486	-0.68	0.00191	0.0333
PLIN5	ENSG00000214456	protein_coding	Pseudo-bulk	NA	F	8	7	60345	39339	0.203	0.094	0.38	0.15	-1.47	0.00265	0.0486	-1.49	0.00268	0.0385
ADAMTSL4	ENSG00000143382	protein_coding	Pseudo-bulk	NA	F	8	7	60345	39339	0.03	0.021	0.06	0.04	-0.75	0.00266	0.0486	-0.84	0.000881	0.0228
CCDC12	ENSG00000160799	protein_coding	Pseudo-bulk	NA	F	8	7	60345	39339	0.092	0.079	0.18	0.15	-0.34	0.00266	0.0486	-0.34	0.00235	0.0363
TMEM231	ENSG00000205084	protein_coding	Pseudo-bulk	NA	F	8	7	60345	39339	0.012	0.017	0.02	0.03	0.75	0.00266	0.0486	0.77	0.000419	0.0166
CCDC7	ENSG00000216937	protein_coding	Pseudo-bulk	NA	F	8	7	60345	39339	0.107	0.162	0.22	0.33	0.54	0.00266	0.0486	0.55	0.00177	0.032
DYNC2LI1	ENSG00000138036	protein_coding	Pseudo-bulk	NA	F	8	7	60345	39339	0.041	0.064	0.07	0.12	0.6	0.00266	0.0486	0.66	0.000434	0.0168
WASF3	ENSG00000132970	protein_coding	Pseudo-bulk	NA	F	8	7	60345	39339	0.078	0.059	0.17	0.11	-0.66	0.0027	0.049	-0.65	0.0018	0.0324
GOLGA6L4	ENSG00000184206	protein_coding	Pseudo-bulk	NA	F	8	7	60345	39339	0.007	0.013	0.01	0.02	0.88	0.0027	0.049	0.81	0.004	0.0466
ZDHHC5	ENSG00000156599	protein_coding	Pseudo-bulk	NA	F	8	7	60345	39339	0.064	0.05	0.12	0.09	-0.46	0.0027	0.049	-0.42	0.00315	0.0411
IL18	ENSG00000150782	protein_coding	Pseudo-bulk	NA	F	8	7	60345	39339	0.032	0.024	0.07	0.05	-0.74	0.00271	0.0491	-0.79	0.00437	0.049
PELP1	ENSG00000141456	protein_coding	Pseudo-bulk	NA	F	8	7	60345	39339	0.024	0.035	0.05	0.07	0.45	0.00272	0.0491	0.4	0.00356	0.044
AL359915.1	ENSG00000227712	lncRNA	Pseudo-bulk	NA	F	8	7	60345	39339	0.019	0.008	0.04	0.02	-1.49	0.00272	0.0491	-1.51	0.00191	0.0333
SLC26A5	ENSG00000170615	protein_coding	Pseudo-bulk	NA	F	8	7	60345	39339	0.029	0.021	0.05	0.04	-0.71	0.00273	0.0491	-0.72	0.00265	0.0382
MYBL1	ENSG00000185697	protein_coding	Pseudo-bulk	NA	F	8	7	60345	39339	0.007	0.016	0.02	0.03	1.21	0.00274	0.0491	1.31	8.29e-05	0.00819
TTC19	ENSG00000011295	protein_coding	Pseudo-bulk	NA	F	8	7	60345	39339	0.171	0.152	0.36	0.31	-0.38	0.00274	0.0491	-0.32	0.00378	0.0453
PCM1	ENSG00000078674	protein_coding	Pseudo-bulk	NA	F	8	7	60345	39339	0.276	0.325	0.58	0.72	0.38	0.00274	0.0491	0.38	0.0031	0.0409
KIAA0040	ENSG00000235750	protein_coding	Pseudo-bulk	NA	F	8	7	60345	39339	0.035	0.023	0.08	0.06	-0.93	0.00276	0.0494	-0.9	0.0029	0.0399
SEC14L2	ENSG00000100003	protein_coding	Pseudo-bulk	NA	F	8	7	60345	39339	0.075	0.053	0.14	0.1	-0.76	0.00277	0.0494	-0.77	0.00444	0.0496
MEAF6	ENSG00000163875	protein_coding	Pseudo-bulk	NA	F	8	7	60345	39339	0.023	0.038	0.04	0.07	0.66	0.00279	0.0497	0.59	0.00162	0.0308
PLCE1	ENSG00000138193	protein_coding	Cardiomyocyte I	0.131178	F	8	7	20889	10519	0.097	0.443	0.14	0.74	2.78	9.26e-08	0.00105	2.72	5.72e-08	0.000255
NMRAL1	ENSG00000153406	protein_coding	Cardiomyocyte I	0.0165723	F	8	7	20889	10519	0.156	0.078	0.23	0.09	-1.52	1.58e-07	0.00105	-1.53	4.93e-08	0.000255
COPG2	ENSG00000158623	protein_coding	Cardiomyocyte I	0.0487163	F	8	7	20889	10519	0.091	0.159	0.13	0.21	0.81	1.2e-06	0.00442	0.76	3.19e-06	0.00227
AC015845.2	ENSG00000265542	lncRNA	Cardiomyocyte I	0.000547255	F	8	7	20889	10519	0.174	0.043	0.26	0.05	-2.76	2.28e-06	0.00442	-2.65	2.26e-06	0.00201
HMGN1	ENSG00000205581	protein_coding	Cardiomyocyte I	0.00897812	F	8	7	20889	10519	0.065	0.146	0.09	0.19	1.33	2.35e-06	0.00442	1.28	1.18e-06	0.00157
AL008633.1	ENSG00000225689	lncRNA	Cardiomyocyte I	0.0758721	F	8	7	20889	10519	0.263	0.105	0.45	0.15	-2.47	3.16e-06	0.00455	-2.35	4.33e-08	0.000255
AF117829.1	ENSG00000251136	lncRNA	Cardiomyocyte I	0.0755419	F	8	7	20889	10519	0.452	0.361	0.78	0.55	-0.81	4.81e-06	0.00578	-0.75	1.85e-05	0.00446
PRDM5	ENSG00000138738	protein_coding	Cardiomyocyte I	0.0375284	F	8	7	20889	10519	0.218	0.327	0.33	0.47	0.63	5.85e-06	0.00581	0.61	1.61e-05	0.00415
KLHL31	ENSG00000124743	protein_coding	Cardiomyocyte I	0.000654125	F	8	7	20889	10519	0.463	0.287	0.78	0.39	-1.29	6.68e-06	0.00581	-1.26	2.4e-06	0.00201
HMOX2	ENSG00000103415	protein_coding	Cardiomyocyte I	0.0208925	F	8	7	20889	10519	0.252	0.143	0.39	0.18	-1.23	6.79e-06	0.00581	-1.25	1.94e-06	0.002
AC007391.3	ENSG00000287316	lncRNA	Cardiomyocyte I	0.000501513	F	8	7	20889	10519	0.018	0.111	0.02	0.14	2.47	7.03e-06	0.00581	2.42	3.55e-06	0.00227
AP002518.2	ENSG00000256947	lncRNA	Cardiomyocyte I	0.23174	F	8	7	20889	10519	0.326	0.149	0.53	0.2	-2.08	8.39e-06	0.00653	-2.15	3.73e-06	0.00227
ZMAT1	ENSG00000166432	protein_coding	Cardiomyocyte I	0.0251462	F	8	7	20889	10519	0.108	0.264	0.15	0.36	1.19	1.06e-05	0.00726	1.16	7.86e-06	0.00345
KYAT1	ENSG00000171097	protein_coding	Cardiomyocyte I	0.00985637	F	8	7	20889	10519	0.15	0.113	0.22	0.14	-0.72	1.17e-05	0.00726	-0.74	9.79e-06	0.00348
CALCOCO2	ENSG00000136436	protein_coding	Cardiomyocyte I	0.0602989	F	8	7	20889	10519	0.299	0.217	0.46	0.29	-0.79	1.29e-05	0.00726	-0.82	4.48e-06	0.0025
KIAA0319L	ENSG00000142687	protein_coding	Cardiomyocyte I	0.0902567	F	8	7	20889	10519	0.372	0.492	0.6	0.82	0.58	1.38e-05	0.00726	0.54	3.46e-05	0.00564
LINC01954	ENSG00000271952	lncRNA	Cardiomyocyte I	8.14047e-05	F	8	7	20889	10519	0.433	0.251	0.72	0.34	-1.32	1.48e-05	0.00726	-1.31	8e-06	0.00345
ABTB1	ENSG00000114626	protein_coding	Cardiomyocyte I	0.0136678	F	8	7	20889	10519	0.002	0.018	0	0.02	4.74	1.53e-05	0.00726	0.97	0.00211	0.0329
GRXCR2	ENSG00000204928	protein_coding	Cardiomyocyte I	0.000209805	F	8	7	20889	10519	0.096	0.029	0.15	0.04	-2.16	1.56e-05	0.00726	-2.17	8.39e-06	0.00345
MDFIC	ENSG00000135272	protein_coding	Cardiomyocyte I	0.153585	F	8	7	20889	10519	0.135	0.33	0.2	0.48	1.45	1.58e-05	0.00726	1.26	6.9e-07	0.00115
KIF13A	ENSG00000137177	protein_coding	Cardiomyocyte I	0.100943	F	8	7	20889	10519	0.672	0.759	1.33	1.72	0.67	1.58e-05	0.00726	0.74	9.52e-06	0.00348
PROS1	ENSG00000184500	protein_coding	Cardiomyocyte I	0.0649246	F	8	7	20889	10519	0.088	0.22	0.13	0.31	1.43	1.62e-05	0.00726	1.4	1.57e-05	0.00415
ZNF682	ENSG00000197124	protein_coding	Cardiomyocyte I	0.00537732	F	8	7	20889	10519	0.138	0.082	0.2	0.1	-1.15	1.67e-05	0.00726	-1.15	7.2e-06	0.00345
AZGP1	ENSG00000160862	protein_coding	Cardiomyocyte I	0.00108118	F	8	7	20889	10519	0.047	0.018	0.07	0.02	-1.86	1.68e-05	0.00726	-1.74	2.54e-05	0.00501
CD58	ENSG00000116815	protein_coding	Cardiomyocyte I	0.0920262	F	8	7	20889	10519	0.256	0.192	0.39	0.26	-0.74	1.7e-05	0.00726	-0.77	1.01e-05	0.00348
TTC8	ENSG00000165533	protein_coding	Cardiomyocyte I	0.0252088	F	8	7	20889	10519	0.036	0.081	0.05	0.1	1.04	1.82e-05	0.00732	1.12	1.91e-06	0.002
MSH3	ENSG00000113318	protein_coding	Cardiomyocyte I	0.0860902	F	8	7	20889	10519	0.151	0.262	0.22	0.36	0.67	1.95e-05	0.0076	0.64	3.82e-05	0.00587
TMEM178B	ENSG00000261115	protein_coding	Cardiomyocyte I	0.00179234	F	8	7	20889	10519	0.834	0.621	2.12	1.27	-1.27	2.05e-05	0.00775	-1.29	1.07e-05	0.00348
MYOF	ENSG00000138119	protein_coding	Cardiomyocyte I	0.0958016	F	8	7	20889	10519	0.158	0.309	0.23	0.45	1.24	2.15e-05	0.00784	1.2	7.3e-06	0.00345
PAFAH2	ENSG00000158006	protein_coding	Cardiomyocyte I	0.00476668	F	8	7	20889	10519	0.035	0.091	0.05	0.11	1.33	2.19e-05	0.00784	1.35	1.16e-05	0.00362
ZNF441	ENSG00000197044	protein_coding	Cardiomyocyte I	0.00825763	F	8	7	20889	10519	0.033	0.063	0.05	0.08	0.75	2.47e-05	0.00841	0.73	4.98e-05	0.0068
ANKRD36	ENSG00000135976	protein_coding	Cardiomyocyte I	0.0883114	F	8	7	20889	10519	0.098	0.195	0.14	0.26	1.03	2.49e-05	0.00841	1.05	1.06e-05	0.00348
TM7SF2	ENSG00000149809	protein_coding	Cardiomyocyte I	0.00051662	F	8	7	20889	10519	0.008	0.037	0.01	0.05	2.18	2.63e-05	0.00841	2.12	1.54e-05	0.00415
WSB1	ENSG00000109046	protein_coding	Cardiomyocyte I	0.241318	F	8	7	20889	10519	0.291	0.547	0.44	0.96	1.54	2.68e-05	0.00841	1.46	3.3e-05	0.00564
RELCH	ENSG00000134444	protein_coding	Cardiomyocyte I	0.0787136	F	8	7	20889	10519	0.175	0.26	0.26	0.35	0.51	2.72e-05	0.00841	0.5	6.53e-05	0.00774
PACS1	ENSG00000175115	protein_coding	Cardiomyocyte I	0.125031	F	8	7	20889	10519	0.404	0.587	0.68	1.08	0.83	2.77e-05	0.00841	0.81	4.13e-05	0.00608
CRPPA	ENSG00000214960	protein_coding	Cardiomyocyte I	0.0476362	F	8	7	20889	10519	0.349	0.268	0.57	0.37	-0.89	2.8e-05	0.00841	-0.74	2.62e-05	0.00501
LINC02137	ENSG00000260186	lncRNA	Cardiomyocyte I	0.000217115	F	8	7	20889	10519	0.117	0.041	0.18	0.05	-2.46	2.88e-05	0.00841	-2.44	3.81e-05	0.00587
ARHGAP31	ENSG00000031081	protein_coding	Cardiomyocyte I	0.141088	F	8	7	20889	10519	0.498	0.373	0.89	0.57	-0.89	2.96e-05	0.00841	-0.8	7.44e-05	0.00789
SARM1	ENSG00000004139	protein_coding	Cardiomyocyte I	0.0272489	F	8	7	20889	10519	0.034	0.072	0.05	0.09	0.99	3.07e-05	0.00841	0.97	1.69e-05	0.00419
CRYZ	ENSG00000116791	protein_coding	Cardiomyocyte I	0.00332333	F	8	7	20889	10519	0.025	0.073	0.04	0.09	1.18	3.18e-05	0.00841	1.16	3.42e-05	0.00564
CD276	ENSG00000103855	protein_coding	Cardiomyocyte I	0.00863488	F	8	7	20889	10519	0.085	0.054	0.12	0.07	-0.99	3.2e-05	0.00841	-1.01	2.15e-05	0.00472
BACH2	ENSG00000112182	protein_coding	Cardiomyocyte I	0.119453	F	8	7	20889	10519	0.149	0.382	0.23	0.59	1.52	3.23e-05	0.00841	1.55	1.66e-05	0.00418
LRRC1	ENSG00000137269	protein_coding	Cardiomyocyte I	0.0192314	F	8	7	20889	10519	0.088	0.2	0.12	0.26	1.31	3.29e-05	0.00841	1.27	3.82e-05	0.00587
EDA	ENSG00000158813	protein_coding	Cardiomyocyte I	0.110291	F	8	7	20889	10519	0.477	0.344	0.89	0.54	-1.2	3.3e-05	0.00841	-1.24	1.87e-05	0.00446
KCND3	ENSG00000171385	protein_coding	Cardiomyocyte I	0.00427051	F	8	7	20889	10519	0.651	0.523	1.29	0.91	-0.72	3.38e-05	0.00844	-0.74	2.74e-05	0.00501
DNAJC10	ENSG00000077232	protein_coding	Cardiomyocyte I	0.0436311	F	8	7	20889	10519	0.079	0.137	0.11	0.17	0.72	3.56e-05	0.00857	0.68	3.09e-05	0.00541
EP300-AS1	ENSG00000231993	lncRNA	Cardiomyocyte I	0.000288569	F	8	7	20889	10519	0.023	0.006	0.03	0.01	-2.05	3.61e-05	0.00857	-1.98	3.39e-06	0.00227
ZNF518A	ENSG00000177853	protein_coding	Cardiomyocyte I	0.0733268	F	8	7	20889	10519	0.188	0.289	0.28	0.4	0.59	3.63e-05	0.00857	0.57	3.99e-05	0.00595
BICD1	ENSG00000151746	protein_coding	Cardiomyocyte I	0.177275	F	8	7	20889	10519	0.196	0.342	0.3	0.51	0.93	4.21e-05	0.00978	1.06	2.22e-06	0.00201
TJP1	ENSG00000104067	protein_coding	Cardiomyocyte I	0.113318	F	8	7	20889	10519	0.477	0.584	0.82	1.07	0.49	4.54e-05	0.0101	0.48	0.000135	0.00995
CHPT1	ENSG00000111666	protein_coding	Cardiomyocyte I	0.0117176	F	8	7	20889	10519	0.639	0.532	1.24	0.93	-0.68	4.56e-05	0.0101	-0.7	5.74e-05	0.00725
FMO4	ENSG00000076258	protein_coding	Cardiomyocyte I	0.0104937	F	8	7	20889	10519	0.029	0.069	0.04	0.08	1.04	4.66e-05	0.0101	1.04	2.82e-05	0.00503
MTFR1	ENSG00000066855	protein_coding	Cardiomyocyte I	0.0207343	F	8	7	20889	10519	0.642	0.439	1.25	0.72	-1.6	4.75e-05	0.0101	-1.63	3.11e-05	0.00541
DCLK2	ENSG00000170390	protein_coding	Cardiomyocyte I	0.0372743	F	8	7	20889	10519	0.222	0.411	0.34	0.65	1.02	4.96e-05	0.0101	0.93	0.000109	0.00896
AC009090.6	ENSG00000285979	lncRNA	Cardiomyocyte I	0.00570319	F	8	7	20889	10519	0.037	0.023	0.05	0.02	-1.12	4.96e-05	0.0101	-1.2	2.14e-05	0.00472
SLF2	ENSG00000119906	protein_coding	Cardiomyocyte I	0.0752935	F	8	7	20889	10519	0.162	0.267	0.24	0.38	0.68	5.05e-05	0.0101	0.64	0.000106	0.00896
NECTIN1	ENSG00000110400	protein_coding	Cardiomyocyte I	0.0043351	F	8	7	20889	10519	0.052	0.019	0.07	0.02	-1.71	5.06e-05	0.0101	-1.73	1.58e-05	0.00415
AC007686.4	ENSG00000285966	lncRNA	Cardiomyocyte I	0.00332723	F	8	7	20889	10519	0.01	0.027	0.01	0.03	3.43	5.14e-05	0.0102	2.86	0.00103	0.0239
BNIP3	ENSG00000176171	protein_coding	Cardiomyocyte I	0.00707476	F	8	7	20889	10519	0.115	0.085	0.16	0.11	-0.71	5.63e-05	0.0108	-0.74	4.72e-05	0.00665
VAT1L	ENSG00000171724	protein_coding	Cardiomyocyte I	0.0013693	F	8	7	20889	10519	0.047	0.145	0.07	0.19	1.88	5.86e-05	0.0111	1.86	6.08e-05	0.00753
PLIN5	ENSG00000214456	protein_coding	Cardiomyocyte I	0.00751375	F	8	7	20889	10519	0.578	0.318	1.08	0.48	-1.61	6e-05	0.0112	-1.61	4.36e-05	0.00635
TTF2	ENSG00000116830	protein_coding	Cardiomyocyte I	0.0220147	F	8	7	20889	10519	0.023	0.054	0.03	0.06	1.21	6.42e-05	0.0118	1.11	1.4e-05	0.00415
LARP4B	ENSG00000107929	protein_coding	Cardiomyocyte I	0.103489	F	8	7	20889	10519	0.274	0.396	0.42	0.6	0.57	6.5e-05	0.0118	0.54	0.000109	0.00896
ZC2HC1A	ENSG00000104427	protein_coding	Cardiomyocyte I	0.0430458	F	8	7	20889	10519	0.065	0.125	0.09	0.15	0.88	6.62e-05	0.0118	0.91	3.72e-05	0.00587
LINC02028	ENSG00000230102	lncRNA	Cardiomyocyte I	0.000304548	F	8	7	20889	10519	0.006	0.023	0.01	0.03	1.92	6.92e-05	0.0121	1.93	8.52e-06	0.00345
LINC01128	ENSG00000228794	lncRNA	Cardiomyocyte I	0.00259439	F	8	7	20889	10519	0.257	0.187	0.39	0.24	-0.83	6.93e-05	0.0121	-0.85	2.64e-05	0.00501
IFT43	ENSG00000119650	protein_coding	Cardiomyocyte I	0.0709861	F	8	7	20889	10519	0.147	0.274	0.21	0.38	0.86	7.07e-05	0.0121	0.83	6.89e-05	0.00788
SV2C	ENSG00000122012	protein_coding	Cardiomyocyte I	0.0043302	F	8	7	20889	10519	0.007	0.035	0.01	0.05	3.04	7.17e-05	0.0121	2.65	5.31e-05	0.00699
ZNF821	ENSG00000102984	protein_coding	Cardiomyocyte I	0.025051	F	8	7	20889	10519	0.026	0.075	0.04	0.09	1.51	7.28e-05	0.0121	1.48	3.95e-05	0.00595
INPP4B	ENSG00000109452	protein_coding	Cardiomyocyte I	0.0758236	F	8	7	20889	10519	0.733	0.843	1.61	2.33	1.09	7.29e-05	0.0121	1.23	2.45e-05	0.00501
PDE3B	ENSG00000152270	protein_coding	Cardiomyocyte I	0.11801	F	8	7	20889	10519	0.36	0.532	0.6	0.95	0.83	7.8e-05	0.0127	0.81	9.94e-05	0.00896
HHAT	ENSG00000054392	protein_coding	Cardiomyocyte I	0.0434862	F	8	7	20889	10519	0.07	0.193	0.1	0.26	1.28	8.02e-05	0.0129	1.27	5.93e-05	0.00741
PHLDB2	ENSG00000144824	protein_coding	Cardiomyocyte I	0.0680004	F	8	7	20889	10519	0.467	0.712	0.81	1.5	1.17	8.42e-05	0.0132	1.18	7.04e-05	0.00788
YIF1B	ENSG00000167645	protein_coding	Cardiomyocyte I	0.00780223	F	8	7	20889	10519	0.02	0.052	0.03	0.07	1.15	8.49e-05	0.0132	1.15	6.27e-05	0.0077
WDR41	ENSG00000164253	protein_coding	Cardiomyocyte I	0.0482559	F	8	7	20889	10519	0.099	0.155	0.14	0.2	0.56	8.5e-05	0.0132	0.54	7.4e-05	0.00789
RNF217	ENSG00000146373	protein_coding	Cardiomyocyte I	0.0681792	F	8	7	20889	10519	0.18	0.299	0.26	0.42	0.81	8.62e-05	0.0133	0.81	0.00011	0.00896
BCLAF3	ENSG00000173681	protein_coding	Cardiomyocyte I	0.0284694	F	8	7	20889	10519	0.1	0.16	0.14	0.21	0.54	8.9e-05	0.0134	0.54	7.17e-05	0.00789
CCDC125	ENSG00000183323	protein_coding	Cardiomyocyte I	0.0203267	F	8	7	20889	10519	0.075	0.135	0.11	0.18	0.76	8.93e-05	0.0134	0.76	6.56e-05	0.00774
KIAA1109	ENSG00000138688	protein_coding	Cardiomyocyte I	0.163267	F	8	7	20889	10519	0.236	0.368	0.36	0.55	0.76	9e-05	0.0134	0.78	4.98e-05	0.0068
AC006369.1	ENSG00000236213	lncRNA	Cardiomyocyte I	0.00419457	F	8	7	20889	10519	0.073	0.253	0.1	0.36	1.61	9.81e-05	0.0144	1.62	5.44e-05	0.007
PROM1	ENSG00000007062	protein_coding	Cardiomyocyte I	0.0034111	F	8	7	20889	10519	0.017	0.143	0.02	0.19	2.91	0.000108	0.0156	2.9	9.54e-05	0.00893
PPTC7	ENSG00000196850	protein_coding	Cardiomyocyte I	0.00788145	F	8	7	20889	10519	0.322	0.25	0.5	0.34	-0.74	0.000111	0.0156	-0.77	0.000117	0.00921
LINC02039	ENSG00000248107	lncRNA	Cardiomyocyte I	0.000113895	F	8	7	20889	10519	0.023	0.007	0.03	0.01	-2.55	0.000115	0.0156	-2.74	2.68e-05	0.00501
MAP3K7	ENSG00000135341	protein_coding	Cardiomyocyte I	0.04898	F	8	7	20889	10519	0.117	0.192	0.17	0.25	0.67	0.000115	0.0156	0.67	0.000105	0.00896
BCKDHB	ENSG00000083123	protein_coding	Cardiomyocyte I	0.0384064	F	8	7	20889	10519	0.49	0.325	0.87	0.47	-1.21	0.000116	0.0156	-1.15	6.6e-05	0.00774
PRICKLE1	ENSG00000139174	protein_coding	Cardiomyocyte I	0.117574	F	8	7	20889	10519	0.276	0.435	0.44	0.71	0.85	0.000116	0.0156	0.85	0.000135	0.00995
CASC2	ENSG00000177640	lncRNA	Cardiomyocyte I	0.0112278	F	8	7	20889	10519	0.024	0.06	0.03	0.07	1.14	0.000117	0.0156	1.12	4.84e-05	0.00675
DZIP3	ENSG00000198919	protein_coding	Cardiomyocyte I	0.0189911	F	8	7	20889	10519	0.143	0.213	0.21	0.28	0.53	0.000117	0.0156	0.53	7.27e-05	0.00789
ERCC5	ENSG00000134899	protein_coding	Cardiomyocyte I	0.0378929	F	8	7	20889	10519	0.062	0.108	0.09	0.14	0.65	0.000125	0.0164	0.63	0.0001	0.00896
BTBD8	ENSG00000189195	protein_coding	Cardiomyocyte I	0.0235082	F	8	7	20889	10519	0.042	0.098	0.06	0.12	1.09	0.000127	0.0165	1.09	9.67e-05	0.00896
CARNS1	ENSG00000172508	protein_coding	Cardiomyocyte I	0.00284073	F	8	7	20889	10519	0.006	0.021	0.01	0.03	1.83	0.00013	0.0166	1.86	2.6e-05	0.00501
TRIM66	ENSG00000166436	protein_coding	Cardiomyocyte I	0.0342568	F	8	7	20889	10519	0.056	0.124	0.08	0.16	0.98	0.000132	0.0166	0.95	0.000151	0.0106
JADE2	ENSG00000043143	protein_coding	Cardiomyocyte I	0.0368888	F	8	7	20889	10519	0.037	0.073	0.05	0.09	0.86	0.000133	0.0166	0.84	8.71e-05	0.0085
TMEM53	ENSG00000126106	protein_coding	Cardiomyocyte I	0.0088745	F	8	7	20889	10519	0.046	0.032	0.06	0.04	-0.76	0.000139	0.0171	-0.76	0.000102	0.00896
PPIP5K1	ENSG00000168781	protein_coding	Cardiomyocyte I	0.0276248	F	8	7	20889	10519	0.042	0.084	0.06	0.1	0.85	0.00014	0.0171	0.81	0.000162	0.0109
FZD1	ENSG00000157240	protein_coding	Cardiomyocyte I	0.000885414	F	8	7	20889	10519	0.001	0.013	0	0.02	4.02	0.000143	0.0174	1.1	0.0019	0.0316
IL20RA	ENSG00000016402	protein_coding	Cardiomyocyte I	0.00147313	F	8	7	20889	10519	0.024	0.006	0.03	0.01	-2.36	0.000148	0.0177	-2.35	9.73e-06	0.00348
LINC01118	ENSG00000222005	lncRNA	Cardiomyocyte I	0.0124743	F	8	7	20889	10519	0.065	0.044	0.09	0.05	-0.82	0.000148	0.0177	-0.81	0.000127	0.00944
ERCC4	ENSG00000175595	protein_coding	Cardiomyocyte I	0.0117798	F	8	7	20889	10519	0.042	0.076	0.06	0.09	0.65	0.000151	0.0179	0.63	0.000211	0.0117
MAFK	ENSG00000198517	protein_coding	Cardiomyocyte I	0.00490318	F	8	7	20889	10519	0.062	0.128	0.09	0.17	1.1	0.000153	0.0179	1.08	0.000114	0.00916
TTLL7	ENSG00000137941	protein_coding	Cardiomyocyte I	0.0799919	F	8	7	20889	10519	0.022	0.116	0.03	0.16	2.12	0.000156	0.0181	1.4	6.47e-05	0.00774
AC084198.2	ENSG00000286699	lncRNA	Cardiomyocyte I	0.00885393	F	8	7	20889	10519	0.116	0.195	0.16	0.25	0.63	0.000159	0.0183	0.61	0.000235	0.0123
SOD2	ENSG00000112096	protein_coding	Cardiomyocyte I	0.0636628	F	8	7	20889	10519	0.253	0.22	0.39	0.3	-0.57	0.000161	0.0183	-0.58	7.5e-05	0.00789
SWT1	ENSG00000116668	protein_coding	Cardiomyocyte I	0.0324257	F	8	7	20889	10519	0.091	0.161	0.13	0.2	0.63	0.000163	0.0185	0.62	0.000106	0.00896
WRN	ENSG00000165392	protein_coding	Cardiomyocyte I	0.0955307	F	8	7	20889	10519	0.175	0.261	0.26	0.36	0.47	0.000165	0.0185	0.47	0.000191	0.0112
NOCT	ENSG00000151014	protein_coding	Cardiomyocyte I	0.031888	F	8	7	20889	10519	0.097	0.076	0.14	0.09	-0.86	0.000166	0.0185	-0.91	7.06e-05	0.00788
SLC9A8	ENSG00000197818	protein_coding	Cardiomyocyte I	0.0443256	F	8	7	20889	10519	0.105	0.182	0.15	0.24	0.74	0.000173	0.0189	0.75	0.000184	0.0112
AJ006995.1	ENSG00000234083	lncRNA	Cardiomyocyte I	0.0132282	F	8	7	20889	10519	0.011	0.002	0.02	0	-3.62	0.000176	0.0189	-2.39	8.44e-06	0.00345
NDUFA6	ENSG00000184983	protein_coding	Cardiomyocyte I	0.000410373	F	8	7	20889	10519	0.055	0.036	0.08	0.04	-0.96	0.000178	0.0189	-0.95	0.000146	0.0103
PPP1R3B	ENSG00000173281	protein_coding	Cardiomyocyte I	0.00256743	F	8	7	20889	10519	0.109	0.091	0.16	0.11	-0.64	0.00018	0.0189	-0.64	0.000137	0.00997
AL009177.1	ENSG00000286277	lncRNA	Cardiomyocyte I	0.000420413	F	8	7	20889	10519	0.348	0.204	0.56	0.28	-1.4	0.000181	0.0189	-1.39	9.38e-05	0.00885
PCSK6	ENSG00000140479	protein_coding	Cardiomyocyte I	0.118775	F	8	7	20889	10519	0.264	0.137	0.41	0.19	-1.63	0.000183	0.0189	-1.52	0.0001	0.00896
RAB11A	ENSG00000103769	protein_coding	Cardiomyocyte I	0.105903	F	8	7	20889	10519	0.314	0.261	0.49	0.36	-0.9	0.000184	0.0189	-0.92	0.00018	0.0112
AC072022.1	ENSG00000228804	lncRNA	Cardiomyocyte I	0.0141243	F	8	7	20889	10519	0.036	0.012	0.05	0.01	-2.04	0.000185	0.0189	-1.99	9.26e-05	0.00885
OSBPL11	ENSG00000144909	protein_coding	Cardiomyocyte I	0.0318374	F	8	7	20889	10519	0.161	0.124	0.23	0.16	-0.6	0.000187	0.0189	-0.63	6.68e-05	0.00777
UQCR11	ENSG00000127540	protein_coding	Cardiomyocyte I	0.00118288	F	8	7	20889	10519	0.096	0.077	0.14	0.1	-0.74	0.000187	0.0189	-0.79	7.07e-05	0.00788
CAMSAP1	ENSG00000130559	protein_coding	Cardiomyocyte I	0.0486711	F	8	7	20889	10519	0.057	0.099	0.08	0.13	0.65	0.000187	0.0189	0.61	0.000194	0.0112
AC113414.1	ENSG00000254186	lncRNA	Cardiomyocyte I	0.00203425	F	8	7	20889	10519	0.257	0.114	0.43	0.15	-1.76	0.000187	0.0189	-1.69	0.000157	0.0107
ZNF14	ENSG00000105708	protein_coding	Cardiomyocyte I	0.0199875	F	8	7	20889	10519	0.031	0.059	0.04	0.07	0.74	0.000189	0.019	0.71	0.000365	0.0149
TIGD7	ENSG00000140993	protein_coding	Cardiomyocyte I	0.00575385	F	8	7	20889	10519	0.061	0.047	0.08	0.06	-0.71	0.000192	0.0191	-0.72	0.000146	0.0103
C20orf194	ENSG00000088854	protein_coding	Cardiomyocyte I	0.158442	F	8	7	20889	10519	0.506	0.592	0.89	1.08	0.49	0.0002	0.0194	0.47	0.000338	0.0144
ZFP3	ENSG00000180787	protein_coding	Cardiomyocyte I	0.00174622	F	8	7	20889	10519	0.042	0.031	0.06	0.04	-0.88	0.000201	0.0194	-0.86	0.000202	0.0115
MRPS25	ENSG00000131368	protein_coding	Cardiomyocyte I	0.00939362	F	8	7	20889	10519	0.317	0.225	0.5	0.3	-0.8	0.000203	0.0194	-0.84	0.000103	0.00896
TRIM33	ENSG00000197323	protein_coding	Cardiomyocyte I	0.0844957	F	8	7	20889	10519	0.243	0.328	0.37	0.47	0.43	0.000203	0.0194	0.4	0.000532	0.0175
AC005692.3	ENSG00000285841	lncRNA	Cardiomyocyte I	0.000161312	F	8	7	20889	10519	0.161	0.065	0.24	0.08	-2.48	0.000203	0.0194	-2.59	8.66e-05	0.0085
LYSMD3	ENSG00000176018	protein_coding	Cardiomyocyte I	0.00721017	F	8	7	20889	10519	0.07	0.056	0.1	0.07	-0.6	0.000218	0.0206	-0.6	0.000262	0.0128
MED14	ENSG00000180182	protein_coding	Cardiomyocyte I	0.0527847	F	8	7	20889	10519	0.103	0.161	0.15	0.21	0.64	0.000225	0.0207	0.61	0.000248	0.0124
CATSPER2	ENSG00000166762	protein_coding	Cardiomyocyte I	0.0327656	F	8	7	20889	10519	0.037	0.076	0.05	0.09	0.9	0.000225	0.0207	0.88	0.000147	0.0104
DNAJC13	ENSG00000138246	protein_coding	Cardiomyocyte I	0.0696437	F	8	7	20889	10519	0.144	0.208	0.21	0.28	0.51	0.000225	0.0207	0.46	0.000404	0.0153
PHACTR3	ENSG00000087495	protein_coding	Cardiomyocyte I	0.00110742	F	8	7	20889	10519	0.107	0.026	0.16	0.03	-2.41	0.000226	0.0207	-2.53	9.4e-05	0.00885
PC	ENSG00000173599	protein_coding	Cardiomyocyte I	0.0154878	F	8	7	20889	10519	0.039	0.023	0.06	0.03	-1.15	0.000229	0.0207	-1.08	0.0003	0.0138
LINC00880	ENSG00000243629	lncRNA	Cardiomyocyte I	0.00017806	F	8	7	20889	10519	0.101	0.03	0.14	0.03	-2.56	0.000232	0.0208	-2.5	0.000136	0.00995
AL020995.1	ENSG00000236065	lncRNA	Cardiomyocyte I	0.0159107	F	8	7	20889	10519	0.224	0.17	0.33	0.22	-1.01	0.000233	0.0208	-1.05	0.000167	0.011
COQ10A	ENSG00000135469	protein_coding	Cardiomyocyte I	0.000389222	F	8	7	20889	10519	0.153	0.083	0.22	0.1	-1.25	0.000235	0.0209	-1.28	0.000121	0.00921
SLC43A2	ENSG00000167703	protein_coding	Cardiomyocyte I	0.0343972	F	8	7	20889	10519	0.009	0.045	0.01	0.06	2.47	0.000238	0.021	1.49	0.000658	0.0198
SAMD12	ENSG00000177570	protein_coding	Cardiomyocyte I	0.0214916	F	8	7	20889	10519	0.378	0.574	0.65	1.1	0.87	0.000239	0.021	0.85	0.000248	0.0124
TPM3	ENSG00000143549	protein_coding	Cardiomyocyte I	0.0764786	F	8	7	20889	10519	0.072	0.163	0.1	0.25	1.47	0.000246	0.0214	1.25	0.000738	0.0206
GABRE	ENSG00000102287	protein_coding	Cardiomyocyte I	0.0127989	F	8	7	20889	10519	0.067	0.154	0.09	0.2	1.38	0.000255	0.022	1.35	0.000263	0.0128
HSPB11	ENSG00000081870	protein_coding	Cardiomyocyte I	0.031922	F	8	7	20889	10519	0.029	0.055	0.04	0.07	0.75	0.000259	0.0223	0.75	7.31e-05	0.00789
MARK3	ENSG00000075413	protein_coding	Cardiomyocyte I	0.101142	F	8	7	20889	10519	0.655	0.514	1.28	0.87	-0.87	0.000262	0.0223	-0.88	0.000119	0.00921
DNAAF5	ENSG00000164818	protein_coding	Cardiomyocyte I	0.0149381	F	8	7	20889	10519	0.052	0.086	0.07	0.11	0.62	0.000264	0.0223	0.58	0.000637	0.0195
SMARCAL1	ENSG00000138375	protein_coding	Cardiomyocyte I	0.0304134	F	8	7	20889	10519	0.063	0.102	0.09	0.13	0.64	0.000268	0.0223	0.59	0.000672	0.0199
CDIP1	ENSG00000089486	protein_coding	Cardiomyocyte I	0.0133804	F	8	7	20889	10519	0.067	0.056	0.09	0.07	-0.6	0.000268	0.0223	-0.62	0.000182	0.0112
RNF165	ENSG00000141622	protein_coding	Cardiomyocyte I	0.0102934	F	8	7	20889	10519	0.034	0.082	0.05	0.1	0.86	0.000268	0.0223	0.81	0.000386	0.0152
SLC26A11	ENSG00000181045	protein_coding	Cardiomyocyte I	0.0165125	F	8	7	20889	10519	0.017	0.041	0.02	0.05	0.94	0.000279	0.0228	0.91	0.00028	0.0134
NCR3LG1	ENSG00000188211	protein_coding	Cardiomyocyte I	0.00268299	F	8	7	20889	10519	0.01	0.019	0.01	0.02	1.17	0.000281	0.0228	1.12	0.000188	0.0112
PATZ1	ENSG00000100105	protein_coding	Cardiomyocyte I	0.00558724	F	8	7	20889	10519	0.011	0.025	0.01	0.03	0.94	0.000281	0.0228	0.95	0.000107	0.00896
BLM	ENSG00000197299	protein_coding	Cardiomyocyte I	0.00480524	F	8	7	20889	10519	0.091	0.044	0.13	0.05	-1.74	0.000282	0.0228	-1.74	0.000152	0.0106
ANKRD34C-AS1	ENSG00000259234	lncRNA	Cardiomyocyte I	0.000615705	F	8	7	20889	10519	0.009	0.075	0.01	0.09	2.67	0.000283	0.0228	2.41	0.000414	0.0154
AC020909.2	ENSG00000268518	lncRNA	Cardiomyocyte I	0.000513374	F	8	7	20889	10519	0.031	0.056	0.04	0.07	1.85	0.000286	0.023	1.79	0.000344	0.0146
AL391684.1	ENSG00000224934	lncRNA	Cardiomyocyte I	0.0028786	F	8	7	20889	10519	0.008	0.022	0.01	0.02	1.05	0.000288	0.023	1.1	0.000117	0.00921
KIF3A	ENSG00000131437	protein_coding	Cardiomyocyte I	0.0151237	F	8	7	20889	10519	0.073	0.131	0.1	0.17	0.82	0.00029	0.023	0.78	0.000411	0.0154
MAN1B1	ENSG00000177239	protein_coding	Cardiomyocyte I	0.00863936	F	8	7	20889	10519	0.033	0.064	0.05	0.08	0.83	0.000293	0.023	0.83	0.000167	0.011
HIVEP3	ENSG00000127124	protein_coding	Cardiomyocyte I	0.0768718	F	8	7	20889	10519	0.547	0.433	1.02	0.7	-0.68	0.000296	0.023	-0.73	7.55e-05	0.00789
MYEF2	ENSG00000104177	protein_coding	Cardiomyocyte I	0.00644403	F	8	7	20889	10519	0.076	0.156	0.1	0.2	1.06	0.000297	0.023	1.03	0.00026	0.0128
NBEAL1	ENSG00000144426	protein_coding	Cardiomyocyte I	0.206356	F	8	7	20889	10519	0.384	0.502	0.62	0.83	0.45	0.0003	0.023	0.56	6.58e-05	0.00774
ZNF273	ENSG00000198039	protein_coding	Cardiomyocyte I	0.011641	F	8	7	20889	10519	0.019	0.031	0.02	0.03	0.79	0.000301	0.023	0.89	9.74e-05	0.00896
AL845331.2	ENSG00000259916	protein_coding	Cardiomyocyte I	0.0093634	F	8	7	20889	10519	0.168	0.088	0.24	0.11	-1.22	0.000303	0.023	-1.26	0.000188	0.0112
SOBP	ENSG00000112320	protein_coding	Cardiomyocyte I	0.15449	F	8	7	20889	10519	0.301	0.389	0.48	0.59	0.45	0.000303	0.023	0.44	0.000471	0.0164
GRB14	ENSG00000115290	protein_coding	Cardiomyocyte I	0.00338519	F	8	7	20889	10519	0.151	0.071	0.22	0.09	-1.55	0.000305	0.023	-1.56	0.000157	0.0107
RECQL	ENSG00000004700	protein_coding	Cardiomyocyte I	0.0301182	F	8	7	20889	10519	0.059	0.112	0.08	0.14	0.8	0.000308	0.0231	0.78	0.000294	0.0137
LTBP3	ENSG00000168056	protein_coding	Cardiomyocyte I	0.0501587	F	8	7	20889	10519	0.047	0.093	0.07	0.13	1.03	0.000309	0.0231	1	0.000215	0.0119
TMEM178A	ENSG00000152154	protein_coding	Cardiomyocyte I	0.00224068	F	8	7	20889	10519	0.02	0.054	0.03	0.06	1.12	0.000316	0.0234	1.05	0.000468	0.0164
AC114316.1	ENSG00000250049	lncRNA	Cardiomyocyte I	0.000613936	F	8	7	20889	10519	0.066	0.035	0.09	0.04	-1.59	0.000317	0.0234	-1.52	0.000505	0.017
NREP-AS1	ENSG00000250095	lncRNA	Cardiomyocyte I	0.00649482	F	8	7	20889	10519	0.024	0.01	0.03	0.01	-1.9	0.000318	0.0234	-1.98	8.34e-05	0.00845
UACA	ENSG00000137831	protein_coding	Cardiomyocyte I	0.267909	F	8	7	20889	10519	0.226	0.364	0.34	0.54	0.66	0.000322	0.0235	0.86	0.000112	0.00905
TMEM134	ENSG00000172663	protein_coding	Cardiomyocyte I	0.00358075	F	8	7	20889	10519	0.007	0.017	0.01	0.02	1.26	0.000324	0.0235	0.9	0.000322	0.0143
CAPN3	ENSG00000092529	protein_coding	Cardiomyocyte I	0.0293177	F	8	7	20889	10519	0.034	0.08	0.05	0.1	0.98	0.000327	0.0237	0.96	0.000243	0.0124
VPS35L	ENSG00000103544	protein_coding	Cardiomyocyte I	0.0929431	F	8	7	20889	10519	0.138	0.212	0.2	0.28	0.54	0.000332	0.0238	0.53	0.000313	0.0142
PRDX6	ENSG00000117592	protein_coding	Cardiomyocyte I	0.012897	F	8	7	20889	10519	0.15	0.105	0.22	0.13	-0.82	0.000333	0.0238	-0.85	0.00012	0.00921
SMIM4	ENSG00000168273	protein_coding	Cardiomyocyte I	0.0299148	F	8	7	20889	10519	0.192	0.163	0.28	0.21	-0.7	0.000335	0.0238	-0.72	0.000255	0.0127
GTF2F2	ENSG00000188342	protein_coding	Cardiomyocyte I	0.0452339	F	8	7	20889	10519	0.191	0.269	0.28	0.37	0.42	0.000336	0.0238	0.4	0.000545	0.0178
RETSAT	ENSG00000042445	protein_coding	Cardiomyocyte I	0.0103115	F	8	7	20889	10519	0.099	0.06	0.14	0.08	-1.04	0.000338	0.0238	-1.02	0.000332	0.0143
ALMS1	ENSG00000116127	protein_coding	Cardiomyocyte I	0.0728079	F	8	7	20889	10519	0.141	0.212	0.2	0.28	0.6	0.000341	0.0239	0.57	0.00027	0.013
WARS2-AS1	ENSG00000231365	lncRNA	Cardiomyocyte I	0.077132	F	8	7	20889	10519	0.245	0.195	0.38	0.26	-0.84	0.000343	0.0239	-0.84	0.000188	0.0112
ARL13B	ENSG00000169379	protein_coding	Cardiomyocyte I	0.0581522	F	8	7	20889	10519	0.072	0.118	0.1	0.15	0.59	0.000351	0.0242	0.68	2.7e-05	0.00501
MEIS1-AS2	ENSG00000230749	lncRNA	Cardiomyocyte I	0.00143257	F	8	7	20889	10519	0.041	0.026	0.06	0.03	-1.08	0.000353	0.0242	-1.18	0.000201	0.0115
MKLN1	ENSG00000128585	protein_coding	Cardiomyocyte I	0.214334	F	8	7	20889	10519	0.651	0.574	1.27	1.02	-0.52	0.000353	0.0242	-0.38	0.00333	0.042
CBR4	ENSG00000145439	protein_coding	Cardiomyocyte I	0.0577973	F	8	7	20889	10519	0.651	0.503	1.3	0.88	-1.2	0.000359	0.0245	-1.27	0.000175	0.0112
COX17	ENSG00000138495	protein_coding	Cardiomyocyte I	0.00348501	F	8	7	20889	10519	0.075	0.043	0.11	0.05	-1.28	0.000367	0.0248	-1.18	0.000449	0.0162
AC244502.1	ENSG00000251002	lncRNA	Cardiomyocyte I	0.00258209	F	8	7	20889	10519	0.026	0.006	0.04	0.01	-3.16	0.000375	0.0249	-2.98	0.00017	0.011
LINC00174	ENSG00000179406	lncRNA	Cardiomyocyte I	0.0449689	F	8	7	20889	10519	0.092	0.198	0.13	0.27	1.02	0.000375	0.0249	1.02	0.000327	0.0143
CLN8	ENSG00000182372	protein_coding	Cardiomyocyte I	0.024983	F	8	7	20889	10519	0.113	0.095	0.16	0.12	-0.53	0.000376	0.0249	-0.55	0.000334	0.0143
VPS41	ENSG00000006715	protein_coding	Cardiomyocyte I	0.0779051	F	8	7	20889	10519	0.125	0.201	0.18	0.27	0.53	0.000381	0.0251	0.53	0.00041	0.0154
FGFR1OP	ENSG00000213066	protein_coding	Cardiomyocyte I	0.0206792	F	8	7	20889	10519	0.1	0.15	0.14	0.19	0.53	0.000389	0.0251	0.51	0.000483	0.0166
GPR173	ENSG00000184194	protein_coding	Cardiomyocyte I	0.0774891	F	8	7	20889	10519	0.012	0.063	0.02	0.08	2.77	0.000391	0.0251	1.97	1.29e-06	0.00157
SLC22A4	ENSG00000197208	protein_coding	Cardiomyocyte I	0.00334459	F	8	7	20889	10519	0.262	0.196	0.4	0.26	-1.09	0.000392	0.0251	-1.11	0.000293	0.0137
PIK3IP1	ENSG00000100100	protein_coding	Cardiomyocyte I	0.0314467	F	8	7	20889	10519	0.008	0.04	0.01	0.05	2.44	0.000392	0.0251	1.07	0.00117	0.0249
GM2A	ENSG00000196743	protein_coding	Cardiomyocyte I	0.00464364	F	8	7	20889	10519	0.044	0.034	0.06	0.04	-0.8	0.000392	0.0251	-0.82	0.000245	0.0124
LRP4-AS1	ENSG00000247675	lncRNA	Cardiomyocyte I	0.000913917	F	8	7	20889	10519	0.074	0.049	0.1	0.06	-1.01	0.000396	0.0251	-1.11	0.000237	0.0123
TNRC6C-AS1	ENSG00000204282	lncRNA	Cardiomyocyte I	0.00370184	F	8	7	20889	10519	0.009	0.031	0.01	0.04	1.59	0.000398	0.0251	1.57	0.000374	0.0149
AC010327.4	ENSG00000267577	lncRNA	Cardiomyocyte I	0.000127919	F	8	7	20889	10519	0.049	0.201	0.07	0.27	2.24	0.000399	0.0251	2.3	0.000173	0.0112
MAP2K5	ENSG00000137764	protein_coding	Cardiomyocyte I	0.0925353	F	8	7	20889	10519	0.352	0.48	0.57	0.79	0.57	0.0004	0.0251	0.53	0.000521	0.0172
GANC	ENSG00000214013	protein_coding	Cardiomyocyte I	0.0442571	F	8	7	20889	10519	0.106	0.18	0.15	0.23	0.53	0.000402	0.0251	0.52	0.000352	0.0147
PCNT	ENSG00000160299	protein_coding	Cardiomyocyte I	0.0186686	F	8	7	20889	10519	0.344	0.2	0.56	0.27	-1.25	0.000403	0.0251	-1.26	0.000229	0.0122
UFL1	ENSG00000014123	protein_coding	Cardiomyocyte I	0.0330921	F	8	7	20889	10519	0.128	0.194	0.18	0.26	0.6	0.000407	0.0253	0.57	0.000335	0.0143
AL358335.2	ENSG00000258751	lncRNA	Cardiomyocyte I	0.000438002	F	8	7	20889	10519	0.01	0.034	0.01	0.04	2.04	0.000415	0.0253	2.15	0.000115	0.00916
LINC01182	ENSG00000250634	lncRNA	Cardiomyocyte I	0.00101236	F	8	7	20889	10519	0.229	0.113	0.36	0.15	-1.87	0.000417	0.0253	-1.97	0.000208	0.0116
ZMYM4	ENSG00000146463	protein_coding	Cardiomyocyte I	0.103901	F	8	7	20889	10519	0.346	0.446	0.55	0.71	0.42	0.000419	0.0253	0.41	0.000797	0.0211
ZNF565	ENSG00000196357	protein_coding	Cardiomyocyte I	0.0537671	F	8	7	20889	10519	0.28	0.239	0.43	0.32	-0.8	0.000419	0.0253	-0.83	0.000433	0.0158
NDUFAB1	ENSG00000004779	protein_coding	Cardiomyocyte I	0.00254104	F	8	7	20889	10519	0.124	0.095	0.18	0.12	-0.73	0.00042	0.0253	-0.75	0.000373	0.0149
GLIDR	ENSG00000278175	lncRNA	Cardiomyocyte I	0.0143202	F	8	7	20889	10519	0.047	0.141	0.07	0.18	1.52	0.00042	0.0253	1.56	0.000232	0.0123
CAMK2B	ENSG00000058404	protein_coding	Cardiomyocyte I	0.000839476	F	8	7	20889	10519	0.239	0.368	0.36	0.56	0.82	0.000422	0.0253	0.78	0.000363	0.0148
TSPAN32	ENSG00000064201	protein_coding	Cardiomyocyte I	0.00115849	F	8	7	20889	10519	0.051	0.113	0.07	0.15	1.37	0.000423	0.0253	1.32	0.000376	0.0149
PHLPP2	ENSG00000040199	protein_coding	Cardiomyocyte I	0.0424171	F	8	7	20889	10519	0.046	0.104	0.06	0.13	0.97	0.000425	0.0253	0.97	0.000178	0.0112
SUPT20H	ENSG00000102710	protein_coding	Cardiomyocyte I	0.0456265	F	8	7	20889	10519	0.103	0.15	0.15	0.19	0.51	0.000427	0.0253	0.48	0.000681	0.02
NNT-AS1	ENSG00000248092	lncRNA	Cardiomyocyte I	0.00100548	F	8	7	20889	10519	0.395	0.315	0.65	0.45	-0.7	0.000432	0.0254	-0.68	0.000568	0.0182
FRG1-DT	ENSG00000245685	lncRNA	Cardiomyocyte I	0.0282075	F	8	7	20889	10519	0.093	0.075	0.13	0.09	-0.78	0.000437	0.0254	-0.77	0.000349	0.0146
TRIM27	ENSG00000204713	protein_coding	Cardiomyocyte I	0.0388007	F	8	7	20889	10519	0.05	0.081	0.07	0.1	0.52	0.000438	0.0254	0.5	0.000405	0.0153
ZNF736	ENSG00000234444	protein_coding	Cardiomyocyte I	0.0232477	F	8	7	20889	10519	0.066	0.114	0.09	0.14	0.55	0.000439	0.0254	0.56	0.000363	0.0148
PKN1	ENSG00000123143	protein_coding	Cardiomyocyte I	0.0499074	F	8	7	20889	10519	0.062	0.095	0.09	0.12	0.49	0.000439	0.0254	0.44	0.000641	0.0195
DYRK1B	ENSG00000105204	protein_coding	Cardiomyocyte I	0.00399911	F	8	7	20889	10519	0.013	0.029	0.02	0.04	0.91	0.000442	0.0254	0.9	0.000305	0.0139
PDZRN3	ENSG00000121440	protein_coding	Cardiomyocyte I	0.030748	F	8	7	20889	10519	0.886	0.817	2.4	2.05	-0.65	0.000444	0.0254	-0.6	0.000904	0.0223
ARHGAP1	ENSG00000175220	protein_coding	Cardiomyocyte I	0.0364495	F	8	7	20889	10519	0.054	0.128	0.08	0.16	1.06	0.000445	0.0254	1.05	0.000388	0.0152
THUMPD3-AS1	ENSG00000206573	lncRNA	Cardiomyocyte I	0.0562881	F	8	7	20889	10519	0.155	0.14	0.22	0.18	-0.45	0.000446	0.0254	-0.47	0.000425	0.0156
AL137779.1	ENSG00000256705	lncRNA	Cardiomyocyte I	0.00401925	F	8	7	20889	10519	0.029	0.02	0.04	0.02	-0.88	0.000448	0.0254	-0.99	0.000189	0.0112
PBX1	ENSG00000185630	protein_coding	Cardiomyocyte I	0.207109	F	8	7	20889	10519	0.795	0.691	1.84	1.44	-0.74	0.000449	0.0254	-0.5	0.0015	0.0279
ATP5MD	ENSG00000173915	protein_coding	Cardiomyocyte I	0.00105448	F	8	7	20889	10519	0.096	0.068	0.14	0.08	-0.78	0.000452	0.0254	-0.8	0.000161	0.0109
MAP4K4	ENSG00000071054	protein_coding	Cardiomyocyte I	0.202688	F	8	7	20889	10519	0.366	0.486	0.59	0.8	0.47	0.000453	0.0254	0.49	0.000433	0.0158
PEX3	ENSG00000034693	protein_coding	Cardiomyocyte I	0.0227972	F	8	7	20889	10519	0.076	0.131	0.11	0.17	0.6	0.000455	0.0254	0.59	0.00047	0.0164
MRPS36	ENSG00000134056	protein_coding	Cardiomyocyte I	0.0029055	F	8	7	20889	10519	0.127	0.096	0.18	0.12	-0.7	0.000458	0.0255	-0.69	0.000405	0.0153
EFNA1	ENSG00000169242	protein_coding	Cardiomyocyte I	0.00680294	F	8	7	20889	10519	0.035	0.026	0.05	0.03	-0.77	0.000475	0.0263	-0.83	0.000294	0.0137
MIR4435-2HG	ENSG00000172965	lncRNA	Cardiomyocyte I	0.271693	F	8	7	20889	10519	0.134	0.322	0.2	0.49	1.33	0.000476	0.0263	1.35	3.63e-05	0.00586
DIRAS1	ENSG00000176490	protein_coding	Cardiomyocyte I	0.000403104	F	8	7	20889	10519	0.033	0.019	0.05	0.02	-1.1	0.000482	0.0264	-1.16	0.000282	0.0134
ERMARD	ENSG00000130023	protein_coding	Cardiomyocyte I	0.0113643	F	8	7	20889	10519	0.035	0.06	0.05	0.07	0.58	0.000486	0.0265	0.57	0.000422	0.0155
WWOX	ENSG00000186153	protein_coding	Cardiomyocyte I	0.280438	F	8	7	20889	10519	0.583	0.551	1.19	1.04	-0.91	0.000492	0.0266	-0.5	0.00248	0.0357
PPP1R11	ENSG00000204619	protein_coding	Cardiomyocyte I	0.00895142	F	8	7	20889	10519	0.025	0.015	0.03	0.02	-1.18	0.0005	0.0269	-1.1	0.00035	0.0146
CSRNP3	ENSG00000178662	protein_coding	Cardiomyocyte I	0.053252	F	8	7	20889	10519	0.169	0.272	0.25	0.38	0.54	0.000504	0.0269	0.58	0.000143	0.0103
JAK1	ENSG00000162434	protein_coding	Cardiomyocyte I	0.244091	F	8	7	20889	10519	0.38	0.536	0.62	0.93	0.58	0.000509	0.0269	0.71	0.000234	0.0123
AC073896.5	ENSG00000258260	lncRNA	Cardiomyocyte I	0.000400366	F	8	7	20889	10519	0.022	0.012	0.03	0.01	-1.36	0.00051	0.0269	-1.45	0.000243	0.0124
AC104066.4	ENSG00000286161	lncRNA	Cardiomyocyte I	0.00151311	F	8	7	20889	10519	0.032	0.02	0.04	0.02	-0.9	0.000511	0.0269	-1.05	0.000243	0.0124
KDM5D	ENSG00000012817	protein_coding	Cardiomyocyte I	0.0244118	F	8	7	20889	10519	0.064	0.087	0.09	0.11	0.67	0.000512	0.0269	0.62	0.00299	0.04
AL031123.1	ENSG00000226281	lncRNA	Cardiomyocyte I	0.000498918	F	8	7	20889	10519	0.034	0.074	0.05	0.09	0.85	0.000513	0.0269	0.84	0.000452	0.0162
AC132803.1	ENSG00000251031	lncRNA	Cardiomyocyte I	0.00390435	F	8	7	20889	10519	0.06	0.035	0.09	0.04	-1.31	0.000521	0.0269	-1.34	0.000358	0.0147
RBFOX1	ENSG00000078328	protein_coding	Cardiomyocyte I	0.0219563	F	8	7	20889	10519	0.849	0.741	2.13	1.66	-0.8	0.000521	0.0269	-0.8	0.000542	0.0177
LINC02798	ENSG00000227082	lncRNA	Cardiomyocyte I	0.0338509	F	8	7	20889	10519	0.029	0.111	0.04	0.15	1.9	0.000522	0.0269	1.78	0.000318	0.0142
AC055854.1	ENSG00000253125	lncRNA	Cardiomyocyte I	0.000785256	F	8	7	20889	10519	0.225	0.107	0.35	0.14	-1.96	0.000524	0.0269	-2.03	0.000262	0.0128
LINC00106	ENSG00000236871	lncRNA	Cardiomyocyte I	0.0152805	F	8	7	20889	10519	0.04	0.07	0.06	0.09	0.7	0.000524	0.0269	0.69	0.000374	0.0149
DOP1A	ENSG00000083097	protein_coding	Cardiomyocyte I	0.0662642	F	8	7	20889	10519	0.27	0.376	0.41	0.57	0.49	0.000528	0.027	0.47	0.00065	0.0197
MPDZ	ENSG00000107186	protein_coding	Cardiomyocyte I	0.104323	F	8	7	20889	10519	0.361	0.464	0.58	0.76	0.49	0.000534	0.0272	0.47	0.00112	0.0245
MAP6	ENSG00000171533	protein_coding	Cardiomyocyte I	0.00392895	F	8	7	20889	10519	0.018	0.04	0.02	0.05	0.83	0.000537	0.0272	0.82	0.000642	0.0195
AL596087.2	ENSG00000229588	lncRNA	Cardiomyocyte I	0.00259351	F	8	7	20889	10519	0.02	0.012	0.03	0.01	-1.07	0.00054	0.0272	-1.09	0.000292	0.0137
FRMD4B	ENSG00000114541	protein_coding	Cardiomyocyte I	0.313208	F	8	7	20889	10519	0.151	0.39	0.25	0.63	2.81	0.000542	0.0272	1.59	0.00171	0.03
ELF2	ENSG00000109381	protein_coding	Cardiomyocyte I	0.231156	F	8	7	20889	10519	0.51	0.447	0.89	0.71	-0.65	0.000543	0.0272	-0.43	0.00163	0.0292
C5AR1	ENSG00000197405	protein_coding	Cardiomyocyte I	0.0212215	F	8	7	20889	10519	0.023	0.146	0.03	0.19	3.02	0.000545	0.0272	2.35	0.000104	0.00896
MINDY3	ENSG00000148481	protein_coding	Cardiomyocyte I	0.0607389	F	8	7	20889	10519	0.107	0.164	0.15	0.21	0.46	0.000547	0.0272	0.55	4e-05	0.00595
GARNL3	ENSG00000136895	protein_coding	Cardiomyocyte I	0.0154964	F	8	7	20889	10519	0.351	0.506	0.56	0.86	0.67	0.000549	0.0272	0.65	0.000401	0.0153
CTNNBIP1	ENSG00000178585	protein_coding	Cardiomyocyte I	0.0329287	F	8	7	20889	10519	0.265	0.191	0.41	0.26	-0.76	0.000553	0.0273	-0.8	0.000291	0.0137
AC026689.1	ENSG00000253978	lncRNA	Cardiomyocyte I	0.000415787	F	8	7	20889	10519	0.224	0.127	0.35	0.16	-1.68	0.000554	0.0273	-1.74	0.000301	0.0138
DNHD1	ENSG00000179532	protein_coding	Cardiomyocyte I	0.0428413	F	8	7	20889	10519	0.249	0.228	0.38	0.31	-0.58	0.000558	0.0274	-0.61	0.000263	0.0128
TRIM45	ENSG00000134253	protein_coding	Cardiomyocyte I	0.000622316	F	8	7	20889	10519	0.017	0.034	0.02	0.04	0.97	0.000579	0.0283	0.92	0.000627	0.0194
ADPRH	ENSG00000144843	protein_coding	Cardiomyocyte I	0.00168725	F	8	7	20889	10519	0.015	0.011	0.02	0.01	-0.89	0.000587	0.0286	-0.84	0.000746	0.0206
IL10RB	ENSG00000243646	protein_coding	Cardiomyocyte I	0.0701727	F	8	7	20889	10519	0.01	0.045	0.01	0.06	2.37	0.000594	0.0288	0.93	0.00111	0.0245
MAGI2-AS3	ENSG00000234456	lncRNA	Cardiomyocyte I	0.0353334	F	8	7	20889	10519	0.105	0.17	0.15	0.22	0.55	0.000602	0.0289	0.51	0.000873	0.022
AL023553.1	ENSG00000286491	lncRNA	Cardiomyocyte I	0.000197989	F	8	7	20889	10519	0.024	0.008	0.03	0.01	-1.79	0.000602	0.0289	-1.66	0.000403	0.0153
ADAMTS17	ENSG00000140470	protein_coding	Cardiomyocyte I	0.0865747	F	8	7	20889	10519	0.093	0.055	0.14	0.07	-1.48	0.000604	0.0289	-1.16	0.000954	0.023
RUFY2	ENSG00000204130	protein_coding	Cardiomyocyte I	0.073261	F	8	7	20889	10519	0.126	0.182	0.18	0.24	0.5	0.000606	0.0289	0.46	0.00107	0.0241
C5orf15	ENSG00000113583	protein_coding	Cardiomyocyte I	0.013005	F	8	7	20889	10519	0.117	0.091	0.16	0.11	-0.69	0.000608	0.0289	-0.69	0.000472	0.0164
AC004870.4	ENSG00000232072	lncRNA	Cardiomyocyte I	0.000373382	F	8	7	20889	10519	0.013	0.002	0.02	0	-3.25	0.000609	0.0289	-3.04	2.1e-05	0.00472
CNTN4	ENSG00000144619	protein_coding	Cardiomyocyte I	0.127912	F	8	7	20889	10519	0.018	0.101	0.03	0.14	2.51	0.000614	0.029	1.37	0.000762	0.0207
SPTAN1	ENSG00000197694	protein_coding	Cardiomyocyte I	0.0954933	F	8	7	20889	10519	0.218	0.338	0.33	0.51	0.69	0.000621	0.0292	0.63	0.00128	0.0261
ANGPTL2	ENSG00000136859	protein_coding	Cardiomyocyte I	0.0150652	F	8	7	20889	10519	0.084	0.066	0.12	0.08	-0.79	0.000623	0.0292	-0.79	0.000437	0.0158
MED6	ENSG00000133997	protein_coding	Cardiomyocyte I	0.0222145	F	8	7	20889	10519	0.047	0.076	0.06	0.09	0.56	0.000623	0.0292	0.52	0.000997	0.0234
HYAL4	ENSG00000106302	protein_coding	Cardiomyocyte I	0.000218091	F	8	7	20889	10519	0.003	0.018	0	0.02	2.67	0.000629	0.0293	2.26	0.00239	0.035
INTS2	ENSG00000108506	protein_coding	Cardiomyocyte I	0.0149988	F	8	7	20889	10519	0.077	0.118	0.11	0.15	0.61	0.000634	0.0294	0.61	0.000576	0.0184
SLC25A18	ENSG00000182902	protein_coding	Cardiomyocyte I	0.00521635	F	8	7	20889	10519	0.074	0.036	0.11	0.04	-1.57	0.000635	0.0294	-1.55	0.000487	0.0166
P2RX7	ENSG00000089041	protein_coding	Cardiomyocyte I	0.0217985	F	8	7	20889	10519	0.013	0.041	0.02	0.05	1.89	0.000643	0.0294	1.25	0.000516	0.0172
ZNF404	ENSG00000176222	protein_coding	Cardiomyocyte I	0.00173266	F	8	7	20889	10519	0.03	0.048	0.04	0.06	0.61	0.000643	0.0294	0.6	0.000613	0.0191
PHYKPL	ENSG00000175309	protein_coding	Cardiomyocyte I	0.106979	F	8	7	20889	10519	0.165	0.249	0.24	0.34	0.43	0.000645	0.0294	0.4	0.000893	0.0223
NPAS2	ENSG00000170485	protein_coding	Cardiomyocyte I	0.0500221	F	8	7	20889	10519	0.56	0.451	1.04	0.72	-0.77	0.000647	0.0294	-0.8	0.000398	0.0153
FSTL3	ENSG00000070404	protein_coding	Cardiomyocyte I	0.0104404	F	8	7	20889	10519	0.027	0.052	0.04	0.06	0.97	0.000648	0.0294	0.76	0.00135	0.0267
COL16A1	ENSG00000084636	protein_coding	Cardiomyocyte I	0.0211822	F	8	7	20889	10519	0.013	0.035	0.02	0.05	1.43	0.000649	0.0294	1.56	0.000252	0.0126
NECAB1	ENSG00000123119	protein_coding	Cardiomyocyte I	0.017791	F	8	7	20889	10519	0.137	0.077	0.2	0.09	-1.55	0.000653	0.0295	-1.63	0.000301	0.0138
MITF	ENSG00000187098	protein_coding	Cardiomyocyte I	0.0203229	F	8	7	20889	10519	0.835	0.696	2	1.47	-0.61	0.000654	0.0295	-0.61	0.000396	0.0153
AL050309.1	ENSG00000227486	lncRNA	Cardiomyocyte I	0.202914	F	8	7	20889	10519	0.069	0.143	0.1	0.2	1.29	0.000662	0.0297	1.02	0.000171	0.011
HOGA1	ENSG00000241935	protein_coding	Cardiomyocyte I	0.000150467	F	8	7	20889	10519	0.166	0.094	0.25	0.12	-1.1	0.000664	0.0297	-1.09	0.000414	0.0154
MZF1-AS1	ENSG00000267858	lncRNA	Cardiomyocyte I	0.0381092	F	8	7	20889	10519	0.125	0.112	0.18	0.14	-0.69	0.000666	0.0297	-0.74	0.000349	0.0146
ZNF154	ENSG00000179909	protein_coding	Cardiomyocyte I	0.007372	F	8	7	20889	10519	0.065	0.054	0.09	0.06	-0.67	0.000672	0.0298	-0.72	0.000495	0.0167
PLCZ1	ENSG00000139151	protein_coding	Cardiomyocyte I	0.000283659	F	8	7	20889	10519	0.007	0.022	0.01	0.03	1.69	0.000678	0.03	1.53	0.00158	0.0288
MKLN1-AS	ENSG00000236753	lncRNA	Cardiomyocyte I	0.00832851	F	8	7	20889	10519	0.027	0.018	0.04	0.02	-1.04	0.000681	0.03	-1.09	0.000329	0.0143
FIZ1	ENSG00000179943	protein_coding	Cardiomyocyte I	0.00245754	F	8	7	20889	10519	0.029	0.021	0.04	0.02	-0.81	0.000688	0.0301	-0.76	0.000869	0.022
OSBPL7	ENSG00000006025	protein_coding	Cardiomyocyte I	0.00668973	F	8	7	20889	10519	0.004	0.012	0.01	0.02	2.31	0.000689	0.0301	1.57	5.17e-05	0.00698
AC022034.3	ENSG00000253369	lncRNA	Cardiomyocyte I	0.000794178	F	8	7	20889	10519	0.454	0.275	0.87	0.43	-1.79	0.000691	0.0301	-1.78	0.000427	0.0157
LINC01285	ENSG00000203650	lncRNA	Cardiomyocyte I	0.00120952	F	8	7	20889	10519	0.018	0.041	0.02	0.05	0.87	0.000693	0.0301	0.85	0.000731	0.0206
WTIP	ENSG00000142279	protein_coding	Cardiomyocyte I	0.0304978	F	8	7	20889	10519	0.036	0.088	0.05	0.11	1.04	0.000695	0.0301	1.02	0.000556	0.0179
MIR3936HG	ENSG00000233006	lncRNA	Cardiomyocyte I	0.00444366	F	8	7	20889	10519	0.449	0.382	0.76	0.58	-0.6	0.000695	0.0301	-0.62	0.000738	0.0206
AC011444.1	ENSG00000266983	lncRNA	Cardiomyocyte I	0.00587352	F	8	7	20889	10519	0.045	0.021	0.06	0.03	-1.32	0.000699	0.0301	-1.37	0.000381	0.015
DIP2A	ENSG00000160305	protein_coding	Cardiomyocyte I	0.0750234	F	8	7	20889	10519	0.246	0.345	0.38	0.51	0.62	0.000706	0.0304	0.55	0.000707	0.0203
HAVCR2	ENSG00000135077	protein_coding	Cardiomyocyte I	0.0254116	F	8	7	20889	10519	0.042	0.081	0.06	0.1	0.71	0.000715	0.0304	0.64	0.000698	0.0202
AL583785.1	ENSG00000226197	lncRNA	Cardiomyocyte I	0.0483998	F	8	7	20889	10519	0.301	0.159	0.49	0.22	-1.99	0.000715	0.0304	-1.9	0.000168	0.011
FBXW11	ENSG00000072803	protein_coding	Cardiomyocyte I	0.101189	F	8	7	20889	10519	0.344	0.454	0.55	0.73	0.55	0.000717	0.0304	0.53	0.000942	0.0228
TIMM10B	ENSG00000132286	protein_coding	Cardiomyocyte I	0.0019115	F	8	7	20889	10519	0.02	0.015	0.03	0.02	-0.78	0.000718	0.0304	-0.75	0.000556	0.0179
ALG1	ENSG00000033011	protein_coding	Cardiomyocyte I	0.00662658	F	8	7	20889	10519	0.016	0.031	0.02	0.04	0.81	0.000727	0.0307	0.77	0.000999	0.0234
COX5A	ENSG00000178741	protein_coding	Cardiomyocyte I	0.000888133	F	8	7	20889	10519	0.195	0.145	0.29	0.18	-0.75	0.00073	0.0307	-0.76	0.000346	0.0146
STX16	ENSG00000124222	protein_coding	Cardiomyocyte I	0.0670869	F	8	7	20889	10519	0.19	0.268	0.28	0.37	0.55	0.000731	0.0307	0.52	0.000649	0.0197
AC005692.2	ENSG00000261629	lncRNA	Cardiomyocyte I	0.000247405	F	8	7	20889	10519	0.014	0.005	0.02	0	-3.06	0.000747	0.0313	-2.83	0.000121	0.00921
DISC1	ENSG00000162946	protein_coding	Cardiomyocyte I	0.0996184	F	8	7	20889	10519	0.715	0.549	1.62	1.04	-1.35	0.000753	0.0315	-1.3	0.000818	0.0212
GRK5	ENSG00000198873	protein_coding	Cardiomyocyte I	0.320457	F	8	7	20889	10519	0.48	0.237	0.87	0.38	-2.45	0.00076	0.0316	-1.58	8.91e-05	0.00858
RARRES1	ENSG00000118849	protein_coding	Cardiomyocyte I	0.0496061	F	8	7	20889	10519	0.142	0.083	0.21	0.1	-1.57	0.000773	0.0321	-1.68	0.000305	0.0139
TMEM161B-AS1	ENSG00000247828	lncRNA	Cardiomyocyte I	0.0345392	F	8	7	20889	10519	0.537	0.443	0.99	0.72	-0.79	0.000775	0.0321	-0.8	0.000413	0.0154
CPNE4	ENSG00000196353	protein_coding	Cardiomyocyte I	0.00216251	F	8	7	20889	10519	0.278	0.177	0.45	0.24	-1.45	0.000783	0.0323	-1.5	0.000438	0.0159
NUDT4	ENSG00000173598	protein_coding	Cardiomyocyte I	0.0127792	F	8	7	20889	10519	0.462	0.341	0.8	0.5	-0.81	0.000793	0.0325	-0.86	0.000216	0.0119
LINC02427	ENSG00000271538	lncRNA	Cardiomyocyte I	0.0029613	F	8	7	20889	10519	0.023	0.058	0.03	0.07	1.42	0.000795	0.0325	1.49	0.000461	0.0163
ASIP	ENSG00000101440	protein_coding	Cardiomyocyte I	0.00115555	F	8	7	20889	10519	0.044	0.029	0.06	0.04	-0.91	0.000795	0.0325	-0.85	0.00172	0.0301
OGDH	ENSG00000105953	protein_coding	Cardiomyocyte I	0.029487	F	8	7	20889	10519	0.571	0.458	1.04	0.74	-0.59	0.000801	0.0325	-0.62	0.000316	0.0142
AC096564.1	ENSG00000245293	lncRNA	Cardiomyocyte I	0.00749419	F	8	7	20889	10519	0.264	0.228	0.41	0.31	-0.82	0.000802	0.0325	-0.83	0.000719	0.0204
GOT1	ENSG00000120053	protein_coding	Cardiomyocyte I	0.000333054	F	8	7	20889	10519	0.412	0.301	0.68	0.42	-0.78	0.000803	0.0325	-0.79	0.000521	0.0172
PUS10	ENSG00000162927	protein_coding	Cardiomyocyte I	0.0110194	F	8	7	20889	10519	0.065	0.103	0.09	0.12	0.48	0.000809	0.0327	0.46	0.000719	0.0204
OLFM3	ENSG00000118733	protein_coding	Cardiomyocyte I	0.000178781	F	8	7	20889	10519	0.022	0.006	0.03	0.01	-2.42	0.000815	0.0328	-2.4	0.000187	0.0112
BPHL	ENSG00000137274	protein_coding	Cardiomyocyte I	0.0111692	F	8	7	20889	10519	0.016	0.032	0.02	0.04	0.99	0.000817	0.0328	1.03	0.000395	0.0153
RNF111	ENSG00000157450	protein_coding	Cardiomyocyte I	0.103705	F	8	7	20889	10519	0.449	0.409	0.75	0.63	-0.51	0.000824	0.033	-0.55	0.000807	0.0212
CHN1	ENSG00000128656	protein_coding	Cardiomyocyte I	0.0612762	F	8	7	20889	10519	0.132	0.273	0.19	0.38	0.89	0.00083	0.0331	0.95	0.000258	0.0128
SYNPO	ENSG00000171992	protein_coding	Cardiomyocyte I	0.0235748	F	8	7	20889	10519	0.288	0.242	0.45	0.34	-0.53	0.000842	0.0335	-0.54	0.00052	0.0172
LEPR	ENSG00000116678	protein_coding	Cardiomyocyte I	0.119883	F	8	7	20889	10519	0.009	0.052	0.01	0.07	2.54	0.00085	0.0337	0.97	0.000992	0.0233
DLST	ENSG00000119689	protein_coding	Cardiomyocyte I	0.024841	F	8	7	20889	10519	0.167	0.144	0.24	0.18	-0.51	0.000861	0.034	-0.53	0.000668	0.0198
LINC02680	ENSG00000285737	lncRNA	Cardiomyocyte I	0.0035134	F	8	7	20889	10519	0.014	0.042	0.02	0.05	1.02	0.000865	0.0341	0.93	0.0012	0.0253
KCNQ1OT1	ENSG00000269821	lncRNA	Cardiomyocyte I	0.129702	F	8	7	20889	10519	0.383	0.289	0.65	0.43	-1.18	0.00088	0.0346	-1.21	0.00058	0.0184
SLC47A1	ENSG00000142494	protein_coding	Cardiomyocyte I	0.00184251	F	8	7	20889	10519	0.038	0.081	0.05	0.1	0.98	0.000885	0.0346	0.98	0.00071	0.0203
AC068286.2	ENSG00000287291	lncRNA	Cardiomyocyte I	0.0079948	F	8	7	20889	10519	0.028	0.017	0.04	0.02	-1.13	0.000887	0.0346	-1.17	0.000321	0.0143
GPR137C	ENSG00000180998	protein_coding	Cardiomyocyte I	0.0306774	F	8	7	20889	10519	0.022	0.05	0.03	0.06	0.89	0.000901	0.0351	0.87	0.00128	0.0262
GSDMB	ENSG00000073605	protein_coding	Cardiomyocyte I	0.0110839	F	8	7	20889	10519	0.019	0.051	0.03	0.06	1.14	0.000905	0.0351	1.06	0.00118	0.0251
ANKRD36C	ENSG00000174501	protein_coding	Cardiomyocyte I	0.092179	F	8	7	20889	10519	0.109	0.189	0.15	0.26	0.97	0.000911	0.0352	0.9	0.00112	0.0245
NFXL1	ENSG00000170448	protein_coding	Cardiomyocyte I	0.0216045	F	8	7	20889	10519	0.142	0.089	0.22	0.12	-1.57	0.000914	0.0352	-1.57	0.000626	0.0194
RTTN	ENSG00000176225	protein_coding	Cardiomyocyte I	0.0318812	F	8	7	20889	10519	0.176	0.264	0.26	0.37	0.57	0.000914	0.0352	0.55	0.000774	0.0209
PPWD1	ENSG00000113593	protein_coding	Cardiomyocyte I	0.0343904	F	8	7	20889	10519	0.078	0.116	0.11	0.14	0.47	0.000917	0.0352	0.46	0.000816	0.0212
SLC26A5	ENSG00000170615	protein_coding	Cardiomyocyte I	0.0151066	F	8	7	20889	10519	0.049	0.04	0.07	0.05	-0.75	0.000925	0.0353	-0.82	0.00046	0.0163
ZNF551	ENSG00000204519	protein_coding	Cardiomyocyte I	0.0293474	F	8	7	20889	10519	0.215	0.206	0.32	0.27	-0.34	0.000927	0.0353	-0.37	0.000807	0.0212
CDKL5	ENSG00000008086	protein_coding	Cardiomyocyte I	0.0207879	F	8	7	20889	10519	0.291	0.236	0.45	0.32	-0.52	0.000928	0.0353	-0.56	0.000563	0.0181
EPN2-AS1	ENSG00000235397	lncRNA	Cardiomyocyte I	0.00924165	F	8	7	20889	10519	0.071	0.051	0.1	0.06	-0.99	0.000935	0.0355	-1.08	0.000497	0.0167
ADAMTSL4	ENSG00000143382	protein_coding	Cardiomyocyte I	0.0248373	F	8	7	20889	10519	0.039	0.033	0.06	0.04	-0.65	0.000942	0.0355	-0.64	0.000822	0.0213
ASMTL-AS1	ENSG00000236017	lncRNA	Cardiomyocyte I	0.042589	F	8	7	20889	10519	0.062	0.128	0.09	0.17	1.04	0.000943	0.0355	1.05	0.00059	0.0185
REPS1	ENSG00000135597	protein_coding	Cardiomyocyte I	0.0651465	F	8	7	20889	10519	0.338	0.431	0.54	0.67	0.4	0.000949	0.0357	0.37	0.00229	0.0344
AL117381.1	ENSG00000236559	lncRNA	Cardiomyocyte I	0.107233	F	8	7	20889	10519	0.127	0.098	0.19	0.12	-0.97	0.000953	0.0357	-1.04	0.000594	0.0186
ZNF17	ENSG00000186272	protein_coding	Cardiomyocyte I	0.00381768	F	8	7	20889	10519	0.039	0.033	0.05	0.04	-0.68	0.000957	0.0358	-0.67	0.000887	0.0222
TUBB4B	ENSG00000188229	protein_coding	Cardiomyocyte I	0.00310162	F	8	7	20889	10519	0.002	0.012	0	0.01	3.63	0.000959	0.0358	-0.98	0.00353	0.0435
DESI1	ENSG00000100418	protein_coding	Cardiomyocyte I	0.00836369	F	8	7	20889	10519	0.061	0.046	0.09	0.06	-0.69	0.000974	0.0362	-0.68	0.000762	0.0207
SGCB	ENSG00000163069	protein_coding	Cardiomyocyte I	0.00985181	F	8	7	20889	10519	0.075	0.051	0.11	0.06	-0.85	0.000976	0.0362	-0.83	0.000921	0.0225
CLASP1	ENSG00000074054	protein_coding	Cardiomyocyte I	0.120057	F	8	7	20889	10519	0.584	0.659	1.07	1.3	0.38	0.000984	0.0364	0.41	0.000602	0.0188
TMCO3	ENSG00000150403	protein_coding	Cardiomyocyte I	0.0324916	F	8	7	20889	10519	0.158	0.27	0.23	0.38	0.66	0.000987	0.0364	0.64	0.00085	0.0217
GCC2	ENSG00000135968	protein_coding	Cardiomyocyte I	0.108885	F	8	7	20889	10519	0.109	0.163	0.16	0.21	0.47	0.000992	0.0365	0.44	0.00125	0.0259
APLF	ENSG00000169621	protein_coding	Cardiomyocyte I	0.0410393	F	8	7	20889	10519	0.071	0.144	0.1	0.18	0.81	0.000997	0.0365	0.78	0.00128	0.0261
ARID4A	ENSG00000032219	protein_coding	Cardiomyocyte I	0.0805766	F	8	7	20889	10519	0.123	0.177	0.18	0.24	0.54	0.001	0.0366	0.51	0.00126	0.026
SLIRP	ENSG00000119705	protein_coding	Cardiomyocyte I	0.0451633	F	8	7	20889	10519	0.152	0.132	0.22	0.16	-0.68	0.001	0.0366	-0.71	0.000656	0.0197
AL162385.1	ENSG00000228174	lncRNA	Cardiomyocyte I	0.000569193	F	8	7	20889	10519	0.018	0.01	0.03	0.01	-1.27	0.00101	0.0367	-1.31	0.000298	0.0138
FIG4	ENSG00000112367	protein_coding	Cardiomyocyte I	0.0507229	F	8	7	20889	10519	0.053	0.091	0.07	0.11	0.72	0.00102	0.0369	0.68	0.000928	0.0226
LRRC2	ENSG00000163827	protein_coding	Cardiomyocyte I	0.000362357	F	8	7	20889	10519	0.595	0.496	1.13	0.84	-0.7	0.00102	0.0369	-0.71	0.00064	0.0195
LINC01762	ENSG00000233154	lncRNA	Cardiomyocyte I	0.0290195	F	8	7	20889	10519	0.023	0.008	0.03	0.01	-2.14	0.00103	0.037	-1.72	7.43e-05	0.00789
AC073050.1	ENSG00000228222	lncRNA	Cardiomyocyte I	0.00381781	F	8	7	20889	10519	0.079	0.037	0.12	0.05	-1.59	0.00103	0.0371	-1.6	0.000657	0.0197
SHB	ENSG00000107338	protein_coding	Cardiomyocyte I	0.0330874	F	8	7	20889	10519	0.091	0.193	0.13	0.26	1.26	0.00106	0.0379	1.16	0.000978	0.0233
TMEM132B	ENSG00000139364	protein_coding	Cardiomyocyte I	0.00950778	F	8	7	20889	10519	0.048	0.02	0.07	0.02	-1.67	0.00107	0.038	-1.7	0.000463	0.0163
SEMA5B	ENSG00000082684	protein_coding	Cardiomyocyte I	0.0278613	F	8	7	20889	10519	0.022	0.082	0.03	0.1	2.09	0.00107	0.038	2.1	0.000547	0.0178
TAF1	ENSG00000147133	protein_coding	Cardiomyocyte I	0.100243	F	8	7	20889	10519	0.215	0.297	0.32	0.43	0.47	0.00107	0.038	0.45	0.000966	0.0231
AL360091.3	ENSG00000234915	lncRNA	Cardiomyocyte I	0.0278328	F	8	7	20889	10519	0.215	0.156	0.32	0.2	-1.27	0.00108	0.038	-1.32	0.000669	0.0198
VAV2	ENSG00000160293	protein_coding	Cardiomyocyte I	0.0833955	F	8	7	20889	10519	0.017	0.035	0.02	0.05	1.42	0.00108	0.038	1.21	0.000761	0.0207
BCKDHA	ENSG00000248098	protein_coding	Cardiomyocyte I	0.0051473	F	8	7	20889	10519	0.045	0.038	0.06	0.05	-0.63	0.00108	0.038	-0.64	0.000788	0.021
FAM117B	ENSG00000138439	protein_coding	Cardiomyocyte I	0.0456992	F	8	7	20889	10519	0.06	0.119	0.08	0.15	0.71	0.00109	0.0382	0.69	0.000731	0.0206
AP002336.2	ENSG00000254604	lncRNA	Cardiomyocyte I	0.0735999	F	8	7	20889	10519	0.257	0.222	0.4	0.3	-0.85	0.00109	0.0382	-0.89	0.000843	0.0215
EFCAB6	ENSG00000186976	protein_coding	Cardiomyocyte I	0.0143254	F	8	7	20889	10519	0.07	0.114	0.1	0.14	0.48	0.00109	0.0382	0.47	0.00097	0.0231
PNCK	ENSG00000130822	protein_coding	Cardiomyocyte I	0.00025075	F	8	7	20889	10519	0.009	0.023	0.01	0.03	1.21	0.00111	0.0385	1.23	0.00046	0.0163
LIFR	ENSG00000113594	protein_coding	Cardiomyocyte I	0.122042	F	8	7	20889	10519	0.287	0.252	0.45	0.35	-0.43	0.00112	0.0388	-0.45	0.000662	0.0198
SEC31A	ENSG00000138674	protein_coding	Cardiomyocyte I	0.151403	F	8	7	20889	10519	0.317	0.429	0.5	0.67	0.49	0.00112	0.0388	0.48	0.00106	0.0241
AC084756.1	ENSG00000259684	lncRNA	Cardiomyocyte I	0.000863869	F	8	7	20889	10519	0.024	0.016	0.03	0.02	-1.12	0.00113	0.0388	-1.18	0.00055	0.0178
SLC9A7	ENSG00000065923	protein_coding	Cardiomyocyte I	0.0234957	F	8	7	20889	10519	0.134	0.071	0.19	0.09	-1.65	0.00113	0.0388	-1.73	0.000463	0.0163
PARVG	ENSG00000138964	protein_coding	Cardiomyocyte I	0.0165283	F	8	7	20889	10519	0.015	0.008	0.02	0.01	-1.44	0.00113	0.0388	-0.9	0.00317	0.041
TRPM3	ENSG00000083067	protein_coding	Cardiomyocyte I	0.0494429	F	8	7	20889	10519	0.08	0.041	0.12	0.05	-1.78	0.00113	0.0388	-1.63	0.000747	0.0206
POGZ	ENSG00000143442	protein_coding	Cardiomyocyte I	0.13297	F	8	7	20889	10519	0.29	0.387	0.45	0.59	0.5	0.00114	0.0389	0.46	0.00114	0.0247
INO80E	ENSG00000169592	protein_coding	Cardiomyocyte I	0.0138862	F	8	7	20889	10519	0.023	0.044	0.03	0.05	0.78	0.00114	0.0389	0.73	0.00179	0.0307
LRRTM4	ENSG00000176204	protein_coding	Cardiomyocyte I	0.0251088	F	8	7	20889	10519	0.068	0.026	0.11	0.04	-5.42	0.00115	0.039	-1.65	0.00144	0.0273
KMT2A	ENSG00000118058	protein_coding	Cardiomyocyte I	0.117837	F	8	7	20889	10519	0.211	0.306	0.32	0.44	0.51	0.00115	0.039	0.46	0.00151	0.028
KRI1	ENSG00000129347	protein_coding	Cardiomyocyte I	0.0141379	F	8	7	20889	10519	0.023	0.043	0.03	0.05	0.76	0.00116	0.0392	0.74	0.000836	0.0215
TICAM1	ENSG00000127666	protein_coding	Cardiomyocyte I	0.0121294	F	8	7	20889	10519	0.023	0.019	0.03	0.02	-0.69	0.00117	0.0394	-0.68	0.00102	0.0236
SGO1-AS1	ENSG00000231304	lncRNA	Cardiomyocyte I	0.0726236	F	8	7	20889	10519	0.092	0.027	0.14	0.04	-2.84	0.00117	0.0394	-1.72	1.06e-05	0.00348
SLC16A9	ENSG00000165449	protein_coding	Cardiomyocyte I	0.00446499	F	8	7	20889	10519	0.02	0.052	0.03	0.06	1.36	0.00118	0.0394	1.33	0.000964	0.0231
CACNA2D3	ENSG00000157445	protein_coding	Cardiomyocyte I	0.0416822	F	8	7	20889	10519	0.504	0.329	0.94	0.51	-1.17	0.00118	0.0395	-1.23	0.000392	0.0153
ELP1	ENSG00000070061	protein_coding	Cardiomyocyte I	0.0329271	F	8	7	20889	10519	0.09	0.131	0.13	0.17	0.51	0.00119	0.0396	0.46	0.0024	0.0351
SOHLH2	ENSG00000120669	protein_coding	Cardiomyocyte I	0.000329494	F	8	7	20889	10519	0.006	0.02	0.01	0.02	1.52	0.00119	0.0396	1.42	0.00212	0.0329
BMS1P14	ENSG00000276500	lncRNA	Cardiomyocyte I	0.0529478	F	8	7	20889	10519	0.157	0.113	0.23	0.14	-1.13	0.0012	0.0396	-1.15	0.000719	0.0204
EMC10	ENSG00000161671	protein_coding	Cardiomyocyte I	0.00644618	F	8	7	20889	10519	0.412	0.514	0.75	0.97	1.35	0.0012	0.0396	1.35	0.000759	0.0207
AL583824.1	ENSG00000236426	lncRNA	Cardiomyocyte I	0.0236373	F	8	7	20889	10519	0.036	0.013	0.05	0.02	-1.95	0.00121	0.0397	-2.14	0.000337	0.0144
TMEM65	ENSG00000164983	protein_coding	Cardiomyocyte I	0.00578921	F	8	7	20889	10519	0.674	0.589	1.36	1.1	-0.73	0.00121	0.0397	-0.71	0.0011	0.0244
NCOA6	ENSG00000198646	protein_coding	Cardiomyocyte I	0.0861308	F	8	7	20889	10519	0.376	0.352	0.6	0.52	-0.32	0.00121	0.0397	-0.35	0.00082	0.0213
SFPQ	ENSG00000116560	protein_coding	Cardiomyocyte I	0.121351	F	8	7	20889	10519	0.29	0.386	0.44	0.59	0.52	0.00121	0.0397	0.5	0.000956	0.023
CTDSPL	ENSG00000144677	protein_coding	Cardiomyocyte I	0.121583	F	8	7	20889	10519	0.192	0.292	0.29	0.41	0.65	0.00122	0.0398	0.59	0.00164	0.0292
SAR1B	ENSG00000152700	protein_coding	Cardiomyocyte I	0.0218194	F	8	7	20889	10519	0.111	0.11	0.16	0.13	-0.38	0.00122	0.0398	-0.4	0.000858	0.0218
SLC25A45	ENSG00000162241	protein_coding	Cardiomyocyte I	0.0112789	F	8	7	20889	10519	0.017	0.046	0.02	0.06	1.05	0.00122	0.0398	0.98	0.00224	0.034
CLIP2	ENSG00000106665	protein_coding	Cardiomyocyte I	0.101258	F	8	7	20889	10519	0.033	0.071	0.05	0.09	0.85	0.00123	0.0399	0.8	0.000187	0.0112
ANKS3	ENSG00000168096	protein_coding	Cardiomyocyte I	0.0242615	F	8	7	20889	10519	0.071	0.106	0.1	0.13	0.41	0.00124	0.04	0.39	0.00184	0.0312
AL683813.1	ENSG00000232611	lncRNA	Cardiomyocyte I	0.0111275	F	8	7	20889	10519	0.148	0.236	0.21	0.32	0.59	0.00124	0.04	0.58	0.00108	0.0242
CKMT2	ENSG00000131730	protein_coding	Cardiomyocyte I	0.00058905	F	8	7	20889	10519	0.624	0.517	1.19	0.88	-0.67	0.00124	0.04	-0.68	0.00078	0.021
ECSIT	ENSG00000130159	protein_coding	Cardiomyocyte I	0.00788392	F	8	7	20889	10519	0.179	0.149	0.26	0.19	-0.48	0.00125	0.04	-0.48	0.000854	0.0217
RABEPK	ENSG00000136933	protein_coding	Cardiomyocyte I	0.0273449	F	8	7	20889	10519	0.049	0.077	0.07	0.1	0.53	0.00125	0.04	0.51	0.00123	0.0256
FAM107A	ENSG00000168309	protein_coding	Cardiomyocyte I	0.00887274	F	8	7	20889	10519	0.33	0.197	0.54	0.27	-1.29	0.00126	0.0403	-1.34	0.000743	0.0206
UBA6	ENSG00000033178	protein_coding	Cardiomyocyte I	0.0710891	F	8	7	20889	10519	0.102	0.157	0.14	0.2	0.63	0.00129	0.0408	0.61	0.00135	0.0267
LINC00881	ENSG00000241135	lncRNA	Cardiomyocyte I	0.000209616	F	8	7	20889	10519	0.316	0.115	0.51	0.15	-2.16	0.00129	0.0408	-2.09	0.00122	0.0256
SLC38A6	ENSG00000139974	protein_coding	Cardiomyocyte I	0.0684834	F	8	7	20889	10519	0.083	0.137	0.12	0.18	0.57	0.00129	0.0408	0.64	0.000179	0.0112
FAM78B	ENSG00000188859	protein_coding	Cardiomyocyte I	0.00908549	F	8	7	20889	10519	0.105	0.067	0.15	0.08	-0.87	0.00129	0.0408	-0.91	0.000666	0.0198
RGS11	ENSG00000076344	protein_coding	Cardiomyocyte I	0.00707205	F	8	7	20889	10519	0.019	0.049	0.03	0.06	1.35	0.00129	0.0408	1.32	0.00092	0.0225
UBAC2	ENSG00000134882	protein_coding	Cardiomyocyte I	0.0594259	F	8	7	20889	10519	0.431	0.567	0.71	1.02	0.57	0.00132	0.0411	0.56	0.00285	0.0385
HLTF	ENSG00000071794	protein_coding	Cardiomyocyte I	0.0274178	F	8	7	20889	10519	0.08	0.129	0.11	0.16	0.6	0.00132	0.0411	0.58	0.00181	0.0309
AC025627.1	ENSG00000262769	lncRNA	Cardiomyocyte I	0.00124084	F	8	7	20889	10519	0.02	0.056	0.03	0.07	1.16	0.00132	0.0411	1.12	0.00142	0.0271
BBS2	ENSG00000125124	protein_coding	Cardiomyocyte I	0.024669	F	8	7	20889	10519	0.076	0.127	0.11	0.16	0.54	0.00133	0.0414	0.51	0.00121	0.0255
EP400	ENSG00000183495	protein_coding	Cardiomyocyte I	0.0825484	F	8	7	20889	10519	0.146	0.216	0.21	0.29	0.53	0.00134	0.0417	0.49	0.00152	0.0281
LINC01708	ENSG00000224445	lncRNA	Cardiomyocyte I	0.00145531	F	8	7	20889	10519	0.051	0.028	0.07	0.03	-1.35	0.00135	0.042	-1.36	0.00114	0.0247
LINC00670	ENSG00000179136	lncRNA	Cardiomyocyte I	0.00535655	F	8	7	20889	10519	0.022	0.14	0.03	0.18	2.29	0.00136	0.0421	2.34	0.000902	0.0223
COL23A1	ENSG00000050767	protein_coding	Cardiomyocyte I	0.0153332	F	8	7	20889	10519	0.372	0.241	0.63	0.34	-1.22	0.00139	0.0428	-1.26	0.000716	0.0204
POLG2	ENSG00000256525	protein_coding	Cardiomyocyte I	0.0257667	F	8	7	20889	10519	0.053	0.078	0.07	0.1	0.4	0.00139	0.0428	0.4	0.0017	0.03
AC011603.2	ENSG00000258017	lncRNA	Cardiomyocyte I	0.0387365	F	8	7	20889	10519	0.059	0.097	0.08	0.12	0.63	0.00139	0.0428	0.62	0.00104	0.0239
MLIP-AS1	ENSG00000235050	lncRNA	Cardiomyocyte I	0.000678577	F	8	7	20889	10519	0.736	0.541	1.61	1.05	-1.79	0.0014	0.0428	-1.82	0.00107	0.0241
NT5C2	ENSG00000076685	protein_coding	Cardiomyocyte I	0.120146	F	8	7	20889	10519	0.378	0.516	0.62	0.89	0.66	0.0014	0.0429	0.65	0.00188	0.0315
LINC00893	ENSG00000241769	lncRNA	Cardiomyocyte I	0.0241307	F	8	7	20889	10519	0.07	0.127	0.1	0.17	0.71	0.00141	0.0429	0.69	0.00111	0.0244
CDC42BPB	ENSG00000198752	protein_coding	Cardiomyocyte I	0.134583	F	8	7	20889	10519	0.18	0.253	0.27	0.36	0.46	0.00141	0.043	0.43	0.00192	0.0318
LOXL1	ENSG00000129038	protein_coding	Cardiomyocyte I	0.042294	F	8	7	20889	10519	0.081	0.048	0.11	0.06	-1.1	0.00143	0.0435	-1.04	0.00148	0.0278
ZHX2	ENSG00000178764	protein_coding	Cardiomyocyte I	0.0903267	F	8	7	20889	10519	0.653	0.584	1.28	1.07	-0.43	0.00144	0.0435	-0.45	0.000745	0.0206
AL022238.2	ENSG00000229999	lncRNA	Cardiomyocyte I	0.00882843	F	8	7	20889	10519	0.044	0.03	0.06	0.04	-1.01	0.00145	0.0436	-1.13	0.000757	0.0207
SNAI3	ENSG00000185669	protein_coding	Cardiomyocyte I	0.00299084	F	8	7	20889	10519	0.029	0.017	0.04	0.02	-1.13	0.00145	0.0436	-1.14	0.00108	0.0242
SNRNP35	ENSG00000184209	protein_coding	Cardiomyocyte I	0.0130588	F	8	7	20889	10519	0.099	0.091	0.14	0.11	-0.43	0.00146	0.0436	-0.46	0.00104	0.0239
SUSD4	ENSG00000143502	protein_coding	Cardiomyocyte I	0.0165912	F	8	7	20889	10519	0.052	0.011	0.07	0.01	-4.14	0.00146	0.0436	-2.76	0.00022	0.012
EPC2	ENSG00000135999	protein_coding	Cardiomyocyte I	0.0972099	F	8	7	20889	10519	0.251	0.336	0.38	0.49	0.38	0.00146	0.0436	0.36	0.00255	0.0363
LARGE-AS1	ENSG00000224973	lncRNA	Cardiomyocyte I	0.0034162	F	8	7	20889	10519	0.301	0.205	0.48	0.28	-1.44	0.00147	0.0436	-1.48	0.00101	0.0235
DIAPH3	ENSG00000139734	protein_coding	Cardiomyocyte I	0.0134402	F	8	7	20889	10519	0.003	0.029	0	0.04	3.78	0.00147	0.0436	2.07	1.43e-05	0.00415
TCTEX1D2	ENSG00000213123	protein_coding	Cardiomyocyte I	0.0147991	F	8	7	20889	10519	0.027	0.045	0.04	0.06	0.59	0.00147	0.0436	0.55	0.0022	0.0338
MCFD2	ENSG00000180398	protein_coding	Cardiomyocyte I	0.0344913	F	8	7	20889	10519	0.069	0.061	0.1	0.08	-0.51	0.00148	0.0436	-0.55	0.000746	0.0206
TAB3	ENSG00000157625	protein_coding	Cardiomyocyte I	0.0199713	F	8	7	20889	10519	0.06	0.094	0.08	0.12	0.59	0.00148	0.0436	0.55	0.00139	0.0269
CASP7	ENSG00000165806	protein_coding	Cardiomyocyte I	0.0250122	F	8	7	20889	10519	0.034	0.022	0.05	0.03	-1.15	0.0015	0.0441	-0.84	0.00298	0.04
AC073332.1	ENSG00000237773	lncRNA	Cardiomyocyte I	0.0243507	F	8	7	20889	10519	0.023	0.049	0.03	0.06	0.83	0.00151	0.0441	0.81	0.000841	0.0215
ALG14	ENSG00000172339	protein_coding	Cardiomyocyte I	0.0288518	F	8	7	20889	10519	0.078	0.128	0.11	0.16	0.51	0.00151	0.0441	0.49	0.00179	0.0307
KIAA1328	ENSG00000150477	protein_coding	Cardiomyocyte I	0.138919	F	8	7	20889	10519	0.234	0.321	0.36	0.48	0.46	0.00152	0.0442	0.43	0.00126	0.026
MAP1LC3A	ENSG00000101460	protein_coding	Cardiomyocyte I	0.00438718	F	8	7	20889	10519	0.04	0.028	0.06	0.03	-0.93	0.00152	0.0442	-0.86	0.00104	0.0239
AC090644.1	ENSG00000285731	lncRNA	Cardiomyocyte I	0.0136435	F	8	7	20889	10519	0.086	0.071	0.12	0.09	-0.91	0.00153	0.0442	-0.97	0.000705	0.0203
MED21	ENSG00000152944	protein_coding	Cardiomyocyte I	0.0177429	F	8	7	20889	10519	0.028	0.054	0.04	0.06	0.78	0.00154	0.0442	0.7	0.00145	0.0274
SLC44A1	ENSG00000070214	protein_coding	Cardiomyocyte I	0.0720403	F	8	7	20889	10519	0.194	0.277	0.29	0.39	0.68	0.00154	0.0442	0.64	0.00199	0.0322
PIGN	ENSG00000197563	protein_coding	Cardiomyocyte I	0.0633905	F	8	7	20889	10519	0.211	0.294	0.31	0.41	0.43	0.00155	0.0443	0.43	0.000586	0.0184
AC096719.1	ENSG00000250039	lncRNA	Cardiomyocyte I	0.00186669	F	8	7	20889	10519	0.034	0.019	0.05	0.02	-1.43	0.00155	0.0443	-1.59	0.000354	0.0147
AL513327.1	ENSG00000225313	lncRNA	Cardiomyocyte I	0.0842742	F	8	7	20889	10519	0.252	0.233	0.39	0.31	-0.72	0.00155	0.0443	-0.76	0.00098	0.0233
FGD4	ENSG00000139132	protein_coding	Cardiomyocyte I	0.172233	F	8	7	20889	10519	0.592	0.475	1.12	0.8	-0.59	0.00155	0.0443	-0.49	0.0014	0.027
VPS13C	ENSG00000129003	protein_coding	Cardiomyocyte I	0.159585	F	8	7	20889	10519	0.287	0.384	0.44	0.58	0.46	0.00156	0.0443	0.45	0.00175	0.0304
NR2C2	ENSG00000177463	protein_coding	Cardiomyocyte I	0.0809937	F	8	7	20889	10519	0.257	0.248	0.39	0.34	-0.37	0.00157	0.0445	-0.4	0.000788	0.021
SYT11	ENSG00000132718	protein_coding	Cardiomyocyte I	0.0114377	F	8	7	20889	10519	0.003	0.019	0	0.02	3.37	0.00157	0.0445	0.79	0.00367	0.0443
PPIL1	ENSG00000137168	protein_coding	Cardiomyocyte I	0.00124364	F	8	7	20889	10519	0.047	0.038	0.06	0.04	-0.59	0.00159	0.0449	-0.58	0.00217	0.0335
AC011369.1	ENSG00000253925	lncRNA	Cardiomyocyte I	0.000474984	F	8	7	20889	10519	0.494	0.329	0.89	0.51	-1.64	0.0016	0.0449	-1.69	0.00108	0.0242
BRIX1	ENSG00000113460	protein_coding	Cardiomyocyte I	0.00330074	F	8	7	20889	10519	0.068	0.055	0.1	0.07	-0.78	0.00161	0.0449	-0.84	0.000814	0.0212
CEP85L	ENSG00000111860	protein_coding	Cardiomyocyte I	0.085592	F	8	7	20889	10519	0.385	0.338	0.63	0.5	-0.78	0.00161	0.0449	-0.61	0.00164	0.0292
VRK2	ENSG00000028116	protein_coding	Cardiomyocyte I	0.0741514	F	8	7	20889	10519	0.305	0.292	0.48	0.42	-0.44	0.00161	0.0449	-0.46	0.00155	0.0285
PPM1K	ENSG00000163644	protein_coding	Cardiomyocyte I	0.00089005	F	8	7	20889	10519	0.518	0.649	0.95	1.32	0.86	0.00162	0.0449	0.86	0.00125	0.0259
BCL6	ENSG00000113916	protein_coding	Cardiomyocyte I	0.0838931	F	8	7	20889	10519	0.173	0.097	0.26	0.13	-1.17	0.00162	0.0449	-1.17	0.0011	0.0242
AC023494.1	ENSG00000286584	lncRNA	Cardiomyocyte I	0.000259461	F	8	7	20889	10519	0.117	0.049	0.17	0.06	-1.83	0.00162	0.0449	-1.75	0.00133	0.0267
CYTOR	ENSG00000222041	lncRNA	Cardiomyocyte I	0.104838	F	8	7	20889	10519	0.019	0.086	0.03	0.11	2.25	0.00162	0.0449	1.43	0.000323	0.0143
PLAAT3	ENSG00000176485	protein_coding	Cardiomyocyte I	0.0234849	F	8	7	20889	10519	0.151	0.109	0.23	0.14	-0.75	0.00162	0.0449	-0.76	0.00105	0.0239
CHRNA7	ENSG00000175344	protein_coding	Cardiomyocyte I	0.00112683	F	8	7	20889	10519	0.036	0.009	0.05	0.01	-1.98	0.00163	0.045	-2.17	0.000237	0.0123
SOX4	ENSG00000124766	protein_coding	Cardiomyocyte I	0.00615586	F	8	7	20889	10519	0.006	0.042	0.01	0.05	2.82	0.00163	0.045	1.69	0.000179	0.0112
TTC14	ENSG00000163728	protein_coding	Cardiomyocyte I	0.0880613	F	8	7	20889	10519	0.138	0.202	0.19	0.27	0.53	0.00164	0.0452	0.5	0.00221	0.0338
AC130814.1	ENSG00000287284	lncRNA	Cardiomyocyte I	0.000805115	F	8	7	20889	10519	0.013	0.008	0.02	0.01	-1.23	0.00165	0.0452	-1.33	0.000205	0.0116
ZBTB37	ENSG00000185278	protein_coding	Cardiomyocyte I	0.0122865	F	8	7	20889	10519	0.086	0.125	0.12	0.16	0.48	0.00165	0.0452	0.46	0.00247	0.0357
ARID3B	ENSG00000179361	protein_coding	Cardiomyocyte I	0.0161645	F	8	7	20889	10519	0.028	0.056	0.04	0.07	0.66	0.00165	0.0452	0.62	0.00257	0.0364
AC010809.1	ENSG00000259287	lncRNA	Cardiomyocyte I	0.00785367	F	8	7	20889	10519	0.016	0.014	0.02	0.02	-0.83	0.00168	0.0457	-0.72	0.000339	0.0144
Z85996.3	ENSG00000287891	lncRNA	Cardiomyocyte I	0.000143217	F	8	7	20889	10519	0.182	0.074	0.28	0.09	-2.46	0.00168	0.0457	-2.86	0.000379	0.015
CIP2A	ENSG00000163507	protein_coding	Cardiomyocyte I	0.00702069	F	8	7	20889	10519	0.013	0.026	0.02	0.03	0.81	0.00169	0.0458	0.81	0.00123	0.0257
AC092164.1	ENSG00000226833	lncRNA	Cardiomyocyte I	0.00875204	F	8	7	20889	10519	0.025	0.043	0.03	0.05	0.56	0.0017	0.0458	0.59	0.00131	0.0265
ACACB	ENSG00000076555	protein_coding	Cardiomyocyte I	0.0388855	F	8	7	20889	10519	0.818	0.705	1.9	1.46	-0.61	0.0017	0.0458	-0.64	0.000774	0.0209
CAMK2A	ENSG00000070808	protein_coding	Cardiomyocyte I	0.000302199	F	8	7	20889	10519	0.037	0.074	0.05	0.09	0.84	0.0017	0.0459	0.8	0.00179	0.0307
LINC01505	ENSG00000234323	lncRNA	Cardiomyocyte I	0.00267578	F	8	7	20889	10519	0.672	0.541	1.41	1.03	-0.81	0.00172	0.0463	-0.83	0.00118	0.0251
GNB4	ENSG00000114450	protein_coding	Cardiomyocyte I	0.0704562	F	8	7	20889	10519	0.087	0.162	0.12	0.21	0.63	0.00174	0.0465	0.7	0.000243	0.0124
NPEPL1	ENSG00000215440	protein_coding	Cardiomyocyte I	0.0194109	F	8	7	20889	10519	0.027	0.056	0.04	0.07	0.78	0.00174	0.0465	0.77	0.000992	0.0233
TAMM41	ENSG00000144559	protein_coding	Cardiomyocyte I	0.0384524	F	8	7	20889	10519	0.096	0.137	0.13	0.17	0.41	0.00175	0.0467	0.4	0.00219	0.0336
EPS15L1	ENSG00000127527	protein_coding	Cardiomyocyte I	0.0377022	F	8	7	20889	10519	0.394	0.322	0.64	0.46	-0.43	0.00176	0.0467	-0.48	0.000451	0.0162
DNAAF4	ENSG00000256061	protein_coding	Cardiomyocyte I	0.0130402	F	8	7	20889	10519	0.023	0.039	0.03	0.05	0.61	0.00177	0.047	0.57	0.00164	0.0292
MED8	ENSG00000159479	protein_coding	Cardiomyocyte I	0.00545523	F	8	7	20889	10519	0.016	0.013	0.02	0.02	-0.7	0.00177	0.047	-0.73	0.000898	0.0223
HIP1	ENSG00000127946	protein_coding	Cardiomyocyte I	0.276347	F	8	7	20889	10519	0.185	0.302	0.28	0.46	0.89	0.00178	0.0471	0.81	0.00185	0.0313
NPHP3	ENSG00000113971	protein_coding	Cardiomyocyte I	0.08832	F	8	7	20889	10519	0.111	0.168	0.16	0.22	0.58	0.00178	0.0471	0.55	0.00134	0.0267
EHMT2	ENSG00000204371	protein_coding	Cardiomyocyte I	0.0113352	F	8	7	20889	10519	0.019	0.038	0.03	0.05	0.86	0.00179	0.0472	0.86	0.00149	0.0279
LINC01134	ENSG00000236423	lncRNA	Cardiomyocyte I	0.000541334	F	8	7	20889	10519	0.016	0.005	0.02	0.01	-2.09	0.0018	0.0473	-2.01	0.000488	0.0166
MAFG	ENSG00000197063	protein_coding	Cardiomyocyte I	0.0121501	F	8	7	20889	10519	0.033	0.024	0.05	0.03	-0.95	0.00181	0.0476	-0.98	0.00129	0.0262
AL356805.1	ENSG00000258380	lncRNA	Cardiomyocyte I	0.0188217	F	8	7	20889	10519	0.053	0.037	0.07	0.04	-0.99	0.00181	0.0476	-1.09	0.000837	0.0215
VTN	ENSG00000109072	protein_coding	Cardiomyocyte I	0.000588053	F	8	7	20889	10519	0.003	0.012	0	0.02	2.54	0.00182	0.0476	1.46	0.000317	0.0142
PDE7A	ENSG00000205268	protein_coding	Cardiomyocyte I	0.0172571	F	8	7	20889	10519	0.87	0.736	2.2	1.62	-0.73	0.00183	0.0476	-0.72	0.00108	0.0242
MEAF6	ENSG00000163875	protein_coding	Cardiomyocyte I	0.0153274	F	8	7	20889	10519	0.04	0.08	0.06	0.1	0.72	0.00183	0.0476	0.68	0.00161	0.0291
PHF12	ENSG00000109118	protein_coding	Cardiomyocyte I	0.0312987	F	8	7	20889	10519	0.09	0.13	0.13	0.16	0.4	0.00184	0.0479	0.38	0.00316	0.041
AC002310.2	ENSG00000239791	lncRNA	Cardiomyocyte I	0.00799424	F	8	7	20889	10519	0.027	0.02	0.04	0.02	-0.81	0.00184	0.0479	-0.87	0.000777	0.021
LRRC2-AS1	ENSG00000268324	lncRNA	Cardiomyocyte I	0.000874002	F	8	7	20889	10519	0.012	0.006	0.02	0.01	-1.47	0.00185	0.048	-1.54	0.00012	0.00921
APOA1-AS	ENSG00000235910	lncRNA	Cardiomyocyte I	0.00628909	F	8	7	20889	10519	0.056	0.04	0.08	0.05	-0.84	0.00186	0.048	-0.95	0.00156	0.0286
TSHR	ENSG00000165409	protein_coding	Cardiomyocyte I	0.0133828	F	8	7	20889	10519	0.091	0.049	0.13	0.06	-1.54	0.00186	0.048	-1.74	0.000795	0.0211
SPATC1	ENSG00000186583	protein_coding	Cardiomyocyte I	0.0013816	F	8	7	20889	10519	0.13	0.066	0.19	0.08	-1.45	0.00188	0.0483	-1.51	0.000876	0.0221
DMGDH	ENSG00000132837	protein_coding	Cardiomyocyte I	0.0207553	F	8	7	20889	10519	0.117	0.097	0.17	0.13	-0.69	0.00189	0.0484	-0.69	0.00144	0.0273
AC022034.1	ENSG00000237807	lncRNA	Cardiomyocyte I	0.00022949	F	8	7	20889	10519	0.307	0.227	0.49	0.3	-1.08	0.00189	0.0484	-1.1	0.00134	0.0267
ADAMTS14	ENSG00000138316	protein_coding	Cardiomyocyte I	0.00769288	F	8	7	20889	10519	0.004	0.023	0.01	0.03	2.25	0.00189	0.0484	2.29	0.000375	0.0149
PHLDB1	ENSG00000019144	protein_coding	Cardiomyocyte I	0.252264	F	8	7	20889	10519	0.122	0.208	0.18	0.3	0.73	0.0019	0.0486	0.72	0.000469	0.0164
NBPF12	ENSG00000268043	protein_coding	Cardiomyocyte I	0.0275653	F	8	7	20889	10519	0.058	0.098	0.08	0.12	0.48	0.00191	0.0487	0.44	0.00437	0.0485
MYO5A	ENSG00000197535	protein_coding	Cardiomyocyte I	0.135237	F	8	7	20889	10519	0.3	0.372	0.47	0.57	0.47	0.00193	0.0491	0.43	0.00267	0.0371
ESRRA	ENSG00000173153	protein_coding	Cardiomyocyte I	0.00601129	F	8	7	20889	10519	0.23	0.176	0.35	0.24	-0.59	0.00194	0.0491	-0.62	0.000759	0.0207
AL357140.4	ENSG00000285701	lncRNA	Cardiomyocyte I	0.00227852	F	8	7	20889	10519	0.042	0.023	0.06	0.03	-1.31	0.00195	0.0493	-1.38	0.000791	0.021
TMEM72-AS1	ENSG00000224812	lncRNA	Cardiomyocyte I	0.0470106	F	8	7	20889	10519	0.021	0.05	0.03	0.06	1.03	0.00195	0.0494	0.95	0.000376	0.0149
AC009955.2	ENSG00000267919	lncRNA	Cardiomyocyte I	0.000180114	F	8	7	20889	10519	0.015	0.006	0.02	0.01	-1.34	0.00197	0.0495	-1.4	0.000418	0.0154
AFDN	ENSG00000130396	protein_coding	Cardiomyocyte I	0.169539	F	8	7	20889	10519	0.209	0.297	0.31	0.42	0.48	0.00198	0.0495	0.48	0.00235	0.0349
AC122685.1	ENSG00000258763	lncRNA	Cardiomyocyte I	0.000661007	F	8	7	20889	10519	0.047	0.025	0.07	0.03	-1.4	0.00198	0.0495	-1.41	0.00185	0.0313
GDAP1	ENSG00000104381	protein_coding	Cardiomyocyte I	0.0241339	F	8	7	20889	10519	0.065	0.112	0.09	0.14	0.68	0.00198	0.0495	0.68	0.00173	0.0302
STAT4	ENSG00000138378	protein_coding	Cardiomyocyte I	0.0545612	F	8	7	20889	10519	0.016	0.226	0.03	0.37	3.6	0.00199	0.0495	2.91	0.000633	0.0195
FLRT1	ENSG00000126500	protein_coding	Cardiomyocyte I	0.00240972	F	8	7	20889	10519	0.138	0.08	0.2	0.1	-1.29	0.00199	0.0495	-1.33	0.00114	0.0247
STAM	ENSG00000136738	protein_coding	Cardiomyocyte I	0.0243091	F	8	7	20889	10519	0.146	0.223	0.21	0.3	0.65	0.002	0.0495	0.62	0.00185	0.0313
AMMECR1	ENSG00000101935	protein_coding	Cardiomyocyte I	0.0168269	F	8	7	20889	10519	0.38	0.279	0.66	0.41	-1.61	0.002	0.0495	-1.65	0.00127	0.0261
BBS5	ENSG00000163093	protein_coding	Cardiomyocyte I	0.0165559	F	8	7	20889	10519	0.036	0.056	0.05	0.07	0.46	0.002	0.0495	0.43	0.00297	0.0399
AC107294.2	ENSG00000272970	lncRNA	Cardiomyocyte I	0.00234427	F	8	7	20889	10519	0.008	0.014	0.01	0.02	1.17	0.00201	0.0495	1.15	0.000808	0.0212
SMYD1	ENSG00000115593	protein_coding	Cardiomyocyte I	0.000210671	F	8	7	20889	10519	0.485	0.393	0.85	0.6	-0.56	0.00201	0.0495	-0.61	0.0011	0.0243
ASB18	ENSG00000182177	protein_coding	Cardiomyocyte I	0.000953937	F	8	7	20889	10519	0.271	0.471	0.42	0.82	1.09	0.00202	0.0496	1.12	0.00104	0.0239
ENY2	ENSG00000120533	protein_coding	Cardiomyocyte I	0.0176629	F	8	7	20889	10519	0.069	0.053	0.1	0.06	-0.73	0.00203	0.0497	-0.73	0.0014	0.0271
ATP1A1	ENSG00000163399	protein_coding	Cardiomyocyte I	0.0710147	F	8	7	20889	10519	0.29	0.224	0.45	0.3	-0.62	0.00203	0.0497	-0.64	0.00164	0.0292
AL357141.1	ENSG00000287933	lncRNA	Cardiomyocyte I	0.00145468	F	8	7	20889	10519	0.134	0.076	0.19	0.09	-1.35	0.00204	0.0497	-1.4	0.00136	0.0267
AF064858.1	ENSG00000235888	lncRNA	Cardiomyocyte I	0.00394785	F	8	7	20889	10519	0.024	0.012	0.03	0.01	-1.43	0.00205	0.0497	-1.33	0.000905	0.0223
AC025178.1	ENSG00000250764	lncRNA	Cardiomyocyte I	0.0204692	F	8	7	20889	10519	0.044	0.036	0.06	0.04	-0.73	0.00205	0.0497	-0.61	0.00393	0.0456
RARS2	ENSG00000146282	protein_coding	Cardiomyocyte I	0.0796427	F	8	7	20889	10519	0.137	0.198	0.2	0.26	0.44	0.00207	0.0498	0.45	0.00135	0.0267
GUF1	ENSG00000151806	protein_coding	Cardiomyocyte I	0.0166315	F	8	7	20889	10519	0.043	0.068	0.06	0.08	0.48	0.00207	0.0498	0.44	0.00447	0.0491
ANTXR2	ENSG00000163297	protein_coding	Cardiomyocyte I	0.111433	F	8	7	20889	10519	0.212	0.346	0.32	0.52	0.89	0.00207	0.0498	0.93	0.000632	0.0195
AC007193.2	ENSG00000269124	lncRNA	Cardiomyocyte I	0.0535019	F	8	7	20889	10519	0.279	0.171	0.44	0.23	-1.12	0.00209	0.05	-1.17	0.00115	0.0248
SPOCK1	ENSG00000152377	protein_coding	Fibroblast	0.0539419	F	8	7	11740	10740	0.497	0.097	1.44	0.24	-3.16	8.73e-11	4.75e-07	-2.81	3.14e-08	1.59e-05
NTM	ENSG00000182667	protein_coding	Fibroblast	0.0319232	F	8	7	11740	10740	0.029	0.183	0.07	0.48	3.18	9.25e-11	4.75e-07	2.98	1.13e-10	1.18e-06
CCDC102B	ENSG00000150636	protein_coding	Fibroblast	0.0661654	F	8	7	11740	10740	0.061	0.317	0.15	0.85	2.78	1.36e-09	4.65e-06	2.65	3.29e-10	1.72e-06
SNCAIP	ENSG00000064692	protein_coding	Fibroblast	0.017278	F	8	7	11740	10740	0.01	0.078	0.02	0.19	2.9	3.03e-09	7.78e-06	2.72	8.7e-10	3.03e-06
RYR3	ENSG00000198838	protein_coding	Fibroblast	0.0127534	F	8	7	11740	10740	0.025	0.119	0.06	0.3	2.32	1.42e-08	2.91e-05	2.28	3.99e-09	5.96e-06
NRXN3	ENSG00000021645	protein_coding	Fibroblast	0.0603412	F	8	7	11740	10740	0.031	0.227	0.08	0.65	3.75	2.7e-08	4.4e-05	3.32	1.07e-08	9.35e-06
MGST1	ENSG00000008394	protein_coding	Fibroblast	0.0189972	F	8	7	11740	10740	0.53	0.09	1.54	0.22	-3.81	3.06e-08	4.4e-05	-4.05	6.87e-09	7.49e-06
ITGA5	ENSG00000161638	protein_coding	Fibroblast	0.0645212	F	8	7	11740	10740	0.163	0.044	0.41	0.1	-2.07	3.43e-08	4.4e-05	-2.19	1.38e-09	3.6e-06
MAOA	ENSG00000189221	protein_coding	Fibroblast	0.229414	F	8	7	11740	10740	0.103	0.005	0.26	0.01	-5.23	4.23e-08	4.76e-05	-2.38	1.77e-08	1.09e-05
LAMA2	ENSG00000196569	protein_coding	Fibroblast	0.285747	F	8	7	11740	10740	0.988	0.926	4.68	3.69	-1.38	4.63e-08	4.76e-05	-1.06	2.44e-07	4.73e-05
AL357873.1	ENSG00000231606	lncRNA	Fibroblast	0.00183974	F	8	7	11740	10740	0.229	0.029	0.62	0.07	-3.84	8.82e-08	7.76e-05	-4.02	1.48e-08	9.82e-06
EDNRB	ENSG00000136160	protein_coding	Fibroblast	0.0427369	F	8	7	11740	10740	0.168	0.017	0.44	0.04	-3.95	9.07e-08	7.76e-05	-3.68	3.28e-09	5.96e-06
TANK	ENSG00000136560	protein_coding	Fibroblast	0.145053	F	8	7	11740	10740	0.342	0.19	0.9	0.47	-1.39	1.41e-07	0.000112	-1.3	1.36e-08	9.82e-06
MAMDC2	ENSG00000165072	protein_coding	Fibroblast	0.062961	F	8	7	11740	10740	0.499	0.248	1.47	0.65	-2	2.15e-07	0.000147	-2.14	5.1e-08	2.05e-05
ANKRD10	ENSG00000088448	protein_coding	Fibroblast	0.166704	F	8	7	11740	10740	0.135	0.251	0.33	0.63	1.03	2.28e-07	0.000147	0.96	2.63e-08	1.45e-05
AL365295.1	ENSG00000237356	lncRNA	Fibroblast	0.0375833	F	8	7	11740	10740	0.09	0.295	0.23	0.79	1.9	2.51e-07	0.000147	1.91	1.18e-07	3.54e-05
ANO1	ENSG00000131620	protein_coding	Fibroblast	0.0408626	F	8	7	11740	10740	0.015	0.101	0.04	0.24	2.86	2.53e-07	0.000147	2.68	2.6e-08	1.45e-05
AKR1C1	ENSG00000187134	protein_coding	Fibroblast	0.0125116	F	8	7	11740	10740	0.127	0.035	0.32	0.08	-2.43	2.58e-07	0.000147	-2.49	1.04e-08	9.35e-06
NOVA1	ENSG00000139910	protein_coding	Fibroblast	0.00765228	F	8	7	11740	10740	0.282	0.124	0.75	0.31	-1.83	2.74e-07	0.000148	-1.88	1.45e-07	4e-05
FGF14	ENSG00000102466	protein_coding	Fibroblast	0.149206	F	8	7	11740	10740	0.134	0.51	0.37	1.53	2.6	3.09e-07	0.000158	2.49	2.69e-07	4.94e-05
GBE1	ENSG00000114480	protein_coding	Fibroblast	0.434146	T	8	7	11740	10740	0.525	0.075	1.51	0.18	-4.03	3.41e-07	0.000164	-1.51	4.32e-08	1.96e-05
LDLRAD4	ENSG00000168675	protein_coding	Fibroblast	0.537678	T	8	7	11740	10740	0.053	0.37	0.12	0.98	3.94	3.68e-07	0.000164	1.4	2.88e-06	0.00021
JADE1	ENSG00000077684	protein_coding	Fibroblast	0.064856	F	8	7	11740	10740	0.187	0.079	0.48	0.19	-1.79	3.68e-07	0.000164	-1.75	3.19e-08	1.59e-05
CNBD1	ENSG00000176571	protein_coding	Fibroblast	0.00491346	F	8	7	11740	10740	0.005	0.085	0.01	0.22	3.92	3.89e-07	0.000164	3.87	5.53e-09	7.22e-06
TTC3	ENSG00000182670	protein_coding	Fibroblast	0.27154	F	8	7	11740	10740	0.166	0.338	0.41	0.87	1.27	4.03e-07	0.000164	1.14	4.87e-08	2.05e-05
PRRT2	ENSG00000167371	protein_coding	Fibroblast	0.00425491	F	8	7	11740	10740	0.014	0.05	0.03	0.12	1.82	4.31e-07	0.000164	1.72	1.88e-07	4.19e-05
RIPOR3	ENSG00000042062	protein_coding	Fibroblast	0.095573	F	8	7	11740	10740	0.231	0.046	0.62	0.11	-2.99	4.52e-07	0.000164	-3.07	9.26e-08	3.09e-05
ST3GAL5	ENSG00000115525	protein_coding	Fibroblast	0.0272065	F	8	7	11740	10740	0.099	0.037	0.25	0.09	-1.82	4.74e-07	0.000164	-1.9	8.07e-08	3.01e-05
SYTL2	ENSG00000137501	protein_coding	Fibroblast	0.0434137	F	8	7	11740	10740	0.016	0.088	0.04	0.21	2.6	4.74e-07	0.000164	2.28	1.35e-08	9.82e-06
C11orf80	ENSG00000173715	protein_coding	Fibroblast	0.0150692	F	8	7	11740	10740	0.071	0.17	0.17	0.43	1.47	5.17e-07	0.000164	1.44	1.88e-07	4.19e-05
PGD	ENSG00000142657	protein_coding	Fibroblast	0.0330624	F	8	7	11740	10740	0.055	0.015	0.14	0.04	-2.24	5.4e-07	0.000164	-2.3	3.81e-08	1.81e-05
NID1	ENSG00000116962	protein_coding	Fibroblast	0.107034	F	8	7	11740	10740	0.52	0.247	1.48	0.63	-1.85	5.63e-07	0.000164	-1.9	1.59e-07	4e-05
RAD51B	ENSG00000182185	protein_coding	Fibroblast	0.26244	F	8	7	11740	10740	0.137	0.307	0.35	0.8	1.21	5.84e-07	0.000164	1.12	2.17e-06	0.000179
AL445250.1	ENSG00000225096	lncRNA	Fibroblast	0.0114013	F	8	7	11740	10740	0.102	0.412	0.26	1.17	2.4	5.85e-07	0.000164	2.44	3.16e-07	5.6e-05
SGIP1	ENSG00000118473	protein_coding	Fibroblast	0.126888	F	8	7	11740	10740	0.094	0.372	0.23	1	2.19	5.9e-07	0.000164	1.91	1.94e-07	4.22e-05
ADGRD1	ENSG00000111452	protein_coding	Fibroblast	0.188826	F	8	7	11740	10740	0.314	0.16	0.84	0.4	-1.39	5.92e-07	0.000164	-1.47	1.19e-07	3.54e-05
MAMDC2-AS1	ENSG00000204706	lncRNA	Fibroblast	0.0307247	F	8	7	11740	10740	0.306	0.117	0.84	0.3	-2.36	7.36e-07	0.000195	-2.4	1.99e-07	4.22e-05
DOCK7	ENSG00000116641	protein_coding	Fibroblast	0.12335	F	8	7	11740	10740	0.088	0.154	0.21	0.37	0.88	7.42e-07	0.000195	0.85	5.12e-07	7.53e-05
AP002518.2	ENSG00000256947	lncRNA	Fibroblast	0.154833	F	8	7	11740	10740	0.524	0.143	1.52	0.35	-3.12	8.05e-07	0.000202	-3.23	1.55e-07	4e-05
ANKRD36C	ENSG00000174501	protein_coding	Fibroblast	0.13422	F	8	7	11740	10740	0.061	0.15	0.15	0.37	1.46	8.05e-07	0.000202	1.31	5.67e-07	7.69e-05
FBXL7	ENSG00000183580	protein_coding	Fibroblast	0.314687	F	8	7	11740	10740	0.808	0.672	2.76	2	-1.13	8.74e-07	0.000211	-0.75	2.94e-05	0.000785
FARP1	ENSG00000152767	protein_coding	Fibroblast	0.157795	F	8	7	11740	10740	0.095	0.189	0.23	0.46	1.07	8.83e-07	0.000211	0.98	3.34e-06	0.000225
MYO1E	ENSG00000157483	protein_coding	Fibroblast	0.224151	F	8	7	11740	10740	0.052	0.151	0.13	0.37	1.6	9.89e-07	0.000231	1.04	6e-05	0.00133
SMC5-AS1	ENSG00000268364	lncRNA	Fibroblast	0.0333129	F	8	7	11740	10740	0.136	0.07	0.34	0.17	-1.26	1.06e-06	0.00024	-1.34	1.67e-07	4.05e-05
COL14A1	ENSG00000187955	protein_coding	Fibroblast	0.0169513	F	8	7	11740	10740	0.05	0.285	0.12	0.75	2.92	1.08e-06	0.00024	2.75	4.35e-07	6.83e-05
TXNRD1	ENSG00000198431	protein_coding	Fibroblast	0.183548	F	8	7	11740	10740	0.35	0.062	0.96	0.14	-3.8	1.33e-06	0.00029	-2.15	3.81e-09	5.96e-06
OSBPL10	ENSG00000144645	protein_coding	Fibroblast	0.0694372	F	8	7	11740	10740	0.048	0.154	0.11	0.38	2.09	1.38e-06	0.000296	1.96	8.71e-07	9.43e-05
CHSY3	ENSG00000198108	protein_coding	Fibroblast	0.0657958	F	8	7	11740	10740	0.137	0.341	0.35	0.92	1.32	1.44e-06	0.000301	1.21	8.25e-07	9.33e-05
PLEKHH2	ENSG00000152527	protein_coding	Fibroblast	0.00601217	F	8	7	11740	10740	0.08	0.26	0.19	0.66	1.65	1.46e-06	0.000301	1.57	2.95e-07	5.31e-05
ANKRD6	ENSG00000135299	protein_coding	Fibroblast	0.111455	F	8	7	11740	10740	0.086	0.171	0.21	0.43	1.11	1.51e-06	0.000304	1.06	8.39e-07	9.33e-05
SUN2	ENSG00000100242	protein_coding	Fibroblast	0.0583577	F	8	7	11740	10740	0.065	0.028	0.16	0.07	-1.63	1.67e-06	0.000322	-1.59	2.11e-07	4.33e-05
AL513327.1	ENSG00000225313	lncRNA	Fibroblast	0.193475	F	8	7	11740	10740	0.193	0.07	0.49	0.17	-2.15	1.69e-06	0.000322	-2.09	3.79e-07	6.38e-05
IL18R1	ENSG00000115604	protein_coding	Fibroblast	0.0499504	F	8	7	11740	10740	0.091	0.011	0.23	0.02	-3.86	1.91e-06	0.000348	-2.89	1.61e-07	4e-05
TAF1D	ENSG00000166012	protein_coding	Fibroblast	0.176473	F	8	7	11740	10740	0.161	0.107	0.4	0.26	-0.88	1.91e-06	0.000348	-0.93	9.56e-08	3.09e-05
CEP112	ENSG00000154240	protein_coding	Fibroblast	0.290486	F	8	7	11740	10740	0.168	0.291	0.42	0.75	1.01	1.93e-06	0.000348	0.97	5.38e-07	7.6e-05
RAI14	ENSG00000039560	protein_coding	Fibroblast	0.0830849	F	8	7	11740	10740	0.056	0.134	0.13	0.33	1.38	2.05e-06	0.000364	1.26	1.38e-06	0.000129
LAMA4	ENSG00000112769	protein_coding	Fibroblast	0.350016	F	8	7	11740	10740	0.104	0.274	0.26	0.7	1.65	2.18e-06	0.000377	1.51	7.17e-09	7.49e-06
FAM227B	ENSG00000166262	protein_coding	Fibroblast	0.225189	F	8	7	11740	10740	0.135	0.081	0.35	0.19	-1.37	2.2e-06	0.000377	-1.23	3.76e-06	0.000237
PLIN2	ENSG00000147872	protein_coding	Fibroblast	0.0430587	F	8	7	11740	10740	0.089	0.031	0.22	0.07	-2.04	2.35e-06	0.000392	-2.12	1.88e-07	4.19e-05
AC068733.3	ENSG00000282556	lncRNA	Fibroblast	0.070386	F	8	7	11740	10740	0.002	0.02	0	0.05	4.82	2.37e-06	0.000392	1.39	0.000384	0.00454
WDR27	ENSG00000184465	protein_coding	Fibroblast	0.0644009	F	8	7	11740	10740	0.06	0.119	0.15	0.29	0.9	2.4e-06	0.000392	0.86	3.56e-06	0.000234
NGF	ENSG00000134259	protein_coding	Fibroblast	0.0807993	F	8	7	11740	10740	0.166	0.081	0.43	0.2	-1.5	2.55e-06	0.00041	-1.48	8.55e-07	9.41e-05
MKLN1	ENSG00000128585	protein_coding	Fibroblast	0.416878	T	8	7	11740	10740	0.454	0.328	1.23	0.82	-0.86	2.78e-06	0.000439	-0.6	2.68e-06	0.000202
SMIM3	ENSG00000256235	protein_coding	Fibroblast	0.0154955	F	8	7	11740	10740	0.086	0.033	0.21	0.08	-1.68	2.85e-06	0.00044	-1.77	4.62e-07	6.99e-05
MYH10	ENSG00000133026	protein_coding	Fibroblast	0.108706	F	8	7	11740	10740	0.113	0.231	0.28	0.59	1.45	2.9e-06	0.00044	1.41	2.69e-06	0.000202
CARHSP1	ENSG00000153048	protein_coding	Fibroblast	0.0730091	F	8	7	11740	10740	0.101	0.054	0.25	0.13	-1.21	2.91e-06	0.00044	-1.26	7.07e-07	8.76e-05
EVL	ENSG00000196405	protein_coding	Fibroblast	0.130757	F	8	7	11740	10740	0.083	0.156	0.2	0.39	1.11	3.02e-06	0.000449	1	1.47e-06	0.000134
PTPRG	ENSG00000144724	protein_coding	Fibroblast	0.42348	T	8	7	11740	10740	0.831	0.631	2.73	1.84	-1.1	3.18e-06	0.000467	-0.87	2.17e-05	0.000656
SEZ6L	ENSG00000100095	protein_coding	Fibroblast	0.00255103	F	8	7	11740	10740	0.005	0.066	0.01	0.17	3.74	3.56e-06	0.000509	3.94	1.32e-07	3.83e-05
OBI1-AS1	ENSG00000234377	lncRNA	Fibroblast	0.0065474	F	8	7	11740	10740	0.022	0.005	0.06	0.01	-2.61	3.57e-06	0.000509	-2.52	5.84e-07	7.82e-05
AC008105.3	ENSG00000267121	lncRNA	Fibroblast	0.007947	F	8	7	11740	10740	0.029	0.012	0.07	0.03	-1.71	3.71e-06	0.000518	-1.71	8.08e-07	9.28e-05
SYNE1	ENSG00000131018	protein_coding	Fibroblast	0.530294	T	8	7	11740	10740	0.102	0.378	0.25	0.98	2.29	3.81e-06	0.000518	0.41	0.012	0.0465
EDIL3	ENSG00000164176	protein_coding	Fibroblast	0.0791921	F	8	7	11740	10740	0.062	0.266	0.15	0.69	2.54	3.82e-06	0.000518	2.43	5.22e-07	7.58e-05
PLA2R1	ENSG00000153246	protein_coding	Fibroblast	0.0487053	F	8	7	11740	10740	0.058	0.126	0.14	0.31	1.09	3.83e-06	0.000518	1.03	1.79e-06	0.000157
ALDH5A1	ENSG00000112294	protein_coding	Fibroblast	0.035874	F	8	7	11740	10740	0.002	0.023	0	0.05	4.19	4.04e-06	0.000539	1.72	2e-05	0.000622
SCUBE2	ENSG00000175356	protein_coding	Fibroblast	0.00761433	F	8	7	11740	10740	0.01	0.041	0.02	0.1	1.85	4.25e-06	0.00056	1.92	7.71e-07	9.27e-05
AC113383.1	ENSG00000250320	lncRNA	Fibroblast	0.0122816	F	8	7	11740	10740	0.015	0.078	0.03	0.19	2.44	4.46e-06	0.000579	2.38	8e-07	9.28e-05
CUX1	ENSG00000257923	protein_coding	Fibroblast	0.400327	T	8	7	11740	10740	0.511	0.338	1.43	0.86	-0.95	4.84e-06	0.000612	-0.72	9.15e-05	0.00181
SLC66A1L	ENSG00000174899	protein_coding	Fibroblast	0.00299565	F	8	7	11740	10740	0.118	0.031	0.3	0.08	-2.47	4.87e-06	0.000612	-2.62	8.93e-07	9.45e-05
MFGE8	ENSG00000140545	protein_coding	Fibroblast	0.136902	F	8	7	11740	10740	0.288	0.161	0.75	0.4	-1.34	4.94e-06	0.000612	-1.38	1.97e-06	0.000166
CRISPLD1	ENSG00000121005	protein_coding	Fibroblast	0.00132643	F	8	7	11740	10740	0.004	0.047	0.01	0.12	3.35	4.94e-06	0.000612	3.45	1.57e-07	4e-05
BOC	ENSG00000144857	protein_coding	Fibroblast	0.00543296	F	8	7	11740	10740	0.056	0.174	0.13	0.43	1.5	5.05e-06	0.000618	1.43	7.97e-07	9.28e-05
TGFBR3	ENSG00000069702	protein_coding	Fibroblast	0.161163	F	8	7	11740	10740	0.439	0.199	1.24	0.5	-1.76	5.23e-06	0.000631	-1.84	4.38e-07	6.83e-05
PID1	ENSG00000153823	protein_coding	Fibroblast	0.0570726	F	8	7	11740	10740	0.724	0.505	2.35	1.44	-1.61	5.49e-06	0.00065	-1.7	2.53e-06	0.000201
ERI2	ENSG00000196678	protein_coding	Fibroblast	0.0234361	F	8	7	11740	10740	0.137	0.057	0.36	0.14	-1.95	5.51e-06	0.00065	-1.95	1.66e-06	0.000148
ADIPOR2	ENSG00000006831	protein_coding	Fibroblast	0.224106	F	8	7	11740	10740	0.148	0.074	0.37	0.17	-1.47	5.63e-06	0.000657	-0.99	3.32e-06	0.000225
KAZN	ENSG00000189337	protein_coding	Fibroblast	0.0270168	F	8	7	11740	10740	0.614	0.283	2.2	0.86	-2.65	5.76e-06	0.000665	-2.85	2.38e-06	0.000191
AC092338.3	ENSG00000286808	lncRNA	Fibroblast	0.0589159	F	8	7	11740	10740	0.044	0.025	0.11	0.06	-1.13	6e-06	0.000672	-1.21	5.33e-07	7.6e-05
MAN1A1	ENSG00000111885	protein_coding	Fibroblast	0.221208	F	8	7	11740	10740	0.286	0.169	0.75	0.42	-1.18	6.01e-06	0.000672	-1.06	4.79e-05	0.00112
SERPINA3	ENSG00000196136	protein_coding	Fibroblast	0.000536013	F	8	7	11740	10740	0.095	0.006	0.24	0.01	-4.67	6.07e-06	0.000672	-4.59	5.07e-08	2.05e-05
NEGR1	ENSG00000172260	protein_coding	Fibroblast	0.0189038	F	8	7	11740	10740	0.862	0.657	3.17	2.03	-1.81	6.14e-06	0.000672	-1.88	2.6e-06	0.000202
ANKRD36	ENSG00000135976	protein_coding	Fibroblast	0.129509	F	8	7	11740	10740	0.069	0.144	0.16	0.35	1.25	6.23e-06	0.000672	1.18	2.29e-06	0.000187
SULF2	ENSG00000196562	protein_coding	Fibroblast	0.116662	F	8	7	11740	10740	0.012	0.051	0.03	0.12	2.47	6.26e-06	0.000672	0.97	0.000267	0.00361
NNMT	ENSG00000166741	protein_coding	Fibroblast	0.0195405	F	8	7	11740	10740	0.328	0.128	0.88	0.31	-2	6.36e-06	0.000672	-2.19	4.49e-07	6.9e-05
C4orf19	ENSG00000154274	protein_coding	Fibroblast	0.0983486	F	8	7	11740	10740	0.044	0.015	0.11	0.04	-1.96	6.37e-06	0.000672	-1.67	4.61e-05	0.00109
CYP4Z1	ENSG00000186160	protein_coding	Fibroblast	0.0105939	F	8	7	11740	10740	0.097	0.01	0.25	0.02	-4.12	6.41e-06	0.000672	-4.59	1.36e-07	3.85e-05
KAZN-AS1	ENSG00000234593	lncRNA	Fibroblast	0.00171635	F	8	7	11740	10740	0.143	0.019	0.39	0.04	-3.8	6.65e-06	0.00069	-4.11	1.05e-06	0.000107
SIRPA	ENSG00000198053	protein_coding	Fibroblast	0.0340485	F	8	7	11740	10740	0.025	0.012	0.06	0.03	-1.39	6.79e-06	0.000697	-1.11	6.22e-06	0.000304
AP000944.7	ENSG00000287917	lncRNA	Fibroblast	0.00575809	F	8	7	11740	10740	0.034	0.011	0.08	0.03	-1.7	6.91e-06	0.000697	-1.71	6.54e-07	8.39e-05
LTBP3	ENSG00000168056	protein_coding	Fibroblast	0.0393002	F	8	7	11740	10740	0.061	0.105	0.15	0.25	0.84	6.92e-06	0.000697	0.75	8.92e-06	0.000369
IL15RA	ENSG00000134470	protein_coding	Fibroblast	0.0249041	F	8	7	11740	10740	0.084	0.032	0.21	0.07	-1.84	7.07e-06	0.000704	-1.9	1.32e-06	0.000126
NOCT	ENSG00000151014	protein_coding	Fibroblast	0.0866826	F	8	7	11740	10740	0.051	0.025	0.12	0.06	-1.18	7.36e-06	0.000721	-1.25	6.24e-07	8.15e-05
PLCE1	ENSG00000138193	protein_coding	Fibroblast	0.263967	F	8	7	11740	10740	0.076	0.198	0.18	0.5	1.65	7.46e-06	0.000721	1.76	1.5e-08	9.82e-06
CHST7	ENSG00000147119	protein_coding	Fibroblast	0.0714874	F	8	7	11740	10740	0.079	0.032	0.2	0.08	-1.8	7.48e-06	0.000721	-1.86	1.32e-06	0.000126
AFF3	ENSG00000144218	protein_coding	Fibroblast	0.175506	F	8	7	11740	10740	0.206	0.389	0.56	1.08	1.24	7.57e-06	0.000721	1.15	4.25e-06	0.000253
CSAD	ENSG00000139631	protein_coding	Fibroblast	0.118352	F	8	7	11740	10740	0.04	0.097	0.09	0.23	1.26	7.59e-06	0.000721	1.09	2.33e-05	0.000691
CFD	ENSG00000197766	protein_coding	Fibroblast	0.00327492	F	8	7	11740	10740	0.418	0.098	1.19	0.25	-3.56	7.68e-06	0.000722	-3.66	2.92e-06	0.00021
WASF3	ENSG00000132970	protein_coding	Fibroblast	0.0399123	F	8	7	11740	10740	0.207	0.088	0.54	0.21	-1.63	7.73e-06	0.000722	-1.66	2.64e-06	0.000202
APOD	ENSG00000189058	protein_coding	Fibroblast	0.00449917	F	8	7	11740	10740	0.439	0.128	1.32	0.34	-3.03	8.04e-06	0.000741	-3.01	4.41e-06	0.000255
CAMKMT	ENSG00000143919	protein_coding	Fibroblast	0.317468	F	8	7	11740	10740	0.294	0.205	0.77	0.5	-0.85	8.11e-06	0.000741	-0.62	2.13e-05	0.00065
GGT5	ENSG00000099998	protein_coding	Fibroblast	0.0290258	F	8	7	11740	10740	0.108	0.043	0.27	0.1	-1.52	8.15e-06	0.000741	-1.58	1.24e-06	0.000123
AL356124.1	ENSG00000226149	lncRNA	Fibroblast	0.241896	F	8	7	11740	10740	0.355	0.131	0.97	0.33	-2.48	8.34e-06	0.000746	-2.14	7.62e-07	9.26e-05
AL136441.1	ENSG00000285572	lncRNA	Fibroblast	0.0215062	F	8	7	11740	10740	0.009	0.041	0.02	0.1	2.2	8.36e-06	0.000746	2.09	5.51e-07	7.68e-05
POGZ	ENSG00000143442	protein_coding	Fibroblast	0.264424	F	8	7	11740	10740	0.157	0.267	0.39	0.67	0.75	8.65e-06	0.000766	0.72	9.24e-07	9.66e-05
FNBP1	ENSG00000187239	protein_coding	Fibroblast	0.236846	F	8	7	11740	10740	0.121	0.219	0.3	0.54	0.85	8.9e-06	0.000781	0.7	5.06e-06	0.000273
NSD2	ENSG00000109685	protein_coding	Fibroblast	0.245942	F	8	7	11740	10740	0.035	0.094	0.08	0.23	1.76	9.11e-06	0.000787	1.04	1.06e-06	0.000108
TTPAL	ENSG00000124120	protein_coding	Fibroblast	0.026753	F	8	7	11740	10740	0.042	0.019	0.1	0.05	-1.55	9.14e-06	0.000787	-1.47	3.42e-06	0.000227
TMEM45A	ENSG00000181458	protein_coding	Fibroblast	0.00149609	F	8	7	11740	10740	0.09	0.033	0.22	0.08	-1.72	9.23e-06	0.000787	-1.71	1.39e-06	0.000129
AOX1	ENSG00000138356	protein_coding	Fibroblast	0.00173293	F	8	7	11740	10740	0.115	0.026	0.29	0.06	-3.01	9.28e-06	0.000787	-3.21	2.09e-06	0.000173
PRKCE	ENSG00000171132	protein_coding	Fibroblast	0.409116	T	8	7	11740	10740	0.204	0.343	0.51	0.89	1.13	9.39e-06	0.00079	0.9	1.11e-05	0.000421
VIT	ENSG00000205221	protein_coding	Fibroblast	0.002179	F	8	7	11740	10740	0.341	0.114	0.93	0.28	-2.61	9.54e-06	0.000797	-2.8	2.9e-06	0.00021
NR2F2-AS1	ENSG00000247809	lncRNA	Fibroblast	0.270525	F	8	7	11740	10740	0.078	0.288	0.2	0.76	2.14	9.67e-06	0.0008	1.8	3.69e-06	0.000237
LSP1	ENSG00000130592	protein_coding	Fibroblast	0.00280652	F	8	7	11740	10740	0.031	0.097	0.07	0.24	1.78	9.87e-06	0.00081	1.74	3.62e-06	0.000234
SLC1A5	ENSG00000105281	protein_coding	Fibroblast	0.00178388	F	8	7	11740	10740	0.034	0.007	0.08	0.02	-2.44	9.95e-06	0.000811	-2.4	6.17e-07	8.15e-05
ANKRD36B	ENSG00000196912	protein_coding	Fibroblast	0.0284518	F	8	7	11740	10740	0.029	0.069	0.07	0.16	1.22	1.02e-05	0.000826	1.06	4.11e-05	0.00101
CALCRL	ENSG00000064989	protein_coding	Fibroblast	0.191556	F	8	7	11740	10740	0.207	0.11	0.54	0.27	-1.74	1.03e-05	0.000829	-0.92	0.00422	0.0226
HIBCH	ENSG00000198130	protein_coding	Fibroblast	0.302422	F	8	7	11740	10740	0.102	0.18	0.25	0.44	0.8	1.1e-05	0.000876	0.68	3.89e-06	0.000239
ADAMTS12	ENSG00000151388	protein_coding	Fibroblast	0.119985	F	8	7	11740	10740	0.069	0.19	0.17	0.48	1.42	1.13e-05	0.000891	1.42	2.65e-06	0.000202
LINC00882	ENSG00000242759	lncRNA	Fibroblast	0.252001	F	8	7	11740	10740	0.096	0.3	0.24	0.79	2.08	1.14e-05	0.000891	1.72	1.95e-06	0.000166
CYP1B1-AS1	ENSG00000232973	lncRNA	Fibroblast	0.0207819	F	8	7	11740	10740	0.09	0.243	0.22	0.63	1.41	1.22e-05	0.000946	1.35	7.66e-06	0.000347
AC018682.1	ENSG00000250116	lncRNA	Fibroblast	0.13519	F	8	7	11740	10740	0.086	0.03	0.21	0.07	-1.94	1.25e-05	0.000959	-1.97	1.31e-06	0.000126
SMOC2	ENSG00000112562	protein_coding	Fibroblast	0.0195084	F	8	7	11740	10740	0.155	0.441	0.4	1.27	2.05	1.26e-05	0.000959	2.16	4.31e-06	0.000253
CCNH	ENSG00000134480	protein_coding	Fibroblast	0.306596	F	8	7	11740	10740	0.387	0.315	1.05	0.8	-0.74	1.26e-05	0.000959	-0.63	1.83e-05	0.000599
CELF2	ENSG00000048740	protein_coding	Fibroblast	0.323978	F	8	7	11740	10740	0.742	0.609	2.38	1.73	-1.03	1.27e-05	0.000959	-0.88	4.12e-06	0.000248
TANC2	ENSG00000170921	protein_coding	Fibroblast	0.11599	F	8	7	11740	10740	0.116	0.297	0.28	0.76	1.75	1.35e-05	0.00101	1.66	4.16e-07	6.73e-05
THUMPD1	ENSG00000066654	protein_coding	Fibroblast	0.0144752	F	8	7	11740	10740	0.345	0.133	0.97	0.34	-2.21	1.36e-05	0.00101	-2.12	1.1e-05	0.000419
FAP	ENSG00000078098	protein_coding	Fibroblast	0.00264447	F	8	7	11740	10740	0.031	0.129	0.07	0.32	2.6	1.37e-05	0.00101	2.59	5.39e-06	0.000283
ARMC8	ENSG00000114098	protein_coding	Fibroblast	0.253431	F	8	7	11740	10740	0.18	0.118	0.45	0.27	-0.92	1.39e-05	0.00102	-0.66	2.4e-05	0.000698
EML4	ENSG00000143924	protein_coding	Fibroblast	0.199636	F	8	7	11740	10740	0.087	0.169	0.21	0.41	1.06	1.45e-05	0.00105	1.04	5.76e-06	0.000294
CYP4A22-AS1	ENSG00000225506	lncRNA	Fibroblast	0.006809	F	8	7	11740	10740	0.08	0.01	0.2	0.02	-3.99	1.47e-05	0.00106	-4.37	2.57e-07	4.84e-05
SPARCL1	ENSG00000152583	protein_coding	Fibroblast	0.173934	F	8	7	11740	10740	0.738	0.452	2.36	1.25	-1.77	1.5e-05	0.00108	-1.88	3.11e-06	0.000215
LINC00535	ENSG00000246662	lncRNA	Fibroblast	0.017654	F	8	7	11740	10740	0.066	0.031	0.17	0.07	-1.58	1.64e-05	0.00117	-1.53	2.62e-06	0.000202
RBMS3	ENSG00000144642	protein_coding	Fibroblast	0.297504	F	8	7	11740	10740	0.921	0.844	3.41	2.85	-0.86	1.72e-05	0.00122	-0.66	2.63e-05	0.000728
SPIN1	ENSG00000106723	protein_coding	Fibroblast	0.238443	F	8	7	11740	10740	0.09	0.164	0.22	0.39	0.86	1.75e-05	0.00122	0.84	1.51e-06	0.000137
KIAA1671	ENSG00000197077	protein_coding	Fibroblast	0.163211	F	8	7	11740	10740	0.046	0.102	0.11	0.25	1.42	1.75e-05	0.00122	1.04	1.26e-05	0.00046
SLC36A4	ENSG00000180773	protein_coding	Fibroblast	0.104109	F	8	7	11740	10740	0.089	0.051	0.22	0.12	-1.18	1.78e-05	0.00123	-1.03	5.04e-06	0.000273
KIAA1755	ENSG00000149633	protein_coding	Fibroblast	0.00446539	F	8	7	11740	10740	0.086	0.207	0.21	0.52	1.53	1.79e-05	0.00124	1.46	2.38e-05	0.000696
MAML2	ENSG00000184384	protein_coding	Fibroblast	0.197525	F	8	7	11740	10740	0.706	0.638	2.24	1.9	-0.68	1.82e-05	0.00124	-0.7	6.22e-06	0.000304
AC004381.1	ENSG00000260510	lncRNA	Fibroblast	0.00128843	F	8	7	11740	10740	0.094	0.028	0.23	0.07	-2.21	1.83e-05	0.00124	-2.22	7.61e-06	0.000347
LINC02241	ENSG00000251629	lncRNA	Fibroblast	0.0885281	F	8	7	11740	10740	0.041	0.084	0.1	0.2	0.95	1.84e-05	0.00124	0.91	1.05e-05	0.000412
DOK5	ENSG00000101134	protein_coding	Fibroblast	0.0604321	F	8	7	11740	10740	0.05	0.123	0.12	0.3	1.58	1.88e-05	0.00126	1.58	3.02e-06	0.000213
ZRANB2-AS2	ENSG00000229956	lncRNA	Fibroblast	0.0647018	F	8	7	11740	10740	0.185	0.085	0.48	0.21	-1.74	1.91e-05	0.00127	-1.64	7.19e-06	0.000337
KIAA0355	ENSG00000166398	protein_coding	Fibroblast	0.269669	F	8	7	11740	10740	0.02	0.085	0.04	0.2	2.31	1.92e-05	0.00127	0.7	0.000266	0.0036
XAF1	ENSG00000132530	protein_coding	Fibroblast	0.102207	F	8	7	11740	10740	0.057	0.145	0.14	0.35	1.5	1.93e-05	0.00127	1.45	5.81e-06	0.000294
RASSF4	ENSG00000107551	protein_coding	Fibroblast	0.123911	F	8	7	11740	10740	0.126	0.051	0.32	0.12	-1.77	2.03e-05	0.00132	-1.78	3.74e-06	0.000237
LMF1	ENSG00000103227	protein_coding	Fibroblast	0.0958894	F	8	7	11740	10740	0.045	0.089	0.11	0.21	0.89	2.03e-05	0.00132	0.82	1.74e-05	0.000585
LINC00893	ENSG00000241769	lncRNA	Fibroblast	0.0764342	F	8	7	11740	10740	0.024	0.059	0.06	0.14	1.13	2.04e-05	0.00132	1.07	3.8e-06	0.000237
GSR	ENSG00000104687	protein_coding	Fibroblast	0.0715101	F	8	7	11740	10740	0.059	0.024	0.15	0.06	-1.83	2.05e-05	0.00132	-1.55	3.76e-07	6.38e-05
TTC7B	ENSG00000165914	protein_coding	Fibroblast	0.287622	F	8	7	11740	10740	0.083	0.164	0.2	0.4	1.2	2.08e-05	0.00133	0.92	4.28e-06	0.000253
AC007319.1	ENSG00000224063	lncRNA	Fibroblast	0.165994	F	8	7	11740	10740	0.6	0.402	1.84	1.16	-1.64	2.16e-05	0.00137	-1.72	5.57e-06	0.000288
MID1	ENSG00000101871	protein_coding	Fibroblast	0.0708657	F	8	7	11740	10740	0.127	0.317	0.32	0.85	1.41	2.17e-05	0.00137	1.4	4.56e-06	0.000258
LINC00513	ENSG00000233559	lncRNA	Fibroblast	0.291583	F	8	7	11740	10740	0.268	0.142	0.71	0.36	-1.83	2.2e-05	0.00138	-1.84	9.16e-06	0.000369
LRSAM1	ENSG00000148356	protein_coding	Fibroblast	0.223584	F	8	7	11740	10740	0.022	0.054	0.05	0.13	1.51	2.22e-05	0.00138	0.51	0.00375	0.0209
PGR-AS1	ENSG00000282728	lncRNA	Fibroblast	0.0558614	F	8	7	11740	10740	0.02	0.067	0.05	0.16	1.77	2.22e-05	0.00138	1.47	9.04e-06	0.000369
DDR2	ENSG00000162733	protein_coding	Fibroblast	0.0745065	F	8	7	11740	10740	0.307	0.206	0.81	0.52	-0.95	2.3e-05	0.00141	-1.06	3.83e-06	0.000237
ADH1B	ENSG00000196616	protein_coding	Fibroblast	0.00597797	F	8	7	11740	10740	0.321	0.076	0.91	0.19	-3.13	2.37e-05	0.00145	-3.01	7.65e-06	0.000347
IRAK3	ENSG00000090376	protein_coding	Fibroblast	0.162867	F	8	7	11740	10740	0.216	0.137	0.55	0.33	-1.13	2.38e-05	0.00145	-1.21	1.36e-05	0.000485
FLRT2	ENSG00000185070	protein_coding	Fibroblast	0.0349906	F	8	7	11740	10740	0.063	0.188	0.15	0.48	1.63	2.4e-05	0.00145	1.57	9.2e-06	0.000369
POLA2	ENSG00000014138	protein_coding	Fibroblast	0.0193605	F	8	7	11740	10740	0.053	0.025	0.13	0.06	-1.21	2.46e-05	0.00148	-1.28	3.09e-06	0.000215
FREM1	ENSG00000164946	protein_coding	Fibroblast	0.00608329	F	8	7	11740	10740	0.112	0.312	0.28	0.83	1.63	2.47e-05	0.00148	1.67	5.37e-06	0.000283
CCNJL	ENSG00000135083	protein_coding	Fibroblast	0.103238	F	8	7	11740	10740	0.002	0.024	0	0.06	5.02	2.51e-05	0.00149	1.2	7.62e-05	0.00157
SSC5D	ENSG00000179954	protein_coding	Fibroblast	0.00528109	F	8	7	11740	10740	0.018	0.047	0.04	0.11	1.46	2.57e-05	0.00151	1.46	1.47e-05	0.000517
AC092683.1	ENSG00000230606	lncRNA	Fibroblast	0.0360014	F	8	7	11740	10740	0.049	0.117	0.12	0.28	1.41	2.58e-05	0.00151	1.31	1.01e-05	0.000402
NRG3	ENSG00000185737	protein_coding	Fibroblast	0.100883	F	8	7	11740	10740	0.007	0.049	0.02	0.13	3.14	2.58e-05	0.00151	2.18	4.39e-05	0.00105
SESTD1	ENSG00000187231	protein_coding	Fibroblast	0.12042	F	8	7	11740	10740	0.311	0.216	0.82	0.53	-1.03	2.69e-05	0.00156	-1.18	5.72e-06	0.000293
AL157911.1	ENSG00000258553	lncRNA	Fibroblast	0.0760566	F	8	7	11740	10740	0.014	0.033	0.03	0.08	1.41	2.85e-05	0.00165	1.31	2.49e-05	0.000711
KIAA1211	ENSG00000109265	protein_coding	Fibroblast	0.00172909	F	8	7	11740	10740	0.011	0.091	0.03	0.23	2.84	2.91e-05	0.00166	2.94	7.77e-06	0.000348
AHNAK	ENSG00000124942	protein_coding	Fibroblast	0.189886	F	8	7	11740	10740	0.047	0.172	0.1	0.42	2.4	2.92e-05	0.00166	0.38	0.0108	0.0431
VEGFD	ENSG00000165197	protein_coding	Fibroblast	0.0462599	F	8	7	11740	10740	0.072	0.027	0.18	0.06	-1.92	2.97e-05	0.00168	-1.82	1.38e-05	0.000489
MBD2	ENSG00000134046	protein_coding	Fibroblast	0.16741	F	8	7	11740	10740	0.157	0.107	0.39	0.26	-0.8	2.97e-05	0.00168	-0.83	3.72e-06	0.000237
SUGCT	ENSG00000175600	protein_coding	Fibroblast	0.145826	F	8	7	11740	10740	0.042	0.11	0.1	0.27	1.31	2.99e-05	0.00168	1.04	5.73e-06	0.000293
ABHD15-AS1	ENSG00000264031	lncRNA	Fibroblast	0.167107	F	8	7	11740	10740	0.244	0.089	0.64	0.21	-2.07	3.06e-05	0.0017	-2.03	1.65e-05	0.000562
GRIK1	ENSG00000171189	protein_coding	Fibroblast	0.080129	F	8	7	11740	10740	0.039	0.015	0.09	0.04	-1.5	3.07e-05	0.0017	-1.3	0.000111	0.00207
AC072022.1	ENSG00000228804	lncRNA	Fibroblast	0.0204348	F	8	7	11740	10740	0.036	0.011	0.09	0.03	-2.05	3.11e-05	0.00171	-2.22	4.45e-06	0.000256
UACA	ENSG00000137831	protein_coding	Fibroblast	0.236778	F	8	7	11740	10740	0.177	0.418	0.44	1.12	1.44	3.12e-05	0.00171	1.14	4.89e-06	0.000269
CELF2-AS2	ENSG00000237986	lncRNA	Fibroblast	0.0965533	F	8	7	11740	10740	0.133	0.036	0.34	0.09	-2.64	3.15e-05	0.00172	-2.72	9e-06	0.000369
SLC25A13	ENSG00000004864	protein_coding	Fibroblast	0.162334	F	8	7	11740	10740	0.31	0.236	0.82	0.59	-0.79	3.24e-05	0.00176	-0.83	1.91e-05	0.000612
CSF1	ENSG00000184371	protein_coding	Fibroblast	0.0091587	F	8	7	11740	10740	0.053	0.02	0.13	0.05	-1.99	3.25e-05	0.00176	-2.03	5.49e-06	0.000285
DDAH1	ENSG00000153904	protein_coding	Fibroblast	0.0642482	F	8	7	11740	10740	0.078	0.18	0.19	0.45	1.8	3.28e-05	0.00177	1.78	9.92e-05	0.0019
NRK	ENSG00000123572	protein_coding	Fibroblast	0.00297205	F	8	7	11740	10740	0.087	0.315	0.22	0.85	1.9	3.32e-05	0.00178	1.99	6.07e-06	0.000303
CORO2B	ENSG00000103647	protein_coding	Fibroblast	0.0131642	F	8	7	11740	10740	0.188	0.114	0.48	0.27	-1.16	3.38e-05	0.0018	-1.3	9.19e-06	0.000369
COL16A1	ENSG00000084636	protein_coding	Fibroblast	0.00684938	F	8	7	11740	10740	0.022	0.065	0.05	0.15	1.71	3.41e-05	0.0018	1.64	2.61e-05	0.000728
AC107208.1	ENSG00000251244	lncRNA	Fibroblast	0.0245432	F	8	7	11740	10740	0.024	0.133	0.06	0.33	2.55	3.46e-05	0.0018	2.51	9.08e-08	3.09e-05
SLF2	ENSG00000119906	protein_coding	Fibroblast	0.153611	F	8	7	11740	10740	0.1	0.181	0.24	0.44	0.94	3.46e-05	0.0018	0.9	5.82e-06	0.000294
KLF9	ENSG00000119138	protein_coding	Fibroblast	0.135159	F	8	7	11740	10740	0.159	0.113	0.4	0.27	-0.81	3.49e-05	0.0018	-0.91	1.14e-05	0.000425
TFPI	ENSG00000003436	protein_coding	Fibroblast	0.0987596	F	8	7	11740	10740	0.459	0.325	1.26	0.84	-1.06	3.5e-05	0.0018	-1.15	1.06e-05	0.000415
PAICS	ENSG00000128050	protein_coding	Fibroblast	0.039852	F	8	7	11740	10740	0.03	0.016	0.07	0.04	-1.28	3.62e-05	0.00186	-1.23	8.95e-07	9.45e-05
TRIM56	ENSG00000169871	protein_coding	Fibroblast	0.106137	F	8	7	11740	10740	0.106	0.072	0.26	0.17	-0.81	3.65e-05	0.00186	-0.88	7.78e-06	0.000348
ECE1	ENSG00000117298	protein_coding	Fibroblast	0.125301	F	8	7	11740	10740	0.215	0.099	0.55	0.24	-1.27	3.69e-05	0.00187	-1.45	1.8e-06	0.000157
LINC00342	ENSG00000232931	lncRNA	Fibroblast	0.134136	F	8	7	11740	10740	0.076	0.175	0.18	0.42	1.17	3.8e-05	0.00192	1.05	2.91e-05	0.000779
FOXO1	ENSG00000150907	protein_coding	Fibroblast	0.244713	F	8	7	11740	10740	0.521	0.388	1.5	1.03	-1.03	3.84e-05	0.00193	-1.04	1.8e-05	0.000595
SLC44A5	ENSG00000137968	protein_coding	Fibroblast	0.0781276	F	8	7	11740	10740	0.003	0.067	0.01	0.17	4.69	3.87e-05	0.00194	3.43	1.18e-06	0.000117
ZNF318	ENSG00000171467	protein_coding	Fibroblast	0.0469108	F	8	7	11740	10740	0.018	0.042	0.04	0.1	1.11	4.16e-05	0.00207	1.06	2.1e-05	0.000646
FGF10	ENSG00000070193	protein_coding	Fibroblast	0.00083744	F	8	7	11740	10740	0.04	0.007	0.1	0.02	-3.48	4.33e-05	0.00215	-3.41	8.56e-06	0.000369
ERG	ENSG00000157554	protein_coding	Fibroblast	0.198448	F	8	7	11740	10740	0.003	0.028	0.01	0.07	3.96	4.35e-05	0.00215	1.09	0.0122	0.0467
AC013287.1	ENSG00000228566	lncRNA	Fibroblast	0.0130754	F	8	7	11740	10740	0.014	0.039	0.03	0.1	2.06	4.38e-05	0.00215	1.92	1.1e-05	0.000419
LRMDA	ENSG00000148655	protein_coding	Fibroblast	0.574714	T	8	7	11740	10740	0.092	0.375	0.22	1	3.23	4.41e-05	0.00216	1.18	3.88e-07	6.44e-05
ELANE	ENSG00000197561	protein_coding	Fibroblast	0.000210204	F	8	7	11740	10740	0.026	0.002	0.06	0	-4.74	4.46e-05	0.00217	-4.27	5.6e-07	7.69e-05
GLIS1	ENSG00000174332	protein_coding	Fibroblast	0.00240658	F	8	7	11740	10740	0.011	0.111	0.03	0.27	3.2	4.49e-05	0.00218	3.33	7.13e-06	0.000337
ADAMTS5	ENSG00000154736	protein_coding	Fibroblast	0.00787854	F	8	7	11740	10740	0.146	0.054	0.38	0.13	-2.13	4.53e-05	0.00219	-1.98	7.2e-06	0.000337
ANKRD29	ENSG00000154065	protein_coding	Fibroblast	0.0461222	F	8	7	11740	10740	0.003	0.028	0.01	0.07	3.82	4.57e-05	0.00219	2.15	3.66e-05	0.000924
COPG2	ENSG00000158623	protein_coding	Fibroblast	0.142076	F	8	7	11740	10740	0.018	0.057	0.04	0.13	1.5	4.63e-05	0.0022	1.37	1.78e-06	0.000157
EPB41L1	ENSG00000088367	protein_coding	Fibroblast	0.0705433	F	8	7	11740	10740	0.012	0.041	0.03	0.1	2.04	4.64e-05	0.0022	1.62	4.08e-05	0.00101
AL022068.1	ENSG00000228412	lncRNA	Fibroblast	0.00983519	F	8	7	11740	10740	0.005	0.016	0.01	0.04	1.9	4.64e-05	0.0022	1.64	5.42e-05	0.00123
DOCK5	ENSG00000147459	protein_coding	Fibroblast	0.375986	F	8	7	11740	10740	0.253	0.104	0.67	0.25	-1.84	4.66e-05	0.0022	-0.95	0.000128	0.00227
RASA2	ENSG00000155903	protein_coding	Fibroblast	0.237196	F	8	7	11740	10740	0.108	0.195	0.26	0.48	0.91	4.69e-05	0.0022	0.73	2.5e-06	0.0002
PLAGL1	ENSG00000118495	protein_coding	Fibroblast	0.0414443	F	8	7	11740	10740	0.156	0.357	0.39	0.95	1.3	4.74e-05	0.00221	1.26	8.97e-06	0.000369
HIF3A	ENSG00000124440	protein_coding	Fibroblast	0.391458	F	8	7	11740	10740	0.354	0.05	0.96	0.12	-4.62	4.78e-05	0.00222	-2.62	2.02e-07	4.22e-05
AC007877.1	ENSG00000287255	lncRNA	Fibroblast	0.00141923	F	8	7	11740	10740	0.033	0.009	0.08	0.02	-2.38	4.81e-05	0.00222	-2.15	2.86e-05	0.000772
MANCR	ENSG00000231298	lncRNA	Fibroblast	0.00327325	F	8	7	11740	10740	0.03	0.003	0.07	0.01	-4.66	4.81e-05	0.00222	-4.15	2.11e-05	0.000646
PLA2G5	ENSG00000127472	protein_coding	Fibroblast	0.228792	F	8	7	11740	10740	0.589	0.207	1.82	0.56	-2.24	4.84e-05	0.00222	-2.41	5.25e-06	0.000279
LRRC17	ENSG00000128606	protein_coding	Fibroblast	0.00636273	F	8	7	11740	10740	0.012	0.055	0.03	0.13	2.09	4.89e-05	0.00222	2.09	9.22e-06	0.000369
SLC2A13	ENSG00000151229	protein_coding	Fibroblast	0.168077	F	8	7	11740	10740	0.334	0.169	0.93	0.42	-1.76	4.9e-05	0.00222	-1.41	9.55e-07	9.89e-05
CTSL	ENSG00000135047	protein_coding	Fibroblast	0.0405182	F	8	7	11740	10740	0.066	0.026	0.16	0.06	-1.79	4.91e-05	0.00222	-1.64	3.62e-06	0.000234
SCLT1	ENSG00000151466	protein_coding	Fibroblast	0.246863	F	8	7	11740	10740	0.218	0.164	0.57	0.4	-0.72	4.98e-05	0.00224	-0.68	2.72e-05	0.000743
GNA14	ENSG00000156049	protein_coding	Fibroblast	0.0338794	F	8	7	11740	10740	0.1	0.28	0.25	0.73	1.54	5.1e-05	0.00229	1.55	8.88e-06	0.000369
ABCC1	ENSG00000103222	protein_coding	Fibroblast	0.238056	F	8	7	11740	10740	0.181	0.084	0.46	0.19	-1.48	5.16e-05	0.00229	-1.21	1.07e-05	0.000416
EDNRA	ENSG00000151617	protein_coding	Fibroblast	0.220528	F	8	7	11740	10740	0.014	0.09	0.03	0.22	3.07	5.16e-05	0.00229	2.45	4.19e-07	6.73e-05
LPAR1	ENSG00000198121	protein_coding	Fibroblast	0.0125449	F	8	7	11740	10740	0.395	0.292	1.08	0.75	-1.04	5.23e-05	0.00232	-1.12	4.35e-06	0.000253
CYP4X1	ENSG00000186377	protein_coding	Fibroblast	0.00743385	F	8	7	11740	10740	0.074	0.025	0.18	0.06	-2.15	5.36e-05	0.00236	-2.42	6.15e-06	0.000304
PAPSS1	ENSG00000138801	protein_coding	Fibroblast	0.0529799	F	8	7	11740	10740	0.035	0.064	0.08	0.15	0.97	5.38e-05	0.00236	0.9	2.34e-05	0.000691
PLA2G2A	ENSG00000188257	protein_coding	Fibroblast	0.00387518	F	8	7	11740	10740	0.091	0.01	0.24	0.02	-4.07	5.4e-05	0.00236	-3.71	6.11e-05	0.00134
APCDD1	ENSG00000154856	protein_coding	Fibroblast	0.00813596	F	8	7	11740	10740	0.212	0.083	0.55	0.21	-1.85	5.49e-05	0.00238	-1.92	2.61e-05	0.000728
CCDC180	ENSG00000197816	protein_coding	Fibroblast	0.0347601	F	8	7	11740	10740	0.012	0.032	0.03	0.07	1.35	5.5e-05	0.00238	1.32	1.2e-05	0.000445
PTPRG-AS1	ENSG00000241472	lncRNA	Fibroblast	0.108205	F	8	7	11740	10740	0.088	0.027	0.22	0.06	-2.15	5.58e-05	0.0024	-2.11	1.87e-05	0.000607
PRMT2	ENSG00000160310	protein_coding	Fibroblast	0.182333	F	8	7	11740	10740	0.056	0.118	0.13	0.28	1.09	5.62e-05	0.0024	0.94	4.99e-06	0.000272
LINC01197	ENSG00000248441	lncRNA	Fibroblast	0.0980314	F	8	7	11740	10740	0.01	0.049	0.03	0.12	2.74	5.62e-05	0.0024	2.05	7.51e-06	0.000347
ZBTB46	ENSG00000130584	protein_coding	Fibroblast	0.291491	F	8	7	11740	10740	0.051	0.133	0.12	0.33	1.54	5.64e-05	0.0024	1.04	0.000375	0.00448
CARD6	ENSG00000132357	protein_coding	Fibroblast	0.00941099	F	8	7	11740	10740	0.033	0.014	0.08	0.03	-1.52	5.94e-05	0.00252	-1.66	3.81e-06	0.000237
ZNF630	ENSG00000221994	protein_coding	Fibroblast	0.0232683	F	8	7	11740	10740	0.018	0.037	0.04	0.09	0.99	5.96e-05	0.00252	0.96	3.76e-05	0.000945
CCDC171	ENSG00000164989	protein_coding	Fibroblast	0.0755024	F	8	7	11740	10740	0.068	0.134	0.17	0.33	0.89	6.1e-05	0.00257	0.81	6.24e-05	0.00136
LARP6	ENSG00000166173	protein_coding	Fibroblast	0.0270856	F	8	7	11740	10740	0.047	0.03	0.12	0.07	-0.96	6.19e-05	0.00259	-1.03	1.14e-05	0.000425
SLC9A7	ENSG00000065923	protein_coding	Fibroblast	0.0829174	F	8	7	11740	10740	0.077	0.028	0.19	0.07	-1.97	6.22e-05	0.00259	-2.07	4.81e-06	0.000268
EFCAB11	ENSG00000140025	protein_coding	Fibroblast	0.0542367	F	8	7	11740	10740	0.021	0.043	0.05	0.1	1.01	6.29e-05	0.00261	1.04	6.01e-06	0.000302
RGL3	ENSG00000205517	protein_coding	Fibroblast	0.051715	F	8	7	11740	10740	0.08	0.046	0.2	0.11	-1.03	6.38e-05	0.00264	-1.11	7.79e-06	0.000348
DCN	ENSG00000011465	protein_coding	Fibroblast	0.00765801	F	8	7	11740	10740	0.812	0.62	2.74	1.87	-1.65	6.62e-05	0.00273	-1.71	1.78e-05	0.000591
ZC3H12C	ENSG00000149289	protein_coding	Fibroblast	0.142826	F	8	7	11740	10740	0.076	0.042	0.18	0.09	-1.32	6.64e-05	0.00273	-0.55	0.0024	0.0155
PTPRJ	ENSG00000149177	protein_coding	Fibroblast	0.294598	F	8	7	11740	10740	0.008	0.046	0.02	0.11	2.64	6.81e-05	0.00278	1.04	0.00122	0.00992
LINC01088	ENSG00000249307	lncRNA	Fibroblast	0.0194091	F	8	7	11740	10740	0.346	0.132	1.01	0.34	-2.68	6.85e-05	0.00279	-2.81	8.39e-06	0.000367
CYGB	ENSG00000161544	protein_coding	Fibroblast	0.00567424	F	8	7	11740	10740	0.034	0.017	0.08	0.04	-1.36	6.87e-05	0.00279	-1.39	1.14e-05	0.000425
RARRES1	ENSG00000118849	protein_coding	Fibroblast	0.0837934	F	8	7	11740	10740	0.103	0.042	0.28	0.1	-2.15	6.9e-05	0.00279	-2.29	1.9e-05	0.000612
CATSPERG	ENSG00000099338	protein_coding	Fibroblast	0.0263074	F	8	7	11740	10740	0.011	0.025	0.03	0.06	1.21	7.15e-05	0.00286	1.11	5.43e-05	0.00123
IMPA2	ENSG00000141401	protein_coding	Fibroblast	0.101356	F	8	7	11740	10740	0.029	0.015	0.07	0.04	-1.29	7.17e-05	0.00286	-1.23	1.94e-05	0.000618
DCLK1	ENSG00000133083	protein_coding	Fibroblast	0.0337321	F	8	7	11740	10740	0.457	0.344	1.32	0.93	-0.82	7.17e-05	0.00286	-0.85	2.11e-05	0.000646
EXT1	ENSG00000182197	protein_coding	Fibroblast	0.298907	F	8	7	11740	10740	0.447	0.661	1.27	1.99	1	7.18e-05	0.00286	1.08	3.63e-06	0.000234
FAM157C	ENSG00000260528	lncRNA	Fibroblast	0.0463537	F	8	7	11740	10740	0.006	0.02	0.01	0.05	2.07	7.21e-05	0.00286	1.29	2e-05	0.000622
TP53BP1	ENSG00000067369	protein_coding	Fibroblast	0.152063	F	8	7	11740	10740	0.069	0.123	0.17	0.3	0.94	7.44e-05	0.00292	0.86	2e-05	0.000622
KIAA0513	ENSG00000135709	protein_coding	Fibroblast	0.020002	F	8	7	11740	10740	0.052	0.023	0.13	0.05	-1.35	7.46e-05	0.00292	-1.45	8.9e-06	0.000369
ZC3H12B	ENSG00000102053	protein_coding	Fibroblast	0.0113513	F	8	7	11740	10740	0.04	0.081	0.1	0.2	0.82	7.84e-05	0.00305	0.8	9.8e-05	0.00189
AC119674.1	ENSG00000260971	lncRNA	Fibroblast	0.24437	F	8	7	11740	10740	0.284	0.144	0.78	0.37	-1.34	7.91e-05	0.00307	-1.08	0.000378	0.00449
AL022238.2	ENSG00000229999	lncRNA	Fibroblast	0.0375244	F	8	7	11740	10740	0.017	0.008	0.04	0.02	-1.31	7.95e-05	0.00307	-1.31	7.64e-06	0.000347
FAM155A	ENSG00000204442	protein_coding	Fibroblast	0.17916	F	8	7	11740	10740	0.005	0.101	0.01	0.26	4.11	8.01e-05	0.00308	2.93	9.76e-08	3.09e-05
GNL3	ENSG00000163938	protein_coding	Fibroblast	0.063123	F	8	7	11740	10740	0.059	0.038	0.14	0.09	-0.85	8.13e-05	0.0031	-0.86	6.2e-06	0.000304
AC026341.1	ENSG00000242880	lncRNA	Fibroblast	0.0172965	F	8	7	11740	10740	0.012	0.03	0.03	0.07	1.27	8.13e-05	0.0031	1.22	3.53e-05	0.000901
RIMKLB	ENSG00000166532	protein_coding	Fibroblast	0.118874	F	8	7	11740	10740	0.053	0.101	0.13	0.24	0.98	8.19e-05	0.00311	0.85	4.26e-05	0.00103
THBS4	ENSG00000113296	protein_coding	Fibroblast	0.0928351	F	8	7	11740	10740	0.045	0.202	0.11	0.55	2.87	8.3e-05	0.00313	2.72	1.08e-05	0.000419
NAALADL2	ENSG00000177694	protein_coding	Fibroblast	0.236073	F	8	7	11740	10740	0.437	0.628	1.22	1.84	0.64	8.33e-05	0.00313	0.63	3.98e-05	0.000991
SCARA5	ENSG00000168079	protein_coding	Fibroblast	0.00109036	F	8	7	11740	10740	0.164	0.062	0.42	0.15	-1.97	8.35e-05	0.00313	-2.19	2.46e-05	0.000706
AL137009.1	ENSG00000253194	lncRNA	Fibroblast	0.0240689	F	8	7	11740	10740	0.053	0.025	0.14	0.06	-1.64	8.39e-05	0.00313	-1.72	1.86e-05	0.000605
HULC	ENSG00000285219	lncRNA	Fibroblast	0.141463	F	8	7	11740	10740	0.039	0.077	0.09	0.19	0.85	8.5e-05	0.00315	0.86	1.88e-05	0.000607
WTIP	ENSG00000142279	protein_coding	Fibroblast	0.0595722	F	8	7	11740	10740	0.016	0.043	0.04	0.1	1.48	8.5e-05	0.00315	1.28	9.58e-05	0.00187
RDX	ENSG00000137710	protein_coding	Fibroblast	0.31322	F	8	7	11740	10740	0.15	0.106	0.37	0.25	-0.77	8.58e-05	0.00317	-0.57	9.14e-05	0.00181
C1R	ENSG00000159403	protein_coding	Fibroblast	0.00284633	F	8	7	11740	10740	0.185	0.074	0.48	0.18	-1.8	8.68e-05	0.00319	-1.88	1.09e-05	0.000419
DIO2	ENSG00000211448	protein_coding	Fibroblast	0.00169834	F	8	7	11740	10740	0.038	0.112	0.09	0.28	1.57	8.72e-05	0.0032	1.59	6.9e-06	0.000332
EYS	ENSG00000188107	protein_coding	Fibroblast	0.0658877	F	8	7	11740	10740	0.173	0.085	0.45	0.21	-1.81	8.75e-05	0.0032	-1.82	4.41e-05	0.00105
CAMSAP1	ENSG00000130559	protein_coding	Fibroblast	0.0833941	F	8	7	11740	10740	0.029	0.06	0.07	0.14	1.12	8.81e-05	0.0032	0.97	6.81e-05	0.00144
EBF2	ENSG00000221818	protein_coding	Fibroblast	0.0869401	F	8	7	11740	10740	0.439	0.582	1.21	1.69	0.57	8.83e-05	0.0032	0.5	0.00027	0.00362
PIR	ENSG00000087842	protein_coding	Fibroblast	0.233183	F	8	7	11740	10740	0.153	0.048	0.39	0.11	-2.11	8.84e-05	0.0032	-1.35	8.16e-06	0.000361
TMEM132C	ENSG00000181234	protein_coding	Fibroblast	0.0833847	F	8	7	11740	10740	0.164	0.053	0.43	0.13	-2.09	8.87e-05	0.0032	-2.24	7.13e-06	0.000337
AC022137.4	ENSG00000287608	lncRNA	Fibroblast	0.0287511	F	8	7	11740	10740	0.03	0.014	0.07	0.03	-1.39	9.09e-05	0.00326	-1.41	4.07e-05	0.00101
SERPING1	ENSG00000149131	protein_coding	Fibroblast	0.00584845	F	8	7	11740	10740	0.173	0.078	0.44	0.19	-1.94	9.23e-05	0.0033	-1.95	1.92e-05	0.000615
METTL7A	ENSG00000185432	protein_coding	Fibroblast	0.00554709	F	8	7	11740	10740	0.077	0.033	0.19	0.08	-1.7	9.4e-05	0.00335	-1.74	3.12e-05	0.000823
GPX3	ENSG00000211445	protein_coding	Fibroblast	0.00148274	F	8	7	11740	10740	0.114	0.018	0.29	0.04	-3.78	9.43e-05	0.00335	-3.17	7.45e-08	2.88e-05
TMEM43	ENSG00000170876	protein_coding	Fibroblast	0.0457045	F	8	7	11740	10740	0.069	0.036	0.17	0.08	-1.07	9.52e-05	0.00337	-1.12	8.35e-06	0.000367
SRPX	ENSG00000101955	protein_coding	Fibroblast	0.0233593	F	8	7	11740	10740	0.199	0.098	0.52	0.24	-1.38	9.54e-05	0.00337	-1.44	1.66e-05	0.000565
NIPA1	ENSG00000170113	protein_coding	Fibroblast	0.0775749	F	8	7	11740	10740	0.008	0.022	0.02	0.05	1.59	9.93e-05	0.00349	0.55	0.00492	0.0251
PLEKHG5	ENSG00000171680	protein_coding	Fibroblast	0.0675313	F	8	7	11740	10740	0.001	0.023	0	0.06	4.48	0.0001	0.0035	2.49	0.000175	0.00276
LINC00499	ENSG00000251372	lncRNA	Fibroblast	0.0102456	F	8	7	11740	10740	0.017	0.007	0.04	0.02	-2.16	0.000104	0.00363	-2.22	4.57e-05	0.00108
CD47	ENSG00000196776	protein_coding	Fibroblast	0.138718	F	8	7	11740	10740	0.044	0.094	0.11	0.22	0.96	0.000105	0.00365	0.82	2.66e-06	0.000202
KCNIP1	ENSG00000182132	protein_coding	Fibroblast	0.112708	F	8	7	11740	10740	0.026	0.191	0.07	0.52	2.93	0.000107	0.0037	3.04	1.02e-05	0.000404
MPRIP	ENSG00000133030	protein_coding	Fibroblast	0.310851	F	8	7	11740	10740	0.09	0.156	0.22	0.38	0.93	0.000108	0.00372	0.59	0.000227	0.00322
NUDT5	ENSG00000165609	protein_coding	Fibroblast	0.0785686	F	8	7	11740	10740	0.054	0.039	0.13	0.09	-0.76	0.00011	0.00379	-0.81	6.36e-06	0.000309
LMO3	ENSG00000048540	protein_coding	Fibroblast	0.00273073	F	8	7	11740	10740	0.126	0.071	0.32	0.17	-1.48	0.000111	0.0038	-1.57	4.45e-05	0.00106
FGD5	ENSG00000154783	protein_coding	Fibroblast	0.0967573	F	8	7	11740	10740	0.047	0.097	0.11	0.23	1.04	0.000111	0.0038	0.95	7.28e-06	0.00034
AC104574.2	ENSG00000259616	lncRNA	Fibroblast	0.00510917	F	8	7	11740	10740	0.196	0.024	0.53	0.06	-3.62	0.000112	0.0038	-3.88	1.33e-05	0.000479
AC093895.1	ENSG00000249001	lncRNA	Fibroblast	0.00270549	F	8	7	11740	10740	0.056	0.008	0.15	0.02	-3.62	0.000112	0.0038	-3.55	1.02e-05	0.000404
LRP6	ENSG00000070018	protein_coding	Fibroblast	0.150733	F	8	7	11740	10740	0.095	0.142	0.23	0.34	0.63	0.000112	0.0038	0.61	1.77e-05	0.000589
MAGED2	ENSG00000102316	protein_coding	Fibroblast	0.00658855	F	8	7	11740	10740	0.003	0.014	0.01	0.03	3.2	0.000113	0.00381	1.24	0.00165	0.0121
CYP4B1	ENSG00000142973	protein_coding	Fibroblast	0.0109848	F	8	7	11740	10740	0.125	0.011	0.32	0.03	-6.11	0.000114	0.00383	-5.93	1.34e-06	0.000127
AGMO	ENSG00000187546	protein_coding	Fibroblast	0.0543172	F	8	7	11740	10740	0.038	0.132	0.09	0.33	1.49	0.000114	0.00383	1.33	0.00015	0.00251
FAM13C	ENSG00000148541	protein_coding	Fibroblast	0.0746799	F	8	7	11740	10740	0.032	0.074	0.08	0.18	1.08	0.000117	0.00389	1.02	4.79e-05	0.00112
NHS	ENSG00000188158	protein_coding	Fibroblast	0.106133	F	8	7	11740	10740	0.046	0.113	0.12	0.28	1.07	0.000118	0.00389	0.96	0.000126	0.00225
ARL15	ENSG00000185305	protein_coding	Fibroblast	0.352561	F	8	7	11740	10740	0.628	0.468	1.92	1.28	-1.04	0.000118	0.00389	-0.6	0.00135	0.0106
BZW1	ENSG00000082153	protein_coding	Fibroblast	0.0119307	F	8	7	11740	10740	0.038	0.025	0.09	0.06	-1.04	0.000118	0.00389	-1.03	2.45e-05	0.000706
MATN2	ENSG00000132561	protein_coding	Fibroblast	0.020095	F	8	7	11740	10740	0.055	0.143	0.14	0.35	1.36	0.000119	0.00389	1.39	4.51e-05	0.00107
GLS	ENSG00000115419	protein_coding	Fibroblast	0.225738	F	8	7	11740	10740	0.195	0.31	0.49	0.79	0.75	0.000119	0.00389	0.74	1.63e-05	0.000559
AL021707.1	ENSG00000225450	lncRNA	Fibroblast	0.0485611	F	8	7	11740	10740	0.039	0.025	0.09	0.06	-0.89	0.000119	0.00389	-0.91	4.71e-05	0.0011
ACSM1	ENSG00000166743	protein_coding	Fibroblast	0.00371323	F	8	7	11740	10740	0.33	0.116	0.92	0.3	-2.49	0.00012	0.00389	-2.43	0.000131	0.0023
NMT1	ENSG00000136448	protein_coding	Fibroblast	0.175545	F	8	7	11740	10740	0.111	0.083	0.27	0.2	-0.66	0.00012	0.00389	-0.74	1.09e-05	0.000419
DIAPH2-AS1	ENSG00000236256	lncRNA	Fibroblast	0.144929	F	8	7	11740	10740	0.12	0.054	0.3	0.13	-1.68	0.00012	0.00389	-1.7	5.88e-05	0.00132
ZFHX3	ENSG00000140836	protein_coding	Fibroblast	0.247398	F	8	7	11740	10740	0.471	0.371	1.31	0.98	-0.68	0.000121	0.00389	-0.76	4.35e-05	0.00105
TRAF3IP2	ENSG00000056972	protein_coding	Fibroblast	0.0558891	F	8	7	11740	10740	0.052	0.033	0.13	0.08	-0.96	0.000121	0.0039	-0.95	2.17e-05	0.000656
ZNF704	ENSG00000164684	protein_coding	Fibroblast	0.307618	F	8	7	11740	10740	0.182	0.349	0.46	0.91	1.09	0.000122	0.00391	1	3.15e-05	0.000825
AL353653.1	ENSG00000234693	lncRNA	Fibroblast	0.0128921	F	8	7	11740	10740	0.039	0.003	0.1	0.01	-4.19	0.000122	0.00391	-4.11	8.43e-06	0.000367
CBLB	ENSG00000114423	protein_coding	Fibroblast	0.415193	T	8	7	11740	10740	0.587	0.282	1.68	0.71	-2.37	0.000124	0.00394	-0.86	0.00039	0.00457
LRP5	ENSG00000162337	protein_coding	Fibroblast	0.191547	F	8	7	11740	10740	0.033	0.064	0.08	0.16	1.12	0.000127	0.00404	0.64	0.000376	0.00448
SLC26A11	ENSG00000181045	protein_coding	Fibroblast	0.0246885	F	8	7	11740	10740	0.01	0.024	0.02	0.06	1.09	0.000129	0.00408	1	2.56e-05	0.000724
ACE2	ENSG00000130234	protein_coding	Fibroblast	0.0319978	F	8	7	11740	10740	0.052	0.001	0.13	0	-6.34	0.000131	0.00414	-3.21	1.51e-05	0.000529
SESN3	ENSG00000149212	protein_coding	Fibroblast	0.0322075	F	8	7	11740	10740	0.046	0.124	0.11	0.3	1.45	0.000132	0.00414	1.31	4.84e-05	0.00112
AL031293.1	ENSG00000287756	lncRNA	Fibroblast	0.00024583	F	8	7	11740	10740	0.022	0.004	0.05	0.01	-2.88	0.000133	0.00418	-3.06	5.18e-06	0.000276
QSOX1	ENSG00000116260	protein_coding	Fibroblast	0.0614802	F	8	7	11740	10740	0.089	0.049	0.22	0.12	-1.21	0.000134	0.00419	-1.21	4.45e-05	0.00106
PRR5	ENSG00000186654	protein_coding	Fibroblast	0.0373985	F	8	7	11740	10740	0.005	0.027	0.01	0.06	2.47	0.000134	0.00419	1.98	2.63e-05	0.000728
C12orf40	ENSG00000180116	protein_coding	Fibroblast	0.0518983	F	8	7	11740	10740	0.134	0.028	0.36	0.07	-2.94	0.000135	0.0042	-2.78	5.73e-05	0.00129
SMAD9	ENSG00000120693	protein_coding	Fibroblast	0.0768223	F	8	7	11740	10740	0.005	0.039	0.01	0.09	3.08	0.000136	0.00421	0.99	0.00158	0.0117
KIAA1109	ENSG00000138688	protein_coding	Fibroblast	0.264161	F	8	7	11740	10740	0.155	0.249	0.38	0.61	0.66	0.000136	0.00421	0.61	8.38e-06	0.000367
CSRNP3	ENSG00000178662	protein_coding	Fibroblast	0.131093	F	8	7	11740	10740	0.075	0.184	0.18	0.47	1.46	0.000137	0.00423	1.48	2.79e-05	0.000759
IL34	ENSG00000157368	protein_coding	Fibroblast	0.0174636	F	8	7	11740	10740	0.004	0.039	0.01	0.1	3.04	0.000138	0.00425	2.78	8.61e-06	0.000369
AL713852.1	ENSG00000285847	lncRNA	Fibroblast	0.0379663	F	8	7	11740	10740	0.04	0.012	0.1	0.03	-2.27	0.000139	0.00425	-2.44	1.4e-05	0.000493
POLA1	ENSG00000101868	protein_coding	Fibroblast	0.173013	F	8	7	11740	10740	0.071	0.12	0.17	0.29	0.67	0.00014	0.00426	0.62	0.000109	0.00203
LEF1	ENSG00000138795	protein_coding	Fibroblast	0.00950029	F	8	7	11740	10740	0.001	0.024	0	0.06	4.54	0.000148	0.00451	3.76	1.58e-05	0.000551
LINC02328	ENSG00000258733	lncRNA	Fibroblast	0.0435632	F	8	7	11740	10740	0.009	0.036	0.02	0.09	1.81	0.00015	0.00454	1.04	0.000425	0.00484
TC2N	ENSG00000165929	protein_coding	Fibroblast	0.0226115	F	8	7	11740	10740	0.194	0.099	0.5	0.24	-1.42	0.00015	0.00454	-1.52	2.22e-05	0.000664
PRTG	ENSG00000166450	protein_coding	Fibroblast	0.0217657	F	8	7	11740	10740	0.022	0.045	0.05	0.11	1.05	0.000154	0.00464	1.01	1.83e-05	0.000599
TVP23C	ENSG00000175106	protein_coding	Fibroblast	0.136823	F	8	7	11740	10740	0.076	0.136	0.18	0.33	0.75	0.000154	0.00464	0.75	0.000111	0.00206
SSX2IP	ENSG00000117155	protein_coding	Fibroblast	0.0141041	F	8	7	11740	10740	0.028	0.058	0.07	0.14	1.28	0.000155	0.00466	1.23	0.000154	0.00256
AC079380.1	ENSG00000251388	lncRNA	Fibroblast	0.0122011	F	8	7	11740	10740	0.016	0.048	0.04	0.12	1.55	0.000156	0.00466	1.5	6.58e-05	0.00142
RNF111	ENSG00000157450	protein_coding	Fibroblast	0.347898	F	8	7	11740	10740	0.219	0.171	0.55	0.41	-0.59	0.000156	0.00466	-0.52	7.94e-05	0.00163
SPDYE5	ENSG00000170092	protein_coding	Fibroblast	0.0825	F	8	7	11740	10740	0.041	0.02	0.1	0.05	-1.32	0.000157	0.00466	-1.43	2.38e-05	0.000696
SERBP1	ENSG00000142864	protein_coding	Fibroblast	0.112307	F	8	7	11740	10740	0.087	0.054	0.21	0.12	-0.92	0.000157	0.00466	-0.62	0.00125	0.0101
AC009154.1	ENSG00000261161	lncRNA	Fibroblast	0.00205718	F	8	7	11740	10740	0.01	0.027	0.02	0.06	1.45	0.000158	0.00467	1.33	8.4e-05	0.00168
CDH11	ENSG00000140937	protein_coding	Fibroblast	0.0805613	F	8	7	11740	10740	0.086	0.193	0.21	0.48	1.58	0.000159	0.0047	1.16	0.000223	0.00319
KLF3-AS1	ENSG00000231160	lncRNA	Fibroblast	0.0242347	F	8	7	11740	10740	0.024	0.073	0.06	0.18	1.46	0.00016	0.0047	1.46	7.13e-05	0.00149
GLYATL2	ENSG00000156689	protein_coding	Fibroblast	0.00137236	F	8	7	11740	10740	0.014	0.033	0.03	0.08	1.28	0.000162	0.00475	1.16	0.000231	0.00326
DOCK6	ENSG00000130158	protein_coding	Fibroblast	0.207791	F	8	7	11740	10740	0.082	0.154	0.2	0.38	0.96	0.000163	0.00476	0.9	2.51e-05	0.000714
LINC01482	ENSG00000267659	lncRNA	Fibroblast	0.0242926	F	8	7	11740	10740	0.018	0.113	0.04	0.28	2.46	0.000165	0.00482	2.3	1.89e-06	0.000162
SLC19A2	ENSG00000117479	protein_coding	Fibroblast	0.0631909	F	8	7	11740	10740	0.16	0.059	0.41	0.14	-1.5	0.000166	0.00483	-1.54	5.92e-05	0.00132
TMEM44	ENSG00000145014	protein_coding	Fibroblast	0.0535368	F	8	7	11740	10740	0.01	0.03	0.02	0.07	1.63	0.000167	0.00484	1.02	0.000106	0.002
ZFP90	ENSG00000184939	protein_coding	Fibroblast	0.0399398	F	8	7	11740	10740	0.028	0.05	0.07	0.12	0.82	0.000168	0.00484	0.71	0.000143	0.00243
PODN	ENSG00000174348	protein_coding	Fibroblast	0.00171201	F	8	7	11740	10740	0.065	0.155	0.16	0.38	1.33	0.000168	0.00484	1.28	0.000168	0.0027
ADGRA2	ENSG00000020181	protein_coding	Fibroblast	0.0173612	F	8	7	11740	10740	0.031	0.058	0.07	0.14	1.07	0.00017	0.0049	1.06	5.96e-05	0.00132
EXD3	ENSG00000187609	protein_coding	Fibroblast	0.127676	F	8	7	11740	10740	0.035	0.059	0.08	0.14	0.71	0.000172	0.00492	0.61	0.000365	0.00439
AC134980.2	ENSG00000284500	lncRNA	Fibroblast	0.00147	F	8	7	11740	10740	0.014	0	0.04	0	-4.79	0.000172	0.00493	-4.14	1.03e-05	0.000404
NINL	ENSG00000101004	protein_coding	Fibroblast	0.108903	F	8	7	11740	10740	0.029	0.076	0.07	0.18	1.56	0.000174	0.00497	1.06	8.89e-05	0.00177
ABCA3	ENSG00000167972	protein_coding	Fibroblast	0.0487227	F	8	7	11740	10740	0.008	0.027	0.02	0.06	1.89	0.000175	0.00497	1.38	6.58e-07	8.39e-05
PLCB4	ENSG00000101333	protein_coding	Fibroblast	0.437301	T	8	7	11740	10740	0.115	0.392	0.28	1.05	2.65	0.000175	0.00497	1.77	4.25e-06	0.000253
CEBPZ	ENSG00000115816	protein_coding	Fibroblast	0.0853761	F	8	7	11740	10740	0.058	0.043	0.14	0.1	-0.73	0.000177	0.005	-0.68	3.34e-05	0.000865
GANC	ENSG00000214013	protein_coding	Fibroblast	0.131667	F	8	7	11740	10740	0.04	0.078	0.1	0.19	0.81	0.000178	0.00502	0.67	2.2e-05	0.00066
TEX26-AS1	ENSG00000224743	lncRNA	Fibroblast	0.00202139	F	8	7	11740	10740	0.053	0.012	0.13	0.03	-2.49	0.000179	0.00502	-2.7	1.35e-05	0.000485
DIAPH2	ENSG00000147202	protein_coding	Fibroblast	0.360511	F	8	7	11740	10740	0.417	0.3	1.13	0.76	-1	0.000179	0.00502	-0.72	4.1e-05	0.00101
PLEKHG1	ENSG00000120278	protein_coding	Fibroblast	0.29667	F	8	7	11740	10740	0.03	0.197	0.07	0.5	2.86	0.000181	0.00505	2.04	8.58e-08	3.09e-05
TTC8	ENSG00000165533	protein_coding	Fibroblast	0.0344037	F	8	7	11740	10740	0.027	0.062	0.06	0.15	1.14	0.000181	0.00505	1.16	3.27e-05	0.000851
PPP1R26-AS1	ENSG00000225361	lncRNA	Fibroblast	0.00788508	F	8	7	11740	10740	0.003	0.012	0.01	0.03	1.91	0.000183	0.0051	1.83	1.21e-05	0.000445
AC010967.1	ENSG00000228033	lncRNA	Fibroblast	0.00493153	F	8	7	11740	10740	0.003	0.018	0.01	0.04	2.69	0.000185	0.00514	2.61	1.2e-05	0.000444
SLC1A7	ENSG00000162383	protein_coding	Fibroblast	0.000719709	F	8	7	11740	10740	0.008	0.045	0.02	0.11	2.68	0.000187	0.00518	2.76	4.48e-05	0.00106
ACSM3	ENSG00000005187	protein_coding	Fibroblast	0.0192441	F	8	7	11740	10740	0.704	0.395	2.51	1.25	-1.71	0.000189	0.00521	-1.69	0.000108	0.00201
FAM102B	ENSG00000162636	protein_coding	Fibroblast	0.0414109	F	8	7	11740	10740	0.059	0.115	0.14	0.28	1.4	0.000189	0.00521	1.26	0.00027	0.00362
EFCC1	ENSG00000114654	protein_coding	Fibroblast	0.00658497	F	8	7	11740	10740	0.031	0.078	0.08	0.19	1.12	0.000191	0.00523	1.01	0.000308	0.00394
SMC4	ENSG00000113810	protein_coding	Fibroblast	0.0628579	F	8	7	11740	10740	0.015	0.041	0.04	0.1	1.79	0.000191	0.00523	0.8	0.00147	0.0112
ARHGAP22	ENSG00000128805	protein_coding	Fibroblast	0.035246	F	8	7	11740	10740	0.112	0.208	0.28	0.52	1.1	0.000193	0.00526	1.05	0.000186	0.00287
ATL3	ENSG00000184743	protein_coding	Fibroblast	0.0605932	F	8	7	11740	10740	0.076	0.057	0.19	0.13	-0.68	0.000193	0.00526	-0.71	2.46e-05	0.000706
NKAIN3	ENSG00000185942	protein_coding	Fibroblast	0.0125313	F	8	7	11740	10740	0.006	0.021	0.01	0.05	1.97	0.000194	0.00526	1.97	8.86e-06	0.000369
TTC39B	ENSG00000155158	protein_coding	Fibroblast	0.0220635	F	8	7	11740	10740	0.047	0.085	0.11	0.21	0.89	0.000199	0.00538	0.8	0.000339	0.00419
ADGRB3	ENSG00000135298	protein_coding	Fibroblast	0.0959071	F	8	7	11740	10740	0.613	0.36	1.93	1.01	-1.63	0.0002	0.00538	-1.78	4.23e-05	0.00103
COL21A1	ENSG00000124749	protein_coding	Fibroblast	0.192537	F	8	7	11740	10740	0.01	0.103	0.02	0.26	4.85	0.0002	0.00539	2.51	6.98e-07	8.76e-05
DLC1	ENSG00000164741	protein_coding	Fibroblast	0.436163	T	8	7	11740	10740	0.448	0.689	1.26	2.05	1.06	0.000201	0.0054	0.79	1.63e-05	0.000559
CDK5RAP2	ENSG00000136861	protein_coding	Fibroblast	0.22038	F	8	7	11740	10740	0.066	0.11	0.16	0.26	0.76	0.000202	0.0054	0.61	0.000199	0.00298
ZNF273	ENSG00000198039	protein_coding	Fibroblast	0.0188505	F	8	7	11740	10740	0.006	0.025	0.01	0.06	2.1	0.000204	0.00545	1.63	0.000128	0.00227
TPT1-AS1	ENSG00000170919	lncRNA	Fibroblast	0.225524	F	8	7	11740	10740	0.156	0.245	0.39	0.61	0.58	0.000205	0.00545	0.53	0.000493	0.00533
SYT17	ENSG00000103528	protein_coding	Fibroblast	0.00956557	F	8	7	11740	10740	0.02	0.059	0.05	0.14	1.42	0.000207	0.00549	1.4	8.48e-05	0.00169
PPL	ENSG00000118898	protein_coding	Fibroblast	0.0626941	F	8	7	11740	10740	0.044	0.013	0.11	0.03	-2.3	0.000209	0.00549	-2.2	8.78e-06	0.000369
PRELID2	ENSG00000186314	protein_coding	Fibroblast	0.250342	F	8	7	11740	10740	0.051	0.159	0.12	0.4	1.92	0.000209	0.00549	1.03	2.93e-06	0.00021
IL17RA	ENSG00000177663	protein_coding	Fibroblast	0.0689428	F	8	7	11740	10740	0.056	0.036	0.14	0.09	-0.97	0.000209	0.00549	-1.08	1.59e-05	0.000551
HEPH	ENSG00000089472	protein_coding	Fibroblast	0.044478	F	8	7	11740	10740	0.018	0.042	0.04	0.1	1.14	0.00021	0.00549	1.01	0.000205	0.00303
BICRA-AS1	ENSG00000269806	lncRNA	Fibroblast	0.0722104	F	8	7	11740	10740	0.03	0.016	0.07	0.04	-1.13	0.00021	0.00549	-1.05	0.000133	0.00232
TGFBR2	ENSG00000163513	protein_coding	Fibroblast	0.281401	F	8	7	11740	10740	0.364	0.269	0.98	0.68	-1.31	0.000211	0.00549	-0.97	4.52e-06	0.000257
SULF1	ENSG00000137573	protein_coding	Fibroblast	0.021841	F	8	7	11740	10740	0.104	0.282	0.26	0.74	1.42	0.000217	0.00563	1.22	0.000375	0.00448
FAM111A	ENSG00000166801	protein_coding	Fibroblast	0.0293615	F	8	7	11740	10740	0.018	0.043	0.04	0.1	1.17	0.000219	0.00565	0.62	0.00319	0.0185
CASK	ENSG00000147044	protein_coding	Fibroblast	0.178781	F	8	7	11740	10740	0.173	0.272	0.43	0.69	0.65	0.000225	0.00581	0.64	5.9e-05	0.00132
ADA	ENSG00000196839	protein_coding	Fibroblast	0.0080007	F	8	7	11740	10740	0.053	0.027	0.13	0.06	-1.38	0.000229	0.00589	-1.47	6.62e-05	0.00142
CPQ	ENSG00000104324	protein_coding	Fibroblast	0.237484	F	8	7	11740	10740	0.27	0.423	0.7	1.12	0.72	0.000229	0.00589	0.67	0.000191	0.0029
C2orf27A	ENSG00000287151	lncRNA	Fibroblast	0.0130351	F	8	7	11740	10740	0.06	0.113	0.14	0.28	1.13	0.00023	0.00589	1.04	0.000132	0.00232
MPDZ	ENSG00000107186	protein_coding	Fibroblast	0.311143	F	8	7	11740	10740	0.158	0.249	0.39	0.61	0.71	0.000231	0.00589	0.69	0.000177	0.00278
TBC1D16	ENSG00000167291	protein_coding	Fibroblast	0.0618597	F	8	7	11740	10740	0.159	0.093	0.4	0.22	-0.97	0.000231	0.00589	-1.09	2.28e-05	0.000679
SLC16A9	ENSG00000165449	protein_coding	Fibroblast	0.0182262	F	8	7	11740	10740	0.004	0.02	0.01	0.05	3.07	0.000232	0.00589	2.69	9.11e-06	0.000369
ATXN1	ENSG00000124788	protein_coding	Fibroblast	0.503721	T	8	7	11740	10740	0.132	0.3	0.32	0.76	1.98	0.000233	0.00591	1.04	3.06e-05	0.000811
TCF7	ENSG00000081059	protein_coding	Fibroblast	0.0552243	F	8	7	11740	10740	0.043	0.025	0.11	0.06	-1.16	0.000237	0.00599	-1.21	9.33e-05	0.00183
RAB8B	ENSG00000166128	protein_coding	Fibroblast	0.0501899	F	8	7	11740	10740	0.179	0.119	0.45	0.29	-1.02	0.000238	0.00599	-1.11	7.13e-05	0.00149
ABCB6	ENSG00000115657	protein_coding	Fibroblast	0.0128538	F	8	7	11740	10740	0.018	0.006	0.04	0.01	-1.64	0.000238	0.00599	-1.6	4.37e-05	0.00105
ZNF532	ENSG00000074657	protein_coding	Fibroblast	0.219619	F	8	7	11740	10740	0.126	0.187	0.31	0.46	0.55	0.000241	0.00606	0.52	0.000107	0.002
ARHGEF7	ENSG00000102606	protein_coding	Fibroblast	0.340144	F	8	7	11740	10740	0.114	0.175	0.28	0.43	0.67	0.000244	0.00611	0.53	0.000529	0.00558
CYS1	ENSG00000205795	protein_coding	Fibroblast	0.00220095	F	8	7	11740	10740	0.003	0.023	0.01	0.05	2.25	0.000246	0.00614	2.3	9.03e-06	0.000369
NAB1	ENSG00000138386	protein_coding	Fibroblast	0.0697277	F	8	7	11740	10740	0.043	0.106	0.1	0.25	1.31	0.000247	0.00615	1.15	3.05e-05	0.000809
SYNJ2	ENSG00000078269	protein_coding	Fibroblast	0.17098	F	8	7	11740	10740	0.064	0.119	0.15	0.29	1.41	0.000249	0.0062	1.12	0.000303	0.0039
CNIH3	ENSG00000143786	protein_coding	Fibroblast	0.0491047	F	8	7	11740	10740	0.034	0.064	0.08	0.16	0.79	0.000253	0.00627	0.77	0.000206	0.00303
RBMS3-AS2	ENSG00000203506	lncRNA	Fibroblast	0.160451	F	8	7	11740	10740	0.297	0.136	0.8	0.34	-2.23	0.000254	0.00627	-2.14	0.000191	0.0029
EDA	ENSG00000158813	protein_coding	Fibroblast	0.389697	F	8	7	11740	10740	0.094	0.207	0.24	0.54	1.57	0.000255	0.00627	0.75	0.000888	0.00796
HHIPL1	ENSG00000182218	protein_coding	Fibroblast	0.00397588	F	8	7	11740	10740	0.009	0.02	0.02	0.05	1.09	0.000255	0.00627	0.99	0.000216	0.00313
CMKLR1	ENSG00000174600	protein_coding	Fibroblast	0.0373523	F	8	7	11740	10740	0.032	0.097	0.07	0.24	2.24	0.000255	0.00627	1.71	1.81e-05	0.000596
PAK3	ENSG00000077264	protein_coding	Fibroblast	0.00284558	F	8	7	11740	10740	0.011	0.043	0.03	0.1	1.69	0.000259	0.00635	1.74	7.09e-05	0.00149
ESR1	ENSG00000091831	protein_coding	Fibroblast	0.0287196	F	8	7	11740	10740	0.111	0.301	0.27	0.78	1.21	0.000262	0.00641	1.19	0.000136	0.00236
SCCPDH	ENSG00000143653	protein_coding	Fibroblast	0.0292181	F	8	7	11740	10740	0.101	0.052	0.25	0.12	-1.35	0.000264	0.00643	-1.29	0.00014	0.0024
MFSD4B	ENSG00000173214	protein_coding	Fibroblast	0.300153	F	8	7	11740	10740	0.232	0.141	0.6	0.35	-1.21	0.000268	0.00653	-1.03	7.42e-05	0.00154
ITIH5	ENSG00000123243	protein_coding	Fibroblast	0.035111	F	8	7	11740	10740	0.056	0.162	0.14	0.41	1.5	0.00027	0.00654	1.38	0.000174	0.00276
NREP	ENSG00000134986	protein_coding	Fibroblast	0.109448	F	8	7	11740	10740	0.02	0.12	0.04	0.3	3.09	0.00027	0.00654	2.62	4.34e-06	0.000253
AP001599.1	ENSG00000223563	lncRNA	Fibroblast	0.00152313	F	8	7	11740	10740	0.049	0.009	0.12	0.02	-2.89	0.000272	0.00655	-3.07	1.13e-05	0.000425
CARMIL1	ENSG00000079691	protein_coding	Fibroblast	0.144331	F	8	7	11740	10740	0.427	0.357	1.17	0.93	-0.65	0.000273	0.00656	-0.75	6.36e-05	0.00138
SPEF2	ENSG00000152582	protein_coding	Fibroblast	0.0250589	F	8	7	11740	10740	0.028	0.051	0.07	0.12	0.7	0.000274	0.00657	0.63	0.000154	0.00256
ATP6V0E1	ENSG00000113732	protein_coding	Fibroblast	0.115603	F	8	7	11740	10740	0.093	0.061	0.23	0.14	-0.79	0.000275	0.00657	-0.71	8.03e-05	0.00165
SELENOS	ENSG00000131871	protein_coding	Fibroblast	0.0320789	F	8	7	11740	10740	0.072	0.036	0.18	0.09	-1.2	0.000275	0.00658	-1.22	3.03e-05	0.000805
IL15	ENSG00000164136	protein_coding	Fibroblast	0.120208	F	8	7	11740	10740	0.01	0.033	0.02	0.08	2.12	0.000278	0.00663	0.9	0.00261	0.0161
PML	ENSG00000140464	protein_coding	Fibroblast	0.0786967	F	8	7	11740	10740	0.034	0.054	0.08	0.13	0.74	0.000281	0.00668	0.6	0.00122	0.00993
G6PD	ENSG00000160211	protein_coding	Fibroblast	0.00272643	F	8	7	11740	10740	0.011	0.002	0.03	0.01	-2.66	0.000282	0.00669	-2.56	8.86e-06	0.000369
FRMD4B	ENSG00000114541	protein_coding	Fibroblast	0.343528	F	8	7	11740	10740	0.128	0.327	0.31	0.87	1.81	0.000283	0.00669	1.01	0.000658	0.00649
AL109824.1	ENSG00000286803	lncRNA	Fibroblast	0.200022	F	8	7	11740	10740	0.086	0.05	0.21	0.12	-1.06	0.000285	0.0067	-1.06	0.000202	0.003
GLI2	ENSG00000074047	protein_coding	Fibroblast	0.00748159	F	8	7	11740	10740	0.073	0.142	0.18	0.35	1.3	0.000285	0.0067	1.22	0.000234	0.00328
RBMS3-AS3	ENSG00000235904	lncRNA	Fibroblast	0.156005	F	8	7	11740	10740	0.322	0.227	0.85	0.57	-1.05	0.000286	0.0067	-1.05	0.000116	0.00213
TNS2	ENSG00000111077	protein_coding	Fibroblast	0.10474	F	8	7	11740	10740	0.13	0.081	0.32	0.19	-0.93	0.000286	0.0067	-1.03	2.82e-05	0.000762
RAB7B	ENSG00000276600	protein_coding	Fibroblast	0.00606748	F	8	7	11740	10740	0.005	0.015	0.01	0.03	2.15	0.000288	0.00674	1.95	8.99e-06	0.000369
NGF-AS1	ENSG00000228035	lncRNA	Fibroblast	0.0472344	F	8	7	11740	10740	0.107	0.049	0.28	0.12	-1.66	0.000291	0.0068	-1.62	0.000173	0.00275
CMSS1	ENSG00000184220	protein_coding	Fibroblast	0.287919	F	8	7	11740	10740	0.31	0.251	0.84	0.64	-0.73	0.000293	0.0068	-0.76	5.39e-05	0.00123
PLA2G4C	ENSG00000105499	protein_coding	Fibroblast	0.186852	F	8	7	11740	10740	0.009	0.052	0.02	0.13	3	0.000296	0.00686	1.56	3.38e-06	0.000225
RNF130	ENSG00000113269	protein_coding	Fibroblast	0.292482	F	8	7	11740	10740	0.097	0.159	0.24	0.39	0.74	0.000303	0.00701	0.47	0.00286	0.0172
BCL7C	ENSG00000099385	protein_coding	Fibroblast	0.0734209	F	8	7	11740	10740	0.032	0.07	0.08	0.17	1.05	0.000304	0.00701	1.02	0.000114	0.00211
CATSPERB	ENSG00000133962	protein_coding	Fibroblast	0.0113151	F	8	7	11740	10740	0.151	0.037	0.4	0.09	-2.61	0.000307	0.00702	-2.94	1.59e-05	0.000551
ENPP2	ENSG00000136960	protein_coding	Fibroblast	0.0341117	F	8	7	11740	10740	0.003	0.016	0.01	0.04	2.8	0.000307	0.00702	1.7	2.11e-05	0.000646
ZBTB4	ENSG00000174282	protein_coding	Fibroblast	0.122452	F	8	7	11740	10740	0.039	0.066	0.09	0.16	0.71	0.000307	0.00702	0.51	0.000717	0.00684
RIC1	ENSG00000107036	protein_coding	Fibroblast	0.210381	F	8	7	11740	10740	0.162	0.143	0.41	0.34	-0.46	0.000314	0.00711	-0.46	0.000134	0.00234
LDB2	ENSG00000169744	protein_coding	Fibroblast	0.499103	T	8	7	11740	10740	0.09	0.252	0.22	0.66	2.03	0.000314	0.00711	1.16	0.000203	0.003
TENM4	ENSG00000149256	protein_coding	Fibroblast	0.0129324	F	8	7	11740	10740	0.08	0.247	0.2	0.65	2.34	0.000314	0.00711	2.39	8.28e-05	0.00168
AL050309.1	ENSG00000227486	lncRNA	Fibroblast	0.14677	F	8	7	11740	10740	0.114	0.172	0.29	0.44	0.61	0.000316	0.00711	0.55	0.000421	0.00481
STAT6	ENSG00000166888	protein_coding	Fibroblast	0.0478117	F	8	7	11740	10740	0.104	0.079	0.26	0.19	-0.66	0.000316	0.00711	-0.69	0.000144	0.00244
LRCH1	ENSG00000136141	protein_coding	Fibroblast	0.303709	F	8	7	11740	10740	0.101	0.191	0.24	0.47	1.35	0.000316	0.00711	0.95	1.3e-05	0.000473
AC016745.1	ENSG00000234997	lncRNA	Fibroblast	0.0342412	F	8	7	11740	10740	0.036	0.003	0.09	0.01	-4.02	0.000316	0.00711	-2.25	0.000175	0.00276
C1RL	ENSG00000139178	protein_coding	Fibroblast	0.0116114	F	8	7	11740	10740	0.113	0.079	0.28	0.19	-1.14	0.000319	0.00714	-1.25	8.1e-05	0.00165
LINC01500	ENSG00000258583	lncRNA	Fibroblast	0.00640245	F	8	7	11740	10740	0.011	0.029	0.03	0.07	1.41	0.000323	0.00722	1.4	7.03e-05	0.00148
MUSK	ENSG00000030304	protein_coding	Fibroblast	0.0025057	F	8	7	11740	10740	0.289	0.154	0.78	0.39	-1.74	0.000326	0.00727	-1.8	0.000141	0.00241
STXBP6	ENSG00000168952	protein_coding	Fibroblast	0.406476	T	8	7	11740	10740	0.197	0.05	0.51	0.12	-4.17	0.000326	0.00727	-0.99	0.000342	0.00421
TCEA3	ENSG00000204219	protein_coding	Fibroblast	0.110691	F	8	7	11740	10740	0.008	0.039	0.02	0.09	2.44	0.000328	0.00729	1.33	2.45e-05	0.000706
RGL2	ENSG00000237441	protein_coding	Fibroblast	0.017939	F	8	7	11740	10740	0.003	0.02	0.01	0.05	3.34	0.000331	0.00732	1.16	0.000454	0.00506
BCL2	ENSG00000171791	protein_coding	Fibroblast	0.248075	F	8	7	11740	10740	0.25	0.126	0.67	0.32	-1.5	0.000331	0.00732	-0.69	0.00247	0.0158
MEOX2	ENSG00000106511	protein_coding	Fibroblast	0.0805655	F	8	7	11740	10740	0.052	0.241	0.13	0.63	2.42	0.000332	0.00732	1.91	4.85e-07	7.24e-05
DDX60	ENSG00000137628	protein_coding	Fibroblast	0.0428358	F	8	7	11740	10740	0.02	0.049	0.05	0.11	1.03	0.000334	0.00735	0.93	0.000162	0.00264
ZDHHC9	ENSG00000188706	protein_coding	Fibroblast	0.0160665	F	8	7	11740	10740	0.034	0.019	0.08	0.04	-0.97	0.000336	0.00739	-0.99	8.06e-05	0.00165
SSH2	ENSG00000141298	protein_coding	Fibroblast	0.37784	F	8	7	11740	10740	0.518	0.297	1.48	0.76	-1.58	0.000337	0.0074	-0.91	6.66e-06	0.000323
EHBP1L1	ENSG00000173442	protein_coding	Fibroblast	0.126559	F	8	7	11740	10740	0.02	0.061	0.05	0.15	1.56	0.000342	0.00747	1.17	0.000306	0.00392
ZCCHC14	ENSG00000140948	protein_coding	Fibroblast	0.155084	F	8	7	11740	10740	0.052	0.089	0.12	0.21	0.8	0.000342	0.00747	0.73	0.000177	0.00278
PTGR1	ENSG00000106853	protein_coding	Fibroblast	0.0689374	F	8	7	11740	10740	0.1	0.065	0.25	0.16	-1.05	0.000345	0.00749	-1.09	0.00015	0.00251
TMEM150C	ENSG00000249242	protein_coding	Fibroblast	0.0480045	F	8	7	11740	10740	0.073	0.035	0.18	0.08	-1.53	0.000346	0.0075	-1.3	0.000116	0.00213
ZBTB7C	ENSG00000184828	protein_coding	Fibroblast	0.109121	F	8	7	11740	10740	0.027	0.073	0.07	0.18	1.35	0.000348	0.00751	1.16	0.000628	0.00633
MCFD2	ENSG00000180398	protein_coding	Fibroblast	0.060818	F	8	7	11740	10740	0.052	0.025	0.13	0.06	-1.27	0.000348	0.00751	-1.19	6.51e-05	0.00141
KCNS3	ENSG00000170745	protein_coding	Fibroblast	0.00375472	F	8	7	11740	10740	0.057	0.127	0.14	0.33	1.31	0.000349	0.00751	1.29	0.000255	0.00349
AC097662.1	ENSG00000236432	lncRNA	Fibroblast	0.00882692	F	8	7	11740	10740	0.168	0.081	0.43	0.2	-1.83	0.00035	0.00752	-1.81	0.000155	0.00257
ITGA1	ENSG00000213949	protein_coding	Fibroblast	0.272779	F	8	7	11740	10740	0.047	0.176	0.12	0.45	2.52	0.000356	0.00764	1.34	5.17e-06	0.000276
AC005165.1	ENSG00000223561	lncRNA	Fibroblast	0.00272263	F	8	7	11740	10740	0.045	0.142	0.11	0.37	1.6	0.000358	0.00764	1.48	0.000319	0.00401
DNAJC1	ENSG00000136770	protein_coding	Fibroblast	0.289135	F	8	7	11740	10740	0.245	0.201	0.63	0.49	-0.52	0.000358	0.00764	-0.45	0.000781	0.00725
EPHB1	ENSG00000154928	protein_coding	Fibroblast	0.146376	F	8	7	11740	10740	0.051	0.011	0.13	0.03	-2.93	0.000361	0.0077	-1.33	0.00202	0.0138
SOD2	ENSG00000112096	protein_coding	Fibroblast	0.172706	F	8	7	11740	10740	0.159	0.094	0.4	0.22	-1.09	0.000369	0.00785	-1.06	1.94e-05	0.000618
TNFRSF1A	ENSG00000067182	protein_coding	Fibroblast	0.0654498	F	8	7	11740	10740	0.075	0.051	0.18	0.12	-0.79	0.00037	0.00785	-0.89	1.27e-05	0.000464
ARHGEF9	ENSG00000131089	protein_coding	Fibroblast	0.202586	F	8	7	11740	10740	0.012	0.063	0.03	0.15	2.31	0.000371	0.00786	0.96	1.57e-05	0.00055
EEA1	ENSG00000102189	protein_coding	Fibroblast	0.271616	F	8	7	11740	10740	0.172	0.245	0.43	0.61	0.6	0.000372	0.00786	0.6	0.000316	0.00399
ZMAT1	ENSG00000166432	protein_coding	Fibroblast	0.152733	F	8	7	11740	10740	0.017	0.079	0.04	0.18	2.21	0.000376	0.00792	1.61	2.27e-07	4.49e-05
OSBPL6	ENSG00000079156	protein_coding	Fibroblast	0.12721	F	8	7	11740	10740	0.056	0.087	0.14	0.21	0.83	0.000376	0.00792	0.73	0.000812	0.00744
PDE5A	ENSG00000138735	protein_coding	Fibroblast	0.162123	F	8	7	11740	10740	0.179	0.353	0.45	0.95	1.12	0.000378	0.00792	1.1	0.000115	0.00212
AL606489.1	ENSG00000226330	lncRNA	Fibroblast	0.0634138	F	8	7	11740	10740	0.035	0.016	0.09	0.04	-1.3	0.000378	0.00792	-1.15	0.000295	0.00384
RCN1	ENSG00000049449	protein_coding	Fibroblast	0.00971069	F	8	7	11740	10740	0.057	0.03	0.14	0.07	-0.91	0.00038	0.00795	-0.92	0.000132	0.00231
SYN3	ENSG00000185666	protein_coding	Fibroblast	0.219856	F	8	7	11740	10740	0.203	0.069	0.55	0.17	-2.23	0.000387	0.00805	-2.3	0.000101	0.00194
CGNL1	ENSG00000128849	protein_coding	Fibroblast	0.101151	F	8	7	11740	10740	0.067	0.153	0.16	0.38	1.24	0.000388	0.00805	1.11	0.000797	0.00735
DZIP1	ENSG00000134874	protein_coding	Fibroblast	0.0100322	F	8	7	11740	10740	0.053	0.087	0.13	0.21	0.61	0.000388	0.00805	0.48	0.00259	0.0161
RASA1	ENSG00000145715	protein_coding	Fibroblast	0.308326	F	8	7	11740	10740	0.294	0.237	0.77	0.59	-0.68	0.00039	0.00805	-0.51	0.00122	0.00992
ACAD11	ENSG00000240303	protein_coding	Fibroblast	0.178763	F	8	7	11740	10740	0.088	0.14	0.21	0.34	0.53	0.000391	0.00805	0.48	0.000421	0.00481
MYOF	ENSG00000138119	protein_coding	Fibroblast	0.187338	F	8	7	11740	10740	0.095	0.17	0.23	0.41	1.28	0.000391	0.00805	1.23	0.000388	0.00457
EIF2S2	ENSG00000125977	protein_coding	Fibroblast	0.0838976	F	8	7	11740	10740	0.064	0.047	0.16	0.11	-0.71	0.000391	0.00805	-0.73	3.38e-05	0.000871
SURF4	ENSG00000148248	protein_coding	Fibroblast	0.0224388	F	8	7	11740	10740	0.055	0.029	0.13	0.07	-1.09	0.000395	0.00809	-1.16	7.2e-05	0.0015
ME3	ENSG00000151376	protein_coding	Fibroblast	0.293764	F	8	7	11740	10740	0.015	0.087	0.03	0.21	2.64	0.000396	0.00809	1.1	2.43e-05	0.000706
LAMC1	ENSG00000135862	protein_coding	Fibroblast	0.0827975	F	8	7	11740	10740	0.613	0.502	1.83	1.41	-0.77	0.000396	0.00809	-0.78	0.000237	0.00331
FMNL1	ENSG00000184922	protein_coding	Fibroblast	0.0286534	F	8	7	11740	10740	0.021	0.008	0.05	0.02	-1.79	0.000396	0.00809	-1.19	0.00107	0.00906
PTRH2	ENSG00000141378	protein_coding	Fibroblast	0.120183	F	8	7	11740	10740	0.073	0.042	0.18	0.1	-1.25	0.000398	0.00811	-1.18	0.000298	0.00386
PRKAR1B	ENSG00000188191	protein_coding	Fibroblast	0.104968	F	8	7	11740	10740	0.013	0.042	0.03	0.1	1.84	0.0004	0.00812	1.36	9.08e-05	0.0018
NCOA7-AS1	ENSG00000232131	lncRNA	Fibroblast	0.00393003	F	8	7	11740	10740	0.022	0.007	0.05	0.02	-2.01	0.000401	0.00812	-2.09	4.38e-05	0.00105
ANOS1	ENSG00000011201	protein_coding	Fibroblast	0.0124158	F	8	7	11740	10740	0.042	0.117	0.1	0.3	1.48	0.000401	0.00812	1.48	0.000174	0.00276
KIAA1324L	ENSG00000164659	protein_coding	Fibroblast	0.0400401	F	8	7	11740	10740	0.049	0.1	0.12	0.25	0.94	0.000403	0.00815	0.91	0.000194	0.00294
RANBP17	ENSG00000204764	protein_coding	Fibroblast	0.172315	F	8	7	11740	10740	0.064	0.139	0.16	0.34	0.97	0.000405	0.00817	0.95	1.77e-05	0.000589
ARHGAP32	ENSG00000134909	protein_coding	Fibroblast	0.121365	F	8	7	11740	10740	0.208	0.153	0.53	0.38	-0.57	0.000408	0.00821	-0.67	4.65e-05	0.00109
PRSS48	ENSG00000189099	protein_coding	Fibroblast	0.163355	F	8	7	11740	10740	0.037	0.015	0.09	0.04	-1.83	0.000409	0.00822	-1.16	0.00599	0.0286
AC074033.1	ENSG00000241479	lncRNA	Fibroblast	0.0115709	F	8	7	11740	10740	0.027	0.009	0.06	0.02	-1.94	0.00041	0.00822	-2.1	3.61e-05	0.000919
SLC5A9	ENSG00000117834	protein_coding	Fibroblast	0.00289456	F	8	7	11740	10740	0.093	0.041	0.23	0.1	-1.7	0.000417	0.00834	-1.79	6.29e-05	0.00137
AP002336.2	ENSG00000254604	lncRNA	Fibroblast	0.229076	F	8	7	11740	10740	0.119	0.082	0.29	0.2	-0.82	0.000418	0.00835	-0.82	0.000296	0.00385
INTU	ENSG00000164066	protein_coding	Fibroblast	0.111095	F	8	7	11740	10740	0.032	0.061	0.08	0.14	0.84	0.000419	0.00835	0.75	0.000156	0.00258
CD109	ENSG00000156535	protein_coding	Fibroblast	0.100501	F	8	7	11740	10740	0.006	0.034	0.01	0.08	3.13	0.000426	0.00847	1.03	0.0011	0.0092
INTS6	ENSG00000102786	protein_coding	Fibroblast	0.19786	F	8	7	11740	10740	0.199	0.147	0.51	0.35	-0.69	0.000426	0.00847	-0.6	0.000218	0.00314
TWIST2	ENSG00000233608	protein_coding	Fibroblast	0.00790692	F	8	7	11740	10740	0.136	0.061	0.35	0.15	-1.45	0.000428	0.00847	-1.53	6.89e-05	0.00146
PAM16	ENSG00000217930	protein_coding	Fibroblast	0.0533095	F	8	7	11740	10740	0.043	0.03	0.1	0.07	-0.65	0.00043	0.0085	-0.65	6.55e-05	0.00141
SYTL4	ENSG00000102362	protein_coding	Fibroblast	0.00857808	F	8	7	11740	10740	0.12	0.076	0.29	0.18	-0.99	0.00043	0.0085	-1.14	4.07e-05	0.00101
BEST1	ENSG00000167995	protein_coding	Fibroblast	0.00859218	F	8	7	11740	10740	0.015	0.006	0.04	0.01	-1.59	0.000432	0.00851	-1.55	0.000112	0.00207
TLL2	ENSG00000095587	protein_coding	Fibroblast	0.0184421	F	8	7	11740	10740	0.021	0.222	0.05	0.63	3.36	0.000433	0.00851	3.61	9.19e-05	0.00181
OXNAD1	ENSG00000154814	protein_coding	Fibroblast	0.222667	F	8	7	11740	10740	0.086	0.055	0.21	0.13	-1.06	0.000435	0.00851	-0.68	0.000667	0.00655
ABHD3	ENSG00000158201	protein_coding	Fibroblast	0.13237	F	8	7	11740	10740	0.05	0.031	0.12	0.07	-1.06	0.000436	0.00851	-0.61	0.00529	0.0265
FSD1L	ENSG00000106701	protein_coding	Fibroblast	0.1405	F	8	7	11740	10740	0.055	0.09	0.13	0.21	0.7	0.000436	0.00851	0.71	0.000297	0.00385
NHSL2	ENSG00000204131	protein_coding	Fibroblast	0.0456334	F	8	7	11740	10740	0.056	0.118	0.14	0.29	1.16	0.000436	0.00851	1.07	0.000891	0.00797
ITGB8	ENSG00000105855	protein_coding	Fibroblast	0.0174848	F	8	7	11740	10740	0.037	0.084	0.09	0.2	1.16	0.000442	0.00861	1.13	0.000164	0.00266
CRLF1	ENSG00000006016	protein_coding	Fibroblast	0.00998483	F	8	7	11740	10740	0.126	0.033	0.33	0.08	-1.89	0.000445	0.00865	-1.98	0.000125	0.00225
TM9SF1	ENSG00000100926	protein_coding	Fibroblast	0.00686236	F	8	7	11740	10740	0.021	0.009	0.05	0.02	-1.38	0.000451	0.00876	-1.32	6.14e-05	0.00135
TNFRSF19	ENSG00000127863	protein_coding	Fibroblast	0.180653	F	8	7	11740	10740	0.277	0.127	0.75	0.31	-1.46	0.000458	0.00886	-1.34	0.000303	0.0039
LAMC2	ENSG00000058085	protein_coding	Fibroblast	0.00126416	F	8	7	11740	10740	0.017	0.008	0.04	0.02	-1.2	0.000467	0.009	-1.22	4.16e-05	0.00101
MRPS15	ENSG00000116898	protein_coding	Fibroblast	0.0227966	F	8	7	11740	10740	0.014	0.006	0.04	0.01	-1.84	0.000467	0.009	-1.51	1.21e-05	0.000445
A4GALT	ENSG00000128274	protein_coding	Fibroblast	0.151588	F	8	7	11740	10740	0.071	0.022	0.18	0.05	-2.84	0.000471	0.00903	-1.34	2.59e-07	4.84e-05
CRAMP1	ENSG00000007545	protein_coding	Fibroblast	0.11894	F	8	7	11740	10740	0.048	0.075	0.12	0.18	0.54	0.000472	0.00903	0.46	0.00064	0.00638
WASF3-AS1	ENSG00000237001	lncRNA	Fibroblast	0.00701746	F	8	7	11740	10740	0.038	0.008	0.09	0.02	-2.81	0.000472	0.00903	-2.99	3.43e-05	0.000882
GMDS-DT	ENSG00000250903	lncRNA	Fibroblast	0.407893	T	8	7	11740	10740	0.207	0.331	0.53	0.85	0.56	0.000479	0.00913	0.55	0.000206	0.00303
AL603840.1	ENSG00000234810	lncRNA	Fibroblast	0.0069919	F	8	7	11740	10740	0.028	0.012	0.07	0.03	-1.57	0.000481	0.00916	-1.55	0.000157	0.00258
ARHGEF28	ENSG00000214944	protein_coding	Fibroblast	0.0496898	F	8	7	11740	10740	0.006	0.052	0.01	0.13	2.92	0.000488	0.00928	2.52	5.7e-05	0.00129
PAWR	ENSG00000177425	protein_coding	Fibroblast	0.109661	F	8	7	11740	10740	0.024	0.063	0.06	0.15	1.95	0.000489	0.00928	1.32	0.000285	0.00377
AC096741.1	ENSG00000251171	lncRNA	Fibroblast	0.0448393	F	8	7	11740	10740	0.029	0.012	0.07	0.03	-1.7	0.00049	0.00928	-1.45	2.76e-05	0.000754
NKAIN2	ENSG00000188580	protein_coding	Fibroblast	0.165059	F	8	7	11740	10740	0.004	0.027	0.01	0.07	2.68	0.000493	0.00932	1.05	0.000309	0.00394
AC058791.1	ENSG00000273319	lncRNA	Fibroblast	0.0580226	F	8	7	11740	10740	0.031	0.016	0.08	0.04	-1.39	0.000498	0.00934	-1.51	6.05e-05	0.00133
CDH19	ENSG00000071991	protein_coding	Fibroblast	0.0155262	F	8	7	11740	10740	0.703	0.564	2.37	1.68	-1.23	0.000498	0.00934	-1.32	0.000104	0.00198
LINC01341	ENSG00000227953	lncRNA	Fibroblast	0.0124968	F	8	7	11740	10740	0.038	0.019	0.09	0.05	-1.28	0.000498	0.00934	-1.28	0.000231	0.00326
NLGN4X	ENSG00000146938	protein_coding	Fibroblast	0.00909795	F	8	7	11740	10740	0.165	0.094	0.44	0.23	-1.25	0.000499	0.00934	-1.38	9.21e-05	0.00181
ARHGAP42	ENSG00000165895	protein_coding	Fibroblast	0.2701	F	8	7	11740	10740	0.127	0.193	0.31	0.48	0.73	0.000501	0.00937	0.61	0.000891	0.00797
ANGPTL1	ENSG00000116194	protein_coding	Fibroblast	0.0261341	F	8	7	11740	10740	0.091	0.029	0.23	0.07	-2.51	0.000503	0.00938	-2.12	1.55e-06	0.00014
RHPN2	ENSG00000131941	protein_coding	Fibroblast	0.00526965	F	8	7	11740	10740	0.041	0.015	0.1	0.04	-1.6	0.000505	0.00941	-1.55	0.000151	0.00253
NOTCH3	ENSG00000074181	protein_coding	Fibroblast	0.0989408	F	8	7	11740	10740	0.009	0.035	0.02	0.08	2.11	0.000506	0.00942	1.32	0.000513	0.00546
ITGA8	ENSG00000077943	protein_coding	Fibroblast	0.0419808	F	8	7	11740	10740	0.014	0.047	0.04	0.12	2.19	0.000507	0.00942	1.72	0.00104	0.0089
PRRX1	ENSG00000116132	protein_coding	Fibroblast	0.146335	F	8	7	11740	10740	0.161	0.287	0.41	0.74	0.87	0.000509	0.00944	0.83	0.000317	0.00399
AC007666.2	ENSG00000286195	lncRNA	Fibroblast	0.0598586	F	8	7	11740	10740	0.029	0.017	0.07	0.04	-1.01	0.000511	0.00944	-1.09	0.00021	0.00307
AL138787.2	ENSG00000271554	lncRNA	Fibroblast	0.0384208	F	8	7	11740	10740	0.034	0.019	0.08	0.04	-1.03	0.000511	0.00944	-1.02	0.000252	0.00346
TNS3	ENSG00000136205	protein_coding	Fibroblast	0.291463	F	8	7	11740	10740	0.076	0.179	0.19	0.45	1.27	0.000512	0.00944	0.77	0.000178	0.00278
AIFM2	ENSG00000042286	protein_coding	Fibroblast	0.054387	F	8	7	11740	10740	0.034	0.022	0.08	0.05	-0.93	0.000517	0.00951	-0.97	7.66e-05	0.00158
JAM3	ENSG00000166086	protein_coding	Fibroblast	0.0863762	F	8	7	11740	10740	0.071	0.106	0.17	0.26	0.57	0.000518	0.00951	0.51	0.000422	0.00481
GPR135	ENSG00000181619	protein_coding	Fibroblast	0.110838	F	8	7	11740	10740	0.08	0.048	0.2	0.11	-1.01	0.000526	0.00964	-0.72	0.00763	0.0339
AC112206.2	ENSG00000249364	lncRNA	Fibroblast	0.0141945	F	8	7	11740	10740	0.027	0.01	0.07	0.03	-1.92	0.000527	0.00964	-1.89	6.12e-05	0.00134
PARP9	ENSG00000138496	protein_coding	Fibroblast	0.0551335	F	8	7	11740	10740	0.028	0.052	0.07	0.12	0.72	0.000529	0.00966	0.57	0.00234	0.0152
PHC2	ENSG00000134686	protein_coding	Fibroblast	0.328925	F	8	7	11740	10740	0.16	0.09	0.4	0.2	-1.44	0.00053	0.00967	-0.65	0.00365	0.0204
CALCOCO2	ENSG00000136436	protein_coding	Fibroblast	0.249463	F	8	7	11740	10740	0.12	0.085	0.29	0.2	-0.79	0.000535	0.00974	-0.92	4.79e-06	0.000268
NEO1	ENSG00000067141	protein_coding	Fibroblast	0.13846	F	8	7	11740	10740	0.074	0.133	0.18	0.32	0.85	0.000536	0.00974	0.85	5.12e-05	0.00118
UGGT2	ENSG00000102595	protein_coding	Fibroblast	0.177318	F	8	7	11740	10740	0.389	0.294	1.04	0.74	-0.81	0.000539	0.00977	-0.82	9.23e-05	0.00181
ARHGEF26	ENSG00000114790	protein_coding	Fibroblast	0.00852999	F	8	7	11740	10740	0.055	0.096	0.13	0.23	1.07	0.000543	0.00982	0.92	0.000478	0.00521
AC025809.1	ENSG00000267662	lncRNA	Fibroblast	0.00270667	F	8	7	11740	10740	0.032	0.053	0.07	0.12	0.79	0.000544	0.00983	0.75	0.000453	0.00506
AC015631.1	ENSG00000251199	lncRNA	Fibroblast	0.00940801	F	8	7	11740	10740	0.011	0.027	0.03	0.06	1.22	0.000547	0.00985	1.1	0.000362	0.00437
HSPA5	ENSG00000044574	protein_coding	Fibroblast	0.0374654	F	8	7	11740	10740	0.131	0.042	0.33	0.1	-1.96	0.000549	0.00985	-1.69	0.00034	0.00419
ASB3	ENSG00000115239	protein_coding	Fibroblast	0.249861	F	8	7	11740	10740	0.186	0.161	0.47	0.39	-0.57	0.00055	0.00985	-0.49	0.000567	0.00587
POSTN	ENSG00000133110	protein_coding	Fibroblast	0.130153	F	8	7	11740	10740	0.029	0.18	0.08	0.53	3.73	0.00055	0.00985	2.84	0.000813	0.00744
SH3D19	ENSG00000109686	protein_coding	Fibroblast	0.321696	F	8	7	11740	10740	0.567	0.436	1.66	1.18	-1.12	0.00055	0.00985	-0.64	0.000167	0.00269
ABCA9-AS1	ENSG00000231749	lncRNA	Fibroblast	0.0113143	F	8	7	11740	10740	0.543	0.309	1.64	0.86	-2.27	0.000551	0.00985	-2.21	0.000684	0.00667
ATP1A1	ENSG00000163399	protein_coding	Fibroblast	0.237623	F	8	7	11740	10740	0.13	0.083	0.33	0.2	-1.02	0.000554	0.00989	-0.94	3.62e-05	0.000919
AC093535.1	ENSG00000250602	lncRNA	Fibroblast	0.0892438	F	8	7	11740	10740	0.117	0.045	0.3	0.11	-1.97	0.000557	0.00993	-1.93	0.000361	0.00436
CD38	ENSG00000004468	protein_coding	Fibroblast	0.0698339	F	8	7	11740	10740	0.052	0.028	0.14	0.07	-1.72	0.00056	0.00996	-1.81	0.000137	0.00237
AC009560.4	ENSG00000287508	lncRNA	Fibroblast	0.00271994	F	8	7	11740	10740	0.023	0.012	0.06	0.03	-1.4	0.000564	0.01	-1.47	0.000276	0.00369
ZNF540	ENSG00000171817	protein_coding	Fibroblast	0.0824146	F	8	7	11740	10740	0.013	0.036	0.03	0.08	1.44	0.000567	0.01	0.77	8.32e-05	0.00168
CDKL5	ENSG00000008086	protein_coding	Fibroblast	0.250549	F	8	7	11740	10740	0.018	0.065	0.04	0.16	2.64	0.000567	0.01	0.48	0.00271	0.0166
DNMBP-AS1	ENSG00000227695	lncRNA	Fibroblast	0.0262256	F	8	7	11740	10740	0.037	0.017	0.09	0.04	-1.4	0.000569	0.01	-1.49	0.000193	0.00293
AC018362.1	ENSG00000261684	lncRNA	Fibroblast	0.199102	F	8	7	11740	10740	0.089	0.052	0.22	0.13	-1.16	0.000571	0.0101	-0.89	0.000251	0.00346
USP11	ENSG00000102226	protein_coding	Fibroblast	0.0249539	F	8	7	11740	10740	0.021	0.034	0.05	0.08	0.74	0.000575	0.0101	0.66	0.000301	0.00388
CCDC149	ENSG00000181982	protein_coding	Fibroblast	0.0927715	F	8	7	11740	10740	0.045	0.069	0.11	0.17	0.61	0.000575	0.0101	0.62	0.000218	0.00314
HSPA12A	ENSG00000165868	protein_coding	Fibroblast	0.135171	F	8	7	11740	10740	0.043	0.075	0.1	0.18	0.78	0.000577	0.0101	0.71	0.000838	0.00761
AL356805.1	ENSG00000258380	lncRNA	Fibroblast	0.052185	F	8	7	11740	10740	0.027	0.014	0.07	0.03	-1.37	0.000584	0.0102	-1.39	0.000454	0.00506
AC079148.3	ENSG00000287881	lncRNA	Fibroblast	0.000690827	F	8	7	11740	10740	0.01	0.033	0.02	0.08	1.82	0.000585	0.0102	1.79	0.000215	0.00312
SLAIN2	ENSG00000109171	protein_coding	Fibroblast	0.219679	F	8	7	11740	10740	0.086	0.13	0.21	0.31	0.78	0.000585	0.0102	0.8	0.000137	0.00237
AC012404.1	ENSG00000259481	lncRNA	Fibroblast	0.0213063	F	8	7	11740	10740	0.21	0.128	0.54	0.32	-1.35	0.000587	0.0102	-1.31	0.000566	0.00587
SENP7	ENSG00000138468	protein_coding	Fibroblast	0.261296	F	8	7	11740	10740	0.091	0.157	0.22	0.38	0.79	0.000588	0.0102	0.74	8.75e-07	9.43e-05
FNDC1	ENSG00000164694	protein_coding	Fibroblast	0.000386509	F	8	7	11740	10740	0.007	0.044	0.02	0.11	2.24	0.000594	0.0103	2.49	0.000187	0.00288
STAT5A	ENSG00000126561	protein_coding	Fibroblast	0.0251817	F	8	7	11740	10740	0.027	0.019	0.07	0.05	-0.75	0.000603	0.0104	-0.8	5.77e-05	0.0013
AC008735.2	ENSG00000267523	lncRNA	Fibroblast	0.097629	F	8	7	11740	10740	0.051	0.038	0.13	0.09	-0.67	0.000607	0.0104	-0.68	0.000256	0.00349
AC109927.1	ENSG00000250195	lncRNA	Fibroblast	0.0688845	F	8	7	11740	10740	0.087	0.05	0.22	0.12	-1.07	0.000608	0.0104	-1.2	6.73e-05	0.00143
KIAA1841	ENSG00000162929	protein_coding	Fibroblast	0.129891	F	8	7	11740	10740	0.039	0.058	0.09	0.14	0.67	0.000608	0.0104	0.64	8.37e-05	0.00168
AC027243.3	ENSG00000287503	lncRNA	Fibroblast	0.105387	F	8	7	11740	10740	0.034	0.016	0.08	0.04	-1.35	0.00061	0.0105	-1.2	0.00181	0.0129
AMZ1	ENSG00000174945	protein_coding	Fibroblast	0.0816197	F	8	7	11740	10740	0.081	0.048	0.2	0.11	-1.13	0.000612	0.0105	-1.17	0.000312	0.00396
EFR3B	ENSG00000084710	protein_coding	Fibroblast	0.0700428	F	8	7	11740	10740	0.004	0.024	0.01	0.05	2.99	0.000612	0.0105	1.43	0.000293	0.00384
FBXO42	ENSG00000037637	protein_coding	Fibroblast	0.250059	F	8	7	11740	10740	0.23	0.167	0.59	0.4	-0.87	0.000614	0.0105	-0.77	0.0003	0.00388
OPHN1	ENSG00000079482	protein_coding	Fibroblast	0.16137	F	8	7	11740	10740	0.302	0.214	0.8	0.53	-0.94	0.000615	0.0105	-1.02	0.000219	0.00314
AC064875.1	ENSG00000225649	lncRNA	Fibroblast	0.0205317	F	8	7	11740	10740	0.013	0.047	0.03	0.12	1.82	0.000626	0.0106	1.77	0.000292	0.00383
MIR4435-2HG	ENSG00000172965	lncRNA	Fibroblast	0.280575	F	8	7	11740	10740	0.146	0.231	0.37	0.6	1.13	0.000627	0.0106	1.03	0.000388	0.00457
BBOX1-AS1	ENSG00000254560	lncRNA	Fibroblast	0.00321731	F	8	7	11740	10740	0.02	0.067	0.05	0.17	2.5	0.000628	0.0106	2.52	0.000192	0.00292
IFI44L	ENSG00000137959	protein_coding	Fibroblast	0.0378105	F	8	7	11740	10740	0.015	0.048	0.04	0.12	1.55	0.000637	0.0108	1.32	0.000281	0.00374
PDGFRB	ENSG00000113721	protein_coding	Fibroblast	0.127505	F	8	7	11740	10740	0.182	0.108	0.46	0.26	-0.88	0.000646	0.0109	-0.95	0.000255	0.00349
PRELP	ENSG00000188783	protein_coding	Fibroblast	0.00101327	F	8	7	11740	10740	0.203	0.105	0.53	0.26	-1.83	0.000647	0.0109	-1.89	0.00019	0.0029
CASC15	ENSG00000272168	lncRNA	Fibroblast	0.186405	F	8	7	11740	10740	0.029	0.095	0.07	0.23	1.93	0.000648	0.0109	1.58	6.68e-05	0.00143
POLD2	ENSG00000106628	protein_coding	Fibroblast	0.0295862	F	8	7	11740	10740	0.013	0.004	0.03	0.01	-2.15	0.00065	0.0109	-1.18	0.000354	0.00431
ENC1	ENSG00000171617	protein_coding	Fibroblast	0.00475619	F	8	7	11740	10740	0.022	0.063	0.05	0.15	2.01	0.000651	0.0109	2.04	0.000321	0.00402
C1S	ENSG00000182326	protein_coding	Fibroblast	0.0323139	F	8	7	11740	10740	0.191	0.117	0.48	0.28	-1.13	0.000653	0.0109	-1.22	0.000149	0.00251
CAMK2G	ENSG00000148660	protein_coding	Fibroblast	0.107053	F	8	7	11740	10740	0.02	0.043	0.05	0.1	1.21	0.000654	0.0109	0.85	0.000326	0.00407
RAB40B	ENSG00000141542	protein_coding	Fibroblast	0.0501877	F	8	7	11740	10740	0.008	0.028	0.02	0.06	1.58	0.00066	0.011	1.21	0.000251	0.00346
TLDC2	ENSG00000101342	protein_coding	Fibroblast	0.00845261	F	8	7	11740	10740	0.016	0.004	0.04	0.01	-3.04	0.000661	0.011	-3.02	2.57e-05	0.000725
AC090115.1	ENSG00000257735	lncRNA	Fibroblast	0.016247	F	8	7	11740	10740	0.017	0.043	0.04	0.1	1.07	0.000662	0.011	0.99	0.000614	0.00626
ARHGAP44	ENSG00000006740	protein_coding	Fibroblast	0.175387	F	8	7	11740	10740	0.032	0.084	0.08	0.21	1.37	0.000666	0.0111	1.05	1.72e-05	0.000581
EIF4A1	ENSG00000161960	protein_coding	Fibroblast	0.0509127	F	8	7	11740	10740	0.088	0.058	0.21	0.14	-0.77	0.000673	0.0112	-0.79	8.68e-05	0.00173
SVIL	ENSG00000197321	protein_coding	Fibroblast	0.453478	T	8	7	11740	10740	0.182	0.52	0.46	1.46	2.77	0.000676	0.0112	1.38	2.07e-06	0.000173
AC006460.2	ENSG00000284052	lncRNA	Fibroblast	0.0564695	F	8	7	11740	10740	0.022	0.053	0.05	0.13	0.94	0.000683	0.0112	0.84	0.00074	0.007
ERRFI1	ENSG00000116285	protein_coding	Fibroblast	0.0131479	F	8	7	11740	10740	0.078	0.053	0.19	0.13	-1.01	0.000685	0.0113	-1.06	0.000392	0.00458
APOL3	ENSG00000128284	protein_coding	Fibroblast	0.0273757	F	8	7	11740	10740	0.068	0.04	0.17	0.09	-1.3	0.000687	0.0113	-1.39	0.000181	0.00283
QSER1	ENSG00000060749	protein_coding	Fibroblast	0.107893	F	8	7	11740	10740	0.075	0.112	0.18	0.27	0.53	0.000688	0.0113	0.5	0.000124	0.00224
LSM8	ENSG00000128534	protein_coding	Fibroblast	0.0473352	F	8	7	11740	10740	0.039	0.029	0.09	0.07	-0.78	0.000689	0.0113	-0.52	0.00181	0.0129
S1PR3	ENSG00000213694	protein_coding	Fibroblast	0.0322267	F	8	7	11740	10740	0.026	0.011	0.06	0.03	-1.25	0.00069	0.0113	-1.4	3.65e-05	0.000923
RNF157	ENSG00000141576	protein_coding	Fibroblast	0.0300534	F	8	7	11740	10740	0.021	0.009	0.05	0.02	-1.5	0.000697	0.0114	-1.43	5.94e-05	0.00132
AC108471.3	ENSG00000286349	lncRNA	Fibroblast	0.00885133	F	8	7	11740	10740	0.013	0.005	0.03	0.01	-1.7	0.000697	0.0114	-1.72	0.000173	0.00275
ZNF236	ENSG00000130856	protein_coding	Fibroblast	0.129298	F	8	7	11740	10740	0.054	0.08	0.13	0.19	0.62	0.0007	0.0114	0.62	0.000187	0.00288
CORO6	ENSG00000167549	protein_coding	Fibroblast	0.0522002	F	8	7	11740	10740	0.022	0.003	0.05	0.01	-3.55	0.000701	0.0114	-1.15	0.000933	0.00822
LINC02408	ENSG00000203585	lncRNA	Fibroblast	0.00125911	F	8	7	11740	10740	0.004	0.025	0.01	0.06	3.3	0.000704	0.0114	2.71	0.000569	0.00587
C2orf92	ENSG00000228486	protein_coding	Fibroblast	0.0310687	F	8	7	11740	10740	0.018	0.034	0.04	0.08	0.74	0.000706	0.0114	0.7	0.000276	0.00369
CFLAR-AS1	ENSG00000226312	lncRNA	Fibroblast	0.370856	F	8	7	11740	10740	0.094	0.045	0.23	0.11	-1.54	0.000707	0.0114	-1.31	0.000475	0.0052
SHMT1	ENSG00000176974	protein_coding	Fibroblast	0.0353536	F	8	7	11740	10740	0.027	0.009	0.07	0.02	-1.99	0.000711	0.0115	-1.77	0.000291	0.00383
CCBE1	ENSG00000183287	protein_coding	Fibroblast	0.0484599	F	8	7	11740	10740	0.098	0.045	0.25	0.12	-1.44	0.000713	0.0115	-1.44	0.000318	0.004
WLS	ENSG00000116729	protein_coding	Fibroblast	0.286537	F	8	7	11740	10740	0.023	0.085	0.05	0.2	2.32	0.000715	0.0115	0.96	1.36e-05	0.000485
TRERF1	ENSG00000124496	protein_coding	Fibroblast	0.0525424	F	8	7	11740	10740	0.092	0.151	0.23	0.37	0.86	0.000716	0.0115	0.8	0.000514	0.00546
AC005562.1	ENSG00000214719	lncRNA	Fibroblast	0.112126	F	8	7	11740	10740	0.052	0.075	0.12	0.18	0.49	0.000718	0.0115	0.46	0.000779	0.00724
AC107204.1	ENSG00000281392	lncRNA	Fibroblast	0.00204466	F	8	7	11740	10740	0.017	0.035	0.04	0.08	1	0.000721	0.0115	0.97	0.000626	0.00632
MSH2	ENSG00000095002	protein_coding	Fibroblast	0.0641273	F	8	7	11740	10740	0.022	0.053	0.05	0.13	1.27	0.000723	0.0115	1.06	0.000281	0.00374
PTPRF	ENSG00000142949	protein_coding	Fibroblast	0.0251105	F	8	7	11740	10740	0.004	0.023	0.01	0.05	2.37	0.000723	0.0115	2.22	9.43e-05	0.00184
AP001347.1	ENSG00000224905	lncRNA	Fibroblast	0.0326883	F	8	7	11740	10740	0.053	0.111	0.13	0.27	0.71	0.000729	0.0116	0.62	0.00169	0.0123
GASK1B	ENSG00000164125	protein_coding	Fibroblast	0.0335618	F	8	7	11740	10740	0.193	0.148	0.49	0.36	-0.87	0.000737	0.0117	-0.81	0.000447	0.00502
PDZRN3	ENSG00000121440	protein_coding	Fibroblast	0.662249	T	8	7	11740	10740	0.02	0.208	0.05	0.51	3.46	0.000744	0.0118	0.91	2.62e-05	0.000728
SPAG1	ENSG00000104450	protein_coding	Fibroblast	0.117973	F	8	7	11740	10740	0.056	0.03	0.14	0.07	-1.29	0.000752	0.0119	-0.96	0.000313	0.00397
COG7	ENSG00000168434	protein_coding	Fibroblast	0.131534	F	8	7	11740	10740	0.038	0.073	0.09	0.17	0.99	0.000753	0.0119	0.78	3.22e-05	0.000841
AC078925.1	ENSG00000256810	lncRNA	Fibroblast	0.00480656	F	8	7	11740	10740	0.013	0.003	0.03	0.01	-2.54	0.000754	0.0119	-2.63	2.23e-05	0.000665
ZBTB20-AS5	ENSG00000242290	lncRNA	Fibroblast	0.247629	F	8	7	11740	10740	0.227	0.132	0.58	0.32	-1.57	0.000761	0.012	-1.54	0.000461	0.0051
ATP1A1-AS1	ENSG00000203865	lncRNA	Fibroblast	0.122142	F	8	7	11740	10740	0.048	0.035	0.12	0.08	-0.92	0.000761	0.012	-0.98	0.000163	0.00266
SSH1	ENSG00000084112	protein_coding	Fibroblast	0.210222	F	8	7	11740	10740	0.106	0.165	0.26	0.4	0.83	0.000762	0.012	0.76	0.000256	0.00349
TM2D1	ENSG00000162604	protein_coding	Fibroblast	0.144998	F	8	7	11740	10740	0.118	0.098	0.29	0.23	-0.49	0.000767	0.012	-0.45	0.000354	0.00431
EVC	ENSG00000072840	protein_coding	Fibroblast	0.0246918	F	8	7	11740	10740	0.052	0.08	0.13	0.19	0.57	0.000771	0.0121	0.43	0.00502	0.0255
CBFA2T2	ENSG00000078699	protein_coding	Fibroblast	0.240395	F	8	7	11740	10740	0.18	0.251	0.45	0.63	0.47	0.000773	0.0121	0.43	0.000672	0.00658
LINC01091	ENSG00000249464	lncRNA	Fibroblast	0.103571	F	8	7	11740	10740	0.1	0.181	0.25	0.46	0.83	0.000776	0.0121	0.75	0.000568	0.00587
LINC00598	ENSG00000215483	lncRNA	Fibroblast	0.0793896	F	8	7	11740	10740	0.066	0.04	0.16	0.1	-1.07	0.000783	0.0122	-1.16	0.000295	0.00384
SHISA3	ENSG00000178343	protein_coding	Fibroblast	0.00087323	F	8	7	11740	10740	0.025	0.003	0.06	0.01	-4.58	0.000784	0.0122	-4.96	4.49e-06	0.000257
CTSC	ENSG00000109861	protein_coding	Fibroblast	0.0339454	F	8	7	11740	10740	0.076	0.019	0.19	0.04	-2.46	0.000786	0.0122	-1.6	0.00158	0.0117
C11orf58	ENSG00000110696	protein_coding	Fibroblast	0.125189	F	8	7	11740	10740	0.112	0.187	0.28	0.47	0.68	0.000787	0.0122	0.64	0.00038	0.0045
LGALSL-DT	ENSG00000223935	lncRNA	Fibroblast	0.0384143	F	8	7	11740	10740	0.006	0.014	0.01	0.03	1.19	0.000788	0.0122	1.04	0.00123	0.00996
BPHL	ENSG00000137274	protein_coding	Fibroblast	0.0205459	F	8	7	11740	10740	0.005	0.021	0.01	0.05	1.81	0.000792	0.0122	1.51	0.000195	0.00294
NRDC	ENSG00000078618	protein_coding	Fibroblast	0.257609	F	8	7	11740	10740	0.2	0.171	0.5	0.41	-0.45	0.000792	0.0122	-0.46	0.000371	0.00444
AC009299.3	ENSG00000235724	lncRNA	Fibroblast	0.0138397	F	8	7	11740	10740	0.019	0.008	0.05	0.02	-1.61	0.000795	0.0123	-1.62	0.000115	0.00211
RNASE4	ENSG00000258818	protein_coding	Fibroblast	0.0002497	F	8	7	11740	10740	0.016	0.006	0.04	0.01	-2.07	0.000796	0.0123	-2.01	0.000127	0.00226
AEBP1	ENSG00000106624	protein_coding	Fibroblast	0.00210063	F	8	7	11740	10740	0.042	0.101	0.1	0.25	1.48	0.000797	0.0123	1.39	0.00063	0.00633
RUNX2	ENSG00000124813	protein_coding	Fibroblast	0.0895458	F	8	7	11740	10740	0.047	0.128	0.11	0.31	1.54	0.0008	0.0123	1.39	1.82e-06	0.000157
LPCAT2	ENSG00000087253	protein_coding	Fibroblast	0.0268566	F	8	7	11740	10740	0.134	0.091	0.34	0.22	-0.94	0.000801	0.0123	-0.96	7.46e-05	0.00155
SERPINF1	ENSG00000132386	protein_coding	Fibroblast	0.00157218	F	8	7	11740	10740	0.168	0.093	0.43	0.23	-1.22	0.000801	0.0123	-1.25	0.000334	0.00415
TSC22D1	ENSG00000102804	protein_coding	Fibroblast	0.314191	F	8	7	11740	10740	0.026	0.128	0.06	0.31	2.77	0.000802	0.0123	0.66	0.00107	0.00906
CCDC47	ENSG00000108588	protein_coding	Fibroblast	0.0862939	F	8	7	11740	10740	0.062	0.04	0.15	0.09	-0.93	0.000803	0.0123	-0.76	0.00026	0.00353
SLC9B1	ENSG00000164037	protein_coding	Fibroblast	0.0148182	F	8	7	11740	10740	0.009	0.027	0.02	0.06	1.44	0.000803	0.0123	1.5	0.000351	0.00428
WNK3	ENSG00000196632	protein_coding	Fibroblast	0.0223242	F	8	7	11740	10740	0.051	0.009	0.13	0.02	-3.28	0.000805	0.0123	-3.14	1.65e-05	0.000562
MANEA	ENSG00000172469	protein_coding	Fibroblast	0.00694406	F	8	7	11740	10740	0.048	0.009	0.12	0.02	-2.88	0.00081	0.0123	-1.94	2.34e-05	0.000691
NEK11	ENSG00000114670	protein_coding	Fibroblast	0.213161	F	8	7	11740	10740	0.052	0.108	0.12	0.26	0.93	0.000812	0.0123	0.87	0.000389	0.00457
NAV2	ENSG00000166833	protein_coding	Fibroblast	0.419464	T	8	7	11740	10740	0.331	0.133	0.96	0.34	-2.18	0.000817	0.0124	-0.91	0.00157	0.0117
AC004943.2	ENSG00000259768	lncRNA	Fibroblast	0.0516511	F	8	7	11740	10740	0.086	0.043	0.21	0.1	-1.28	0.00082	0.0124	-1.26	0.000408	0.0047
ARHGAP25	ENSG00000163219	protein_coding	Fibroblast	0.0788777	F	8	7	11740	10740	0.016	0.067	0.04	0.16	1.97	0.000825	0.0124	1.14	0.000814	0.00744
MLXIPL	ENSG00000009950	protein_coding	Fibroblast	0.0203468	F	8	7	11740	10740	0.011	0.004	0.03	0.01	-2.34	0.000826	0.0124	-2.36	0.000199	0.00298
PPP1R12A	ENSG00000058272	protein_coding	Fibroblast	0.38746	F	8	7	11740	10740	0.198	0.267	0.49	0.66	0.46	0.000832	0.0125	0.43	0.000394	0.0046
KIAA1549L	ENSG00000110427	protein_coding	Fibroblast	0.0221895	F	8	7	11740	10740	0.002	0.015	0.01	0.04	2.56	0.00084	0.0126	1.91	0.000927	0.00818
FNDC5	ENSG00000160097	protein_coding	Fibroblast	0.015272	F	8	7	11740	10740	0.006	0.023	0.01	0.06	1.93	0.000844	0.0127	1.55	0.000399	0.00462
GPSM2	ENSG00000121957	protein_coding	Fibroblast	0.0764234	F	8	7	11740	10740	0.105	0.052	0.26	0.13	-1.32	0.000845	0.0127	-1.44	0.000223	0.00319
AC243964.3	ENSG00000266903	lncRNA	Fibroblast	0.219475	F	8	7	11740	10740	0.029	0.007	0.07	0.02	-2.49	0.00085	0.0127	-1.17	0.000267	0.00361
AC023051.1	ENSG00000234428	lncRNA	Fibroblast	0.0687837	F	8	7	11740	10740	0.029	0.015	0.07	0.04	-1.3	0.000852	0.0127	-1.31	0.000231	0.00326
TM7SF3	ENSG00000064115	protein_coding	Fibroblast	0.123328	F	8	7	11740	10740	0.05	0.088	0.12	0.21	0.69	0.000855	0.0127	0.68	0.000152	0.00253
AC087477.2	ENSG00000259275	lncRNA	Fibroblast	0.0146193	F	8	7	11740	10740	0.014	0.036	0.03	0.09	1.22	0.000857	0.0127	1.09	0.000507	0.00542
SLC16A12	ENSG00000152779	protein_coding	Fibroblast	0.11332	F	8	7	11740	10740	0.187	0.074	0.49	0.19	-1.73	0.000857	0.0127	-1.71	0.000295	0.00384
M6PR	ENSG00000003056	protein_coding	Fibroblast	0.0639115	F	8	7	11740	10740	0.033	0.019	0.08	0.04	-1.06	0.000861	0.0128	-0.59	0.0054	0.0268
PTBP3	ENSG00000119314	protein_coding	Fibroblast	0.0884226	F	8	7	11740	10740	0.184	0.145	0.46	0.35	-0.61	0.000863	0.0128	-0.57	0.00038	0.0045
NQO1	ENSG00000181019	protein_coding	Fibroblast	0.012351	F	8	7	11740	10740	0.026	0.008	0.06	0.02	-2.25	0.000864	0.0128	-2.25	0.000242	0.00336
EPHA3	ENSG00000044524	protein_coding	Fibroblast	0.0422905	F	8	7	11740	10740	0.233	0.471	0.6	1.32	1.2	0.000875	0.0129	1.06	0.00144	0.0111
PHLPP2	ENSG00000040199	protein_coding	Fibroblast	0.0675451	F	8	7	11740	10740	0.036	0.062	0.09	0.15	0.73	0.000879	0.013	0.61	0.000914	0.00809
HERC1	ENSG00000103657	protein_coding	Fibroblast	0.413524	T	8	7	11740	10740	0.197	0.313	0.49	0.78	0.71	0.00088	0.013	0.48	0.000141	0.00241
ASPA	ENSG00000108381	protein_coding	Fibroblast	0.00659687	F	8	7	11740	10740	0.007	0.031	0.02	0.08	1.95	0.000883	0.013	1.83	0.000688	0.00669
SUSD1	ENSG00000106868	protein_coding	Fibroblast	0.0473115	F	8	7	11740	10740	0.125	0.091	0.31	0.22	-0.78	0.000884	0.013	-0.76	0.00109	0.00915
USP3-AS1	ENSG00000259248	lncRNA	Fibroblast	0.126463	F	8	7	11740	10740	0.078	0.049	0.19	0.12	-1.09	0.000888	0.013	-1.04	0.000353	0.00431
USP3	ENSG00000140455	protein_coding	Fibroblast	0.183201	F	8	7	11740	10740	0.156	0.133	0.39	0.32	-0.49	0.000905	0.0132	-0.38	0.00197	0.0136
LINC00174	ENSG00000179406	lncRNA	Fibroblast	0.11691	F	8	7	11740	10740	0.052	0.09	0.13	0.21	0.69	0.00091	0.0132	0.61	0.00125	0.0101
KCNN3	ENSG00000143603	protein_coding	Fibroblast	0.0291694	F	8	7	11740	10740	0.02	0.118	0.05	0.3	2.91	0.000912	0.0133	2.78	2.8e-05	0.00076
CCT3	ENSG00000163468	protein_coding	Fibroblast	0.057281	F	8	7	11740	10740	0.035	0.022	0.08	0.05	-0.85	0.000914	0.0133	-0.71	0.000358	0.00433
PCNX2	ENSG00000135749	protein_coding	Fibroblast	0.016065	F	8	7	11740	10740	0.061	0.124	0.15	0.3	0.96	0.000918	0.0133	0.83	0.00152	0.0115
SERINC3	ENSG00000132824	protein_coding	Fibroblast	0.0737704	F	8	7	11740	10740	0.088	0.063	0.22	0.15	-0.88	0.000919	0.0133	-0.76	0.000158	0.00259
NMD3	ENSG00000169251	protein_coding	Fibroblast	0.338342	F	8	7	11740	10740	0.036	0.147	0.09	0.36	1.99	0.000923	0.0133	1.05	6.09e-06	0.000303
TMED10	ENSG00000170348	protein_coding	Fibroblast	0.0948781	F	8	7	11740	10740	0.082	0.057	0.2	0.13	-0.72	0.000934	0.0135	-0.68	0.000867	0.00784
CCDC3	ENSG00000151468	protein_coding	Fibroblast	0.0757362	F	8	7	11740	10740	0.007	0.028	0.02	0.07	2.06	0.000939	0.0135	1.25	0.0108	0.0431
TAF4B	ENSG00000141384	protein_coding	Fibroblast	0.0333915	F	8	7	11740	10740	0.048	0.032	0.12	0.08	-0.83	0.000944	0.0135	-0.82	0.000223	0.00319
AL133480.1	ENSG00000233367	lncRNA	Fibroblast	0.0519103	F	8	7	11740	10740	0.034	0.018	0.08	0.04	-1.44	0.000944	0.0135	-1.46	0.000319	0.00401
NME9	ENSG00000181322	protein_coding	Fibroblast	0.101328	F	8	7	11740	10740	0.059	0.025	0.14	0.06	-1.54	0.000952	0.0136	-1.61	0.000371	0.00444
KALRN	ENSG00000160145	protein_coding	Fibroblast	0.612353	T	8	7	11740	10740	0.049	0.122	0.12	0.31	1.97	0.000958	0.0137	1.49	3.76e-05	0.000945
SLC43A3	ENSG00000134802	protein_coding	Fibroblast	0.0199795	F	8	7	11740	10740	0.037	0.021	0.09	0.05	-1.06	0.000961	0.0137	-1.1	0.000183	0.00284
AC068888.1	ENSG00000257337	lncRNA	Fibroblast	0.12606	F	8	7	11740	10740	0.079	0.06	0.19	0.14	-0.76	0.00097	0.0138	-0.81	0.000312	0.00396
UFM1	ENSG00000120686	protein_coding	Fibroblast	0.05694	F	8	7	11740	10740	0.05	0.035	0.12	0.08	-0.67	0.000971	0.0138	-0.4	0.00687	0.0315
IL1R1-AS1	ENSG00000226925	lncRNA	Fibroblast	0.00448278	F	8	7	11740	10740	0.02	0.007	0.05	0.01	-1.95	0.000985	0.014	-2.02	0.000183	0.00284
AC020611.2	ENSG00000255886	lncRNA	Fibroblast	0.0215408	F	8	7	11740	10740	0.048	0.026	0.12	0.06	-1.25	0.000985	0.014	-1.33	0.000478	0.00521
DUXAP8	ENSG00000206195	lncRNA	Fibroblast	0.0114958	F	8	7	11740	10740	0.069	0.204	0.16	0.52	2.02	0.000989	0.014	2	0.000434	0.00491
AC003991.1	ENSG00000228113	lncRNA	Fibroblast	0.0435561	F	8	7	11740	10740	0.079	0.033	0.2	0.08	-1.95	0.000992	0.014	-1.91	0.000334	0.00415
ERAP1	ENSG00000164307	protein_coding	Fibroblast	0.230851	F	8	7	11740	10740	0.098	0.062	0.24	0.15	-1.03	0.000998	0.014	-1	0.000485	0.00527
AZIN2	ENSG00000142920	protein_coding	Fibroblast	0.00451774	F	8	7	11740	10740	0.039	0.084	0.09	0.21	1.74	0.000998	0.014	1.72	0.000551	0.00577
RHOBTB1	ENSG00000072422	protein_coding	Fibroblast	0.181777	F	8	7	11740	10740	0.025	0.093	0.06	0.22	2.51	0.000999	0.014	1.39	8.41e-05	0.00168
AC068533.3	ENSG00000234185	lncRNA	Fibroblast	0.0854446	F	8	7	11740	10740	0.041	0.027	0.1	0.06	-0.92	0.001	0.014	-0.95	0.000404	0.00466
SPSB4	ENSG00000175093	protein_coding	Fibroblast	0.0297091	F	8	7	11740	10740	0.014	0.036	0.03	0.08	1.87	0.001	0.014	1.55	0.000807	0.00741
GSE1	ENSG00000131149	protein_coding	Fibroblast	0.420741	T	8	7	11740	10740	0.028	0.124	0.07	0.31	2.1	0.001	0.014	1.11	0.0039	0.0214
OS9	ENSG00000135506	protein_coding	Fibroblast	0.0786666	F	8	7	11740	10740	0.057	0.047	0.14	0.11	-0.53	0.00101	0.014	-0.54	0.000241	0.00335
ANKRD50	ENSG00000151458	protein_coding	Fibroblast	0.0580605	F	8	7	11740	10740	0.023	0.037	0.05	0.09	0.84	0.00101	0.014	0.75	0.000134	0.00234
SNX30	ENSG00000148158	protein_coding	Fibroblast	0.0864619	F	8	7	11740	10740	0.012	0.042	0.03	0.1	1.81	0.00101	0.0141	1.27	4.81e-06	0.000268
DNMBP	ENSG00000107554	protein_coding	Fibroblast	0.105523	F	8	7	11740	10740	0.134	0.095	0.33	0.23	-0.59	0.00101	0.0141	-0.7	6.23e-05	0.00136
MEF2C-AS1	ENSG00000248309	lncRNA	Fibroblast	0.177981	F	8	7	11740	10740	0.03	0.085	0.07	0.21	1.41	0.00101	0.0141	1.06	0.000183	0.00284
TFE3	ENSG00000068323	protein_coding	Fibroblast	0.0172098	F	8	7	11740	10740	0.031	0.021	0.08	0.05	-0.85	0.00101	0.0141	-0.87	0.000198	0.00297
DIP2C	ENSG00000151240	protein_coding	Fibroblast	0.447829	T	8	7	11740	10740	0.16	0.286	0.4	0.72	0.91	0.00102	0.0141	0.58	0.000553	0.00578
AL365356.1	ENSG00000226647	lncRNA	Fibroblast	0.0679471	F	8	7	11740	10740	0.052	0.026	0.13	0.06	-1.33	0.00102	0.0141	-1.34	0.000457	0.00507
AL139022.1	ENSG00000259118	lncRNA	Fibroblast	0.0585412	F	8	7	11740	10740	0.026	0.014	0.06	0.03	-1.3	0.00102	0.0141	-1.37	0.000298	0.00386
CDRT4	ENSG00000239704	protein_coding	Fibroblast	0.0875646	F	8	7	11740	10740	0.054	0.092	0.13	0.22	0.7	0.00102	0.0141	0.67	0.00107	0.00906
AC018618.1	ENSG00000259675	lncRNA	Fibroblast	0.00121788	F	8	7	11740	10740	0.06	0.005	0.15	0.01	-3.79	0.00103	0.0141	-3.72	4.13e-05	0.00101
LINC01748	ENSG00000226476	lncRNA	Fibroblast	0.0054806	F	8	7	11740	10740	0.009	0.028	0.02	0.07	2.13	0.00104	0.0143	1.85	0.0016	0.0118
NFKBIZ	ENSG00000144802	protein_coding	Fibroblast	0.0321562	F	8	7	11740	10740	0.175	0.113	0.44	0.27	-1.03	0.00104	0.0143	-1.27	8.24e-05	0.00167
OSBPL9	ENSG00000117859	protein_coding	Fibroblast	0.273137	F	8	7	11740	10740	0.384	0.286	1.03	0.73	-0.71	0.00105	0.0143	-0.59	2.07e-05	0.000639
LRP4	ENSG00000134569	protein_coding	Fibroblast	0.0806229	F	8	7	11740	10740	0.004	0.017	0.01	0.04	2.8	0.00105	0.0144	1.07	0.000498	0.00536
RGS11	ENSG00000076344	protein_coding	Fibroblast	0.0207526	F	8	7	11740	10740	0.009	0.027	0.02	0.07	1.64	0.00106	0.0145	1.48	4.38e-05	0.00105
PRKD1	ENSG00000184304	protein_coding	Fibroblast	0.105334	F	8	7	11740	10740	0.271	0.236	0.72	0.6	-0.52	0.00106	0.0145	-0.58	0.000363	0.00437
DNAJC13	ENSG00000138246	protein_coding	Fibroblast	0.176041	F	8	7	11740	10740	0.063	0.099	0.15	0.23	0.69	0.00107	0.0145	0.5	0.000379	0.0045
SH3D21	ENSG00000214193	protein_coding	Fibroblast	0.0122434	F	8	7	11740	10740	0.006	0.016	0.01	0.04	1.21	0.00107	0.0145	1.16	0.000176	0.00278
NRG1	ENSG00000157168	protein_coding	Fibroblast	0.0441546	F	8	7	11740	10740	0.008	0.041	0.02	0.1	2.27	0.00107	0.0146	1.88	0.000554	0.00578
VSTM4	ENSG00000165633	protein_coding	Fibroblast	0.0917377	F	8	7	11740	10740	0.057	0.094	0.14	0.23	0.64	0.00108	0.0146	0.63	0.000605	0.00617
PLEKHM1	ENSG00000225190	protein_coding	Fibroblast	0.0926708	F	8	7	11740	10740	0.072	0.054	0.18	0.13	-0.72	0.00108	0.0146	-0.78	0.000225	0.00321
LINC01137	ENSG00000233621	lncRNA	Fibroblast	0.0158168	F	8	7	11740	10740	0.016	0.037	0.04	0.09	1.17	0.00108	0.0146	1.22	0.000128	0.00227
PRKAA1	ENSG00000132356	protein_coding	Fibroblast	0.0903361	F	8	7	11740	10740	0.086	0.063	0.21	0.15	-0.71	0.00109	0.0146	-0.55	0.000332	0.00413
DARS2	ENSG00000117593	protein_coding	Fibroblast	0.0360292	F	8	7	11740	10740	0.023	0.013	0.05	0.03	-0.99	0.00109	0.0146	-0.95	0.000198	0.00297
LMCD1-AS1	ENSG00000227110	lncRNA	Fibroblast	0.235883	F	8	7	11740	10740	0.094	0.173	0.23	0.44	1.13	0.00109	0.0146	1.08	0.00045	0.00504
LINC01422	ENSG00000223704	lncRNA	Fibroblast	0.0327523	F	8	7	11740	10740	0.024	0.053	0.06	0.12	0.9	0.00109	0.0146	0.8	0.00214	0.0144
AC007193.2	ENSG00000269124	lncRNA	Fibroblast	0.227753	F	8	7	11740	10740	0.13	0.013	0.33	0.03	-4.75	0.00109	0.0146	-3.44	5.46e-06	0.000285
RAB11A	ENSG00000103769	protein_coding	Fibroblast	0.25869	F	8	7	11740	10740	0.185	0.124	0.46	0.3	-1.07	0.00109	0.0146	-0.99	0.000312	0.00396
PKIG	ENSG00000168734	protein_coding	Fibroblast	0.242931	F	8	7	11740	10740	0.158	0.105	0.4	0.25	-0.99	0.00109	0.0146	-0.57	0.000882	0.00793
AC023509.6	ENSG00000285692	lncRNA	Fibroblast	0.211527	F	8	7	11740	10740	0.182	0.12	0.46	0.3	-1.06	0.00109	0.0146	-1.04	0.00107	0.00906
TTI2	ENSG00000129696	protein_coding	Fibroblast	0.0789623	F	8	7	11740	10740	0.039	0.023	0.09	0.05	-1.04	0.0011	0.0146	-0.94	0.000769	0.00718
IFT43	ENSG00000119650	protein_coding	Fibroblast	0.17854	F	8	7	11740	10740	0.079	0.128	0.19	0.31	0.67	0.0011	0.0146	0.72	0.000158	0.00259
MPZL1	ENSG00000197965	protein_coding	Fibroblast	0.0806396	F	8	7	11740	10740	0.181	0.148	0.46	0.36	-0.53	0.0011	0.0146	-0.58	0.000414	0.00475
CCDC7	ENSG00000216937	protein_coding	Fibroblast	0.153068	F	8	7	11740	10740	0.103	0.176	0.26	0.44	0.68	0.0011	0.0147	0.68	0.000356	0.00432
CCDC191	ENSG00000163617	protein_coding	Fibroblast	0.0305243	F	8	7	11740	10740	0.02	0.042	0.05	0.1	0.84	0.00111	0.0147	0.75	0.00132	0.0105
AC002546.1	ENSG00000267653	lncRNA	Fibroblast	0.00846871	F	8	7	11740	10740	0.05	0.006	0.13	0.01	-3.88	0.00111	0.0147	-3.95	0.000104	0.00198
CCDC88A	ENSG00000115355	protein_coding	Fibroblast	0.23257	F	8	7	11740	10740	0.101	0.154	0.25	0.37	0.79	0.00112	0.0148	0.42	0.00136	0.0107
ABCA5	ENSG00000154265	protein_coding	Fibroblast	0.193259	F	8	7	11740	10740	0.124	0.089	0.31	0.21	-0.94	0.00112	0.0148	-0.7	0.000142	0.00242
PDGFRA	ENSG00000134853	protein_coding	Fibroblast	0.00271404	F	8	7	11740	10740	0.313	0.263	0.83	0.68	-0.71	0.00112	0.0148	-0.77	0.000288	0.00381
PTPRT	ENSG00000196090	protein_coding	Fibroblast	0.0264431	F	8	7	11740	10740	0.033	0.095	0.09	0.25	1.66	0.00112	0.0148	1.58	0.000827	0.00753
NCK2	ENSG00000071051	protein_coding	Fibroblast	0.165722	F	8	7	11740	10740	0.058	0.112	0.14	0.27	0.88	0.00112	0.0148	0.72	0.000106	0.002
NEAT1	ENSG00000245532	lncRNA	Fibroblast	0.46365	T	8	7	11740	10740	0.888	0.75	3.28	2.48	-1	0.00112	0.0148	-0.8	0.000397	0.00461
SUCO	ENSG00000094975	protein_coding	Fibroblast	0.137132	F	8	7	11740	10740	0.057	0.085	0.14	0.2	0.54	0.00113	0.0148	0.58	0.000267	0.00361
SOX2-OT	ENSG00000242808	lncRNA	Fibroblast	0.214897	F	8	7	11740	10740	0.003	0.027	0.01	0.06	3.32	0.00113	0.0148	0.77	0.0029	0.0173
NKTR	ENSG00000114857	protein_coding	Fibroblast	0.317262	F	8	7	11740	10740	0.21	0.311	0.52	0.78	0.63	0.00113	0.0148	0.47	0.00312	0.0183
FAAH2	ENSG00000165591	protein_coding	Fibroblast	0.0521303	F	8	7	11740	10740	0.01	0.024	0.02	0.06	1.22	0.00114	0.015	0.94	0.00115	0.00951
COL12A1	ENSG00000111799	protein_coding	Fibroblast	0.0124041	F	8	7	11740	10740	0.161	0.287	0.42	0.77	1.06	0.00115	0.015	0.9	0.00146	0.0112
C3	ENSG00000125730	protein_coding	Fibroblast	0.0043651	F	8	7	11740	10740	0.19	0.089	0.5	0.22	-1.49	0.00116	0.0151	-1.57	0.000773	0.0072
BMX	ENSG00000102010	protein_coding	Fibroblast	0.102016	F	8	7	11740	10740	0.05	0.007	0.12	0.02	-3.63	0.00117	0.0152	-2.99	3e-06	0.000213
AC245060.5	ENSG00000274422	lncRNA	Fibroblast	0.0872856	F	8	7	11740	10740	0.043	0.085	0.1	0.2	0.93	0.00117	0.0152	0.93	0.000214	0.00311
CLIP2	ENSG00000106665	protein_coding	Fibroblast	0.0730453	F	8	7	11740	10740	0.053	0.083	0.13	0.2	0.86	0.00117	0.0152	0.81	0.000218	0.00314
RCC1	ENSG00000180198	protein_coding	Fibroblast	0.0161715	F	8	7	11740	10740	0.029	0.015	0.07	0.03	-0.96	0.00117	0.0152	-1	0.000307	0.00392
EGLN3	ENSG00000129521	protein_coding	Fibroblast	0.0745015	F	8	7	11740	10740	0.165	0.098	0.41	0.24	-1.11	0.00118	0.0153	-0.98	0.000624	0.00632
ACVRL1	ENSG00000139567	protein_coding	Fibroblast	0.00857336	F	8	7	11740	10740	0.024	0.012	0.06	0.03	-1.32	0.00118	0.0153	-1.39	0.000456	0.00507
GCNT7	ENSG00000124091	protein_coding	Fibroblast	0.0240267	F	8	7	11740	10740	0.016	0.008	0.04	0.02	-1.38	0.00119	0.0153	-1.23	0.000883	0.00793
MEF2A	ENSG00000068305	protein_coding	Fibroblast	0.638224	T	8	7	11740	10740	0.054	0.204	0.12	0.51	2.16	0.0012	0.0154	0.76	7.57e-06	0.000347
NBPF19	ENSG00000271383	protein_coding	Fibroblast	0.0344546	F	8	7	11740	10740	0.023	0.048	0.06	0.11	1.07	0.0012	0.0154	0.92	0.00178	0.0128
RBL2	ENSG00000103479	protein_coding	Fibroblast	0.189381	F	8	7	11740	10740	0.124	0.098	0.3	0.23	-0.64	0.0012	0.0154	-0.61	0.000497	0.00536
CNTNAP1	ENSG00000108797	protein_coding	Fibroblast	0.0196063	F	8	7	11740	10740	0.012	0.023	0.03	0.05	1.02	0.00121	0.0156	0.92	0.000619	0.00629
AL109659.1	ENSG00000223720	lncRNA	Fibroblast	0.00074026	F	8	7	11740	10740	0.024	0.012	0.06	0.03	-1.24	0.00122	0.0156	-1.38	0.000167	0.00269
ALDH1L1	ENSG00000144908	protein_coding	Fibroblast	0.100065	F	8	7	11740	10740	0.027	0.003	0.07	0.01	-3.8	0.00122	0.0156	-2.43	2.81e-05	0.00076
ZHX3	ENSG00000174306	protein_coding	Fibroblast	0.20873	F	8	7	11740	10740	0.256	0.193	0.66	0.48	-0.85	0.00122	0.0157	-0.91	0.000107	0.002
NPC1	ENSG00000141458	protein_coding	Fibroblast	0.10663	F	8	7	11740	10740	0.076	0.062	0.19	0.14	-0.46	0.00123	0.0157	-0.51	0.000344	0.00423
NR3C1	ENSG00000113580	protein_coding	Fibroblast	0.32856	F	8	7	11740	10740	0.172	0.283	0.43	0.7	0.66	0.00123	0.0157	0.71	1.63e-05	0.000559
CLIP4	ENSG00000115295	protein_coding	Fibroblast	0.144544	F	8	7	11740	10740	0.112	0.059	0.27	0.14	-1.4	0.00124	0.0159	-0.84	4.99e-06	0.000272
RFTN1	ENSG00000131378	protein_coding	Fibroblast	0.204095	F	8	7	11740	10740	0.234	0.172	0.61	0.43	-0.76	0.00125	0.0159	-0.8	0.000344	0.00423
MAP3K20-AS1	ENSG00000238133	lncRNA	Fibroblast	0.229479	F	8	7	11740	10740	0.061	0.022	0.15	0.05	-2.46	0.00125	0.0159	-1.45	0.000415	0.00475
TTC13	ENSG00000143643	protein_coding	Fibroblast	0.0920391	F	8	7	11740	10740	0.03	0.047	0.07	0.11	0.73	0.00125	0.0159	0.57	0.00137	0.0107
AC127035.1	ENSG00000285658	lncRNA	Fibroblast	0.0696841	F	8	7	11740	10740	0.044	0.027	0.11	0.06	-0.97	0.00126	0.016	-0.97	0.000761	0.00714
TMEM173	ENSG00000184584	protein_coding	Fibroblast	0.0188061	F	8	7	11740	10740	0.007	0.021	0.02	0.05	1.41	0.00126	0.016	0.69	0.00985	0.0406
AC011092.2	ENSG00000255476	lncRNA	Fibroblast	0.158234	F	8	7	11740	10740	0.077	0.045	0.19	0.11	-1.14	0.00127	0.016	-1.15	0.000861	0.0078
TSKU	ENSG00000182704	protein_coding	Fibroblast	0.00177072	F	8	7	11740	10740	0.015	0.006	0.04	0.01	-1.73	0.00127	0.016	-1.81	0.00024	0.00334
HEATR6	ENSG00000068097	protein_coding	Fibroblast	0.0276805	F	8	7	11740	10740	0.01	0.018	0.02	0.04	1.15	0.00127	0.016	0.87	0.000636	0.00637
Z82217.1	ENSG00000279652	lncRNA	Fibroblast	0.00765534	F	8	7	11740	10740	0.019	0.009	0.05	0.02	-1.42	0.00127	0.016	-1.42	0.000707	0.0068
REXO5	ENSG00000005189	protein_coding	Fibroblast	0.004066	F	8	7	11740	10740	0.034	0.014	0.08	0.04	-1.55	0.00127	0.016	-1.7	0.00039	0.00457
ABO	ENSG00000175164	protein_coding	Fibroblast	0.0368604	F	8	7	11740	10740	0.008	0.029	0.02	0.07	1.92	0.00128	0.016	1.53	0.00104	0.0089
ZSCAN31	ENSG00000235109	protein_coding	Fibroblast	0.0326849	F	8	7	11740	10740	0.007	0.035	0.02	0.08	1.68	0.00128	0.016	1.4	0.000552	0.00578
AGTR1	ENSG00000144891	protein_coding	Fibroblast	0.0127446	F	8	7	11740	10740	0.049	0.028	0.12	0.07	-1.24	0.00128	0.016	-1.4	0.000332	0.00413
CRPPA	ENSG00000214960	protein_coding	Fibroblast	0.245697	F	8	7	11740	10740	0.049	0.183	0.12	0.46	2.13	0.00128	0.016	1.02	3.18e-06	0.000217
SIPA1L1	ENSG00000197555	protein_coding	Fibroblast	0.30466	F	8	7	11740	10740	0.03	0.12	0.07	0.3	2.39	0.00129	0.016	0.87	0.00142	0.011
AC092120.3	ENSG00000287351	lncRNA	Fibroblast	0.0773256	F	8	7	11740	10740	0.036	0.023	0.09	0.06	-0.79	0.0013	0.0162	-0.88	0.000306	0.00392
ZC2HC1A	ENSG00000104427	protein_coding	Fibroblast	0.0709816	F	8	7	11740	10740	0.051	0.084	0.12	0.2	0.61	0.0013	0.0162	0.57	0.00135	0.0106
NOL4L	ENSG00000197183	protein_coding	Fibroblast	0.0401511	F	8	7	11740	10740	0.003	0.019	0.01	0.04	2.65	0.0013	0.0162	1.67	0.000106	0.002
MX1	ENSG00000157601	protein_coding	Fibroblast	0.0241258	F	8	7	11740	10740	0.005	0.019	0.01	0.05	2.09	0.00131	0.0162	1.28	0.00112	0.00934
MAN1C1	ENSG00000117643	protein_coding	Fibroblast	0.160792	F	8	7	11740	10740	0.039	0.093	0.1	0.22	1.02	0.00131	0.0162	0.9	0.000355	0.00432
AP002989.1	ENSG00000254987	lncRNA	Fibroblast	0.00753192	F	8	7	11740	10740	0.266	0.156	0.75	0.41	-1.27	0.00131	0.0162	-1.32	0.000234	0.00328
TEX10	ENSG00000136891	protein_coding	Fibroblast	0.0789143	F	8	7	11740	10740	0.064	0.047	0.16	0.11	-0.66	0.00132	0.0162	-0.64	0.000351	0.00428
SRPX2	ENSG00000102359	protein_coding	Fibroblast	0.00601138	F	8	7	11740	10740	0.277	0.172	0.71	0.43	-0.93	0.00132	0.0162	-0.95	0.00039	0.00457
ATG13	ENSG00000175224	protein_coding	Fibroblast	0.0816475	F	8	7	11740	10740	0.085	0.066	0.21	0.16	-0.77	0.00132	0.0162	-0.83	0.000214	0.00311
FNDC3B	ENSG00000075420	protein_coding	Fibroblast	0.324895	F	8	7	11740	10740	0.701	0.585	2.14	1.66	-0.69	0.00132	0.0162	-0.39	0.00888	0.0379
SHROOM4	ENSG00000158352	protein_coding	Fibroblast	0.119828	F	8	7	11740	10740	0.076	0.122	0.18	0.3	1.09	0.00132	0.0162	0.84	0.000752	0.00708
LMCD1	ENSG00000071282	protein_coding	Fibroblast	0.0869549	F	8	7	11740	10740	0.059	0.09	0.14	0.21	1.49	0.00132	0.0162	1.14	0.0118	0.046
ETV6	ENSG00000139083	protein_coding	Fibroblast	0.404772	T	8	7	11740	10740	0.175	0.256	0.43	0.65	0.72	0.00132	0.0162	0.53	0.000653	0.00648
CLMAT3	ENSG00000249035	lncRNA	Fibroblast	0.0208987	F	8	7	11740	10740	0.035	0.015	0.09	0.04	-1.32	0.00133	0.0162	-1.26	0.000657	0.00649
AC104248.1	ENSG00000253796	lncRNA	Fibroblast	0.0172084	F	8	7	11740	10740	0.034	0.009	0.09	0.02	-2.36	0.00134	0.0164	-2.24	0.000402	0.00465
CCDC6	ENSG00000108091	protein_coding	Fibroblast	0.142646	F	8	7	11740	10740	0.057	0.088	0.14	0.21	0.57	0.00135	0.0165	0.56	0.000227	0.00322
SMARCA1	ENSG00000102038	protein_coding	Fibroblast	0.116223	F	8	7	11740	10740	0.048	0.077	0.12	0.18	0.83	0.00135	0.0165	0.66	0.00203	0.0138
TLE2	ENSG00000065717	protein_coding	Fibroblast	0.056867	F	8	7	11740	10740	0.079	0.041	0.19	0.1	-1.02	0.00136	0.0165	-1.17	0.000172	0.00275
AC018462.1	ENSG00000229839	lncRNA	Fibroblast	0.12752	F	8	7	11740	10740	0.041	0.027	0.1	0.06	-0.96	0.00137	0.0167	-0.92	0.00109	0.00914
TTLL3	ENSG00000214021	protein_coding	Fibroblast	0.0728976	F	8	7	11740	10740	0.05	0.093	0.12	0.22	0.72	0.00137	0.0167	0.66	0.00144	0.0111
COL1A1	ENSG00000108821	protein_coding	Fibroblast	0.00688524	F	8	7	11740	10740	0.124	0.216	0.31	0.55	1.18	0.00138	0.0167	1.28	0.000464	0.00511
C20orf194	ENSG00000088854	protein_coding	Fibroblast	0.437768	T	8	7	11740	10740	0.193	0.276	0.48	0.68	0.51	0.00138	0.0167	0.48	0.000541	0.00569
AC026347.1	ENSG00000243305	lncRNA	Fibroblast	0.0630156	F	8	7	11740	10740	0.028	0.014	0.07	0.03	-1.54	0.00138	0.0167	-1.46	0.000512	0.00546
AL445928.2	ENSG00000285530	lncRNA	Fibroblast	0.047531	F	8	7	11740	10740	0.021	0.01	0.05	0.02	-1.33	0.00139	0.0168	-1.29	0.000515	0.00546
HSD11B1	ENSG00000117594	protein_coding	Fibroblast	0.0176943	F	8	7	11740	10740	0.022	0.012	0.05	0.03	-1.21	0.00139	0.0168	-1.28	0.000364	0.00438
OSMR-AS1	ENSG00000249740	lncRNA	Fibroblast	0.0377953	F	8	7	11740	10740	0.12	0.101	0.3	0.24	-0.62	0.0014	0.0168	-0.73	8.38e-05	0.00168
CARD8	ENSG00000105483	protein_coding	Fibroblast	0.174709	F	8	7	11740	10740	0.026	0.053	0.06	0.12	1.32	0.00141	0.0169	0.48	0.00737	0.033
COG6	ENSG00000133103	protein_coding	Fibroblast	0.165966	F	8	7	11740	10740	0.069	0.124	0.16	0.29	0.81	0.00141	0.0169	0.86	9e-06	0.000369
MOSMO	ENSG00000185716	protein_coding	Fibroblast	0.195273	F	8	7	11740	10740	0.117	0.093	0.29	0.22	-0.46	0.00141	0.0169	-0.33	0.0066	0.0306
AC090579.1	ENSG00000253582	lncRNA	Fibroblast	0.0276167	F	8	7	11740	10740	0.055	0.029	0.14	0.07	-1.34	0.00142	0.017	-1.35	0.000656	0.00649
STAG1	ENSG00000118007	protein_coding	Fibroblast	0.337821	F	8	7	11740	10740	0.526	0.493	1.47	1.33	-0.35	0.00143	0.017	-0.3	0.00719	0.0325
SH3KBP1	ENSG00000147010	protein_coding	Fibroblast	0.232053	F	8	7	11740	10740	0.1	0.146	0.24	0.36	0.72	0.00143	0.017	0.56	0.00205	0.0139
HTATIP2	ENSG00000109854	protein_coding	Fibroblast	0.00684009	F	8	7	11740	10740	0.021	0.009	0.05	0.02	-1.43	0.00143	0.017	-1.52	8.04e-05	0.00165
ADAMTSL1	ENSG00000178031	protein_coding	Fibroblast	0.150015	F	8	7	11740	10740	0.017	0.047	0.04	0.11	1.5	0.00143	0.017	1.16	0.01	0.0411
SCART1	ENSG00000214279	protein_coding	Fibroblast	0.0222099	F	8	7	11740	10740	0.007	0.023	0.02	0.05	1.51	0.00144	0.0171	1.41	0.000768	0.00718
TSBP1-AS1	ENSG00000225914	lncRNA	Fibroblast	0.00958897	F	8	7	11740	10740	0.02	0.04	0.05	0.1	0.95	0.00144	0.0171	0.88	0.00184	0.013
CCND2-AS1	ENSG00000255920	lncRNA	Fibroblast	0.0212894	F	8	7	11740	10740	0.01	0.024	0.02	0.06	1.14	0.00144	0.0171	1.02	0.000773	0.0072
PTPN21	ENSG00000070778	protein_coding	Fibroblast	0.144536	F	8	7	11740	10740	0.077	0.124	0.19	0.3	0.56	0.00145	0.0172	0.49	0.00149	0.0113
ZNF277	ENSG00000198839	protein_coding	Fibroblast	0.22159	F	8	7	11740	10740	0.083	0.05	0.2	0.11	-1.1	0.00146	0.0173	-0.42	0.00935	0.0391
MYO1D	ENSG00000176658	protein_coding	Fibroblast	0.158524	F	8	7	11740	10740	0.271	0.413	0.72	1.12	0.7	0.00146	0.0173	0.65	0.00169	0.0123
AKAP7	ENSG00000118507	protein_coding	Fibroblast	0.10121	F	8	7	11740	10740	0.051	0.042	0.13	0.1	-0.65	0.00146	0.0173	-0.46	0.0121	0.0466
AC110795.1	ENSG00000286074	lncRNA	Fibroblast	0.0569864	F	8	7	11740	10740	0.046	0.029	0.11	0.07	-1	0.00149	0.0175	-1.04	0.000731	0.00693
BANK1	ENSG00000153064	protein_coding	Fibroblast	0.0110986	F	8	7	11740	10740	0.03	0.007	0.07	0.02	-2.72	0.00149	0.0176	-2.06	0.000679	0.00663
AC010894.3	ENSG00000236449	lncRNA	Fibroblast	0.0837065	F	8	7	11740	10740	0.122	0.076	0.31	0.18	-1.22	0.0015	0.0176	-1.18	0.00122	0.00992
MRTFA-AS1	ENSG00000232564	lncRNA	Fibroblast	0.0149411	F	8	7	11740	10740	0.02	0.008	0.05	0.02	-1.46	0.0015	0.0176	-1.43	0.000618	0.00629
AL035530.2	ENSG00000271913	lncRNA	Fibroblast	0.0694115	F	8	7	11740	10740	0.027	0.046	0.06	0.11	0.68	0.00151	0.0177	0.65	0.000698	0.00676
ANGEL1	ENSG00000013523	protein_coding	Fibroblast	0.0536092	F	8	7	11740	10740	0.032	0.018	0.08	0.04	-1.01	0.00151	0.0177	-0.5	0.00541	0.0268
GADD45B	ENSG00000099860	protein_coding	Fibroblast	0.00745216	F	8	7	11740	10740	0.046	0.012	0.11	0.03	-1.96	0.00152	0.0178	-2.01	8.39e-07	9.33e-05
NAA11	ENSG00000156269	protein_coding	Fibroblast	0.00400317	F	8	7	11740	10740	0.093	0.017	0.24	0.04	-3.25	0.00153	0.0179	-3.48	0.000137	0.00237
AC091132.2	ENSG00000236234	lncRNA	Fibroblast	0.0214249	F	8	7	11740	10740	0.016	0.009	0.04	0.02	-1.14	0.00153	0.0179	-1.1	0.000563	0.00585
AGAP1	ENSG00000157985	protein_coding	Fibroblast	0.294441	F	8	7	11740	10740	0.39	0.48	1.05	1.32	0.49	0.00155	0.0181	0.41	0.00693	0.0317
CTPS1	ENSG00000171793	protein_coding	Fibroblast	0.0224091	F	8	7	11740	10740	0.028	0.014	0.07	0.03	-1.2	0.00155	0.0181	-1.26	0.000255	0.00349
KLHL13	ENSG00000003096	protein_coding	Fibroblast	0.111503	F	8	7	11740	10740	0.092	0.188	0.23	0.48	0.96	0.00156	0.0181	0.98	0.000465	0.00511
AC012568.1	ENSG00000259202	lncRNA	Fibroblast	0.00360394	F	8	7	11740	10740	0.013	0.004	0.03	0.01	-2.02	0.00156	0.0182	-2.13	0.000166	0.00268
SAT1	ENSG00000130066	protein_coding	Fibroblast	0.268312	F	8	7	11740	10740	0.101	0.034	0.25	0.08	-2.3	0.00157	0.0182	-1.28	2.33e-06	0.000189
COX20	ENSG00000203667	protein_coding	Fibroblast	0.0971837	F	8	7	11740	10740	0.049	0.037	0.12	0.09	-0.81	0.00159	0.0184	-0.58	0.00169	0.0123
GPRC5D-AS1	ENSG00000247498	lncRNA	Fibroblast	0.0515367	F	8	7	11740	10740	0.026	0.011	0.06	0.03	-1.79	0.00159	0.0184	-1.25	0.000223	0.00319
ZNF250	ENSG00000196150	protein_coding	Fibroblast	0.0434137	F	8	7	11740	10740	0.01	0.02	0.02	0.05	1.05	0.00159	0.0184	0.86	0.00169	0.0123
SLIRP	ENSG00000119705	protein_coding	Fibroblast	0.132039	F	8	7	11740	10740	0.076	0.057	0.19	0.14	-0.7	0.0016	0.0184	-0.71	0.000748	0.00705
TGFB3	ENSG00000119699	protein_coding	Fibroblast	0.0172487	F	8	7	11740	10740	0.013	0.037	0.03	0.09	1.27	0.0016	0.0184	1.4	0.000168	0.0027
NCK1	ENSG00000158092	protein_coding	Fibroblast	0.136737	F	8	7	11740	10740	0.087	0.072	0.21	0.17	-0.51	0.00162	0.0186	-0.41	0.004	0.0218
ST5	ENSG00000166444	protein_coding	Fibroblast	0.235391	F	8	7	11740	10740	0.183	0.258	0.46	0.65	0.71	0.00162	0.0186	0.69	0.000799	0.00735
TPRG1	ENSG00000188001	protein_coding	Fibroblast	0.0611269	F	8	7	11740	10740	0.202	0.149	0.53	0.37	-0.96	0.00162	0.0186	-1.13	0.00021	0.00307
LOXL1	ENSG00000129038	protein_coding	Fibroblast	0.0260029	F	8	7	11740	10740	0.067	0.094	0.16	0.23	1.23	0.00162	0.0186	1.16	0.00125	0.0101
MAP2K6	ENSG00000108984	protein_coding	Fibroblast	0.0347969	F	8	7	11740	10740	0.084	0.033	0.21	0.08	-1.87	0.00163	0.0186	-1.87	0.000667	0.00655
IQSEC1	ENSG00000144711	protein_coding	Fibroblast	0.158101	F	8	7	11740	10740	0.129	0.172	0.32	0.44	0.7	0.00163	0.0187	0.55	0.00443	0.0234
DPYSL3	ENSG00000113657	protein_coding	Fibroblast	0.0278807	F	8	7	11740	10740	0.116	0.203	0.29	0.52	1.17	0.00164	0.0187	1.1	0.00201	0.0137
SPTAN1	ENSG00000197694	protein_coding	Fibroblast	0.232078	F	8	7	11740	10740	0.111	0.158	0.27	0.39	0.57	0.00165	0.0188	0.41	0.00416	0.0224
PUS7	ENSG00000091127	protein_coding	Fibroblast	0.0774524	F	8	7	11740	10740	0.07	0.039	0.17	0.09	-1.12	0.00166	0.0188	-1.09	0.000439	0.00495
ZNF433-AS1	ENSG00000219665	lncRNA	Fibroblast	0.155409	F	8	7	11740	10740	0.046	0.027	0.11	0.06	-1.21	0.00166	0.0188	-0.67	0.000283	0.00375
RABEP2	ENSG00000177548	protein_coding	Fibroblast	0.076368	F	8	7	11740	10740	0.016	0.031	0.04	0.07	0.91	0.00166	0.0188	0.68	0.00249	0.0158
[truncated: 2,030 more rows]
