# Supplementary material for: Single-nucleus RNA sequencing in ischemic cardiomyopathy reveals common transcriptional profile underlying end-stage heart failure
Source: Cell Rep. Author manuscript; Available in PMC 2023 Oct 23. (PMC10423750; doi:10.1016/j.celrep.2023.112086)
Supplement: 10 [file NIHMS1878882-supplement-10.xlsx]

## Sheet: Sheet1
Supplemental Table 5: ICM vs NF differential gene expression enriched pathways (related to Figure 1)
Pathway ID	Term	Pathway type	Analysis method	Direction	Cell type	N total genes	N significant genes	N expected genes	Odds ratio	P-value	Adjusted P-value	Significant genes
GO:0048713	regulation of oligodendrocyte differentiation	GO	topGO (fisher weight01)	upregulated	Pseudo-bulk	23	5	0.58	10.92	0.00023	0.444	TENM4,ZNF365,ASPA,PTN,IL34
GO:0045687	positive regulation of glial cell differentiation	GO	topGO (fisher weight01)	upregulated	Pseudo-bulk	23	5	0.58	10.92	0.00023	0.444	TENM4,ZNF365,ASPA,PTN,IL34
R-HSA-1650814	Collagen biosynthesis and modifying enzymes	Reactome	ReactomePA	upregulated	Pseudo-bulk	55	10	1.29	9.9	4.25e-07	0.00137	COL14A1,P3H2,COL16A1,TLL2,COL21A1,ADAMTS14,COL24A1,COL1A1,P3H3,COL12A1
R-HSA-1474290	Collagen formation	Reactome	ReactomePA	upregulated	Pseudo-bulk	68	10	1.59	7.67	3.26e-06	0.00345	COL14A1,P3H2,COL16A1,TLL2,COL21A1,ADAMTS14,COL24A1,COL1A1,P3H3,COL12A1
R-HSA-1474244	Extracellular matrix organization	Reactome	ReactomePA	upregulated	Pseudo-bulk	196	15	4.59	3.75	4.68e-05	0.0225	COL14A1,P3H2,COL16A1,HAPLN1,LTBP3,LAMA4,TLL2,COL21A1,ADAMTS14,COL24A1,COL1A1,P3H3,ITGAL,COL12A1,CD47
R-HSA-8948216	Collagen chain trimerization	Reactome	ReactomePA	upregulated	Pseudo-bulk	32	6	0.75	10.01	8.09e-05	0.0305	COL14A1,COL16A1,COL21A1,COL24A1,COL1A1,COL12A1
GO:0006691	leukotriene metabolic process	GO	topGO (fisher weight01)	downregulated	Pseudo-bulk	15	4	0.29	18.76	0.00016	0.368	ALOX5,TLR2,GGT5,PLA2G5
GO:0099515	actin filament-based transport	GO	topGO (fisher weight01)	downregulated	Pseudo-bulk	17	3	0.33	10.99	0.00037	0.5	SYNE2,SUN2,MYO7B
GO:0034440	lipid oxidation	GO	topGO (fisher weight01)	downregulated	Pseudo-bulk	85	4	1.65	2.53	0.00037	0.5	ALOX5,PLIN5,ACSM1,APOD
GO:1900015	regulation of cytokine production involved in inflammatory response	GO	topGO (fisher weight01)	downregulated	Pseudo-bulk	22	4	0.43	11.45	0.00076	0.682	IL17RA,ALOX5,APOD,IL1R2
GO:0043312	neutrophil degranulation	GO	topGO (fisher weight01)	downregulated	Pseudo-bulk	302	15	5.86	2.79	0.00078	0.682	CD58,HVCN1,GM2A,CTSA,PRDX6,HMOX2,ALOX5,ANXA3,TLR2,FGR,ANPEP,CFD,MGST1,SLC11A1,SERPINA3
GO:0010743	regulation of macrophage derived foam cell differentiation	GO	topGO (fisher weight01)	downregulated	Pseudo-bulk	23	4	0.45	10.85	0.00091	0.732	IL18,CSF1,AGTR1,PLA2G5
GO:0002697	regulation of immune effector process	GO	topGO (fisher weight01)	upregulated	Cardiomyocyte I	164	9	3.89	2.45	0.00024	0.444	C5AR1,VTN,P2RX7,PROS1,TSPAN32,APLF,HAVCR2,MAP3K7,PKN1
GO:0031023	microtubule organizing center organization	GO	topGO (fisher weight01)	upregulated	Cardiomyocyte I	105	6	2.49	2.54	0.00043	0.536	KIF3A,ALMS1,RTTN,FBXW11,GCC2,CLASP1
GO:0010470	regulation of gastrulation	GO	topGO (fisher weight01)	upregulated	Cardiomyocyte I	18	4	0.43	11.96	0.00073	0.682	PHLDB2,PHLDB1,MAP2K5,CLASP1
GO:0034453	microtubule anchoring	GO	topGO (fisher weight01)	upregulated	Cardiomyocyte I	18	4	0.43	11.96	0.00073	0.682	BICD1,KIF3A,GCC2,CLASP1
GO:0006103	2-oxoglutarate metabolic process	GO	topGO (fisher weight01)	downregulated	Cardiomyocyte I	15	4	0.22	24.82	5.6e-05	0.249	DLST,OGDH,MRPS36,GOT1
R-HSA-389661	Glyoxylate metabolism and glycine degradation	Reactome	ReactomePA	downregulated	Cardiomyocyte I	21	6	0.32	27.18	5.2e-07	0.00137	BCKDHB,NDUFAB1,HOGA1,OGDH,DLST,BCKDHA
R-HSA-71291	Metabolism of amino acids and derivatives	Reactome	ReactomePA	downregulated	Cardiomyocyte I	180	11	2.78	4.57	9.08e-05	0.032	NMRAL1,KYAT1,BCKDHB,NDUFAB1,HOGA1,GOT1,OGDH,DLST,BCKDHA,CKMT2,DMGDH
GO:0030198	extracellular matrix organization	GO	topGO (fisher weight01)	upregulated	Fibroblast	208	33	14.51	2.61	4.8e-06	0.0622	COL4A5,POSTN,TLL2,HAPLN1,COL14A1,FAP,ITGA1,SULF2,ITGA8,SMOC2,COL16A1,LAMA4,FLRT2,MYO1E,ADAMTSL1,AEBP1,SULF1,ADAMTS12,POMT1,LOXL1,LOXL2,COL1A1,ITGB8,ADAM19,COL24A1,COL12A1,CD47,ADAMTS3,CREB3L1,LTBP3,VCAN,COL3A1,JAM3
GO:0007411	axon guidance	GO	topGO (fisher weight01)	upregulated	Fibroblast	126	24	8.79	3.24	5e-06	0.0622	NRXN3,SPTBN4,CRPPA,NOTCH3,FLRT2,DOK5,CNTN4,KIF3A,BOC,ANOS1,MYH10,MATN2,GLI2,NPTN,EPHA3,PDLIM7,PLXNB2,EVL,EXT1,SMO,NEO1,SH3KBP1,SPTAN1,GLI3
GO:0051056	regulation of small GTPase mediated signal transduction	GO	topGO (fisher weight01)	upregulated	Fibroblast	188	31	13.12	2.73	2e-05	0.138	PLEKHG5,RGL2,ARHGEF28,MCF2L,RASGRF2,RHOBTB1,SIPA1L1,ARHGAP28,ARHGEF9,NRG1,DAB2IP,ARHGEF6,ARHGAP25,ARHGAP18,PLCE1,IQSEC3,ARHGAP44,SSX2IP,ARHGEF17,CGNL1,ARHGAP22,ARHGEF26,RASA2,ARHGAP19,ARHGAP42,VAV2,IQSEC1,ARHGEF7,COL3A1,CYTH3,ARHGAP21
GO:0099518	vesicle cytoskeletal trafficking	GO	topGO (fisher weight01)	upregulated	Fibroblast	46	10	3.21	3.75	0.00032	0.485	MAP2,TANC2,FNBP1L,MYO1E,KIF3A,PPFIA2,MYO1D,NDE1,MYO1B,HTT
GO:0048663	neuron fate commitment	GO	topGO (fisher weight01)	upregulated	Fibroblast	15	6	1.05	8.98	0.00033	0.488	NRG1,NOTCH3,NTRK3,GLI2,PRRX1,GLI3
GO:0090288	negative regulation of cellular response to growth factor stimulus	GO	topGO (fisher weight01)	upregulated	Fibroblast	83	11	5.79	2.06	0.00038	0.503	SORL1,CD109,SULF2,DAB2IP,SULF1,ADAMTS12,TGFB3,ASPN,ADGRA2,CREB3L1,CASK
GO:0040036	regulation of fibroblast growth factor receptor signaling pathway	GO	topGO (fisher weight01)	upregulated	Fibroblast	16	6	1.12	8.08	0.00049	0.536	SULF2,SMOC2,RUNX2,SULF1,NPTN,CREB3L1
GO:0043547	positive regulation of GTPase activity	GO	topGO (fisher weight01)	upregulated	Fibroblast	218	33	15.21	2.47	0.00064	0.642	CDKL5,SIPA1L1,ARHGAP28,DAB2IP,ARHGEF6,ARHGAP25,ARHGAP18,RGS17,DOCK10,RGS11,NTRK3,PKP4,ARHGAP44,ARHGAP22,ARHGEF26,NTF3,RABEP2,RASA2,ACAP3,DOCK7,ARHGAP19,MTSS2,TBCD,ARHGAP42,IQSEC1,AGAP3,TBC1D12,ARHGEF7,RANBP3,HACD3,AGAP1,DOCK1,ARHGAP21
GO:0060349	bone morphogenesis	GO	topGO (fisher weight01)	upregulated	Fibroblast	42	9	2.93	3.68	0.00071	0.682	FREM1,RUNX2,NAB1,TGFB3,COL1A1,LRP5,LTBP3,LRP6,GLI3
R-HSA-1474244	Extracellular matrix organization	Reactome	ReactomePA	upregulated	Fibroblast	169	29	10.9	3.21	7.89e-07	0.00139	COL14A1,LAMA4,LTBP3,COL16A1,CD47,COL21A1,CASK,ITGA1,TLL2,ITGB8,ITGA8,JAM3,LRP4,COL12A1,COL1A1,TGFB3,LOXL1,COL4A5,COL24A1,HAPLN1,ADAM19,ACTN1,VCAN,COL3A1,ASPN,LOXL2,PCOLCE,COLGALT2,ADAMTS3
R-HSA-194840	Rho GTPase cycle	Reactome	ReactomePA	upregulated	Fibroblast	78	17	5.03	4.21	6.37e-06	0.00561	PLEKHG5,ARHGAP22,ARHGEF7,ARHGEF9,ARHGAP42,ARHGEF26,ARHGAP44,ARHGAP25,RHOBTB1,VAV2,ARHGEF17,MCF2L,ARHGAP21,ARHGEF6,ARHGAP18,ARHGAP19,RASGRF2
R-HSA-112316	Neuronal System	Reactome	ReactomePA	upregulated	Fibroblast	125	22	8.06	3.25	1.17e-05	0.00886	NRXN3,ALDH5A1,EPB41L1,GLS,SLC1A7,CASK,KCNS3,ARHGEF9,CAMK2G,PTPRF,KCNN3,SIPA1L1,SLC6A1,GNAI1,NPTN,IL1RAPL2,DLGAP1,PPFIA2,PPFIBP2,CACNB4,RASGRF2,NTRK3
R-HSA-1474290	Collagen formation	Reactome	ReactomePA	upregulated	Fibroblast	60	14	3.87	4.57	1.86e-05	0.0123	COL14A1,COL16A1,COL21A1,TLL2,COL12A1,COL1A1,LOXL1,COL4A5,COL24A1,COL3A1,LOXL2,PCOLCE,COLGALT2,ADAMTS3
R-HSA-1650814	Collagen biosynthesis and modifying enzymes	Reactome	ReactomePA	upregulated	Fibroblast	49	12	3.16	4.85	4.44e-05	0.0225	COL14A1,COL16A1,COL21A1,TLL2,COL12A1,COL1A1,COL4A5,COL24A1,COL3A1,PCOLCE,COLGALT2,ADAMTS3
R-HSA-2022090	Assembly of collagen fibrils and other multimeric structures	Reactome	ReactomePA	upregulated	Fibroblast	37	10	2.39	5.51	7.86e-05	0.0305	COL14A1,TLL2,COL12A1,COL1A1,LOXL1,COL4A5,COL24A1,COL3A1,LOXL2,PCOLCE
R-HSA-6794362	Protein-protein interactions at synapses	Reactome	ReactomePA	upregulated	Fibroblast	39	10	2.52	5.13	0.000128	0.0397	NRXN3,EPB41L1,CASK,PTPRF,SIPA1L1,IL1RAPL2,DLGAP1,PPFIA2,PPFIBP2,NTRK3
R-HSA-8948216	Collagen chain trimerization	Reactome	ReactomePA	upregulated	Fibroblast	26	8	1.68	6.59	0.000153	0.0426	COL14A1,COL16A1,COL21A1,COL12A1,COL1A1,COL4A5,COL24A1,COL3A1
GO:0007568	aging	GO	topGO (fisher weight01)	downregulated	Fibroblast	170	29	11.77	2.87	1.8e-06	0.0559	NFE2L2,SMC5,IDE,PRDM2,LRP1,DNMBP,COL4A2,FOXO3,MBD2,PDGFRB,RSL1D1,SOD2,ZNF277,SERPINF1,TGFBR2,ADA,BCL6,BCL2,CALR,TIMP1,DCN,PRELP,GCLM,SERPING1,NQO1,CTSC,APOD,CCL11,EDNRB
GO:0098869	cellular oxidant detoxification	GO	topGO (fisher weight01)	downregulated	Fibroblast	37	12	2.56	6.58	4e-06	0.0622	NFE2L2,PRDX4,FBLN5,SOD2,SELENOS,CYGB,GSR,PRDX6,NQO1,GPX3,TXNRD1,MGST1
GO:0010951	negative regulation of endopeptidase activity	GO	topGO (fisher weight01)	downregulated	Fibroblast	89	15	6.16	2.77	6.9e-06	0.0715	MDM2,RECK,TFPI,TIMP3,SERPINF1,C3,NGF,TIMP1,SERPINF2,SERPING1,SERPINE3,RARRES1,SPOCK1,TIMP4,SERPINA3
GO:0050766	positive regulation of phagocytosis	GO	topGO (fisher weight01)	downregulated	Fibroblast	27	9	1.87	6.82	5.2e-05	0.249	LRP1,LMAN2,MFGE8,SIRPA,C3,CALR,IL15RA,PLA2G5,PTX3
GO:0045454	cell redox homeostasis	GO	topGO (fisher weight01)	downregulated	Fibroblast	35	10	2.42	5.46	8.8e-05	0.288	NFE2L2,ERP44,PRDX4,TMX1,SELENOS,NME9,GSR,PRDX6,NQO1,TXNRD1
GO:0045766	positive regulation of angiogenesis	GO	topGO (fisher weight01)	downregulated	Fibroblast	78	16	5.4	3.54	0.00012	0.368	NFE2L2,PRKD1,MYDGF,SRPX2,ERAP1,VASH2,AGTR1,TGFBR2,ACVRL1,ANGPT2,CCBE1,C3,HK2,VEGFD,ITGA5,CCL11
GO:0042493	response to drug	GO	topGO (fisher weight01)	downregulated	Fibroblast	182	24	12.6	2.09	0.00046	0.536	NFE2L2,MDM2,NPC1,FOXO3,ATP1A1,PTGR1,DHODH,CTPS1,TGFBR2,ADA,TRPA1,ABCC1,BCL2,CALR,CD38,MAP2K6,GCLM,HSPA5,NNMT,PLIN2,APOD,TIMP4,MGST1,CYP4B1
GO:0046112	nucleobase biosynthetic process	GO	topGO (fisher weight01)	downregulated	Fibroblast	16	6	1.11	8.14	0.00047	0.536	DHODH,CTPS1,PAICS,ADA,SHMT1,PRPS1
GO:2000379	positive regulation of reactive oxygen species metabolic process	GO	topGO (fisher weight01)	downregulated	Fibroblast	47	10	3.25	3.68	0.00049	0.536	NFE2L2,FOXO3,SMAD3,PDGFRB,AGTR1,TGFBR2,AKR1C3,PID1,PTX3,ACE2
GO:0038084	vascular endothelial growth factor signaling pathway	GO	topGO (fisher weight01)	downregulated	Fibroblast	22	7	1.52	6.34	0.0005	0.536	PRKD1,PDGFRA,PDGFRB,CD63,CCBE1,DCN,VEGFD
GO:0060326	cell chemotaxis	GO	topGO (fisher weight01)	downregulated	Fibroblast	93	16	6.44	2.85	0.00072	0.682	PRKD1,PDGFRA,PDGFRB,IL17RA,LPAR1,AGTR1,ABCC1,CALR,PPIB,ACKR3,IL6R,VEGFD,CSF1,EPHB1,CCL11,EDNRB
GO:0006959	humoral immune response	GO	topGO (fisher weight01)	downregulated	Fibroblast	40	12	2.77	5.87	0.00093	0.732	TFE3,TRAF3IP2,C1S,C1RL,C3,BCL2,TNFRSF21,C1R,SERPING1,CFD,PLA2G2A,ELANE
GO:0030890	positive regulation of B cell proliferation	GO	topGO (fisher weight01)	downregulated	Fibroblast	18	6	1.25	6.78	0.00097	0.743	ATAD5,IRS2,ADA,BCL6,BCL2,CD38
GO:0038084	vascular endothelial growth factor signaling pathway	GO	topGO (fisher weight01)	upregulated	Endothelial I	16	5	0.49	14.92	8.2e-05	0.283	NRP2,DLL1,FLT4,VEGFC,PRKD2
GO:0001525	angiogenesis	GO	topGO (fisher weight01)	upregulated	Endothelial I	212	18	6.45	3.21	0.00026	0.449	EPHB1,JUP,PIK3R6,FGFR1,NRP2,MCAM,HS6ST1,DLL1,VAV2,PLK2,FMNL3,FLT4,VEGFC,CLDN5,LOXL2,RASIP1,JAM3,PRKD2
GO:0008543	fibroblast growth factor receptor signaling pathway	GO	topGO (fisher weight01)	upregulated	Endothelial I	43	7	1.31	6.44	0.00027	0.454	FLRT2,FGFR1,NPTN,HNRNPH1,NDST1,PRKD2,CBL
GO:0009880	embryonic pattern specification	GO	topGO (fisher weight01)	upregulated	Endothelial I	22	5	0.67	9.64	0.00042	0.536	NRP2,WT1,DLL1,SMAD3,LRP6
GO:0014068	positive regulation of phosphatidylinositol 3-kinase signaling	GO	topGO (fisher weight01)	upregulated	Endothelial I	25	5	0.76	8.19	0.00079	0.682	INSR,PRR5L,FGFR1,FYN,CBL
GO:1901890	positive regulation of cell junction assembly	GO	topGO (fisher weight01)	upregulated	Endothelial I	25	5	0.76	8.19	0.00079	0.682	EPHB1,FLRT2,SMAD3,CLDN5,PPM1F
GO:0007612	learning	GO	topGO (fisher weight01)	upregulated	Endothelial I	33	5	1	5.84	0.00086	0.713	INSR,NPTN,NLGN4Y,CLDN5,FYN
R-HSA-9006934	Signaling by Receptor Tyrosine Kinases	Reactome	ReactomePA	upregulated	Endothelial I	196	18	6.28	3.47	3.55e-05	0.0208	INSR,NRP2,ARHGEF7,JUP,VEGFC,SH2B3,LAMA3,TNS3,FLRT2,HNRNPH1,FYN,FGFR1,FLT4,CBL,ATP6V0A1,DOCK1,VAV2,LRIG1
GO:0010595	positive regulation of endothelial cell migration	GO	topGO (fisher weight01)	downregulated	Endothelial I	53	8	1.74	5.46	2.9e-05	0.164	BMPR2,TEK,PIK3C2A,GATA2,ATOH8,EDN1,ANXA3,SPARC
GO:0001937	negative regulation of endothelial cell proliferation	GO	topGO (fisher weight01)	downregulated	Endothelial I	19	5	0.62	10.84	0.00028	0.458	CAV1,ACVRL1,PPARG,ATOH8,SPARC
GO:0043627	response to estrogen	GO	topGO (fisher weight01)	downregulated	Endothelial I	29	6	0.95	7.95	0.00029	0.462	TEK,SMAD6,TRIM25,ZNF366,CAV1,PPARG
GO:0032496	response to lipopolysaccharide	GO	topGO (fisher weight01)	downregulated	Endothelial I	91	9	2.98	3.37	0.00049	0.536	SMAD6,TLR4,THBD,TRIM5,ASS1,NOCT,EDN1,SPARC,GGT5
GO:0060333	interferon-gamma-mediated signaling pathway	GO	topGO (fisher weight01)	downregulated	Endothelial I	47	7	1.54	5.35	0.00074	0.682	TRIM25,B2M,IFNGR1,PPARG,TRIM5,HLA-C,GBP2
GO:0035249	synaptic transmission, glutamatergic	GO	topGO (fisher weight01)	upregulated	Pericyte	19	3	0.17	21.99	0.00061	0.622	GRM8,CDH8,GRID1
R-HSA-1474244	Extracellular matrix organization	Reactome	ReactomePA	upregulated	Pericyte	80	6	0.75	10.59	7.35e-05	0.0305	COL14A1,COL12A1,LAMA3,ITGA1,NTN4,SDC2
GO:0032890	regulation of organic acid transport	GO	topGO (fisher weight01)	downregulated	Pericyte	16	3	0.16	23.98	0.0005	0.536	STK39,MAP2K6,ACE2
GO:0042310	vasoconstriction	GO	topGO (fisher weight01)	downregulated	Pericyte	19	3	0.19	19.47	0.00085	0.713	CD38,ADRA2B,ACE2
GO:0042102	positive regulation of T cell proliferation	GO	topGO (fisher weight01)	upregulated	Macrophage	45	7	1.04	8.21	6.4e-05	0.249	IGF1,CD28,HMGB1,HLA-DMB,PDCD1LG2,HLA-DPB1,TNFSF13B
GO:0002437	inflammatory response to antigenic stimulus	GO	topGO (fisher weight01)	upregulated	Macrophage	20	4	0.46	10.92	0.00097	0.743	KDM6B,CD28,HMGB1,HLA-DRB1
R-HSA-389948	PD-1 signaling	Reactome	ReactomePA	upregulated	Macrophage	12	4	0.27	23.08	9.78e-05	0.0323	HLA-DPB1,PDCD1LG2,HLA-DRB1,HLA-DQA1
GO:0043312	neutrophil degranulation	GO	topGO (fisher weight01)	downregulated	Macrophage	267	27	9.4	3.41	5.1e-07	0.0317	PSEN1,IQGAP1,RAB10,CAP1,IGF2R,TSPAN14,CAB39,CD53,BIN2,COTL1,CYBA,TCIRG1,LAMP1,HEXB,KCNAB2,ITGAM,STXBP2,ALOX5,TLR2,CPPED1,CYBB,SIGLEC9,ITGB2,ANXA2,FGR,LGALS3,SLC11A1
GO:0045087	innate immune response	GO	topGO (fisher weight01)	downregulated	Macrophage	345	31	12.15	3.02	1.1e-05	0.0855	SP100,ACTR3,TRIM14,PSMA6,HK1,FES,PTPN22,IL18,NOD2,CYBA,LAMP1,SLA,ITGAM,STXBP2,IFI30,TLR2,CYBB,PTK2B,KYNU,CLEC7A,MUC6,C1QC,C1QB,IRAK3,C1QA,FGR,VSIG4,PPARG,MARCO,LGALS3,SLC11A1
GO:0022900	electron transport chain	GO	topGO (fisher weight01)	downregulated	Macrophage	49	7	1.73	4.7	4.5e-05	0.233	ME2,AKR1A1,NDUFB9,CYBA,CYBB,GLRX,GSR
GO:0042088	T-helper 1 type immune response	GO	topGO (fisher weight01)	downregulated	Macrophage	21	6	0.74	11.27	6.2e-05	0.249	STAT6,PLA2G4A,IL18,IL27RA,IL18R1,SLC11A1
GO:0002696	positive regulation of leukocyte activation	GO	topGO (fisher weight01)	downregulated	Macrophage	153	15	5.39	3.14	0.00014	0.368	GRB2,DOCK8,SHLD2,STAT6,PLA2G4A,PTPN22,IL18,NOD2,LAMP1,ITGAM,CLEC7A,ITGB2,IL27RA,FGR,THBS1
GO:0002286	T cell activation involved in immune response	GO	topGO (fisher weight01)	downregulated	Macrophage	49	8	1.73	5.53	0.00016	0.368	PSEN1,STAT6,LCP1,IL18,APBB1IP,IL18R1,LGALS3,SLC11A1
GO:0038083	peptidyl-tyrosine autophosphorylation	GO	topGO (fisher weight01)	downregulated	Macrophage	16	5	0.56	12.75	0.00016	0.368	IQGAP1,FES,SLA,PTK2B,FGR
GO:0042554	superoxide anion generation	GO	topGO (fisher weight01)	downregulated	Macrophage	16	5	0.56	12.75	0.00016	0.368	CYBA,ITGAM,CYBB,CLEC7A,ITGB2
GO:0046364	monosaccharide biosynthetic process	GO	topGO (fisher weight01)	downregulated	Macrophage	33	5	1.16	4.99	0.00017	0.377	AKR1A1,ENO1,CHST15,TALDO1,PGD
GO:0006911	phagocytosis, engulfment	GO	topGO (fisher weight01)	downregulated	Macrophage	25	6	0.88	8.89	0.00018	0.386	BIN2,ITGAM,ITGB2,PPARG,MARCO,THBS1
GO:1900015	regulation of cytokine production involved in inflammatory response	GO	topGO (fisher weight01)	downregulated	Macrophage	18	5	0.63	10.78	0.0003	0.466	NOD2,ALOX5,CLEC7A,IL17RA,IL1R2
GO:0032729	positive regulation of interferon-gamma production	GO	topGO (fisher weight01)	downregulated	Macrophage	28	6	0.99	7.67	0.00035	0.5	PTPN22,IL18,CLEC7A,IL27RA,IL18R1,SLC11A1
GO:0018958	phenol-containing compound metabolic process	GO	topGO (fisher weight01)	downregulated	Macrophage	30	6	1.06	7.03	0.00052	0.548	ZEB2,ITGAM,TG,ITGB2,FAH,SULT1B1
GO:0006826	iron ion transport	GO	topGO (fisher weight01)	downregulated	Macrophage	32	5	1.13	5.18	0.00059	0.611	FLVCR2,TCIRG1,SLC25A37,SLC39A8,SLC11A1
GO:0098739	import across plasma membrane	GO	topGO (fisher weight01)	downregulated	Macrophage	43	8	1.51	6.48	0.00079	0.682	PSEN1,SLC12A6,SLC12A9,SLC6A6,SLC36A1,SLC39A8,SLC1A3,THBS1
GO:0051092	positive regulation of NF-kappaB transcription factor activity	GO	topGO (fisher weight01)	downregulated	Macrophage	72	9	2.54	4.05	0.00086	0.713	TRIM14,PSMA6,IL18,NOD2,TLR2,ITGB2,IRAK3,TNFRSF11A,IL18R1
GO:0007169	transmembrane receptor protein tyrosine kinase signaling pathway	GO	topGO (fisher weight01)	downregulated	Macrophage	274	22	9.65	2.56	0.00092	0.732	PSEN1,GRB2,IQGAP1,ACTR3,ARPC3,ARPC1B,IGF2R,STAT6,UBASH3B,MTSS1,RASSF2,FES,CYBA,TCIRG1,SLA,CYBB,AP2S1,PTK2B,RHBDF2,NIBAN2,FGR,THBS1
R-HSA-6798695	Neutrophil degranulation	Reactome	ReactomePA	downregulated	Macrophage	260	26	9.86	3.23	2.94e-06	0.00345	SLC11A1,CPPED1,ITGAM,ITGB2,TLR2,FGR,CYBA,ALOX5,ANXA2,CD53,IQGAP1,CAB39,CYBB,SIGLEC9,KCNAB2,COTL1,TSPAN14,CAP1,RAB10,BIN2,IGF2R,TCIRG1,LGALS3,HEXB,LAMP1,PSEN1
R-HSA-449147	Signaling by Interleukins	Reactome	ReactomePA	downregulated	Macrophage	217	20	8.23	2.84	0.000152	0.0426	ITGAM,IL17RA,ITGB2,IRAK3,ALOX5,IL1R2,PTK2B,ANXA2,GRB2,STAT6,IL18,IL18R1,STXBP2,TALDO1,LCP1,IL27RA,MAP2K1,NOD2,ARF1,PSMA6
GO:0035924	cellular response to vascular endothelial growth factor stimulus	GO	topGO (fisher weight01)	upregulated	Endothelial II	18	4	0.19	31.03	2.6e-05	0.162	NRP2,DLL1,JCAD,VEGFC
GO:0090287	regulation of cellular response to growth factor stimulus	GO	topGO (fisher weight01)	upregulated	Endothelial II	83	5	0.86	7.07	7.2e-05	0.263	FBN1,DLL1,FGFR1,JCAD,VEGFC
GO:0001938	positive regulation of endothelial cell proliferation	GO	topGO (fisher weight01)	upregulated	Endothelial II	30	4	0.31	16.64	0.00022	0.444	NRP2,FGFR1,JCAD,VEGFC
GO:0016575	histone deacetylation	GO	topGO (fisher weight01)	upregulated	Endothelial II	31	4	0.32	16.02	0.00025	0.444	ELK4,SFPQ,SIN3B,MAPK8
GO:0045995	regulation of embryonic development	GO	topGO (fisher weight01)	upregulated	Endothelial II	31	4	0.32	16.02	0.00025	0.444	LAMA3,DLL1,FGFR1,LAMA4
GO:0045638	negative regulation of myeloid cell differentiation	GO	topGO (fisher weight01)	upregulated	Endothelial II	19	3	0.2	19.65	0.00088	0.72	FBN1,DLL1,INPP5D
GO:0003014	renal system process	GO	topGO (fisher weight01)	downregulated	Endothelial II	29	6	0.53	15.69	9.3e-06	0.0826	EMP2,ADCY4,ADGRF5,AQP1,HYAL2,GSN
GO:0051668	localization within membrane	GO	topGO (fisher weight01)	downregulated	Endothelial II	21	4	0.38	13.64	0.00046	0.536	RAC1,SEC13,RFTN1,GSN
GO:0050878	regulation of body fluid levels	GO	topGO (fisher weight01)	downregulated	Endothelial II	107	7	1.94	4.19	0.0005	0.536	EMP2,RAC1,ADCY4,CD59,F8,AQP1,HYAL2
Key:
Pathway ID: The gene ontology biological process identifier, or Reactome pathway identifier.
Pathway type: Either GO for gene ontology pathway or Reactome for Reactome pathway
Analysis method: Either topGO analysis with a Fisher's exact test using weight01 dealing with the gene ontology graph structure when calculating enrichment significance. Or ReactomePA for a hypergeometic test using ReactomePA
Direction: Whether the enrichment test was run on upregulated or downregulated genes in the given cell type
Significant genes: Significantly differentially expressed genes driving the enrichment analysis
