# Supplementary material for: Single-nucleus RNA sequencing in ischemic cardiomyopathy reveals common transcriptional profile underlying end-stage heart failure
Source: Cell Rep. Author manuscript; Available in PMC 2023 Oct 23. (PMC10423750; doi:10.1016/j.celrep.2023.112086)
Supplement: 11 [file NIHMS1878882-supplement-11.xlsx]

## Sheet: Sheet1
Supplemental Table 6: Endothelial cell subcluster marker genes (related to Figure 2)
Gene	Ensembl ID	Gene type	Cell type	N nuclei	Pct > 0: target	Pct > 0: non-target	Avg(Expr): target	Avg(Expr): non-target	limma-voom: log(FC)	limma-voom: P-Value	limma-voom: Adjusted P-Value	AUC
BTNL9	ENSG00000165810	protein_coding	EC-General capillary	11241	0.458	0.108	1.53	0.29	3.16	3.06e-33	8.16e-30	0.69
RGCC	ENSG00000102760	protein_coding	EC-General capillary	11241	0.166	0.056	0.52	0.14	2.71	3.46e-22	6.16e-20	0.56
CPAMD8	ENSG00000160111	protein_coding	EC-General capillary	11241	0.198	0.054	0.63	0.14	2.49	2.55e-16	1.16e-14	0.57
LNX1	ENSG00000072201	protein_coding	EC-General capillary	11241	0.287	0.085	0.94	0.23	2.44	9e-21	1.23e-18	0.61
SLC9C1	ENSG00000172139	protein_coding	EC-General capillary	11241	0.287	0.099	0.94	0.28	2.37	7.21e-24	1.83e-21	0.6
MCF2L	ENSG00000126217	protein_coding	EC-General capillary	11241	0.379	0.195	1.26	0.52	2.32	4.32e-27	3.84e-24	0.61
MGLL	ENSG00000074416	protein_coding	EC-General capillary	11241	0.37	0.166	1.24	0.45	2.29	4.5e-29	8.01e-26	0.62
CA8	ENSG00000178538	protein_coding	EC-General capillary	11241	0.195	0.096	0.63	0.27	2.25	5.15e-15	1.38e-13	0.55
CLIC5	ENSG00000112782	protein_coding	EC-General capillary	11241	0.405	0.171	1.36	0.48	2.23	5.51e-27	4.2e-24	0.63
PKD1L1	ENSG00000158683	protein_coding	EC-General capillary	11241	0.239	0.124	0.8	0.35	2.18	3.72e-23	7.65e-21	0.56
F8	ENSG00000185010	protein_coding	EC-General capillary	11241	0.521	0.228	1.84	0.61	2.14	2.53e-25	1.04e-22	0.69
DACH1	ENSG00000276644	protein_coding	EC-General capillary	11241	0.332	0.138	1.1	0.38	2.12	1.57e-25	6.97e-23	0.61
PRAG1	ENSG00000275342	protein_coding	EC-General capillary	11241	0.187	0.11	0.6	0.28	2.09	3.58e-23	7.65e-21	0.54
CD36	ENSG00000135218	protein_coding	EC-General capillary	11241	0.587	0.298	2.21	0.89	2.02	4.01e-13	6.44e-12	0.69
NEURL1B	ENSG00000214357	protein_coding	EC-General capillary	11241	0.151	0.104	0.47	0.28	2	2.48e-16	1.14e-14	0.53
CD200	ENSG00000091972	protein_coding	EC-General capillary	11241	0.157	0.061	0.49	0.16	1.96	1.06e-18	8.73e-17	0.55
CCDC85A	ENSG00000055813	protein_coding	EC-General capillary	11241	0.403	0.216	1.35	0.59	1.82	1.16e-27	1.24e-24	0.62
KIAA1217	ENSG00000120549	protein_coding	EC-General capillary	11241	0.742	0.462	2.83	1.38	1.75	8.48e-35	4.53e-31	0.74
NOTCH4	ENSG00000204301	protein_coding	EC-General capillary	11241	0.244	0.162	0.76	0.42	1.68	1.67e-19	1.72e-17	0.55
PIK3R3	ENSG00000117461	protein_coding	EC-General capillary	11241	0.646	0.416	2.42	1.25	1.67	4.96e-24	1.39e-21	0.69
TPO	ENSG00000115705	protein_coding	EC-General capillary	11241	0.275	0.187	0.93	0.57	1.66	4.93e-14	1.03e-12	0.55
SEC14L1	ENSG00000129657	protein_coding	EC-General capillary	11241	0.452	0.294	1.52	0.78	1.65	1.05e-25	5.58e-23	0.62
MEOX2	ENSG00000106511	protein_coding	EC-General capillary	11241	0.167	0.108	0.52	0.28	1.62	1.23e-14	3e-13	0.53
ABCB1	ENSG00000085563	protein_coding	EC-General capillary	11241	0.281	0.185	0.97	0.58	1.59	5.13e-14	1.06e-12	0.56
NCALD	ENSG00000104490	protein_coding	EC-General capillary	11241	0.331	0.183	1.08	0.49	1.58	3.01e-20	3.5e-18	0.59
RUNDC3B	ENSG00000105784	protein_coding	EC-General capillary	11241	0.16	0.099	0.52	0.28	1.57	4.87e-12	5.87e-11	0.53
SPAAR	ENSG00000235387	protein_coding	EC-General capillary	11241	0.179	0.116	0.56	0.29	1.51	7.57e-16	2.86e-14	0.54
PITPNM2	ENSG00000090975	protein_coding	EC-General capillary	11241	0.218	0.123	0.69	0.31	1.48	8.62e-18	6.14e-16	0.56
ABLIM3	ENSG00000173210	protein_coding	EC-General capillary	11241	0.414	0.296	1.41	0.79	1.44	3.02e-21	4.48e-19	0.6
FGD4	ENSG00000139132	protein_coding	EC-General capillary	11241	0.397	0.258	1.3	0.68	1.44	2.21e-24	6.96e-22	0.6
ITPKB	ENSG00000143772	protein_coding	EC-General capillary	11241	0.241	0.167	0.77	0.43	1.42	7.53e-20	8.04e-18	0.55
ITGA6	ENSG00000091409	protein_coding	EC-General capillary	11241	0.341	0.254	1.12	0.69	1.42	7.78e-23	1.48e-20	0.57
FRMD4A	ENSG00000151474	protein_coding	EC-General capillary	11241	0.347	0.227	1.12	0.6	1.42	9.56e-18	6.63e-16	0.58
NRP1	ENSG00000099250	protein_coding	EC-General capillary	11241	0.508	0.358	1.72	1.02	1.41	6.5e-26	4.34e-23	0.62
EEPD1	ENSG00000122547	protein_coding	EC-General capillary	11241	0.185	0.114	0.58	0.29	1.41	1.98e-20	2.52e-18	0.54
CMTM8	ENSG00000170293	protein_coding	EC-General capillary	11241	0.315	0.199	1.03	0.51	1.41	4.33e-20	4.81e-18	0.58
ADGRF5	ENSG00000069122	protein_coding	EC-General capillary	11241	0.503	0.342	1.7	0.92	1.4	1.11e-21	1.75e-19	0.63
GFOD1	ENSG00000145990	protein_coding	EC-General capillary	11241	0.391	0.27	1.28	0.73	1.38	7.94e-21	1.12e-18	0.59
RNF144B	ENSG00000137393	protein_coding	EC-General capillary	11241	0.186	0.136	0.59	0.35	1.37	1.07e-12	1.55e-11	0.53
ITGA1	ENSG00000213949	protein_coding	EC-General capillary	11241	0.402	0.299	1.35	0.8	1.35	3.27e-23	7.6e-21	0.59
FRMD3	ENSG00000172159	protein_coding	EC-General capillary	11241	0.245	0.105	0.8	0.27	1.35	8.93e-08	4.14e-07	0.58
PREX1	ENSG00000124126	protein_coding	EC-General capillary	11241	0.194	0.115	0.6	0.29	1.34	1.06e-17	7.25e-16	0.55
FLT1	ENSG00000102755	protein_coding	EC-General capillary	11241	0.631	0.475	2.29	1.4	1.34	1.22e-25	5.93e-23	0.66
ANXA3	ENSG00000138772	protein_coding	EC-General capillary	11241	0.189	0.124	0.59	0.32	1.33	2.05e-13	3.57e-12	0.54
IQSEC1	ENSG00000144711	protein_coding	EC-General capillary	11241	0.202	0.148	0.63	0.37	1.31	3.91e-13	6.31e-12	0.54
PDE10A	ENSG00000112541	protein_coding	EC-General capillary	11241	0.319	0.234	1.02	0.63	1.31	1.52e-13	2.71e-12	0.56
RASGRF2	ENSG00000113319	protein_coding	EC-General capillary	11241	0.423	0.29	1.4	0.78	1.3	1.73e-20	2.26e-18	0.6
DIPK2B	ENSG00000147113	protein_coding	EC-General capillary	11241	0.202	0.192	0.63	0.51	1.29	3.58e-14	7.62e-13	0.51
MAST4	ENSG00000069020	protein_coding	EC-General capillary	11241	0.191	0.179	0.61	0.49	1.28	0.000605	0.00136	0.51
CYYR1	ENSG00000166265	protein_coding	EC-General capillary	11241	0.388	0.286	1.29	0.78	1.27	2.71e-18	2.13e-16	0.58
MCC	ENSG00000171444	protein_coding	EC-General capillary	11241	0.344	0.218	1.12	0.56	1.27	1.36e-14	3.27e-13	0.59
PPARG	ENSG00000132170	protein_coding	EC-General capillary	11241	0.31	0.233	1.01	0.6	1.26	2.88e-14	6.35e-13	0.56
A2M	ENSG00000175899	protein_coding	EC-General capillary	11241	0.24	0.173	0.75	0.45	1.23	1.55e-13	2.75e-12	0.54
TBCD	ENSG00000141556	protein_coding	EC-General capillary	11241	0.291	0.247	0.94	0.66	1.22	9.43e-18	6.63e-16	0.54
RAPGEF1	ENSG00000107263	protein_coding	EC-General capillary	11241	0.547	0.426	1.9	1.2	1.18	1.94e-24	6.64e-22	0.63
WARS	ENSG00000140105	protein_coding	EC-General capillary	11241	0.204	0.139	0.63	0.35	1.17	3.77e-15	1.06e-13	0.54
FOXN3	ENSG00000053254	protein_coding	EC-General capillary	11241	0.643	0.508	2.29	1.43	1.17	3.45e-23	7.65e-21	0.67
XAF1	ENSG00000132530	protein_coding	EC-General capillary	11241	0.203	0.181	0.63	0.46	1.14	2.04e-18	1.63e-16	0.52
PLCB1	ENSG00000182621	protein_coding	EC-General capillary	11241	0.649	0.531	2.33	1.61	1.1	8.44e-24	2.05e-21	0.64
VWF	ENSG00000110799	protein_coding	EC-General capillary	11241	0.734	0.618	2.74	1.98	1.09	2.33e-16	1.08e-14	0.65
GALNT18	ENSG00000110328	protein_coding	EC-General capillary	11241	0.439	0.348	1.48	0.98	1.09	4.94e-14	1.03e-12	0.58
ZNF366	ENSG00000178175	protein_coding	EC-General capillary	11241	0.152	0.146	0.47	0.37	1.08	2.22e-12	2.95e-11	0.51
RFTN1	ENSG00000131378	protein_coding	EC-General capillary	11241	0.4	0.261	1.32	0.7	1.08	1.51e-15	4.99e-14	0.6
COL4A1	ENSG00000187498	protein_coding	EC-General capillary	11241	0.28	0.242	0.9	0.68	1.08	3.89e-09	2.33e-08	0.53
PREX2	ENSG00000046889	protein_coding	EC-General capillary	11241	0.345	0.336	1.11	0.95	1.07	2.38e-15	7.52e-14	0.53
EML1	ENSG00000066629	protein_coding	EC-General capillary	11241	0.216	0.159	0.68	0.41	1.07	2.32e-12	3.05e-11	0.54
SYNE1	ENSG00000131018	protein_coding	EC-General capillary	11241	0.713	0.565	2.74	1.68	1.06	3.09e-14	6.75e-13	0.7
ADGRL2	ENSG00000117114	protein_coding	EC-General capillary	11241	0.169	0.15	0.52	0.41	1.06	1.89e-07	8.17e-07	0.51
RIN3	ENSG00000100599	protein_coding	EC-General capillary	11241	0.174	0.164	0.54	0.41	1.05	2.78e-12	3.55e-11	0.51
ANO2	ENSG00000047617	protein_coding	EC-General capillary	11241	0.667	0.551	2.44	1.68	1.03	7.87e-19	6.77e-17	0.64
KLHL5	ENSG00000109790	protein_coding	EC-General capillary	11241	0.211	0.164	0.66	0.42	1.02	3.05e-15	9.01e-14	0.53
HPCAL1	ENSG00000115756	protein_coding	EC-General capillary	11241	0.162	0.131	0.5	0.33	1.02	2.77e-10	2.12e-09	0.52
CSGALNACT1	ENSG00000147408	protein_coding	EC-General capillary	11241	0.194	0.209	0.61	0.57	1.01	4.49e-07	1.79e-06	0.5
COL4A2	ENSG00000134871	protein_coding	EC-General capillary	11241	0.311	0.273	1	0.77	1.01	3.85e-12	4.74e-11	0.54
ST8SIA6	ENSG00000148488	protein_coding	EC-General capillary	11241	0.244	0.241	0.79	0.65	0.99	7.48e-09	4.24e-08	0.52
TACC1	ENSG00000147526	protein_coding	EC-General capillary	11241	0.7	0.65	2.57	1.94	0.99	1.22e-20	1.63e-18	0.65
ESR2	ENSG00000140009	protein_coding	EC-General capillary	11241	0.172	0.116	0.54	0.29	0.98	1.81e-08	9.6e-08	0.53
PRKD1	ENSG00000184304	protein_coding	EC-General capillary	11241	0.287	0.222	0.93	0.58	0.95	3.72e-12	4.59e-11	0.55
PARVB	ENSG00000188677	protein_coding	EC-General capillary	11241	0.17	0.16	0.53	0.4	0.95	4.6e-10	3.3e-09	0.51
SYNE2	ENSG00000054654	protein_coding	EC-General capillary	11241	0.589	0.502	2.08	1.41	0.95	1.37e-16	6.86e-15	0.63
RAMP3	ENSG00000122679	protein_coding	EC-General capillary	11241	0.177	0.181	0.55	0.48	0.95	4.46e-11	4.13e-10	0.51
ADIPOR2	ENSG00000006831	protein_coding	EC-General capillary	11241	0.234	0.206	0.73	0.52	0.92	4.45e-12	5.4e-11	0.53
ENG	ENSG00000106991	protein_coding	EC-General capillary	11241	0.496	0.447	1.71	1.29	0.92	3.19e-13	5.3e-12	0.58
COBLL1	ENSG00000082438	protein_coding	EC-General capillary	11241	0.259	0.216	0.81	0.58	0.9	2.57e-11	2.53e-10	0.54
CDK6	ENSG00000105810	protein_coding	EC-General capillary	11241	0.214	0.186	0.66	0.47	0.89	9.84e-14	1.86e-12	0.53
PLXNA2	ENSG00000076356	protein_coding	EC-General capillary	11241	0.434	0.398	1.44	1.08	0.89	2.83e-15	8.65e-14	0.57
SFMBT2	ENSG00000198879	protein_coding	EC-General capillary	11241	0.19	0.187	0.58	0.48	0.85	1.15e-10	9.61e-10	0.51
DENND2A	ENSG00000146966	protein_coding	EC-General capillary	11241	0.161	0.162	0.5	0.42	0.85	1.41e-07	6.31e-07	0.51
ADGRL4	ENSG00000162618	protein_coding	EC-General capillary	11241	0.312	0.272	0.99	0.72	0.85	6.48e-14	1.28e-12	0.54
TCF4	ENSG00000196628	protein_coding	EC-General capillary	11241	0.658	0.631	2.35	1.92	0.84	2.75e-22	5.07e-20	0.61
GRB10	ENSG00000106070	protein_coding	EC-General capillary	11241	0.393	0.371	1.3	1.01	0.83	1.68e-16	8.17e-15	0.55
EPAS1	ENSG00000116016	protein_coding	EC-General capillary	11241	0.483	0.432	1.62	1.2	0.82	1.12e-13	2.06e-12	0.58
CAV1	ENSG00000105974	protein_coding	EC-General capillary	11241	0.202	0.167	0.63	0.43	0.82	2.02e-06	7.18e-06	0.53
TMTC2	ENSG00000179104	protein_coding	EC-General capillary	11241	0.229	0.222	0.74	0.61	0.82	1.33e-11	1.42e-10	0.52
ZBTB46	ENSG00000130584	protein_coding	EC-General capillary	11241	0.323	0.272	1.04	0.71	0.81	2.45e-11	2.42e-10	0.55
OSBPL1A	ENSG00000141447	protein_coding	EC-General capillary	11241	0.152	0.13	0.47	0.32	0.81	5.9e-07	2.31e-06	0.52
CHSY3	ENSG00000198108	protein_coding	EC-General capillary	11241	0.167	0.166	0.54	0.44	0.81	9.44e-07	3.54e-06	0.51
SLC9A3R2	ENSG00000065054	protein_coding	EC-General capillary	11241	0.177	0.145	0.55	0.36	0.81	8.72e-07	3.31e-06	0.52
CDH5	ENSG00000179776	protein_coding	EC-General capillary	11241	0.176	0.16	0.54	0.39	0.8	1.1e-12	1.59e-11	0.52
ESYT2	ENSG00000117868	protein_coding	EC-General capillary	11241	0.266	0.257	0.83	0.65	0.8	1.06e-11	1.16e-10	0.53
ARHGEF3	ENSG00000163947	protein_coding	EC-General capillary	11241	0.166	0.178	0.52	0.47	0.76	9.29e-07	3.5e-06	0.5
FERMT2	ENSG00000073712	protein_coding	EC-General capillary	11241	0.17	0.161	0.52	0.4	0.76	1.08e-09	7.25e-09	0.51
FUT8	ENSG00000033170	protein_coding	EC-General capillary	11241	0.178	0.16	0.56	0.41	0.76	4.38e-09	2.59e-08	0.52
UACA	ENSG00000137831	protein_coding	EC-General capillary	11241	0.336	0.293	1.07	0.76	0.76	2.86e-13	4.78e-12	0.55
MCTP1	ENSG00000175471	protein_coding	EC-General capillary	11241	0.272	0.281	0.87	0.82	0.76	7.46e-06	2.38e-05	0.51
EPB41L2	ENSG00000079819	protein_coding	EC-General capillary	11241	0.334	0.335	1.08	0.87	0.76	5.42e-12	6.44e-11	0.53
FRYL	ENSG00000075539	protein_coding	EC-General capillary	11241	0.445	0.414	1.46	1.11	0.76	9.97e-17	5.27e-15	0.57
TSPAN18	ENSG00000157570	protein_coding	EC-General capillary	11241	0.189	0.186	0.58	0.47	0.75	9.76e-10	6.62e-09	0.51
HECW2	ENSG00000138411	protein_coding	EC-General capillary	11241	0.281	0.254	0.91	0.69	0.75	9.56e-09	5.32e-08	0.53
ATF7IP2	ENSG00000166669	protein_coding	EC-General capillary	11241	0.187	0.159	0.58	0.39	0.75	4.08e-07	1.65e-06	0.52
PITPNC1	ENSG00000154217	protein_coding	EC-General capillary	11241	0.71	0.676	2.68	2.23	0.75	3.14e-10	2.38e-09	0.61
RPS6KA2	ENSG00000071242	protein_coding	EC-General capillary	11241	0.295	0.289	0.94	0.77	0.74	1.14e-10	9.55e-10	0.53
ELOVL5	ENSG00000012660	protein_coding	EC-General capillary	11241	0.15	0.147	0.46	0.36	0.74	3.25e-07	1.34e-06	0.51
ARHGAP29	ENSG00000137962	protein_coding	EC-General capillary	11241	0.343	0.35	1.1	0.92	0.74	8.88e-17	4.89e-15	0.53
ACTN4	ENSG00000130402	protein_coding	EC-General capillary	11241	0.256	0.245	0.8	0.62	0.74	2.56e-14	5.73e-13	0.52
CD34	ENSG00000174059	protein_coding	EC-General capillary	11241	0.186	0.182	0.59	0.45	0.74	2.95e-07	1.23e-06	0.51
NEDD9	ENSG00000111859	protein_coding	EC-General capillary	11241	0.348	0.334	1.13	0.89	0.73	1.14e-10	9.54e-10	0.54
NAV1	ENSG00000134369	protein_coding	EC-General capillary	11241	0.266	0.246	0.82	0.64	0.73	1.45e-09	9.45e-09	0.53
ABLIM1	ENSG00000099204	protein_coding	EC-General capillary	11241	0.561	0.598	1.96	1.74	0.73	1.52e-07	6.71e-07	0.57
MAP2	ENSG00000078018	protein_coding	EC-General capillary	11241	0.152	0.141	0.47	0.36	0.73	3.07e-05	8.73e-05	0.51
STOM	ENSG00000148175	protein_coding	EC-General capillary	11241	0.208	0.217	0.65	0.55	0.72	9.39e-09	5.23e-08	0.51
RAPGEF2	ENSG00000109756	protein_coding	EC-General capillary	11241	0.446	0.4	1.47	1.07	0.72	3.35e-15	9.62e-14	0.58
EGFR	ENSG00000146648	protein_coding	EC-General capillary	11241	0.194	0.17	0.6	0.43	0.72	1.07e-05	3.32e-05	0.52
PTPRM	ENSG00000173482	protein_coding	EC-General capillary	11241	0.85	0.796	3.35	2.69	0.71	1.99e-24	6.64e-22	0.67
LIMS2	ENSG00000072163	protein_coding	EC-General capillary	11241	0.258	0.247	0.81	0.63	0.71	1.15e-09	7.7e-09	0.52
MYO1E	ENSG00000157483	protein_coding	EC-General capillary	11241	0.246	0.253	0.77	0.69	0.7	5.32e-11	4.81e-10	0.51
SPRED2	ENSG00000198369	protein_coding	EC-General capillary	11241	0.16	0.157	0.49	0.39	0.69	6.66e-07	2.58e-06	0.51
CD58	ENSG00000116815	protein_coding	EC-General capillary	11241	0.183	0.144	0.57	0.36	0.69	1.6e-09	1.04e-08	0.53
SMARCA2	ENSG00000080503	protein_coding	EC-General capillary	11241	0.213	0.215	0.66	0.54	0.69	1.24e-09	8.24e-09	0.51
RASAL2	ENSG00000075391	protein_coding	EC-General capillary	11241	0.608	0.578	2.14	1.71	0.68	5.45e-16	2.24e-14	0.6
SPATA13	ENSG00000182957	protein_coding	EC-General capillary	11241	0.192	0.169	0.59	0.42	0.68	1.44e-08	7.75e-08	0.52
SH2D3C	ENSG00000095370	protein_coding	EC-General capillary	11241	0.221	0.224	0.69	0.57	0.67	1.55e-09	1.01e-08	0.51
RIN2	ENSG00000132669	protein_coding	EC-General capillary	11241	0.541	0.511	1.84	1.45	0.66	1.61e-14	3.84e-13	0.59
PALMD	ENSG00000099260	protein_coding	EC-General capillary	11241	0.251	0.245	0.79	0.64	0.65	1.87e-09	1.19e-08	0.52
DGKH	ENSG00000102780	protein_coding	EC-General capillary	11241	0.247	0.269	0.77	0.71	0.64	3.81e-10	2.81e-09	0.51
CCNY	ENSG00000108100	protein_coding	EC-General capillary	11241	0.46	0.447	1.53	1.21	0.64	9.02e-13	1.33e-11	0.56
TJP2	ENSG00000119139	protein_coding	EC-General capillary	11241	0.158	0.163	0.49	0.4	0.63	6.95e-06	2.23e-05	0.51
PLXDC2	ENSG00000120594	protein_coding	EC-General capillary	11241	0.611	0.639	2.16	1.91	0.61	4.33e-13	6.9e-12	0.58
SHANK3	ENSG00000251322	protein_coding	EC-General capillary	11241	0.3	0.312	0.95	0.81	0.61	6.01e-12	7.05e-11	0.52
HERC1	ENSG00000103657	protein_coding	EC-General capillary	11241	0.321	0.331	1.02	0.85	0.61	8.69e-11	7.53e-10	0.53
CDH13	ENSG00000140945	protein_coding	EC-General capillary	11241	0.468	0.435	1.6	1.31	0.6	3.13e-06	1.08e-05	0.55
PPP1R16B	ENSG00000101445	protein_coding	EC-General capillary	11241	0.188	0.192	0.59	0.5	0.6	8.41e-07	3.2e-06	0.51
MECOM	ENSG00000085276	protein_coding	EC-General capillary	11241	0.599	0.648	2.21	2.15	0.59	4.75e-09	2.78e-08	0.53
NCOA3	ENSG00000124151	protein_coding	EC-General capillary	11241	0.391	0.392	1.3	1.05	0.59	1.09e-08	5.99e-08	0.55
LDLRAD4	ENSG00000168675	protein_coding	EC-General capillary	11241	0.474	0.467	1.58	1.29	0.58	9.42e-10	6.42e-09	0.56
PHACTR2	ENSG00000112419	protein_coding	EC-General capillary	11241	0.277	0.285	0.88	0.74	0.57	1.58e-10	1.28e-09	0.52
UNC13B	ENSG00000198722	protein_coding	EC-General capillary	11241	0.197	0.194	0.61	0.49	0.55	3.62e-06	1.23e-05	0.51
CADPS2	ENSG00000081803	protein_coding	EC-General capillary	11241	0.463	0.484	1.54	1.35	0.54	2.89e-09	1.77e-08	0.55
LRCH1	ENSG00000136141	protein_coding	EC-General capillary	11241	0.232	0.234	0.72	0.6	0.53	7.15e-07	2.75e-06	0.51
ZBTB16	ENSG00000109906	protein_coding	EC-General capillary	11241	0.539	0.558	1.87	1.62	0.53	7.36e-10	5.11e-09	0.57
CYTH1	ENSG00000108669	protein_coding	EC-General capillary	11241	0.213	0.242	0.67	0.62	0.53	3.42e-05	9.61e-05	0.5
FNBP1L	ENSG00000137942	protein_coding	EC-General capillary	11241	0.2	0.219	0.63	0.56	0.53	6.17e-07	2.41e-06	0.5
DAB2IP	ENSG00000136848	protein_coding	EC-General capillary	11241	0.179	0.187	0.55	0.46	0.51	1.18e-06	4.33e-06	0.51
RB1	ENSG00000139687	protein_coding	EC-General capillary	11241	0.28	0.284	0.88	0.73	0.51	4.28e-09	2.55e-08	0.52
LRRC8C	ENSG00000171488	protein_coding	EC-General capillary	11241	0.161	0.171	0.49	0.43	0.5	2.84e-06	9.87e-06	0.5
WNK1	ENSG00000060237	protein_coding	EC-General capillary	11241	0.407	0.409	1.33	1.1	0.5	2.38e-07	1.01e-06	0.55
PLEKHG1	ENSG00000120278	protein_coding	EC-General capillary	11241	0.463	0.504	1.6	1.5	0.5	1.13e-05	3.51e-05	0.53
MEF2C	ENSG00000081189	protein_coding	EC-General capillary	11241	0.405	0.444	1.32	1.23	0.5	1.23e-08	6.65e-08	0.52
ELMO1	ENSG00000155849	protein_coding	EC-General capillary	11241	0.649	0.673	2.31	2.03	0.5	1.54e-11	1.58e-10	0.59
BCL2L1	ENSG00000171552	protein_coding	EC-General capillary	11241	0.227	0.226	0.71	0.58	0.49	6.82e-06	2.19e-05	0.52
ARL15	ENSG00000185305	protein_coding	EC-General capillary	11241	0.572	0.601	2.05	1.95	0.49	4.57e-10	3.29e-09	0.53
ATP2B4	ENSG00000058668	protein_coding	EC-General capillary	11241	0.205	0.214	0.63	0.54	0.49	5.74e-07	2.25e-06	0.51
YES1	ENSG00000176105	protein_coding	EC-General capillary	11241	0.185	0.19	0.57	0.48	0.49	2.6e-05	7.5e-05	0.51
KALRN	ENSG00000160145	protein_coding	EC-General capillary	11241	0.43	0.469	1.43	1.43	0.49	9.98e-05	0.00026	0.51
APBB2	ENSG00000163697	protein_coding	EC-General capillary	11241	0.436	0.495	1.43	1.41	0.49	1.17e-09	7.8e-09	0.52
NLK	ENSG00000087095	protein_coding	EC-General capillary	11241	0.24	0.26	0.75	0.67	0.48	3.82e-06	1.29e-05	0.51
ARHGAP31	ENSG00000031081	protein_coding	EC-General capillary	11241	0.426	0.433	1.39	1.17	0.45	5.72e-09	3.31e-08	0.55
KLF12	ENSG00000118922	protein_coding	EC-General capillary	11241	0.306	0.288	0.97	0.77	0.45	6.59e-05	0.000177	0.53
HIF3A	ENSG00000124440	protein_coding	EC-General capillary	11241	0.34	0.375	1.09	1.02	0.45	0.000254	0.000614	0.52
DOCK9	ENSG00000088387	protein_coding	EC-General capillary	11241	0.514	0.552	1.74	1.57	0.44	1.31e-07	5.87e-07	0.55
PRKCE	ENSG00000171132	protein_coding	EC-General capillary	11241	0.296	0.33	0.94	0.86	0.43	5.02e-07	1.99e-06	0.51
DOCK1	ENSG00000150760	protein_coding	EC-General capillary	11241	0.389	0.445	1.25	1.19	0.43	1.06e-08	5.81e-08	0.52
AFDN	ENSG00000130396	protein_coding	EC-General capillary	11241	0.314	0.341	0.99	0.89	0.43	8.8e-07	3.33e-06	0.52
PKP4	ENSG00000144283	protein_coding	EC-General capillary	11241	0.299	0.334	0.95	0.9	0.41	1.21e-05	3.72e-05	0.51
HIPK2	ENSG00000064393	protein_coding	EC-General capillary	11241	0.348	0.382	1.12	1.04	0.41	0.00389	0.00743	0.52
FLI1	ENSG00000151702	protein_coding	EC-General capillary	11241	0.41	0.503	1.35	1.41	0.41	5.42e-08	2.62e-07	0.5
TMTC1	ENSG00000133687	protein_coding	EC-General capillary	11241	0.575	0.58	2.07	1.77	0.39	0.000556	0.00125	0.57
UTRN	ENSG00000152818	protein_coding	EC-General capillary	11241	0.615	0.647	2.13	1.96	0.39	9.59e-07	3.58e-06	0.56
PTPRG	ENSG00000144724	protein_coding	EC-General capillary	11241	0.789	0.791	2.98	2.72	0.38	2.13e-05	6.26e-05	0.58
EMCN	ENSG00000164035	protein_coding	EC-General capillary	11241	0.532	0.602	1.85	1.86	0.38	0.000154	0.000387	0.52
ST6GALNAC3	ENSG00000184005	protein_coding	EC-General capillary	11241	0.755	0.783	2.87	2.66	0.38	0.000603	0.00135	0.58
TSPAN14	ENSG00000108219	protein_coding	EC-General capillary	11241	0.206	0.219	0.64	0.55	0.38	0.000432	0.000997	0.51
EXT1	ENSG00000182197	protein_coding	EC-General capillary	11241	0.49	0.51	1.68	1.53	0.37	0.00147	0.00305	0.54
MAGI1	ENSG00000151276	protein_coding	EC-General capillary	11241	0.513	0.562	1.7	1.63	0.36	1.08e-05	3.36e-05	0.53
TSPAN9	ENSG00000011105	protein_coding	EC-General capillary	11241	0.299	0.351	0.94	0.91	0.36	1.59e-05	4.76e-05	0.5
APP	ENSG00000142192	protein_coding	EC-General capillary	11241	0.416	0.454	1.35	1.27	0.36	0.000479	0.00109	0.52
CYTH3	ENSG00000008256	protein_coding	EC-General capillary	11241	0.156	0.164	0.48	0.41	0.35	0.00109	0.00233	0.5
LIMCH1	ENSG00000064042	protein_coding	EC-General capillary	11241	0.385	0.435	1.25	1.2	0.35	0.000284	0.000679	0.51
PTPRB	ENSG00000127329	protein_coding	EC-General capillary	11241	0.486	0.537	1.64	1.56	0.34	0.00144	0.003	0.53
TEK	ENSG00000120156	protein_coding	EC-General capillary	11241	0.278	0.302	0.88	0.79	0.33	0.00412	0.0078	0.51
TJP1	ENSG00000104067	protein_coding	EC-General capillary	11241	0.251	0.292	0.77	0.74	0.33	9.02e-05	0.000237	0.5
DIAPH2	ENSG00000147202	protein_coding	EC-General capillary	11241	0.329	0.381	1.04	1.02	0.31	6.06e-05	0.000164	0.51
TBC1D1	ENSG00000065882	protein_coding	EC-General capillary	11241	0.16	0.166	0.48	0.41	0.31	0.00289	0.00568	0.5
PEAK1	ENSG00000173517	protein_coding	EC-General capillary	11241	0.465	0.513	1.53	1.44	0.31	7.88e-06	2.51e-05	0.53
FBXL7	ENSG00000183580	protein_coding	EC-General capillary	11241	0.593	0.614	2.02	1.82	0.3	1.34e-05	4.09e-05	0.57
AUTS2	ENSG00000158321	protein_coding	EC-General capillary	11241	0.534	0.581	1.83	1.72	0.3	0.000129	0.000329	0.54
GNAQ	ENSG00000156052	protein_coding	EC-General capillary	11241	0.421	0.489	1.37	1.35	0.29	1.24e-05	3.8e-05	0.52
EBF1	ENSG00000164330	protein_coding	EC-General capillary	11241	0.441	0.488	1.47	1.38	0.28	0.000754	0.00166	0.53
LRMDA	ENSG00000148655	protein_coding	EC-General capillary	11241	0.621	0.726	2.2	2.27	0.28	1.44e-05	4.38e-05	0.53
MEF2A	ENSG00000068305	protein_coding	EC-General capillary	11241	0.492	0.537	1.63	1.5	0.27	0.000167	0.000417	0.55
GPHN	ENSG00000171723	protein_coding	EC-General capillary	11241	0.349	0.399	1.12	1.07	0.26	0.00152	0.00316	0.51
SASH1	ENSG00000111961	protein_coding	EC-General capillary	11241	0.413	0.508	1.35	1.41	0.26	0.00225	0.00453	0.5
BMPR2	ENSG00000204217	protein_coding	EC-General capillary	11241	0.478	0.561	1.59	1.62	0.23	0.00503	0.00933	0.52
SPTBN1	ENSG00000115306	protein_coding	EC-General capillary	11241	0.613	0.695	2.13	2.1	0.23	0.0003	0.000713	0.55
PICALM	ENSG00000073921	protein_coding	EC-General capillary	11241	0.383	0.443	1.22	1.2	0.22	0.00432	0.00812	0.51
PALM2-AKAP2	ENSG00000157654	protein_coding	EC-General capillary	11241	0.375	0.427	1.22	1.18	0.22	0.004	0.0076	0.51
NFIB	ENSG00000147862	protein_coding	EC-General capillary	11241	0.51	0.621	1.71	1.83	0.2	0.00362	0.00698	0.51
KCNIP4	ENSG00000185774	protein_coding	EC-KCNIP4	1704	0.177	0.024	0.6	0.07	3.3	1e-23	7.66e-21	0.58
TPO	ENSG00000115705	protein_coding	EC-KCNIP4	1704	0.507	0.214	1.68	0.7	3.11	8.22e-28	2.19e-24	0.65
TSHZ2	ENSG00000182463	protein_coding	EC-KCNIP4	1704	0.806	0.246	2.89	0.81	2.75	2.64e-21	1.42e-18	0.8
ABCB1	ENSG00000085563	protein_coding	EC-KCNIP4	1704	0.504	0.217	1.68	0.73	2.66	7.18e-25	6.39e-22	0.64
EPB41L3	ENSG00000082397	protein_coding	EC-KCNIP4	1704	0.173	0.025	0.48	0.07	2.49	9.98e-15	1.21e-12	0.57
ZNF385D	ENSG00000151789	protein_coding	EC-KCNIP4	1704	0.387	0.157	1.21	0.48	2.46	3.25e-12	2.48e-10	0.62
RUNDC3B	ENSG00000105784	protein_coding	EC-KCNIP4	1704	0.273	0.122	0.81	0.38	2.38	4.45e-20	1.58e-17	0.57
FAM155A	ENSG00000204442	protein_coding	EC-KCNIP4	1704	0.671	0.145	2.43	0.45	2.22	5.97e-20	1.99e-17	0.78
ZBTB7C	ENSG00000184828	protein_coding	EC-KCNIP4	1704	0.286	0.054	0.86	0.15	2.2	1.54e-18	4.1e-16	0.62
CACHD1	ENSG00000158966	protein_coding	EC-KCNIP4	1704	0.185	0.093	0.53	0.28	1.99	1.65e-16	2.93e-14	0.54
RAMP3	ENSG00000122679	protein_coding	EC-KCNIP4	1704	0.361	0.16	1.04	0.47	1.93	6.98e-26	7.46e-23	0.6
PLAT	ENSG00000104368	protein_coding	EC-KCNIP4	1704	0.165	0.041	0.46	0.11	1.93	2.92e-14	3.18e-12	0.56
SLCO2A1	ENSG00000174640	protein_coding	EC-KCNIP4	1704	0.56	0.196	1.82	0.59	1.87	2e-20	8.23e-18	0.69
CA8	ENSG00000178538	protein_coding	EC-KCNIP4	1704	0.2	0.151	0.57	0.48	1.79	1.77e-11	1.17e-09	0.52
TMTC2	ENSG00000179104	protein_coding	EC-KCNIP4	1704	0.423	0.207	1.27	0.63	1.69	3e-27	5.33e-24	0.61
NEURL1B	ENSG00000214357	protein_coding	EC-KCNIP4	1704	0.19	0.126	0.53	0.38	1.66	3.03e-13	2.84e-11	0.53
SPNS2	ENSG00000183018	protein_coding	EC-KCNIP4	1704	0.156	0.079	0.43	0.23	1.65	3.2e-13	2.95e-11	0.54
HDAC9	ENSG00000048052	protein_coding	EC-KCNIP4	1704	0.17	0.059	0.48	0.17	1.65	1.82e-08	6.49e-07	0.56
ABCC4	ENSG00000125257	protein_coding	EC-KCNIP4	1704	0.253	0.129	0.7	0.38	1.62	1.6e-14	1.82e-12	0.56
EBF3	ENSG00000108001	protein_coding	EC-KCNIP4	1704	0.153	0.112	0.41	0.33	1.61	4.07e-12	3.06e-10	0.52
LYST	ENSG00000143669	protein_coding	EC-KCNIP4	1704	0.41	0.149	1.2	0.41	1.6	3.68e-20	1.4e-17	0.63
CPXM2	ENSG00000121898	protein_coding	EC-KCNIP4	1704	0.158	0.045	0.44	0.11	1.6	1.34e-12	1.1e-10	0.56
DIPK2B	ENSG00000147113	protein_coding	EC-KCNIP4	1704	0.31	0.187	0.86	0.55	1.55	7.23e-18	1.68e-15	0.56
MCTP1	ENSG00000175471	protein_coding	EC-KCNIP4	1704	0.451	0.258	1.4	0.79	1.54	4.8e-15	6.1e-13	0.6
TGFBR3	ENSG00000069702	protein_coding	EC-KCNIP4	1704	0.182	0.071	0.49	0.18	1.54	7.58e-05	0.00102	0.56
ARHGEF3	ENSG00000163947	protein_coding	EC-KCNIP4	1704	0.3	0.158	0.85	0.46	1.46	5.13e-16	8.29e-14	0.57
MLLT3	ENSG00000171843	protein_coding	EC-KCNIP4	1704	0.241	0.118	0.7	0.34	1.45	1.9e-18	4.83e-16	0.56
DNM3	ENSG00000197959	protein_coding	EC-KCNIP4	1704	0.455	0.201	1.32	0.59	1.42	6.07e-27	8.1e-24	0.62
ENTPD1	ENSG00000138185	protein_coding	EC-KCNIP4	1704	0.285	0.103	0.82	0.29	1.4	1.24e-14	1.48e-12	0.59
FLRT2	ENSG00000185070	protein_coding	EC-KCNIP4	1704	0.17	0.066	0.47	0.18	1.37	7.44e-13	6.51e-11	0.55
MEOX2	ENSG00000106511	protein_coding	EC-KCNIP4	1704	0.193	0.138	0.53	0.42	1.35	1.19e-11	8.35e-10	0.52
CC2D2B	ENSG00000188649	protein_coding	EC-KCNIP4	1704	0.167	0.062	0.46	0.17	1.35	1.14e-13	1.12e-11	0.55
PLCB4	ENSG00000101333	protein_coding	EC-KCNIP4	1704	0.471	0.239	1.41	0.71	1.34	1.82e-15	2.53e-13	0.62
SNTG2	ENSG00000172554	protein_coding	EC-KCNIP4	1704	0.397	0.181	1.23	0.55	1.34	2.81e-09	1.26e-07	0.61
BNC2	ENSG00000173068	protein_coding	EC-KCNIP4	1704	0.176	0.094	0.46	0.24	1.3	5.84e-07	1.49e-05	0.54
FAM171A1	ENSG00000148468	protein_coding	EC-KCNIP4	1704	0.212	0.09	0.58	0.25	1.3	2.31e-13	2.2e-11	0.56
NUAK1	ENSG00000074590	protein_coding	EC-KCNIP4	1704	0.273	0.143	0.77	0.41	1.24	9.39e-13	8.09e-11	0.56
ADGRL2	ENSG00000117114	protein_coding	EC-KCNIP4	1704	0.24	0.154	0.66	0.46	1.24	2.32e-09	1.07e-07	0.54
TGM2	ENSG00000198959	protein_coding	EC-KCNIP4	1704	0.219	0.093	0.61	0.25	1.23	2.95e-09	1.3e-07	0.56
PREX2	ENSG00000046889	protein_coding	EC-KCNIP4	1704	0.492	0.326	1.47	1.01	1.2	1.03e-17	2.3e-15	0.57
GSE1	ENSG00000131149	protein_coding	EC-KCNIP4	1704	0.445	0.244	1.33	0.73	1.14	3.59e-14	3.83e-12	0.6
IL1R1	ENSG00000115594	protein_coding	EC-KCNIP4	1704	0.182	0.099	0.51	0.27	1.13	3.72e-05	0.000558	0.54
PDE10A	ENSG00000112541	protein_coding	EC-KCNIP4	1704	0.39	0.274	1.12	0.84	1.13	5.02e-11	3.08e-09	0.55
CYYR1	ENSG00000166265	protein_coding	EC-KCNIP4	1704	0.438	0.338	1.31	1.07	1.11	1.33e-15	1.97e-13	0.54
NAV3	ENSG00000067798	protein_coding	EC-KCNIP4	1704	0.262	0.123	0.75	0.36	1.09	6.37e-09	2.57e-07	0.57
PRRG1	ENSG00000130962	protein_coding	EC-KCNIP4	1704	0.159	0.082	0.44	0.23	1.08	4.34e-10	2.15e-08	0.54
BMP6	ENSG00000153162	protein_coding	EC-KCNIP4	1704	0.186	0.096	0.54	0.27	1.05	9.93e-05	0.00127	0.55
PKP4	ENSG00000144283	protein_coding	EC-KCNIP4	1704	0.461	0.298	1.39	0.88	1.04	3.38e-19	1.06e-16	0.58
PGM5	ENSG00000154330	protein_coding	EC-KCNIP4	1704	0.482	0.257	1.47	0.76	1.04	2.78e-15	3.71e-13	0.62
LIFR	ENSG00000113594	protein_coding	EC-KCNIP4	1704	0.292	0.202	0.87	0.6	1.03	4.13e-08	1.35e-06	0.54
ETS2	ENSG00000157557	protein_coding	EC-KCNIP4	1704	0.177	0.095	0.49	0.27	1.03	3.36e-09	1.46e-07	0.54
MYRIP	ENSG00000170011	protein_coding	EC-KCNIP4	1704	0.306	0.177	0.93	0.52	1.02	8.59e-07	2.08e-05	0.57
PBX1	ENSG00000185630	protein_coding	EC-KCNIP4	1704	0.243	0.121	0.69	0.33	1.01	6.21e-06	0.00012	0.56
NRP1	ENSG00000099250	protein_coding	EC-KCNIP4	1704	0.522	0.441	1.6	1.43	1	2.81e-18	6.83e-16	0.52
SH3RF3	ENSG00000172985	protein_coding	EC-KCNIP4	1704	0.429	0.216	1.29	0.64	1	1.46e-12	1.17e-10	0.61
IGFBP4	ENSG00000141753	protein_coding	EC-KCNIP4	1704	0.203	0.111	0.56	0.31	0.99	1.69e-08	6.05e-07	0.54
SEMA6A	ENSG00000092421	protein_coding	EC-KCNIP4	1704	0.257	0.159	0.72	0.46	0.96	1.52e-09	7.2e-08	0.55
NOSTRIN	ENSG00000163072	protein_coding	EC-KCNIP4	1704	0.302	0.23	0.84	0.67	0.96	2.43e-08	8.36e-07	0.53
VEGFC	ENSG00000150630	protein_coding	EC-KCNIP4	1704	0.273	0.172	0.8	0.52	0.96	3.22e-10	1.65e-08	0.55
FAR2	ENSG00000064763	protein_coding	EC-KCNIP4	1704	0.208	0.103	0.58	0.29	0.95	5.14e-09	2.14e-07	0.55
JAM2	ENSG00000154721	protein_coding	EC-KCNIP4	1704	0.154	0.103	0.41	0.3	0.95	2.63e-09	1.19e-07	0.52
CALCRL	ENSG00000064989	protein_coding	EC-KCNIP4	1704	0.576	0.319	1.83	0.97	0.94	8.1e-11	4.7e-09	0.64
HEG1	ENSG00000173706	protein_coding	EC-KCNIP4	1704	0.491	0.311	1.48	0.91	0.9	3.83e-15	4.99e-13	0.6
PPP2R5A	ENSG00000066027	protein_coding	EC-KCNIP4	1704	0.237	0.133	0.65	0.37	0.86	9.33e-11	5.24e-09	0.55
VWF	ENSG00000110799	protein_coding	EC-KCNIP4	1704	0.741	0.682	2.58	2.42	0.84	1.22e-11	8.44e-10	0.52
IL6ST	ENSG00000134352	protein_coding	EC-KCNIP4	1704	0.327	0.2	0.93	0.55	0.83	5.88e-06	0.000114	0.57
TBCD	ENSG00000141556	protein_coding	EC-KCNIP4	1704	0.352	0.266	1.01	0.81	0.81	1.54e-10	8.37e-09	0.54
RAB27A	ENSG00000069974	protein_coding	EC-KCNIP4	1704	0.156	0.064	0.41	0.17	0.81	1.29e-07	3.64e-06	0.55
CHST11	ENSG00000171310	protein_coding	EC-KCNIP4	1704	0.19	0.11	0.53	0.3	0.81	2.15e-08	7.5e-07	0.54
STARD9	ENSG00000159433	protein_coding	EC-KCNIP4	1704	0.198	0.112	0.54	0.31	0.8	8.81e-09	3.38e-07	0.54
PTPRB	ENSG00000127329	protein_coding	EC-KCNIP4	1704	0.645	0.493	2.07	1.56	0.78	8.45e-11	4.8e-09	0.58
OSMR	ENSG00000145623	protein_coding	EC-KCNIP4	1704	0.313	0.207	0.88	0.6	0.77	2.47e-06	5.25e-05	0.55
RUNX1T1	ENSG00000079102	protein_coding	EC-KCNIP4	1704	0.4	0.299	1.18	0.9	0.75	6.86e-09	2.75e-07	0.55
APBB2	ENSG00000163697	protein_coding	EC-KCNIP4	1704	0.617	0.443	1.9	1.37	0.74	1e-16	1.85e-14	0.58
CFAP161	ENSG00000156206	protein_coding	EC-KCNIP4	1704	0.162	0.107	0.44	0.31	0.74	1.85e-06	4.02e-05	0.53
ITGA6	ENSG00000091409	protein_coding	EC-KCNIP4	1704	0.345	0.302	0.99	0.95	0.74	1.71e-10	9.25e-09	0.51
MRTFB	ENSG00000186260	protein_coding	EC-KCNIP4	1704	0.305	0.216	0.88	0.61	0.74	7.81e-08	2.34e-06	0.55
NDRG1	ENSG00000104419	protein_coding	EC-KCNIP4	1704	0.224	0.134	0.63	0.37	0.74	2.38e-05	0.000376	0.54
RALGAPA2	ENSG00000188559	protein_coding	EC-KCNIP4	1704	0.612	0.418	1.92	1.27	0.73	5.4e-11	3.27e-09	0.61
A2M	ENSG00000175899	protein_coding	EC-KCNIP4	1704	0.23	0.212	0.64	0.63	0.73	1.17e-06	2.66e-05	0.5
ZNF423	ENSG00000102935	protein_coding	EC-KCNIP4	1704	0.257	0.166	0.72	0.47	0.72	8.22e-09	3.18e-07	0.55
KALRN	ENSG00000160145	protein_coding	EC-KCNIP4	1704	0.59	0.431	1.83	1.39	0.72	5.49e-08	1.74e-06	0.56
RORA	ENSG00000069667	protein_coding	EC-KCNIP4	1704	0.296	0.13	0.87	0.35	0.71	9.57e-07	2.26e-05	0.59
ANO2	ENSG00000047617	protein_coding	EC-KCNIP4	1704	0.688	0.614	2.3	2.12	0.7	1.48e-11	1.01e-09	0.52
HPCAL1	ENSG00000115756	protein_coding	EC-KCNIP4	1704	0.187	0.146	0.52	0.43	0.69	6.2e-06	0.00012	0.52
PTPRG	ENSG00000144724	protein_coding	EC-KCNIP4	1704	0.883	0.78	3.34	2.83	0.68	1.78e-11	1.17e-09	0.59
BMPR2	ENSG00000204217	protein_coding	EC-KCNIP4	1704	0.633	0.499	2.02	1.56	0.68	1.22e-12	1.02e-10	0.58
RASAL2	ENSG00000075391	protein_coding	EC-KCNIP4	1704	0.679	0.588	2.19	1.95	0.67	1.51e-15	2.18e-13	0.53
DISC1	ENSG00000162946	protein_coding	EC-KCNIP4	1704	0.263	0.144	0.74	0.41	0.66	3.83e-05	0.000569	0.56
MAP2	ENSG00000078018	protein_coding	EC-KCNIP4	1704	0.175	0.145	0.48	0.42	0.66	0.000126	0.00156	0.51
SFMBT2	ENSG00000198879	protein_coding	EC-KCNIP4	1704	0.245	0.183	0.68	0.53	0.66	2.22e-07	6.05e-06	0.53
FNBP1L	ENSG00000137942	protein_coding	EC-KCNIP4	1704	0.269	0.201	0.75	0.58	0.65	3e-09	1.31e-07	0.53
MGAT4A	ENSG00000071073	protein_coding	EC-KCNIP4	1704	0.244	0.176	0.66	0.5	0.64	3.5e-08	1.15e-06	0.53
RAPGEF4	ENSG00000091428	protein_coding	EC-KCNIP4	1704	0.261	0.177	0.72	0.5	0.64	3.89e-06	7.89e-05	0.54
PALMD	ENSG00000099260	protein_coding	EC-KCNIP4	1704	0.309	0.243	0.87	0.71	0.63	4.35e-09	1.86e-07	0.53
LIMS2	ENSG00000072163	protein_coding	EC-KCNIP4	1704	0.296	0.249	0.83	0.73	0.63	4.52e-08	1.46e-06	0.52
HIPK3	ENSG00000110422	protein_coding	EC-KCNIP4	1704	0.342	0.223	0.94	0.62	0.62	9.11e-06	0.000165	0.56
CADPS2	ENSG00000081803	protein_coding	EC-KCNIP4	1704	0.601	0.459	1.84	1.43	0.61	8.43e-11	4.8e-09	0.56
KIF13A	ENSG00000137177	protein_coding	EC-KCNIP4	1704	0.347	0.24	0.99	0.69	0.61	5.59e-06	0.000109	0.55
PIK3C2A	ENSG00000011405	protein_coding	EC-KCNIP4	1704	0.395	0.309	1.14	0.9	0.6	1.52e-08	5.57e-07	0.54
PARVB	ENSG00000188677	protein_coding	EC-KCNIP4	1704	0.202	0.163	0.55	0.47	0.6	3.17e-05	0.000486	0.52
STOX2	ENSG00000173320	protein_coding	EC-KCNIP4	1704	0.556	0.371	1.72	1.16	0.59	5.93e-09	2.42e-07	0.59
PXN	ENSG00000089159	protein_coding	EC-KCNIP4	1704	0.253	0.169	0.69	0.48	0.58	5.57e-07	1.44e-05	0.54
PALM2-AKAP2	ENSG00000157654	protein_coding	EC-KCNIP4	1704	0.532	0.382	1.63	1.16	0.57	2.72e-11	1.73e-09	0.58
ZNF521	ENSG00000198795	protein_coding	EC-KCNIP4	1704	0.256	0.13	0.72	0.35	0.56	8.15e-05	0.00108	0.56
EPHA4	ENSG00000116106	protein_coding	EC-KCNIP4	1704	0.285	0.245	0.8	0.72	0.56	1.59e-05	0.000267	0.52
ACTN1	ENSG00000072110	protein_coding	EC-KCNIP4	1704	0.212	0.124	0.57	0.33	0.55	0.000775	0.00711	0.55
EGLN1	ENSG00000135766	protein_coding	EC-KCNIP4	1704	0.163	0.116	0.44	0.33	0.55	8.91e-06	0.000163	0.52
MTSS1	ENSG00000170873	protein_coding	EC-KCNIP4	1704	0.299	0.176	0.85	0.51	0.54	6.81e-05	0.000935	0.56
COBLL1	ENSG00000082438	protein_coding	EC-KCNIP4	1704	0.26	0.24	0.72	0.72	0.54	1.54e-05	0.000259	0.5
RAPH1	ENSG00000173166	protein_coding	EC-KCNIP4	1704	0.303	0.18	0.84	0.49	0.53	8.77e-07	2.12e-05	0.56
PCED1B	ENSG00000179715	protein_coding	EC-KCNIP4	1704	0.216	0.156	0.6	0.45	0.52	0.000105	0.00133	0.53
PHLPP1	ENSG00000081913	protein_coding	EC-KCNIP4	1704	0.215	0.176	0.59	0.51	0.52	1.51e-06	3.37e-05	0.52
CTNNB1	ENSG00000168036	protein_coding	EC-KCNIP4	1704	0.336	0.241	0.94	0.69	0.51	2e-08	7.02e-07	0.54
TMTC1	ENSG00000133687	protein_coding	EC-KCNIP4	1704	0.618	0.573	2.09	1.94	0.51	1.39e-05	0.000237	0.52
PDE7B	ENSG00000171408	protein_coding	EC-KCNIP4	1704	0.427	0.297	1.25	0.87	0.5	4.07e-06	8.24e-05	0.56
KLF12	ENSG00000118922	protein_coding	EC-KCNIP4	1704	0.362	0.293	1.05	0.87	0.49	1.74e-05	0.000288	0.53
COL4A2	ENSG00000134871	protein_coding	EC-KCNIP4	1704	0.337	0.292	0.98	0.9	0.49	0.000157	0.00189	0.51
PRKAR2A	ENSG00000114302	protein_coding	EC-KCNIP4	1704	0.152	0.119	0.4	0.34	0.48	4.17e-05	0.000617	0.51
GNAQ	ENSG00000156052	protein_coding	EC-KCNIP4	1704	0.562	0.436	1.69	1.33	0.48	2.77e-11	1.74e-09	0.56
XAF1	ENSG00000132530	protein_coding	EC-KCNIP4	1704	0.211	0.192	0.58	0.56	0.46	1.15e-05	0.000204	0.51
NLRP1	ENSG00000091592	protein_coding	EC-KCNIP4	1704	0.176	0.152	0.48	0.43	0.45	3.56e-05	0.000538	0.51
LDLRAD4	ENSG00000168675	protein_coding	EC-KCNIP4	1704	0.546	0.463	1.64	1.44	0.44	1.22e-06	2.77e-05	0.53
CDK6	ENSG00000105810	protein_coding	EC-KCNIP4	1704	0.228	0.201	0.61	0.58	0.44	3.46e-05	0.000524	0.51
ST6GAL1	ENSG00000073849	protein_coding	EC-KCNIP4	1704	0.359	0.24	1.05	0.7	0.43	0.000426	0.00432	0.56
SLCO3A1	ENSG00000176463	protein_coding	EC-KCNIP4	1704	0.296	0.223	0.82	0.64	0.43	0.000121	0.00151	0.53
FCHO2	ENSG00000157107	protein_coding	EC-KCNIP4	1704	0.22	0.154	0.6	0.42	0.42	9.66e-05	0.00125	0.53
LMBR1	ENSG00000105983	protein_coding	EC-KCNIP4	1704	0.269	0.21	0.73	0.6	0.42	2.94e-05	0.000453	0.53
UNC13B	ENSG00000198722	protein_coding	EC-KCNIP4	1704	0.239	0.191	0.65	0.55	0.42	0.00036	0.0037	0.52
MED13L	ENSG00000123066	protein_coding	EC-KCNIP4	1704	0.564	0.466	1.71	1.42	0.41	3.9e-08	1.28e-06	0.55
ZDHHC17	ENSG00000186908	protein_coding	EC-KCNIP4	1704	0.153	0.092	0.4	0.24	0.41	0.00113	0.00971	0.53
CHN1	ENSG00000128656	protein_coding	EC-KCNIP4	1704	0.206	0.113	0.56	0.31	0.4	0.000222	0.0025	0.55
RNF115	ENSG00000265491	protein_coding	EC-KCNIP4	1704	0.361	0.281	1.01	0.81	0.4	0.000335	0.00349	0.54
ADGRL4	ENSG00000162618	protein_coding	EC-KCNIP4	1704	0.323	0.293	0.9	0.88	0.39	9.28e-05	0.0012	0.5
LRRC8C	ENSG00000171488	protein_coding	EC-KCNIP4	1704	0.2	0.161	0.53	0.46	0.38	0.000301	0.00322	0.52
PPP1R13B	ENSG00000088808	protein_coding	EC-KCNIP4	1704	0.371	0.28	1.04	0.8	0.38	8.81e-06	0.000163	0.54
FLI1	ENSG00000151702	protein_coding	EC-KCNIP4	1704	0.516	0.44	1.54	1.36	0.37	6.36e-07	1.61e-05	0.53
NKTR	ENSG00000114857	protein_coding	EC-KCNIP4	1704	0.426	0.325	1.21	0.95	0.37	8.91e-06	0.000163	0.54
SUSD6	ENSG00000100647	protein_coding	EC-KCNIP4	1704	0.174	0.144	0.46	0.4	0.37	0.000305	0.00325	0.51
FOXP1	ENSG00000114861	protein_coding	EC-KCNIP4	1704	0.734	0.491	2.34	1.52	0.36	2.53e-06	5.33e-05	0.64
MSRA	ENSG00000175806	protein_coding	EC-KCNIP4	1704	0.187	0.141	0.51	0.39	0.36	0.000243	0.0027	0.52
ELK3	ENSG00000111145	protein_coding	EC-KCNIP4	1704	0.357	0.254	1.01	0.73	0.35	2.56e-05	0.000399	0.55
HIP1	ENSG00000127946	protein_coding	EC-KCNIP4	1704	0.34	0.263	0.96	0.77	0.35	0.000217	0.00246	0.53
SH2D3C	ENSG00000095370	protein_coding	EC-KCNIP4	1704	0.263	0.218	0.72	0.64	0.35	0.0007	0.00654	0.52
ETV6	ENSG00000139083	protein_coding	EC-KCNIP4	1704	0.37	0.292	1.06	0.84	0.33	5.11e-05	0.000731	0.54
TBC1D22A	ENSG00000054611	protein_coding	EC-KCNIP4	1704	0.367	0.292	1.03	0.85	0.33	7.43e-05	0.00101	0.53
LRMDA	ENSG00000148655	protein_coding	EC-KCNIP4	1704	0.747	0.654	2.5	2.2	0.32	1e-06	2.34e-05	0.54
ARAP3	ENSG00000120318	protein_coding	EC-KCNIP4	1704	0.188	0.148	0.5	0.41	0.31	0.000815	0.00741	0.52
DOCK4	ENSG00000128512	protein_coding	EC-KCNIP4	1704	0.64	0.524	2.04	1.67	0.28	0.000562	0.00547	0.56
MEF2A	ENSG00000068305	protein_coding	EC-KCNIP4	1704	0.569	0.504	1.73	1.56	0.26	0.000301	0.00322	0.52
SMYD3	ENSG00000185420	protein_coding	EC-KCNIP4	1704	0.396	0.319	1.15	0.95	0.26	0.000271	0.00294	0.53
PRKCH	ENSG00000027075	protein_coding	EC-KCNIP4	1704	0.543	0.462	1.65	1.42	0.23	0.000697	0.00652	0.54
TMEM163	ENSG00000152128	protein_coding	EC-Angiogenic	990	0.207	0.024	0.62	0.07	4.06	1.82e-25	2.43e-22	0.59
LOXHD1	ENSG00000167210	protein_coding	EC-Angiogenic	990	0.173	0.02	0.43	0.06	3.23	1.22e-19	3.62e-17	0.58
RGCC	ENSG00000102760	protein_coding	EC-Angiogenic	990	0.198	0.118	0.51	0.36	2.72	2.45e-19	5.94e-17	0.53
NR5A2	ENSG00000116833	protein_coding	EC-Angiogenic	990	0.255	0.054	0.64	0.16	2.46	2.35e-19	5.94e-17	0.6
PRAG1	ENSG00000275342	protein_coding	EC-Angiogenic	990	0.287	0.149	0.77	0.46	2.34	1.59e-23	1.22e-20	0.56
NEURL1B	ENSG00000214357	protein_coding	EC-Angiogenic	990	0.281	0.124	0.76	0.38	2.32	9.5e-18	1.49e-15	0.57
ADGRL2	ENSG00000117114	protein_coding	EC-Angiogenic	990	0.451	0.146	1.28	0.43	2.32	2.51e-18	4.95e-16	0.65
SLC9C1	ENSG00000172139	protein_coding	EC-Angiogenic	990	0.337	0.206	1.02	0.66	2.32	3.86e-22	2.52e-19	0.56
DACH1	ENSG00000276644	protein_coding	EC-Angiogenic	990	0.326	0.251	0.97	0.81	2.24	4.71e-24	4.19e-21	0.53
MYO1B	ENSG00000128641	protein_coding	EC-Angiogenic	990	0.376	0.045	1.03	0.13	2.15	1.66e-14	1.48e-12	0.66
PKD1L1	ENSG00000158683	protein_coding	EC-Angiogenic	990	0.344	0.185	1.02	0.6	2.15	9.05e-22	4.39e-19	0.57
KIAA1217	ENSG00000120549	protein_coding	EC-Angiogenic	990	0.831	0.619	2.88	2.22	1.99	3.93e-35	2.1e-31	0.59
ARHGAP18	ENSG00000146376	protein_coding	EC-Angiogenic	990	0.333	0.054	0.91	0.15	1.99	1.21e-14	1.09e-12	0.64
CLIC5	ENSG00000112782	protein_coding	EC-Angiogenic	990	0.38	0.309	1.1	1.01	1.97	7.25e-22	3.87e-19	0.52
SNTB1	ENSG00000172164	protein_coding	EC-Angiogenic	990	0.292	0.032	0.79	0.09	1.96	4.27e-13	2.92e-11	0.63
P2RY8	ENSG00000182162	protein_coding	EC-Angiogenic	990	0.153	0.053	0.4	0.16	1.92	4.11e-11	2.03e-09	0.55
COL27A1	ENSG00000196739	protein_coding	EC-Angiogenic	990	0.161	0.006	0.36	0.02	1.87	1.43e-05	0.000213	0.58
MGLL	ENSG00000074416	protein_coding	EC-Angiogenic	990	0.359	0.286	1.03	0.92	1.84	1.87e-20	6.64e-18	0.52
CTNNBIP1	ENSG00000178585	protein_coding	EC-Angiogenic	990	0.227	0.094	0.58	0.27	1.83	7.66e-17	1.05e-14	0.56
COL4A1	ENSG00000187498	protein_coding	EC-Angiogenic	990	0.614	0.245	1.84	0.75	1.83	1.19e-15	1.25e-13	0.68
CSGALNACT1	ENSG00000147408	protein_coding	EC-Angiogenic	990	0.565	0.18	1.64	0.54	1.83	2.28e-13	1.58e-11	0.69
DEPTOR	ENSG00000155792	protein_coding	EC-Angiogenic	990	0.245	0.077	0.62	0.22	1.72	4.52e-11	2.21e-09	0.58
COL4A2	ENSG00000134871	protein_coding	EC-Angiogenic	990	0.632	0.277	1.94	0.85	1.7	8.92e-20	2.8e-17	0.68
CA8	ENSG00000178538	protein_coding	EC-Angiogenic	990	0.182	0.154	0.51	0.48	1.7	2.46e-09	8.58e-08	0.51
DIPK2B	ENSG00000147113	protein_coding	EC-Angiogenic	990	0.366	0.188	0.97	0.56	1.69	3.32e-17	4.93e-15	0.58
NAV3	ENSG00000067798	protein_coding	EC-Angiogenic	990	0.482	0.116	1.44	0.33	1.69	1.91e-13	1.34e-11	0.69
NRP1	ENSG00000099250	protein_coding	EC-Angiogenic	990	0.699	0.434	2.17	1.4	1.67	9.03e-28	1.61e-24	0.62
CACHD1	ENSG00000158966	protein_coding	EC-Angiogenic	990	0.173	0.098	0.45	0.29	1.64	5.82e-11	2.77e-09	0.53
NCALD	ENSG00000104490	protein_coding	EC-Angiogenic	990	0.419	0.264	1.18	0.83	1.63	6.87e-18	1.22e-15	0.56
GNAI1	ENSG00000127955	protein_coding	EC-Angiogenic	990	0.161	0.073	0.4	0.21	1.61	5.99e-11	2.83e-09	0.54
MCF2L	ENSG00000126217	protein_coding	EC-Angiogenic	990	0.456	0.298	1.25	0.95	1.61	5.5e-16	6.24e-14	0.55
KITLG	ENSG00000049130	protein_coding	EC-Angiogenic	990	0.214	0.086	0.56	0.25	1.61	1.01e-14	9.26e-13	0.56
LOXL2	ENSG00000134013	protein_coding	EC-Angiogenic	990	0.174	0.039	0.43	0.11	1.61	6.59e-12	3.74e-10	0.57
CHSY3	ENSG00000198108	protein_coding	EC-Angiogenic	990	0.381	0.155	1.04	0.47	1.54	1.65e-13	1.2e-11	0.61
KCNQ1	ENSG00000053918	protein_coding	EC-Angiogenic	990	0.266	0.117	0.68	0.34	1.54	1.86e-11	9.85e-10	0.57
PDGFD	ENSG00000170962	protein_coding	EC-Angiogenic	990	0.343	0.068	1.01	0.18	1.54	5.12e-08	1.29e-06	0.64
PITPNM2	ENSG00000090975	protein_coding	EC-Angiogenic	990	0.279	0.175	0.73	0.53	1.53	1.19e-15	1.25e-13	0.54
NOTCH4	ENSG00000204301	protein_coding	EC-Angiogenic	990	0.406	0.2	1.07	0.6	1.53	7.11e-15	6.72e-13	0.59
PPM1H	ENSG00000111110	protein_coding	EC-Angiogenic	990	0.298	0.107	0.8	0.3	1.52	2.12e-15	2.18e-13	0.59
ITGA6	ENSG00000091409	protein_coding	EC-Angiogenic	990	0.537	0.293	1.58	0.91	1.49	2.16e-21	8.86e-19	0.61
EDNRB	ENSG00000136160	protein_coding	EC-Angiogenic	990	0.158	0.061	0.39	0.16	1.49	6.95e-08	1.69e-06	0.55
CHST15	ENSG00000182022	protein_coding	EC-Angiogenic	990	0.205	0.053	0.53	0.14	1.49	1.72e-08	5.03e-07	0.58
ITGA1	ENSG00000213949	protein_coding	EC-Angiogenic	990	0.56	0.35	1.64	1.1	1.49	4.25e-22	2.52e-19	0.59
ST8SIA4	ENSG00000113532	protein_coding	EC-Angiogenic	990	0.199	0.06	0.49	0.17	1.49	2.17e-11	1.1e-09	0.57
IGFBP7	ENSG00000163453	protein_coding	EC-Angiogenic	990	0.501	0.172	1.49	0.52	1.48	1.44e-09	5.09e-08	0.66
CCDC85A	ENSG00000055813	protein_coding	EC-Angiogenic	990	0.43	0.323	1.27	1.04	1.46	2.02e-19	5.67e-17	0.54
SPAAR	ENSG00000235387	protein_coding	EC-Angiogenic	990	0.17	0.153	0.45	0.45	1.44	3.28e-12	1.95e-10	0.5
EEPD1	ENSG00000122547	protein_coding	EC-Angiogenic	990	0.233	0.152	0.62	0.46	1.43	7.97e-18	1.33e-15	0.54
KLHL5	ENSG00000109790	protein_coding	EC-Angiogenic	990	0.358	0.183	0.95	0.54	1.43	3.94e-19	9.14e-17	0.58
KDR	ENSG00000128052	protein_coding	EC-Angiogenic	990	0.219	0.103	0.54	0.3	1.43	2.09e-11	1.08e-09	0.55
ITPKB	ENSG00000143772	protein_coding	EC-Angiogenic	990	0.307	0.206	0.82	0.63	1.42	1.31e-16	1.66e-14	0.54
COL15A1	ENSG00000204291	protein_coding	EC-Angiogenic	990	0.232	0.058	0.62	0.17	1.42	5.81e-08	1.44e-06	0.59
BCL2	ENSG00000171791	protein_coding	EC-Angiogenic	990	0.209	0.03	0.55	0.08	1.4	0.000117	0.00128	0.59
CDH13	ENSG00000140945	protein_coding	EC-Angiogenic	990	0.781	0.437	2.64	1.42	1.39	2.6e-15	2.62e-13	0.69
DGKD	ENSG00000077044	protein_coding	EC-Angiogenic	990	0.212	0.032	0.5	0.08	1.37	1.29e-06	2.43e-05	0.59
HECW2	ENSG00000138411	protein_coding	EC-Angiogenic	990	0.577	0.253	1.75	0.77	1.35	6.49e-16	7.22e-14	0.66
MYO1E	ENSG00000157483	protein_coding	EC-Angiogenic	990	0.528	0.233	1.54	0.69	1.34	9.23e-21	3.52e-18	0.64
PCDH17	ENSG00000118946	protein_coding	EC-Angiogenic	990	0.171	0.068	0.44	0.19	1.33	2.48e-10	1.08e-08	0.55
IQSEC1	ENSG00000144711	protein_coding	EC-Angiogenic	990	0.362	0.17	0.96	0.5	1.31	1.4e-10	6.4e-09	0.59
SMTN	ENSG00000183963	protein_coding	EC-Angiogenic	990	0.16	0.048	0.38	0.14	1.3	1.6e-08	4.71e-07	0.55
FRMD4A	ENSG00000151474	protein_coding	EC-Angiogenic	990	0.461	0.29	1.27	0.9	1.29	1.1e-13	8.26e-12	0.57
TMEM233	ENSG00000224982	protein_coding	EC-Angiogenic	990	0.242	0.067	0.59	0.19	1.28	3.01e-07	6.45e-06	0.58
DGKH	ENSG00000102780	protein_coding	EC-Angiogenic	990	0.536	0.24	1.51	0.7	1.28	3.7e-20	1.23e-17	0.64
SEC14L1	ENSG00000129657	protein_coding	EC-Angiogenic	990	0.531	0.381	1.5	1.21	1.26	4.36e-16	5.06e-14	0.54
CRPPA	ENSG00000214960	protein_coding	EC-Angiogenic	990	0.151	0.057	0.35	0.17	1.25	7.44e-05	0.000871	0.54
NDST1	ENSG00000070614	protein_coding	EC-Angiogenic	990	0.198	0.055	0.47	0.15	1.23	3.52e-10	1.47e-08	0.57
MYO10	ENSG00000145555	protein_coding	EC-Angiogenic	990	0.313	0.128	0.82	0.36	1.22	4.52e-14	3.71e-12	0.59
TCF4	ENSG00000196628	protein_coding	EC-Angiogenic	990	0.878	0.635	3.09	2.13	1.22	2.32e-28	6.2e-25	0.66
ROBO4	ENSG00000154133	protein_coding	EC-Angiogenic	990	0.168	0.085	0.43	0.24	1.22	1.08e-08	3.31e-07	0.54
ARHGEF15	ENSG00000198844	protein_coding	EC-Angiogenic	990	0.181	0.08	0.43	0.23	1.21	2.23e-10	9.85e-09	0.55
A2M	ENSG00000175899	protein_coding	EC-Angiogenic	990	0.337	0.206	0.88	0.62	1.2	8.87e-11	4.08e-09	0.55
ADGRL4	ENSG00000162618	protein_coding	EC-Angiogenic	990	0.505	0.284	1.4	0.85	1.19	1.15e-17	1.75e-15	0.59
DPYSL3	ENSG00000113657	protein_coding	EC-Angiogenic	990	0.211	0.085	0.55	0.24	1.19	1.28e-06	2.43e-05	0.56
ABLIM3	ENSG00000173210	protein_coding	EC-Angiogenic	990	0.494	0.36	1.48	1.15	1.17	7.13e-14	5.68e-12	0.55
RASGRP3	ENSG00000152689	protein_coding	EC-Angiogenic	990	0.46	0.156	1.24	0.45	1.17	2.04e-11	1.07e-09	0.64
PXDN	ENSG00000130508	protein_coding	EC-Angiogenic	990	0.268	0.115	0.66	0.33	1.17	8.28e-10	3.07e-08	0.57
RASGRF2	ENSG00000113319	protein_coding	EC-Angiogenic	990	0.497	0.363	1.4	1.14	1.17	7.17e-15	6.72e-13	0.54
NRP2	ENSG00000118257	protein_coding	EC-Angiogenic	990	0.207	0.073	0.53	0.21	1.16	3.36e-08	8.91e-07	0.57
RNF144A	ENSG00000151692	protein_coding	EC-Angiogenic	990	0.199	0.092	0.5	0.26	1.16	1.73e-10	7.75e-09	0.55
STK10	ENSG00000072786	protein_coding	EC-Angiogenic	990	0.259	0.129	0.62	0.37	1.16	6.97e-12	3.91e-10	0.56
ADGRF5	ENSG00000069122	protein_coding	EC-Angiogenic	990	0.544	0.433	1.56	1.38	1.15	3.58e-14	3.04e-12	0.52
TBCD	ENSG00000141556	protein_coding	EC-Angiogenic	990	0.469	0.262	1.3	0.8	1.15	8.3e-14	6.42e-12	0.59
PLCB1	ENSG00000182621	protein_coding	EC-Angiogenic	990	0.825	0.59	2.83	2	1.14	2.1e-21	8.86e-19	0.63
ETS1	ENSG00000134954	protein_coding	EC-Angiogenic	990	0.443	0.233	1.22	0.68	1.09	9.77e-13	6.34e-11	0.6
OSBPL1A	ENSG00000141447	protein_coding	EC-Angiogenic	990	0.23	0.138	0.58	0.4	1.09	1.9e-08	5.45e-07	0.54
SIPA1L2	ENSG00000116991	protein_coding	EC-Angiogenic	990	0.187	0.055	0.44	0.15	1.08	3.98e-05	0.000515	0.56
RANBP17	ENSG00000204764	protein_coding	EC-Angiogenic	990	0.231	0.103	0.58	0.3	1.08	4.11e-08	1.08e-06	0.56
CTDSPL	ENSG00000144677	protein_coding	EC-Angiogenic	990	0.292	0.072	0.74	0.2	1.08	5.14e-07	1.03e-05	0.61
TNS3	ENSG00000136205	protein_coding	EC-Angiogenic	990	0.169	0.023	0.4	0.06	1.07	0.000799	0.00681	0.57
MCAM	ENSG00000076706	protein_coding	EC-Angiogenic	990	0.209	0.045	0.52	0.12	1.07	3.1e-06	5.38e-05	0.58
JCAD	ENSG00000165757	protein_coding	EC-Angiogenic	990	0.178	0.098	0.45	0.28	1.02	1.11e-08	3.38e-07	0.54
PREX2	ENSG00000046889	protein_coding	EC-Angiogenic	990	0.534	0.331	1.57	1.02	1.02	3.09e-12	1.85e-10	0.59
IVNS1ABP	ENSG00000116679	protein_coding	EC-Angiogenic	990	0.212	0.035	0.53	0.09	1.01	0.000511	0.00466	0.59
ZNF366	ENSG00000178175	protein_coding	EC-Angiogenic	990	0.207	0.146	0.52	0.43	1.01	2.89e-09	9.9e-08	0.52
PPARG	ENSG00000132170	protein_coding	EC-Angiogenic	990	0.37	0.274	1.01	0.84	1	1.6e-08	4.71e-07	0.53
CAV1	ENSG00000105974	protein_coding	EC-Angiogenic	990	0.233	0.185	0.61	0.54	1	1.07e-06	2.07e-05	0.52
RNF220	ENSG00000187147	protein_coding	EC-Angiogenic	990	0.186	0.085	0.46	0.25	1	5.41e-09	1.76e-07	0.55
WDFY1	ENSG00000085449	protein_coding	EC-Angiogenic	990	0.205	0.102	0.51	0.29	0.99	5.41e-09	1.76e-07	0.55
AFAP1L1	ENSG00000157510	protein_coding	EC-Angiogenic	990	0.465	0.193	1.3	0.54	0.99	4.23e-12	2.48e-10	0.64
NAV1	ENSG00000134369	protein_coding	EC-Angiogenic	990	0.479	0.246	1.3	0.72	0.98	1.25e-11	6.73e-10	0.6
PRKD1	ENSG00000184304	protein_coding	EC-Angiogenic	990	0.411	0.253	1.13	0.77	0.98	4.11e-10	1.67e-08	0.57
SLC12A2	ENSG00000064651	protein_coding	EC-Angiogenic	990	0.199	0.074	0.5	0.21	0.97	8.1e-06	0.000127	0.56
FAM53B	ENSG00000189319	protein_coding	EC-Angiogenic	990	0.172	0.058	0.41	0.17	0.97	1.59e-05	0.000232	0.55
EXT1	ENSG00000182197	protein_coding	EC-Angiogenic	990	0.733	0.485	2.4	1.58	0.95	3.41e-10	1.44e-08	0.63
DENND2A	ENSG00000146966	protein_coding	EC-Angiogenic	990	0.256	0.156	0.66	0.45	0.95	5.1e-07	1.03e-05	0.54
RASAL2	ENSG00000075391	protein_coding	EC-Angiogenic	990	0.711	0.59	2.26	1.95	0.94	4.19e-19	9.33e-17	0.54
XAF1	ENSG00000132530	protein_coding	EC-Angiogenic	990	0.347	0.185	0.9	0.54	0.94	2.54e-12	1.56e-10	0.57
INSR	ENSG00000171105	protein_coding	EC-Angiogenic	990	0.558	0.195	1.88	0.59	0.93	3.42e-06	5.86e-05	0.7
PHLPP1	ENSG00000081913	protein_coding	EC-Angiogenic	990	0.301	0.173	0.78	0.5	0.93	5.17e-12	3e-10	0.56
CD34	ENSG00000174059	protein_coding	EC-Angiogenic	990	0.253	0.181	0.65	0.53	0.93	5.04e-08	1.28e-06	0.53
CDK6	ENSG00000105810	protein_coding	EC-Angiogenic	990	0.358	0.194	0.93	0.57	0.92	8.43e-12	4.64e-10	0.57
DCLK2	ENSG00000170390	protein_coding	EC-Angiogenic	990	0.214	0.074	0.52	0.21	0.91	4.59e-07	9.38e-06	0.57
JARID2	ENSG00000008083	protein_coding	EC-Angiogenic	990	0.428	0.2	1.17	0.57	0.9	2.13e-11	1.09e-09	0.61
FGD4	ENSG00000139132	protein_coding	EC-Angiogenic	990	0.457	0.336	1.26	1.04	0.89	3.83e-11	1.91e-09	0.54
RAPGEF2	ENSG00000109756	protein_coding	EC-Angiogenic	990	0.614	0.417	1.77	1.29	0.89	3.97e-16	4.72e-14	0.57
TSPAN18	ENSG00000157570	protein_coding	EC-Angiogenic	990	0.31	0.181	0.81	0.52	0.88	6.73e-10	2.55e-08	0.56
COBLL1	ENSG00000082438	protein_coding	EC-Angiogenic	990	0.361	0.235	0.95	0.71	0.88	5.51e-09	1.78e-07	0.55
SPRED2	ENSG00000198369	protein_coding	EC-Angiogenic	990	0.277	0.152	0.68	0.44	0.88	1.09e-07	2.58e-06	0.55
MCC	ENSG00000171444	protein_coding	EC-Angiogenic	990	0.372	0.29	0.97	0.89	0.88	3.57e-07	7.52e-06	0.52
DOCK4	ENSG00000128512	protein_coding	EC-Angiogenic	990	0.787	0.521	2.65	1.65	0.88	3.02e-15	2.99e-13	0.67
MAML3	ENSG00000196782	protein_coding	EC-Angiogenic	990	0.493	0.266	1.4	0.79	0.87	1.79e-13	1.28e-11	0.61
MAGI1	ENSG00000151276	protein_coding	EC-Angiogenic	990	0.73	0.521	2.28	1.64	0.87	5.53e-15	5.36e-13	0.6
DGKE	ENSG00000153933	protein_coding	EC-Angiogenic	990	0.168	0.067	0.39	0.19	0.86	3.87e-06	6.52e-05	0.55
SPARCL1	ENSG00000152583	protein_coding	EC-Angiogenic	990	0.602	0.454	1.81	1.41	0.86	1.04e-09	3.75e-08	0.57
PAPSS2	ENSG00000198682	protein_coding	EC-Angiogenic	990	0.152	0.115	0.38	0.33	0.86	0.000265	0.00265	0.51
CYYR1	ENSG00000166265	protein_coding	EC-Angiogenic	990	0.423	0.343	1.15	1.08	0.85	6.25e-09	1.98e-07	0.51
RIN3	ENSG00000100599	protein_coding	EC-Angiogenic	990	0.313	0.162	0.78	0.47	0.85	1.95e-07	4.4e-06	0.57
FNBP1L	ENSG00000137942	protein_coding	EC-Angiogenic	990	0.361	0.199	0.94	0.58	0.83	2.65e-10	1.14e-08	0.57
GFOD1	ENSG00000145990	protein_coding	EC-Angiogenic	990	0.407	0.339	1.07	1.06	0.83	6.54e-09	2.05e-07	0.5
LRRC8C	ENSG00000171488	protein_coding	EC-Angiogenic	990	0.273	0.159	0.7	0.45	0.82	6.21e-10	2.39e-08	0.55
FMNL3	ENSG00000161791	protein_coding	EC-Angiogenic	990	0.33	0.11	0.83	0.31	0.8	1.99e-08	5.69e-07	0.61
GALNT18	ENSG00000110328	protein_coding	EC-Angiogenic	990	0.591	0.392	1.78	1.25	0.79	2.79e-07	6.01e-06	0.58
CLIC4	ENSG00000169504	protein_coding	EC-Angiogenic	990	0.351	0.216	0.92	0.62	0.79	1.2e-07	2.79e-06	0.56
PLEKHG1	ENSG00000120278	protein_coding	EC-Angiogenic	990	0.747	0.464	2.43	1.51	0.79	2.1e-08	5.88e-07	0.64
PPM1F	ENSG00000100034	protein_coding	EC-Angiogenic	990	0.159	0.067	0.36	0.19	0.78	1.71e-05	0.000247	0.54
SFMBT2	ENSG00000198879	protein_coding	EC-Angiogenic	990	0.364	0.179	0.93	0.52	0.77	1.54e-07	3.57e-06	0.58
PLXND1	ENSG00000004399	protein_coding	EC-Angiogenic	990	0.245	0.091	0.59	0.25	0.77	1.65e-06	3.06e-05	0.57
SMAD1	ENSG00000170365	protein_coding	EC-Angiogenic	990	0.217	0.106	0.56	0.29	0.77	4.05e-06	6.79e-05	0.55
GRB10	ENSG00000106070	protein_coding	EC-Angiogenic	990	0.556	0.375	1.62	1.16	0.75	1.12e-11	6.08e-10	0.57
FMNL2	ENSG00000157827	protein_coding	EC-Angiogenic	990	0.315	0.168	0.85	0.47	0.75	1.42e-05	0.000212	0.57
STIM2	ENSG00000109689	protein_coding	EC-Angiogenic	990	0.249	0.128	0.62	0.36	0.74	1.86e-07	4.23e-06	0.56
ARHGAP29	ENSG00000137962	protein_coding	EC-Angiogenic	990	0.52	0.336	1.46	1.01	0.74	1.43e-13	1.06e-11	0.58
LAMA4	ENSG00000112769	protein_coding	EC-Angiogenic	990	0.428	0.137	1.18	0.38	0.74	3.63e-06	6.18e-05	0.64
MYO6	ENSG00000196586	protein_coding	EC-Angiogenic	990	0.318	0.162	0.8	0.45	0.74	4.85e-08	1.24e-06	0.57
ARHGEF3	ENSG00000163947	protein_coding	EC-Angiogenic	990	0.246	0.166	0.64	0.49	0.74	3.14e-05	0.000422	0.53
EHD4	ENSG00000103966	protein_coding	EC-Angiogenic	990	0.202	0.074	0.5	0.2	0.74	2.75e-06	4.9e-05	0.56
DYSF	ENSG00000135636	protein_coding	EC-Angiogenic	990	0.367	0.167	0.98	0.47	0.73	6.69e-06	0.000106	0.59
PREX1	ENSG00000124126	protein_coding	EC-Angiogenic	990	0.208	0.16	0.52	0.48	0.72	3.87e-06	6.52e-05	0.52
ZHX3	ENSG00000174306	protein_coding	EC-Angiogenic	990	0.393	0.237	1.02	0.68	0.72	9.39e-10	3.41e-08	0.57
NUAK1	ENSG00000074590	protein_coding	EC-Angiogenic	990	0.286	0.147	0.75	0.42	0.72	9.54e-05	0.00107	0.56
NLRC5	ENSG00000140853	protein_coding	EC-Angiogenic	990	0.171	0.078	0.42	0.22	0.71	7.36e-05	0.000866	0.54
EGLN1	ENSG00000135766	protein_coding	EC-Angiogenic	990	0.185	0.116	0.47	0.33	0.7	2.15e-06	3.91e-05	0.53
ZNF704	ENSG00000164684	protein_coding	EC-Angiogenic	990	0.264	0.121	0.65	0.34	0.69	0.000392	0.00364	0.57
GPATCH2L	ENSG00000089916	protein_coding	EC-Angiogenic	990	0.153	0.068	0.36	0.17	0.69	0.00116	0.00922	0.54
CDH5	ENSG00000179776	protein_coding	EC-Angiogenic	990	0.249	0.165	0.62	0.47	0.69	3.24e-08	8.64e-07	0.53
PTPRM	ENSG00000173482	protein_coding	EC-Angiogenic	990	0.918	0.824	3.52	3.07	0.68	2.42e-19	5.94e-17	0.58
KALRN	ENSG00000160145	protein_coding	EC-Angiogenic	990	0.597	0.437	1.78	1.41	0.68	6.1e-06	9.78e-05	0.55
MTSS1	ENSG00000170873	protein_coding	EC-Angiogenic	990	0.409	0.174	1.1	0.51	0.68	1.98e-05	0.000281	0.61
ANGPT2	ENSG00000091879	protein_coding	EC-Angiogenic	990	0.227	0.101	0.58	0.28	0.67	0.000306	0.00298	0.56
AGAP1	ENSG00000157985	protein_coding	EC-Angiogenic	990	0.508	0.284	1.42	0.83	0.66	8.7e-10	3.18e-08	0.6
SMARCA2	ENSG00000080503	protein_coding	EC-Angiogenic	990	0.32	0.208	0.83	0.6	0.66	3.28e-07	6.97e-06	0.55
ZNF160	ENSG00000170949	protein_coding	EC-Angiogenic	990	0.178	0.121	0.44	0.34	0.66	0.000103	0.00115	0.52
CHD7	ENSG00000171316	protein_coding	EC-Angiogenic	990	0.222	0.115	0.53	0.32	0.66	6.45e-05	0.000776	0.55
SH2D3C	ENSG00000095370	protein_coding	EC-Angiogenic	990	0.322	0.216	0.83	0.63	0.66	2.56e-07	5.62e-06	0.54
ARHGEF7	ENSG00000102606	protein_coding	EC-Angiogenic	990	0.345	0.189	0.91	0.54	0.65	4.38e-05	0.000557	0.57
CDC14A	ENSG00000079335	protein_coding	EC-Angiogenic	990	0.193	0.108	0.46	0.3	0.65	0.000413	0.00381	0.54
PRKCE	ENSG00000171132	protein_coding	EC-Angiogenic	990	0.474	0.3	1.29	0.89	0.64	1.22e-09	4.35e-08	0.57
NLK	ENSG00000087095	protein_coding	EC-Angiogenic	990	0.381	0.24	0.98	0.7	0.63	3.83e-07	7.95e-06	0.56
YES1	ENSG00000176105	protein_coding	EC-Angiogenic	990	0.302	0.18	0.78	0.52	0.63	5.84e-06	9.44e-05	0.55
LRCH1	ENSG00000136141	protein_coding	EC-Angiogenic	990	0.341	0.227	0.88	0.66	0.62	7.81e-07	1.54e-05	0.55
C1orf21	ENSG00000116667	protein_coding	EC-Angiogenic	990	0.242	0.194	0.68	0.56	0.62	4.24e-06	7.06e-05	0.52
PLXNA2	ENSG00000076356	protein_coding	EC-Angiogenic	990	0.528	0.414	1.56	1.28	0.62	2.55e-07	5.62e-06	0.54
MEF2C	ENSG00000081189	protein_coding	EC-Angiogenic	990	0.611	0.41	1.82	1.25	0.61	6.12e-09	1.96e-07	0.59
CARD8	ENSG00000105483	protein_coding	EC-Angiogenic	990	0.268	0.152	0.67	0.43	0.6	1.59e-05	0.000232	0.55
TPST1	ENSG00000169902	protein_coding	EC-Angiogenic	990	0.164	0.135	0.42	0.39	0.6	0.00099	0.00807	0.51
YEATS2	ENSG00000163872	protein_coding	EC-Angiogenic	990	0.232	0.1	0.55	0.28	0.6	1.33e-05	0.0002	0.56
ZBTB16	ENSG00000109906	protein_coding	EC-Angiogenic	990	0.621	0.542	1.92	1.76	0.6	4.58e-09	1.52e-07	0.52
APBB2	ENSG00000163697	protein_coding	EC-Angiogenic	990	0.629	0.45	1.89	1.4	0.6	4.23e-10	1.71e-08	0.58
RAPGEF1	ENSG00000107263	protein_coding	EC-Angiogenic	990	0.633	0.491	1.94	1.6	0.6	1.64e-08	4.82e-07	0.55
CUL1	ENSG00000055130	protein_coding	EC-Angiogenic	990	0.205	0.11	0.48	0.3	0.6	7.66e-05	0.000886	0.54
DOCK9	ENSG00000088387	protein_coding	EC-Angiogenic	990	0.666	0.521	2.03	1.66	0.59	6.25e-09	1.98e-07	0.55
EML1	ENSG00000066629	protein_coding	EC-Angiogenic	990	0.21	0.192	0.53	0.57	0.59	0.000261	0.00262	0.5
NCK2	ENSG00000071051	protein_coding	EC-Angiogenic	990	0.155	0.09	0.38	0.25	0.59	5.4e-05	0.000664	0.53
ATP2B4	ENSG00000058668	protein_coding	EC-Angiogenic	990	0.314	0.202	0.82	0.58	0.58	4.97e-07	1.01e-05	0.55
DIAPH2	ENSG00000147202	protein_coding	EC-Angiogenic	990	0.529	0.339	1.5	1	0.58	3.69e-09	1.24e-07	0.59
ADIPOR2	ENSG00000006831	protein_coding	EC-Angiogenic	990	0.277	0.22	0.69	0.64	0.58	5.2e-05	0.000642	0.52
SHANK3	ENSG00000251322	protein_coding	EC-Angiogenic	990	0.475	0.295	1.3	0.87	0.58	9.04e-09	2.77e-07	0.57
WDR60	ENSG00000126870	protein_coding	EC-Angiogenic	990	0.254	0.146	0.61	0.41	0.57	0.000207	0.00214	0.55
RPS6KA2	ENSG00000071242	protein_coding	EC-Angiogenic	990	0.395	0.287	1.07	0.86	0.56	1.15e-05	0.000176	0.54
WARS	ENSG00000140105	protein_coding	EC-Angiogenic	990	0.193	0.177	0.5	0.52	0.56	0.000226	0.0023	0.5
EML4	ENSG00000143924	protein_coding	EC-Angiogenic	990	0.301	0.141	0.76	0.4	0.56	0.000286	0.00282	0.57
UACA	ENSG00000137831	protein_coding	EC-Angiogenic	990	0.424	0.313	1.13	0.93	0.55	1.06e-06	2.04e-05	0.54
MGMT	ENSG00000170430	protein_coding	EC-Angiogenic	990	0.16	0.105	0.41	0.3	0.54	0.000428	0.00394	0.53
PIK3CB	ENSG00000051382	protein_coding	EC-Angiogenic	990	0.217	0.131	0.53	0.36	0.54	4.43e-05	0.000562	0.54
FAM219A	ENSG00000164970	protein_coding	EC-Angiogenic	990	0.216	0.11	0.52	0.31	0.54	0.000134	0.00144	0.55
MAP4K4	ENSG00000071054	protein_coding	EC-Angiogenic	990	0.479	0.26	1.31	0.75	0.54	2.68e-07	5.8e-06	0.6
RIN2	ENSG00000132669	protein_coding	EC-Angiogenic	990	0.626	0.524	1.92	1.67	0.54	1.19e-08	3.56e-07	0.53
CBL	ENSG00000110395	protein_coding	EC-Angiogenic	990	0.227	0.088	0.57	0.24	0.53	0.000385	0.00359	0.57
MBNL2	ENSG00000139793	protein_coding	EC-Angiogenic	990	0.343	0.192	0.88	0.53	0.53	6.45e-05	0.000776	0.57
NOVA2	ENSG00000104967	protein_coding	EC-Angiogenic	990	0.165	0.09	0.39	0.25	0.53	0.000291	0.00286	0.53
RUSC2	ENSG00000198853	protein_coding	EC-Angiogenic	990	0.194	0.124	0.47	0.35	0.52	0.000782	0.00672	0.53
AFDN	ENSG00000130396	protein_coding	EC-Angiogenic	990	0.465	0.317	1.25	0.93	0.52	7.3e-07	1.45e-05	0.56
CASK	ENSG00000147044	protein_coding	EC-Angiogenic	990	0.222	0.12	0.54	0.33	0.52	0.000698	0.0061	0.55
FYN	ENSG00000010810	protein_coding	EC-Angiogenic	990	0.44	0.233	1.17	0.67	0.52	0.000276	0.00274	0.59
ATP11A	ENSG00000068650	protein_coding	EC-Angiogenic	990	0.291	0.123	0.72	0.34	0.52	0.000649	0.00575	0.58
PPP3CA	ENSG00000138814	protein_coding	EC-Angiogenic	990	0.453	0.319	1.25	0.95	0.51	1.2e-06	2.28e-05	0.55
EMCN	ENSG00000164035	protein_coding	EC-Angiogenic	990	0.68	0.553	2.09	1.84	0.51	2.37e-05	0.000327	0.52
HSPG2	ENSG00000142798	protein_coding	EC-Angiogenic	990	0.576	0.379	1.71	1.15	0.51	9.32e-06	0.000144	0.59
SUSD6	ENSG00000100647	protein_coding	EC-Angiogenic	990	0.243	0.142	0.59	0.4	0.51	3.92e-05	0.000509	0.54
SNX9	ENSG00000130340	protein_coding	EC-Angiogenic	990	0.266	0.138	0.66	0.37	0.51	0.000264	0.00265	0.56
RASSF3	ENSG00000153179	protein_coding	EC-Angiogenic	990	0.192	0.104	0.47	0.29	0.5	0.000434	0.00399	0.54
MAPK8	ENSG00000107643	protein_coding	EC-Angiogenic	990	0.322	0.172	0.82	0.49	0.5	2.14e-05	0.000299	0.57
LMBR1	ENSG00000105983	protein_coding	EC-Angiogenic	990	0.359	0.207	0.91	0.59	0.5	2.43e-05	0.000333	0.56
ZNF532	ENSG00000074657	protein_coding	EC-Angiogenic	990	0.248	0.115	0.6	0.32	0.49	0.000865	0.00724	0.56
RB1	ENSG00000139687	protein_coding	EC-Angiogenic	990	0.377	0.277	0.99	0.81	0.49	9.05e-07	1.78e-05	0.54
PRKD2	ENSG00000105287	protein_coding	EC-Angiogenic	990	0.2	0.088	0.47	0.24	0.49	0.000692	0.00607	0.55
GPHN	ENSG00000171723	protein_coding	EC-Angiogenic	990	0.425	0.366	1.18	1.1	0.49	2.05e-06	3.75e-05	0.51
RNF19A	ENSG00000034677	protein_coding	EC-Angiogenic	990	0.217	0.136	0.54	0.38	0.48	0.0001	0.00113	0.54
EPB41L2	ENSG00000079819	protein_coding	EC-Angiogenic	990	0.39	0.331	1.05	1	0.48	5.35e-05	0.00066	0.51
ZBTB46	ENSG00000130584	protein_coding	EC-Angiogenic	990	0.392	0.298	1.04	0.9	0.48	0.000329	0.00315	0.53
TSPAN14	ENSG00000108219	protein_coding	EC-Angiogenic	990	0.289	0.207	0.73	0.59	0.47	0.000229	0.00233	0.53
MAML2	ENSG00000184384	protein_coding	EC-Angiogenic	990	0.409	0.201	1.14	0.59	0.47	0.000533	0.00482	0.6
SRGAP2	ENSG00000266028	protein_coding	EC-Angiogenic	990	0.205	0.127	0.5	0.36	0.47	0.000648	0.00575	0.53
SHROOM4	ENSG00000158352	protein_coding	EC-Angiogenic	990	0.356	0.225	0.93	0.64	0.45	8.02e-05	0.000921	0.56
DOCK6	ENSG00000130158	protein_coding	EC-Angiogenic	990	0.411	0.207	1.1	0.6	0.45	8.78e-05	0.000993	0.59
PDE8A	ENSG00000073417	protein_coding	EC-Angiogenic	990	0.46	0.257	1.21	0.74	0.44	2.57e-05	0.00035	0.59
TJP1	ENSG00000104067	protein_coding	EC-Angiogenic	990	0.408	0.259	1.05	0.74	0.44	1.39e-05	0.000208	0.56
SPATA5	ENSG00000145375	protein_coding	EC-Angiogenic	990	0.204	0.133	0.5	0.37	0.44	0.000676	0.00596	0.53
PHACTR2	ENSG00000112419	protein_coding	EC-Angiogenic	990	0.358	0.276	0.95	0.81	0.43	1.62e-05	0.000235	0.53
ESYT2	ENSG00000117868	protein_coding	EC-Angiogenic	990	0.331	0.259	0.85	0.76	0.42	0.000836	0.00702	0.52
HERC1	ENSG00000103657	protein_coding	EC-Angiogenic	990	0.44	0.319	1.18	0.94	0.41	6.92e-05	0.000823	0.54
NFIB	ENSG00000147862	protein_coding	EC-Angiogenic	990	0.656	0.548	2.04	1.74	0.41	2.22e-06	4.02e-05	0.54
NEDD9	ENSG00000111859	protein_coding	EC-Angiogenic	990	0.405	0.339	1.1	1.03	0.4	0.00126	0.0099	0.51
UVRAG	ENSG00000198382	protein_coding	EC-Angiogenic	990	0.461	0.284	1.23	0.81	0.4	6.75e-05	0.000808	0.58
RUFY3	ENSG00000018189	protein_coding	EC-Angiogenic	990	0.279	0.161	0.7	0.45	0.4	0.000361	0.00339	0.55
RBFOX2	ENSG00000100320	protein_coding	EC-Angiogenic	990	0.518	0.314	1.44	0.91	0.38	7.56e-05	0.000881	0.59
TANC1	ENSG00000115183	protein_coding	EC-Angiogenic	990	0.413	0.303	1.1	0.89	0.38	0.000518	0.00471	0.54
CTNND1	ENSG00000198561	protein_coding	EC-Angiogenic	990	0.439	0.311	1.16	0.9	0.38	4.13e-05	0.000532	0.55
CTNNB1	ENSG00000168036	protein_coding	EC-Angiogenic	990	0.415	0.241	1.1	0.69	0.37	0.000348	0.00329	0.58
ARAP3	ENSG00000120318	protein_coding	EC-Angiogenic	990	0.241	0.146	0.59	0.41	0.36	0.00123	0.00969	0.54
CCNY	ENSG00000108100	protein_coding	EC-Angiogenic	990	0.556	0.45	1.58	1.39	0.36	0.000214	0.00221	0.52
PTK2	ENSG00000169398	protein_coding	EC-Angiogenic	990	0.682	0.496	2.1	1.52	0.36	2.6e-07	5.69e-06	0.59
AUTS2	ENSG00000158321	protein_coding	EC-Angiogenic	990	0.668	0.546	2.02	1.77	0.35	0.000188	0.00196	0.53
DOCK1	ENSG00000150760	protein_coding	EC-Angiogenic	990	0.574	0.402	1.61	1.21	0.33	0.000114	0.00126	0.56
PEAK1	ENSG00000173517	protein_coding	EC-Angiogenic	990	0.62	0.476	1.81	1.48	0.33	5.78e-05	0.000708	0.55
FLI1	ENSG00000151702	protein_coding	EC-Angiogenic	990	0.53	0.442	1.5	1.37	0.32	0.000256	0.00258	0.52
ARHGAP31	ENSG00000031081	protein_coding	EC-Angiogenic	990	0.529	0.423	1.46	1.29	0.3	0.000654	0.00578	0.52
ANKRD11	ENSG00000167522	protein_coding	EC-Angiogenic	990	0.461	0.296	1.22	0.85	0.3	0.000734	0.00636	0.57
TRIO	ENSG00000038382	protein_coding	EC-Angiogenic	990	0.576	0.391	1.64	1.16	0.27	0.00068	0.00597	0.58
NKAIN2	ENSG00000188580	protein_coding	EC-Arterial	879	0.471	0.019	1.59	0.05	5.63	2.11e-43	3.75e-40	0.73
DKK2	ENSG00000155011	protein_coding	EC-Arterial	879	0.571	0.025	1.86	0.07	5.49	8.29e-40	1.11e-36	0.78
TOX	ENSG00000198846	protein_coding	EC-Arterial	879	0.217	0.005	0.58	0.01	4.73	3.95e-24	1.17e-21	0.61
GJA5	ENSG00000265107	protein_coding	EC-Arterial	879	0.305	0.012	0.78	0.03	4.61	9.08e-33	6.06e-30	0.65
PCSK5	ENSG00000099139	protein_coding	EC-Arterial	879	0.655	0.095	2.17	0.29	4.22	4.32e-44	1.15e-40	0.79
SULF1	ENSG00000137573	protein_coding	EC-Arterial	879	0.432	0.031	1.29	0.08	3.92	2.59e-35	2.3e-32	0.7
NOS1AP	ENSG00000198929	protein_coding	EC-Arterial	879	0.231	0.015	0.57	0.04	3.84	5.46e-16	3.74e-14	0.61
FBLN5	ENSG00000140092	protein_coding	EC-Arterial	879	0.241	0.01	0.61	0.03	3.74	2.56e-20	3.79e-18	0.62
ENPP2	ENSG00000136960	protein_coding	EC-Arterial	879	0.197	0.013	0.56	0.03	3.6	2.29e-20	3.58e-18	0.59
SLC4A4	ENSG00000080493	protein_coding	EC-Arterial	879	0.191	0.007	0.49	0.02	3.32	8.39e-12	3.01e-10	0.59
PTPRJ	ENSG00000149177	protein_coding	EC-Arterial	879	0.344	0.036	0.94	0.09	3.25	2.77e-16	2e-14	0.65
PRDM16	ENSG00000142611	protein_coding	EC-Arterial	879	0.23	0.018	0.57	0.05	3.12	4.91e-14	2.47e-12	0.61
IGFBP3	ENSG00000146674	protein_coding	EC-Arterial	879	0.222	0.029	0.57	0.08	3.03	8.64e-16	5.7e-14	0.6
SLC45A4	ENSG00000022567	protein_coding	EC-Arterial	879	0.233	0.02	0.66	0.06	3.02	3.53e-14	1.8e-12	0.61
TOX2	ENSG00000124191	protein_coding	EC-Arterial	879	0.157	0.018	0.38	0.05	3.02	2.61e-14	1.37e-12	0.57
ATP2A3	ENSG00000074370	protein_coding	EC-Arterial	879	0.167	0.018	0.42	0.05	3.01	1.41e-18	1.67e-16	0.57
ARL15	ENSG00000185305	protein_coding	EC-Arterial	879	0.968	0.565	4.34	1.89	2.92	2.75e-56	1.47e-52	0.9
SOX5	ENSG00000134532	protein_coding	EC-Arterial	879	0.283	0.027	0.74	0.07	2.91	2.49e-11	7.91e-10	0.63
COL8A1	ENSG00000144810	protein_coding	EC-Arterial	879	0.536	0.114	1.57	0.32	2.66	9.39e-23	1.93e-20	0.71
TC2N	ENSG00000165929	protein_coding	EC-Arterial	879	0.164	0.03	0.4	0.08	2.63	1.9e-08	3.56e-07	0.57
SH3PXD2B	ENSG00000174705	protein_coding	EC-Arterial	879	0.396	0.063	1.07	0.17	2.56	1.19e-12	5.09e-11	0.67
CPAMD8	ENSG00000160111	protein_coding	EC-Arterial	879	0.188	0.138	0.54	0.43	2.55	2.26e-16	1.65e-14	0.52
CCDC3	ENSG00000151468	protein_coding	EC-Arterial	879	0.248	0.04	0.66	0.11	2.52	6.49e-10	1.51e-08	0.6
SYT1	ENSG00000067715	protein_coding	EC-Arterial	879	0.155	0.012	0.43	0.03	2.51	4.56e-05	0.000413	0.57
MAST4	ENSG00000069020	protein_coding	EC-Arterial	879	0.534	0.169	1.63	0.51	2.47	1.98e-09	4.33e-08	0.68
MET	ENSG00000105976	protein_coding	EC-Arterial	879	0.245	0.04	0.64	0.11	2.42	3.56e-17	2.97e-15	0.6
LPCAT2	ENSG00000087253	protein_coding	EC-Arterial	879	0.191	0.034	0.47	0.09	2.42	8.61e-12	3.06e-10	0.58
RNF144B	ENSG00000137393	protein_coding	EC-Arterial	879	0.356	0.157	0.98	0.47	2.39	3.32e-24	1.04e-21	0.59
PDZD2	ENSG00000133401	protein_coding	EC-Arterial	879	0.451	0.123	1.31	0.36	2.38	3.33e-17	2.87e-15	0.66
CDK14	ENSG00000058091	protein_coding	EC-Arterial	879	0.423	0.108	1.12	0.31	2.38	2.7e-12	1.08e-10	0.65
SPECC1	ENSG00000128487	protein_coding	EC-Arterial	879	0.164	0.032	0.4	0.09	2.38	5.56e-15	3.3e-13	0.57
VEGFC	ENSG00000150630	protein_coding	EC-Arterial	879	0.57	0.162	1.68	0.49	2.32	8.02e-29	4.28e-26	0.7
CFAP54	ENSG00000188596	protein_coding	EC-Arterial	879	0.157	0.021	0.39	0.05	2.28	3.92e-16	2.75e-14	0.57
MYOF	ENSG00000138119	protein_coding	EC-Arterial	879	0.265	0.034	0.64	0.08	2.26	4.19e-10	1.01e-08	0.62
MCTP1	ENSG00000175471	protein_coding	EC-Arterial	879	0.604	0.259	1.87	0.8	2.21	2.22e-22	4.09e-20	0.67
KCNT2	ENSG00000162687	protein_coding	EC-Arterial	879	0.193	0.037	0.49	0.09	2.2	8.02e-13	3.6e-11	0.58
ADAMTS6	ENSG00000049192	protein_coding	EC-Arterial	879	0.28	0.099	0.78	0.3	2.18	1.18e-12	5.09e-11	0.59
SYNJ2	ENSG00000078269	protein_coding	EC-Arterial	879	0.257	0.05	0.66	0.13	2.17	2.05e-16	1.52e-14	0.6
HRH1	ENSG00000196639	protein_coding	EC-Arterial	879	0.151	0.031	0.38	0.08	2.13	1.09e-12	4.72e-11	0.56
ELN	ENSG00000049540	protein_coding	EC-Arterial	879	0.352	0.077	0.98	0.2	2.12	7.01e-14	3.43e-12	0.64
CARMIL1	ENSG00000079691	protein_coding	EC-Arterial	879	0.237	0.058	0.58	0.15	2.08	2.49e-10	6.31e-09	0.59
MECOM	ENSG00000085276	protein_coding	EC-Arterial	879	0.915	0.604	3.73	2.11	2.05	6.49e-35	4.95e-32	0.78
JAG1	ENSG00000101384	protein_coding	EC-Arterial	879	0.271	0.074	0.72	0.2	2.04	7.44e-20	1.02e-17	0.6
PIK3C2B	ENSG00000133056	protein_coding	EC-Arterial	879	0.428	0.117	1.14	0.33	2.02	1.88e-29	1.11e-26	0.65
ARHGEF28	ENSG00000214944	protein_coding	EC-Arterial	879	0.298	0.061	0.76	0.17	2.01	7.34e-18	7.4e-16	0.62
FN1	ENSG00000115414	protein_coding	EC-Arterial	879	0.259	0.079	0.69	0.21	2	5.35e-07	7.81e-06	0.59
BMP6	ENSG00000153162	protein_coding	EC-Arterial	879	0.288	0.095	0.83	0.27	1.99	7.71e-11	2.2e-09	0.6
RPS6KA5	ENSG00000100784	protein_coding	EC-Arterial	879	0.191	0.029	0.46	0.07	1.91	2.17e-08	4.04e-07	0.58
PDCD4	ENSG00000150593	protein_coding	EC-Arterial	879	0.172	0.033	0.41	0.08	1.91	8.32e-13	3.7e-11	0.57
THSD7A	ENSG00000005108	protein_coding	EC-Arterial	879	0.535	0.142	1.62	0.4	1.89	2.86e-18	3.05e-16	0.7
ABCC4	ENSG00000125257	protein_coding	EC-Arterial	879	0.304	0.132	0.79	0.39	1.87	5.61e-17	4.47e-15	0.58
SMAD6	ENSG00000137834	protein_coding	EC-Arterial	879	0.471	0.229	1.39	0.71	1.86	7.78e-18	7.69e-16	0.61
SOX13	ENSG00000143842	protein_coding	EC-Arterial	879	0.209	0.066	0.53	0.18	1.86	2.59e-18	2.83e-16	0.57
FGF2	ENSG00000138685	protein_coding	EC-Arterial	879	0.164	0.055	0.42	0.15	1.85	6.54e-15	3.8e-13	0.55
ACACB	ENSG00000076555	protein_coding	EC-Arterial	879	0.218	0.081	0.55	0.23	1.81	3.41e-06	4.08e-05	0.57
PLPP1	ENSG00000067113	protein_coding	EC-Arterial	879	0.8	0.459	2.96	1.5	1.76	5.1e-26	2.27e-23	0.73
ADAMTS1	ENSG00000154734	protein_coding	EC-Arterial	879	0.395	0.108	1.13	0.31	1.76	3.43e-17	2.91e-15	0.64
DST	ENSG00000151914	protein_coding	EC-Arterial	879	0.342	0.097	0.9	0.27	1.76	1.76e-10	4.63e-09	0.62
PLD1	ENSG00000075651	protein_coding	EC-Arterial	879	0.273	0.093	0.69	0.25	1.75	4.19e-05	0.000383	0.59
PLCB4	ENSG00000101333	protein_coding	EC-Arterial	879	0.611	0.243	1.75	0.73	1.74	1.12e-20	1.81e-18	0.67
DCLK1	ENSG00000133083	protein_coding	EC-Arterial	879	0.288	0.099	0.74	0.28	1.72	2.16e-10	5.56e-09	0.59
GFOD1	ENSG00000145990	protein_coding	EC-Arterial	879	0.586	0.331	1.68	1.03	1.72	8.28e-26	3.4e-23	0.6
GIPC2	ENSG00000137960	protein_coding	EC-Arterial	879	0.15	0.034	0.36	0.09	1.71	4.83e-08	8.45e-07	0.56
FUT8	ENSG00000033170	protein_coding	EC-Arterial	879	0.353	0.162	0.97	0.47	1.68	1.77e-23	4.3e-21	0.59
BMX	ENSG00000102010	protein_coding	EC-Arterial	879	0.188	0.075	0.48	0.2	1.67	6.03e-06	6.68e-05	0.56
MEIS2	ENSG00000134138	protein_coding	EC-Arterial	879	0.215	0.093	0.57	0.27	1.67	0.00168	0.00952	0.56
COBLL1	ENSG00000082438	protein_coding	EC-Arterial	879	0.466	0.231	1.27	0.69	1.66	2.73e-23	6.08e-21	0.6
MAGI2	ENSG00000187391	protein_coding	EC-Arterial	879	0.241	0.066	0.62	0.17	1.65	2.23e-05	0.000219	0.59
PLCG2	ENSG00000197943	protein_coding	EC-Arterial	879	0.385	0.102	0.99	0.28	1.65	8.54e-14	4.07e-12	0.64
CFH	ENSG00000000971	protein_coding	EC-Arterial	879	0.28	0.069	0.7	0.18	1.64	2.16e-12	8.79e-11	0.6
EFNB2	ENSG00000125266	protein_coding	EC-Arterial	879	0.437	0.159	1.21	0.45	1.63	5.58e-23	1.19e-20	0.64
ITPR1	ENSG00000150995	protein_coding	EC-Arterial	879	0.565	0.183	1.64	0.51	1.63	3.58e-21	6.38e-19	0.7
TSPAN7	ENSG00000156298	protein_coding	EC-Arterial	879	0.177	0.079	0.46	0.23	1.58	1.32e-11	4.48e-10	0.55
TM6SF1	ENSG00000136404	protein_coding	EC-Arterial	879	0.159	0.063	0.4	0.17	1.5	2.22e-14	1.17e-12	0.55
SIPA1L2	ENSG00000116991	protein_coding	EC-Arterial	879	0.154	0.057	0.37	0.16	1.48	2.63e-09	5.6e-08	0.55
TLN2	ENSG00000171914	protein_coding	EC-Arterial	879	0.234	0.074	0.58	0.19	1.48	1.14e-10	3.16e-09	0.58
MAP2	ENSG00000078018	protein_coding	EC-Arterial	879	0.254	0.142	0.68	0.42	1.47	3.96e-13	1.82e-11	0.55
NOTCH4	ENSG00000204301	protein_coding	EC-Arterial	879	0.372	0.203	0.95	0.61	1.43	7.49e-16	5e-14	0.57
SETBP1	ENSG00000152217	protein_coding	EC-Arterial	879	0.427	0.17	1.2	0.48	1.41	3.89e-11	1.17e-09	0.63
CTTNBP2NL	ENSG00000143079	protein_coding	EC-Arterial	879	0.432	0.172	1.16	0.48	1.4	1.77e-22	3.5e-20	0.62
SRGN	ENSG00000122862	protein_coding	EC-Arterial	879	0.303	0.11	0.79	0.3	1.39	2.06e-11	6.74e-10	0.59
PREX2	ENSG00000046889	protein_coding	EC-Arterial	879	0.575	0.33	1.68	1.02	1.38	1.11e-20	1.81e-18	0.61
KIF13B	ENSG00000197892	protein_coding	EC-Arterial	879	0.312	0.101	0.81	0.27	1.34	4.71e-12	1.81e-10	0.6
TMEM233	ENSG00000224982	protein_coding	EC-Arterial	879	0.175	0.072	0.44	0.2	1.32	9.86e-09	1.95e-07	0.55
WNT2B	ENSG00000134245	protein_coding	EC-Arterial	879	0.34	0.143	0.9	0.41	1.32	3.87e-17	3.18e-15	0.59
ANKRD28	ENSG00000206560	protein_coding	EC-Arterial	879	0.203	0.053	0.48	0.13	1.3	1.43e-06	1.9e-05	0.57
FAM135A	ENSG00000082269	protein_coding	EC-Arterial	879	0.241	0.077	0.59	0.2	1.28	3.38e-06	4.06e-05	0.58
TANC2	ENSG00000170921	protein_coding	EC-Arterial	879	0.456	0.166	1.25	0.46	1.27	1.57e-12	6.55e-11	0.64
DENND5B	ENSG00000170456	protein_coding	EC-Arterial	879	0.187	0.063	0.44	0.16	1.25	0.000115	0.000946	0.56
ATP8A1	ENSG00000124406	protein_coding	EC-Arterial	879	0.241	0.114	0.63	0.32	1.25	2.04e-07	3.18e-06	0.56
PDE10A	ENSG00000112541	protein_coding	EC-Arterial	879	0.437	0.277	1.23	0.85	1.25	3.72e-12	1.44e-10	0.57
NAALADL2	ENSG00000177694	protein_coding	EC-Arterial	879	0.18	0.077	0.46	0.2	1.23	3.58e-05	0.000333	0.55
MLLT3	ENSG00000171843	protein_coding	EC-Arterial	879	0.254	0.123	0.65	0.36	1.23	2.15e-14	1.15e-12	0.56
EXOC6	ENSG00000138190	protein_coding	EC-Arterial	879	0.413	0.181	1.11	0.52	1.19	8.65e-14	4.09e-12	0.61
FAM155A	ENSG00000204442	protein_coding	EC-Arterial	879	0.537	0.176	1.67	0.58	1.19	9.66e-10	2.2e-08	0.68
EPAS1	ENSG00000116016	protein_coding	EC-Arterial	879	0.65	0.454	1.97	1.43	1.13	5.94e-19	7.21e-17	0.58
CCDC88A	ENSG00000115355	protein_coding	EC-Arterial	879	0.231	0.079	0.59	0.2	1.12	2.48e-09	5.33e-08	0.58
PIK3R3	ENSG00000117461	protein_coding	EC-Arterial	879	0.693	0.548	2.35	1.94	1.07	1.2e-13	5.64e-12	0.55
AAK1	ENSG00000115977	protein_coding	EC-Arterial	879	0.433	0.166	1.14	0.45	1.06	7.92e-07	1.13e-05	0.63
SAMD12	ENSG00000177570	protein_coding	EC-Arterial	879	0.18	0.085	0.44	0.24	1.06	9.52e-05	0.0008	0.54
FBN1	ENSG00000166147	protein_coding	EC-Arterial	879	0.25	0.065	0.63	0.17	1.05	5.72e-06	6.36e-05	0.59
PKIG	ENSG00000168734	protein_coding	EC-Arterial	879	0.234	0.069	0.57	0.19	1.03	0.00041	0.0029	0.58
CPXM2	ENSG00000121898	protein_coding	EC-Arterial	879	0.168	0.05	0.4	0.13	1.03	2.33e-06	2.92e-05	0.56
PARVA	ENSG00000197702	protein_coding	EC-Arterial	879	0.152	0.052	0.36	0.13	1.03	3.49e-06	4.14e-05	0.55
TBC1D8	ENSG00000204634	protein_coding	EC-Arterial	879	0.241	0.118	0.59	0.32	1.02	0.000688	0.00454	0.56
NEK7	ENSG00000151414	protein_coding	EC-Arterial	879	0.16	0.074	0.4	0.19	1.02	0.000526	0.00359	0.54
NUP160	ENSG00000030066	protein_coding	EC-Arterial	879	0.174	0.072	0.43	0.19	1.02	1.47e-08	2.85e-07	0.55
ITSN2	ENSG00000198399	protein_coding	EC-Arterial	879	0.488	0.249	1.33	0.71	1.02	2.34e-20	3.58e-18	0.61
LIMA1	ENSG00000050405	protein_coding	EC-Arterial	879	0.282	0.12	0.71	0.33	1.02	1.42e-11	4.8e-10	0.58
GLIS3	ENSG00000107249	protein_coding	EC-Arterial	879	0.193	0.071	0.49	0.19	1	1.48e-05	0.000152	0.56
ITPRID2	ENSG00000138434	protein_coding	EC-Arterial	879	0.17	0.066	0.42	0.17	0.99	5.05e-07	7.39e-06	0.55
PREX1	ENSG00000124126	protein_coding	EC-Arterial	879	0.226	0.16	0.56	0.47	0.98	4.53e-11	1.35e-09	0.52
JAM2	ENSG00000154721	protein_coding	EC-Arterial	879	0.188	0.104	0.47	0.3	0.97	5.87e-09	1.19e-07	0.54
SWAP70	ENSG00000133789	protein_coding	EC-Arterial	879	0.396	0.185	1.05	0.52	0.96	7.49e-14	3.63e-12	0.6
EEF2K	ENSG00000103319	protein_coding	EC-Arterial	879	0.152	0.067	0.36	0.18	0.96	3.21e-06	3.88e-05	0.54
PRELID2	ENSG00000186314	protein_coding	EC-Arterial	879	0.204	0.065	0.5	0.17	0.95	1.57e-08	3.02e-07	0.57
SESTD1	ENSG00000187231	protein_coding	EC-Arterial	879	0.198	0.074	0.49	0.19	0.95	3.79e-05	0.00035	0.56
NPTN	ENSG00000156642	protein_coding	EC-Arterial	879	0.215	0.071	0.52	0.19	0.95	2.81e-05	0.00027	0.57
ABR	ENSG00000159842	protein_coding	EC-Arterial	879	0.44	0.239	1.18	0.69	0.94	6.11e-14	3.05e-12	0.59
NAV2	ENSG00000166833	protein_coding	EC-Arterial	879	0.478	0.236	1.33	0.68	0.92	3.06e-06	3.71e-05	0.61
SHE	ENSG00000169291	protein_coding	EC-Arterial	879	0.222	0.137	0.57	0.39	0.91	1.3e-10	3.59e-09	0.54
ADIPOR2	ENSG00000006831	protein_coding	EC-Arterial	879	0.349	0.217	0.91	0.63	0.91	5.5e-11	1.61e-09	0.55
L3MBTL4	ENSG00000154655	protein_coding	EC-Arterial	879	0.172	0.089	0.43	0.25	0.91	2.04e-06	2.61e-05	0.54
PRICKLE2	ENSG00000163637	protein_coding	EC-Arterial	879	0.213	0.108	0.55	0.3	0.9	2.11e-06	2.68e-05	0.55
PELI1	ENSG00000197329	protein_coding	EC-Arterial	879	0.33	0.13	0.86	0.36	0.9	1.57e-07	2.48e-06	0.6
PPM1D	ENSG00000170836	protein_coding	EC-Arterial	879	0.181	0.094	0.45	0.26	0.89	4.76e-10	1.13e-08	0.54
PAPSS2	ENSG00000198682	protein_coding	EC-Arterial	879	0.188	0.114	0.47	0.33	0.89	2.54e-05	0.000247	0.53
SYNPO	ENSG00000171992	protein_coding	EC-Arterial	879	0.215	0.094	0.52	0.26	0.89	5.97e-10	1.4e-08	0.56
FLNB	ENSG00000136068	protein_coding	EC-Arterial	879	0.437	0.211	1.18	0.6	0.88	7.64e-11	2.19e-09	0.61
TNFRSF1B	ENSG00000028137	protein_coding	EC-Arterial	879	0.152	0.083	0.37	0.23	0.88	4.23e-06	4.88e-05	0.53
PTPRB	ENSG00000127329	protein_coding	EC-Arterial	879	0.727	0.496	2.24	1.58	0.88	8.94e-12	3.16e-10	0.6
FNIP2	ENSG00000052795	protein_coding	EC-Arterial	879	0.248	0.099	0.61	0.26	0.87	0.000136	0.0011	0.57
KCNN3	ENSG00000143603	protein_coding	EC-Arterial	879	0.216	0.073	0.54	0.2	0.87	3.5e-06	4.14e-05	0.57
UTRN	ENSG00000152818	protein_coding	EC-Arterial	879	0.832	0.617	2.75	2.03	0.87	4.98e-18	5.21e-16	0.61
NUAK1	ENSG00000074590	protein_coding	EC-Arterial	879	0.294	0.148	0.75	0.42	0.87	3.78e-07	5.65e-06	0.57
IGF1R	ENSG00000140443	protein_coding	EC-Arterial	879	0.378	0.207	0.97	0.59	0.86	1.13e-06	1.54e-05	0.57
EMP1	ENSG00000134531	protein_coding	EC-Arterial	879	0.41	0.186	1.15	0.53	0.84	4.01e-07	5.98e-06	0.61
A2M	ENSG00000175899	protein_coding	EC-Arterial	879	0.264	0.211	0.68	0.63	0.84	1.61e-07	2.53e-06	0.52
MDM4	ENSG00000198625	protein_coding	EC-Arterial	879	0.167	0.058	0.38	0.14	0.84	3.04e-05	0.000288	0.55
FGD4	ENSG00000139132	protein_coding	EC-Arterial	879	0.418	0.338	1.11	1.05	0.84	4.87e-12	1.86e-10	0.51
ENTPD1	ENSG00000138185	protein_coding	EC-Arterial	879	0.249	0.113	0.65	0.32	0.84	8.8e-07	1.24e-05	0.57
DOP1A	ENSG00000083097	protein_coding	EC-Arterial	879	0.157	0.062	0.37	0.16	0.83	0.000348	0.00251	0.55
BCR	ENSG00000186716	protein_coding	EC-Arterial	879	0.295	0.124	0.74	0.34	0.83	6.95e-07	1e-05	0.58
AHCTF1	ENSG00000153207	protein_coding	EC-Arterial	879	0.201	0.073	0.48	0.19	0.82	0.00013	0.00106	0.56
ERC1	ENSG00000082805	protein_coding	EC-Arterial	879	0.59	0.352	1.66	1.02	0.82	1.75e-17	1.63e-15	0.61
EXOC2	ENSG00000112685	protein_coding	EC-Arterial	879	0.248	0.105	0.61	0.29	0.81	3.55e-09	7.39e-08	0.57
RPGR	ENSG00000156313	protein_coding	EC-Arterial	879	0.199	0.112	0.48	0.32	0.81	0.000475	0.00329	0.54
PDGFD	ENSG00000170962	protein_coding	EC-Arterial	879	0.212	0.076	0.55	0.21	0.81	0.00061	0.00409	0.57
PRKX	ENSG00000183943	protein_coding	EC-Arterial	879	0.15	0.075	0.36	0.21	0.8	6.98e-06	7.66e-05	0.54
CEP68	ENSG00000011523	protein_coding	EC-Arterial	879	0.158	0.076	0.38	0.21	0.8	1.16e-05	0.000122	0.54
CDK19	ENSG00000155111	protein_coding	EC-Arterial	879	0.162	0.094	0.41	0.26	0.8	5.96e-06	6.62e-05	0.53
MAP4	ENSG00000047849	protein_coding	EC-Arterial	879	0.413	0.199	1.07	0.54	0.79	2.61e-05	0.000253	0.6
ABL2	ENSG00000143322	protein_coding	EC-Arterial	879	0.255	0.114	0.64	0.31	0.79	4.12e-09	8.56e-08	0.57
MIB1	ENSG00000101752	protein_coding	EC-Arterial	879	0.208	0.076	0.49	0.19	0.78	1.19e-05	0.000125	0.56
LRP6	ENSG00000070018	protein_coding	EC-Arterial	879	0.263	0.111	0.65	0.3	0.78	3.6e-10	8.74e-09	0.57
PTPRM	ENSG00000173482	protein_coding	EC-Arterial	879	0.944	0.823	3.59	3.06	0.78	4.16e-25	1.48e-22	0.59
SMURF2	ENSG00000108854	protein_coding	EC-Arterial	879	0.355	0.176	0.93	0.49	0.78	7.15e-12	2.61e-10	0.58
SCMH1	ENSG00000010803	protein_coding	EC-Arterial	879	0.274	0.102	0.69	0.26	0.77	4.14e-05	0.00038	0.58
PKD2	ENSG00000118762	protein_coding	EC-Arterial	879	0.176	0.066	0.42	0.17	0.77	2.29e-06	2.87e-05	0.55
STK10	ENSG00000072786	protein_coding	EC-Arterial	879	0.209	0.133	0.5	0.38	0.77	9.89e-08	1.62e-06	0.53
XKR6	ENSG00000171044	protein_coding	EC-Arterial	879	0.183	0.098	0.46	0.27	0.77	2.82e-05	0.00027	0.54
MAP4K3	ENSG00000011566	protein_coding	EC-Arterial	879	0.237	0.116	0.56	0.3	0.76	0.000388	0.00276	0.56
IFNAR2	ENSG00000159110	protein_coding	EC-Arterial	879	0.27	0.158	0.68	0.45	0.75	1.53e-08	2.95e-07	0.55
LYST	ENSG00000143669	protein_coding	EC-Arterial	879	0.342	0.165	0.88	0.47	0.75	4.8e-07	7.07e-06	0.58
PARVB	ENSG00000188677	protein_coding	EC-Arterial	879	0.247	0.162	0.62	0.47	0.75	1.07e-06	1.47e-05	0.53
EEPD1	ENSG00000122547	protein_coding	EC-Arterial	879	0.187	0.155	0.47	0.46	0.75	1.6e-08	3.07e-07	0.51
EPHA4	ENSG00000116106	protein_coding	EC-Arterial	879	0.358	0.243	0.95	0.72	0.75	9.71e-08	1.6e-06	0.54
SGIP1	ENSG00000118473	protein_coding	EC-Arterial	879	0.155	0.093	0.37	0.27	0.74	0.000584	0.00395	0.53
MYO1E	ENSG00000157483	protein_coding	EC-Arterial	879	0.413	0.24	1.11	0.72	0.74	2.58e-11	8.15e-10	0.57
NLRP1	ENSG00000091592	protein_coding	EC-Arterial	879	0.238	0.15	0.58	0.43	0.74	1.47e-09	3.29e-08	0.54
CDR2	ENSG00000140743	protein_coding	EC-Arterial	879	0.281	0.168	0.73	0.48	0.72	1.06e-10	2.96e-09	0.55
PDE4D	ENSG00000113448	protein_coding	EC-Arterial	879	0.762	0.347	2.47	1.06	0.72	9.1e-08	1.51e-06	0.73
PPP1R16B	ENSG00000101445	protein_coding	EC-Arterial	879	0.333	0.182	0.87	0.53	0.72	3.26e-08	5.92e-07	0.56
PTEN	ENSG00000171862	protein_coding	EC-Arterial	879	0.16	0.066	0.39	0.16	0.71	0.00059	0.00398	0.55
CD58	ENSG00000116815	protein_coding	EC-Arterial	879	0.225	0.165	0.56	0.48	0.71	5.33e-09	1.09e-07	0.52
ARGLU1	ENSG00000134884	protein_coding	EC-Arterial	879	0.548	0.314	1.56	0.9	0.71	8.41e-13	3.71e-11	0.61
CALD1	ENSG00000122786	protein_coding	EC-Arterial	879	0.315	0.139	0.83	0.37	0.7	3.2e-05	0.000301	0.59
RGS3	ENSG00000138835	protein_coding	EC-Arterial	879	0.208	0.105	0.5	0.28	0.7	8.7e-07	1.23e-05	0.55
CDK17	ENSG00000059758	protein_coding	EC-Arterial	879	0.545	0.296	1.5	0.87	0.7	1.35e-10	3.68e-09	0.61
CASD1	ENSG00000127995	protein_coding	EC-Arterial	879	0.166	0.078	0.39	0.21	0.7	5.29e-05	0.000474	0.54
CYTH3	ENSG00000008256	protein_coding	EC-Arterial	879	0.276	0.153	0.69	0.44	0.7	1.11e-08	2.2e-07	0.55
PTPN14	ENSG00000152104	protein_coding	EC-Arterial	879	0.469	0.211	1.27	0.59	0.69	1e-09	2.28e-08	0.62
PALMD	ENSG00000099260	protein_coding	EC-Arterial	879	0.333	0.245	0.89	0.72	0.69	1.72e-09	3.8e-08	0.53
ITPR2	ENSG00000123104	protein_coding	EC-Arterial	879	0.551	0.359	1.56	1.06	0.69	1.24e-09	2.78e-08	0.59
DOCK9	ENSG00000088387	protein_coding	EC-Arterial	879	0.721	0.519	2.2	1.65	0.69	8.65e-13	3.78e-11	0.58
FAT4	ENSG00000196159	protein_coding	EC-Arterial	879	0.214	0.128	0.55	0.37	0.68	2.07e-06	2.65e-05	0.54
TBC1D1	ENSG00000065882	protein_coding	EC-Arterial	879	0.27	0.157	0.67	0.44	0.67	2.57e-08	4.72e-07	0.55
HEG1	ENSG00000173706	protein_coding	EC-Arterial	879	0.49	0.32	1.37	0.95	0.67	1.92e-09	4.23e-08	0.57
PCNX1	ENSG00000100731	protein_coding	EC-Arterial	879	0.367	0.214	0.95	0.6	0.67	5.13e-09	1.05e-07	0.57
ATP1A1	ENSG00000163399	protein_coding	EC-Arterial	879	0.228	0.145	0.56	0.41	0.66	0.000151	0.0012	0.54
MRTFB	ENSG00000186260	protein_coding	EC-Arterial	879	0.403	0.215	1.08	0.61	0.66	3.99e-06	4.66e-05	0.59
CDH13	ENSG00000140945	protein_coding	EC-Arterial	879	0.58	0.449	1.8	1.47	0.65	4.23e-06	4.88e-05	0.55
FOXK1	ENSG00000164916	protein_coding	EC-Arterial	879	0.167	0.076	0.4	0.2	0.64	2.11e-05	0.000208	0.54
SMC6	ENSG00000163029	protein_coding	EC-Arterial	879	0.158	0.089	0.38	0.24	0.64	4.59e-06	5.25e-05	0.53
STOM	ENSG00000148175	protein_coding	EC-Arterial	879	0.328	0.205	0.84	0.6	0.64	1.23e-06	1.65e-05	0.55
APBB2	ENSG00000163697	protein_coding	EC-Arterial	879	0.65	0.45	1.9	1.4	0.63	1.23e-12	5.19e-11	0.57
CRIM1	ENSG00000150938	protein_coding	EC-Arterial	879	0.451	0.32	1.27	0.97	0.63	0.000238	0.00181	0.55
LPP	ENSG00000145012	protein_coding	EC-Arterial	879	0.449	0.194	1.21	0.53	0.63	2.02e-05	0.0002	0.63
CDC42BPA	ENSG00000143776	protein_coding	EC-Arterial	879	0.655	0.434	1.86	1.3	0.62	7.35e-11	2.12e-09	0.59
TEAD1	ENSG00000187079	protein_coding	EC-Arterial	879	0.387	0.221	1.01	0.61	0.62	6.61e-05	0.00058	0.58
PTPRG	ENSG00000144724	protein_coding	EC-Arterial	879	0.9	0.784	3.26	2.86	0.6	4.22e-09	8.73e-08	0.55
MYH9	ENSG00000100345	protein_coding	EC-Arterial	879	0.481	0.266	1.34	0.77	0.6	1.11e-06	1.52e-05	0.6
CRK	ENSG00000167193	protein_coding	EC-Arterial	879	0.205	0.133	0.51	0.37	0.6	6.52e-06	7.19e-05	0.53
CAMK1D	ENSG00000183049	protein_coding	EC-Arterial	879	0.313	0.151	0.8	0.43	0.6	1.37e-06	1.83e-05	0.58
KIAA0355	ENSG00000166398	protein_coding	EC-Arterial	879	0.405	0.26	1.07	0.75	0.59	5.31e-08	9.21e-07	0.56
RCOR1	ENSG00000089902	protein_coding	EC-Arterial	879	0.16	0.075	0.38	0.2	0.59	0.000146	0.00118	0.54
TRAK1	ENSG00000182606	protein_coding	EC-Arterial	879	0.281	0.187	0.71	0.53	0.59	7.71e-05	0.000662	0.54
FKBP1A	ENSG00000088832	protein_coding	EC-Arterial	879	0.174	0.069	0.43	0.19	0.59	0.00167	0.00946	0.55
USP6NL	ENSG00000148429	protein_coding	EC-Arterial	879	0.168	0.075	0.39	0.2	0.58	0.000318	0.00232	0.54
HIP1	ENSG00000127946	protein_coding	EC-Arterial	879	0.416	0.263	1.1	0.78	0.58	5.85e-08	1e-06	0.56
CAPZA2	ENSG00000198898	protein_coding	EC-Arterial	879	0.205	0.127	0.51	0.34	0.58	0.000224	0.00171	0.54
EIF2AK2	ENSG00000055332	protein_coding	EC-Arterial	879	0.166	0.097	0.4	0.27	0.58	1.67e-05	0.00017	0.53
CHIC2	ENSG00000109220	protein_coding	EC-Arterial	879	0.231	0.143	0.58	0.39	0.57	7.4e-05	0.00064	0.54
LIMK2	ENSG00000182541	protein_coding	EC-Arterial	879	0.22	0.109	0.55	0.3	0.57	0.000432	0.00303	0.55
RAPGEF2	ENSG00000109756	protein_coding	EC-Arterial	879	0.532	0.423	1.49	1.3	0.56	5.38e-10	1.27e-08	0.52
LATS2	ENSG00000150457	protein_coding	EC-Arterial	879	0.166	0.104	0.4	0.28	0.56	0.000384	0.00274	0.53
ULK4	ENSG00000168038	protein_coding	EC-Arterial	879	0.251	0.13	0.63	0.36	0.56	1.46e-05	0.000151	0.56
TCF7L1	ENSG00000152284	protein_coding	EC-Arterial	879	0.392	0.227	1.06	0.66	0.56	4.53e-08	7.99e-07	0.57
EGFR	ENSG00000146648	protein_coding	EC-Arterial	879	0.235	0.182	0.6	0.53	0.56	0.00094	0.00595	0.52
DENND3	ENSG00000105339	protein_coding	EC-Arterial	879	0.177	0.114	0.43	0.33	0.55	0.000123	0.001	0.53
RASGRF2	ENSG00000113319	protein_coding	EC-Arterial	879	0.444	0.367	1.17	1.15	0.55	4.77e-06	5.45e-05	0.5
CSPP1	ENSG00000104218	protein_coding	EC-Arterial	879	0.198	0.096	0.49	0.26	0.55	0.00038	0.00271	0.55
DPYD	ENSG00000188641	protein_coding	EC-Arterial	879	0.425	0.243	1.13	0.69	0.55	2.52e-05	0.000246	0.58
XAF1	ENSG00000132530	protein_coding	EC-Arterial	879	0.296	0.189	0.74	0.56	0.54	1.17e-06	1.59e-05	0.54
EVA1C	ENSG00000166979	protein_coding	EC-Arterial	879	0.594	0.39	1.71	1.19	0.54	9.51e-06	0.000102	0.58
MBNL1	ENSG00000152601	protein_coding	EC-Arterial	879	0.604	0.361	1.85	1.08	0.54	3.44e-05	0.000321	0.63
ITGA5	ENSG00000161638	protein_coding	EC-Arterial	879	0.256	0.102	0.63	0.27	0.54	0.00106	0.00654	0.57
SKIL	ENSG00000136603	protein_coding	EC-Arterial	879	0.235	0.124	0.58	0.34	0.54	2.55e-06	3.16e-05	0.55
CD46	ENSG00000117335	protein_coding	EC-Arterial	879	0.208	0.114	0.51	0.31	0.54	0.000301	0.00222	0.54
HPCAL1	ENSG00000115756	protein_coding	EC-Arterial	879	0.208	0.147	0.51	0.43	0.54	0.000571	0.00387	0.52
CCSER2	ENSG00000107771	protein_coding	EC-Arterial	879	0.264	0.141	0.65	0.38	0.53	0.00028	0.00207	0.56
CYSTM1	ENSG00000120306	protein_coding	EC-Arterial	879	0.167	0.104	0.4	0.28	0.53	0.00146	0.00848	0.53
RBMS3	ENSG00000144642	protein_coding	EC-Arterial	879	0.79	0.593	2.58	1.96	0.53	2.23e-08	4.15e-07	0.59
TMEM184B	ENSG00000198792	protein_coding	EC-Arterial	879	0.187	0.117	0.46	0.33	0.53	0.000783	0.00508	0.53
SMAD2	ENSG00000175387	protein_coding	EC-Arterial	879	0.278	0.144	0.69	0.38	0.52	0.000625	0.00418	0.56
LRRFIP1	ENSG00000124831	protein_coding	EC-Arterial	879	0.477	0.215	1.25	0.59	0.52	0.000861	0.00551	0.62
HDGFL3	ENSG00000166503	protein_coding	EC-Arterial	879	0.239	0.147	0.6	0.41	0.52	3.75e-05	0.000348	0.54
PRR14L	ENSG00000183530	protein_coding	EC-Arterial	879	0.156	0.08	0.38	0.22	0.51	0.000722	0.00471	0.54
ACTN4	ENSG00000130402	protein_coding	EC-Arterial	879	0.354	0.247	0.92	0.72	0.51	8.95e-08	1.49e-06	0.54
SKI	ENSG00000157933	protein_coding	EC-Arterial	879	0.195	0.106	0.47	0.29	0.5	0.000231	0.00176	0.54
FNBP1	ENSG00000187239	protein_coding	EC-Arterial	879	0.214	0.118	0.53	0.31	0.49	0.000828	0.00532	0.55
TMEM87A	ENSG00000103978	protein_coding	EC-Arterial	879	0.164	0.079	0.4	0.21	0.49	0.00135	0.00805	0.54
SLCO3A1	ENSG00000176463	protein_coding	EC-Arterial	879	0.27	0.228	0.73	0.66	0.49	6.29e-05	0.000555	0.52
NOD1	ENSG00000106100	protein_coding	EC-Arterial	879	0.22	0.137	0.54	0.38	0.49	0.000165	0.0013	0.54
STIM1	ENSG00000167323	protein_coding	EC-Arterial	879	0.183	0.129	0.46	0.36	0.49	0.00111	0.00677	0.52
SULF2	ENSG00000196562	protein_coding	EC-Arterial	879	0.297	0.182	0.77	0.51	0.49	9.11e-06	9.81e-05	0.55
MAGI3	ENSG00000081026	protein_coding	EC-Arterial	879	0.274	0.163	0.69	0.46	0.47	7.78e-05	0.000666	0.55
GNAI2	ENSG00000114353	protein_coding	EC-Arterial	879	0.16	0.093	0.38	0.25	0.46	0.00146	0.00848	0.53
DIAPH2	ENSG00000147202	protein_coding	EC-Arterial	879	0.51	0.342	1.4	1.01	0.46	1.48e-07	2.36e-06	0.57
RSU1	ENSG00000148484	protein_coding	EC-Arterial	879	0.193	0.099	0.46	0.26	0.46	0.000465	0.00324	0.54
CASC4	ENSG00000166734	protein_coding	EC-Arterial	879	0.181	0.085	0.43	0.22	0.45	0.00126	0.0076	0.55
PHACTR4	ENSG00000204138	protein_coding	EC-Arterial	879	0.317	0.209	0.81	0.6	0.45	1.86e-05	0.000187	0.54
ADARB1	ENSG00000197381	protein_coding	EC-Arterial	879	0.208	0.151	0.51	0.42	0.44	0.00151	0.00873	0.52
USP48	ENSG00000090686	protein_coding	EC-Arterial	879	0.204	0.111	0.49	0.3	0.43	0.000958	0.00605	0.54
TCF7L2	ENSG00000148737	protein_coding	EC-Arterial	879	0.404	0.247	1.05	0.7	0.43	1.58e-05	0.000163	0.57
FRYL	ENSG00000075539	protein_coding	EC-Arterial	879	0.527	0.428	1.45	1.31	0.43	4.37e-07	6.47e-06	0.52
VOPP1	ENSG00000154978	protein_coding	EC-Arterial	879	0.189	0.114	0.45	0.31	0.42	0.000886	0.00565	0.53
MYCBP2	ENSG00000005810	protein_coding	EC-Arterial	879	0.336	0.188	0.84	0.51	0.42	0.000153	0.00121	0.57
EXT1	ENSG00000182197	protein_coding	EC-Arterial	879	0.551	0.495	1.72	1.62	0.42	0.000866	0.00553	0.51
RUNX1T1	ENSG00000079102	protein_coding	EC-Arterial	879	0.373	0.305	1.02	0.92	0.42	0.00128	0.0077	0.52
TNRC18	ENSG00000182095	protein_coding	EC-Arterial	879	0.196	0.11	0.48	0.3	0.41	0.00125	0.00755	0.54
NBDY	ENSG00000204272	protein_coding	EC-Arterial	879	0.184	0.124	0.46	0.35	0.4	0.00118	0.00714	0.53
ADD1	ENSG00000087274	protein_coding	EC-Arterial	879	0.34	0.268	0.89	0.78	0.39	0.000421	0.00297	0.52
CRYBG3	ENSG00000080200	protein_coding	EC-Arterial	879	0.188	0.139	0.47	0.4	0.39	0.000797	0.00515	0.52
ERG	ENSG00000157554	protein_coding	EC-Arterial	879	0.452	0.308	1.2	0.9	0.38	0.0002	0.00156	0.55
BAZ2B	ENSG00000123636	protein_coding	EC-Arterial	879	0.503	0.335	1.35	0.97	0.38	3.17e-05	0.000299	0.57
GNAQ	ENSG00000156052	protein_coding	EC-Arterial	879	0.569	0.442	1.62	1.35	0.37	5.68e-07	8.27e-06	0.54
TTC28	ENSG00000100154	protein_coding	EC-Arterial	879	0.644	0.497	1.91	1.53	0.35	4.66e-08	8.18e-07	0.56
DOCK1	ENSG00000150760	protein_coding	EC-Arterial	879	0.551	0.404	1.53	1.21	0.34	1.42e-05	0.000147	0.55
PPP3CA	ENSG00000138814	protein_coding	EC-Arterial	879	0.424	0.321	1.15	0.96	0.34	0.000264	0.00197	0.53
PLXDC2	ENSG00000120594	protein_coding	EC-Arterial	879	0.724	0.617	2.25	2.05	0.34	3.96e-05	0.000366	0.51
RNF213	ENSG00000173821	protein_coding	EC-Arterial	879	0.245	0.166	0.61	0.46	0.34	0.00102	0.00638	0.53
PECAM1	ENSG00000261371	protein_coding	EC-Arterial	879	0.653	0.478	1.95	1.5	0.3	0.000675	0.00446	0.56
TJP1	ENSG00000104067	protein_coding	EC-Arterial	879	0.355	0.263	0.9	0.75	0.29	0.0013	0.00784	0.53
NRG1	ENSG00000157168	protein_coding	EC-Endocardial I	2160	0.199	0.01	0.64	0.03	5.31	9.54e-17	8.49e-14	0.59
PRKG1	ENSG00000185532	protein_coding	EC-Endocardial I	2160	0.624	0.062	1.9	0.18	3.65	4.27e-11	3.51e-09	0.78
GATA4	ENSG00000136574	protein_coding	EC-Endocardial I	2160	0.465	0.013	1.24	0.03	3.61	1.16e-12	1.55e-10	0.73
TMEM108	ENSG00000144868	protein_coding	EC-Endocardial I	2160	0.433	0.019	1.2	0.05	3.58	1.84e-12	2.24e-10	0.71
ADAMTSL1	ENSG00000178031	protein_coding	EC-Endocardial I	2160	0.631	0.059	1.98	0.17	3.53	1.68e-15	7.46e-13	0.79
PKHD1L1	ENSG00000205038	protein_coding	EC-Endocardial I	2160	0.864	0.08	3	0.26	3.53	7.92e-06	0.000129	0.9
BCO2	ENSG00000197580	protein_coding	EC-Endocardial I	2160	0.252	0.004	0.64	0.01	3.53	2.36e-13	3.93e-11	0.62
ACSM3	ENSG00000005187	protein_coding	EC-Endocardial I	2160	0.15	0.01	0.4	0.03	3.49	9.91e-14	1.78e-11	0.57
SMOC1	ENSG00000198732	protein_coding	EC-Endocardial I	2160	0.293	0.017	0.75	0.04	3.45	2.72e-13	4.4e-11	0.64
CDH11	ENSG00000140937	protein_coding	EC-Endocardial I	2160	0.61	0.038	1.71	0.1	3.33	2.43e-09	1.14e-07	0.79
PLXNA4	ENSG00000221866	protein_coding	EC-Endocardial I	2160	0.299	0.036	0.81	0.1	3.25	6.54e-08	1.98e-06	0.63
NPR3	ENSG00000113389	protein_coding	EC-Endocardial I	2160	0.328	0.007	0.86	0.02	3.23	4.02e-13	6.13e-11	0.66
TMEM132C	ENSG00000181234	protein_coding	EC-Endocardial I	2160	0.656	0.03	1.96	0.08	3.22	2.24e-06	4.49e-05	0.81
CGNL1	ENSG00000128849	protein_coding	EC-Endocardial I	2160	0.457	0.021	1.27	0.05	3.2	1.22e-11	1.16e-09	0.72
PDE1A	ENSG00000115252	protein_coding	EC-Endocardial I	2160	0.467	0.036	1.29	0.1	3.19	5.16e-11	3.99e-09	0.72
KANK1	ENSG00000107104	protein_coding	EC-Endocardial I	2160	0.428	0.011	1.15	0.03	3.06	1.01e-10	6.93e-09	0.71
PCDH15	ENSG00000150275	protein_coding	EC-Endocardial I	2160	0.307	0.014	0.79	0.04	3.06	5.07e-10	3.01e-08	0.65
PCDH7	ENSG00000169851	protein_coding	EC-Endocardial I	2160	0.641	0.024	1.91	0.07	3.04	1.95e-08	6.8e-07	0.81
VCAN	ENSG00000038427	protein_coding	EC-Endocardial I	2160	0.207	0.023	0.54	0.06	3.04	3.54e-06	6.51e-05	0.59
COLEC11	ENSG00000118004	protein_coding	EC-Endocardial I	2160	0.169	0.004	0.41	0.01	2.92	5.84e-13	8.21e-11	0.58
COL3A1	ENSG00000168542	protein_coding	EC-Endocardial I	2160	0.225	0.013	0.56	0.03	2.92	3.73e-11	3.11e-09	0.61
ADGRG6	ENSG00000112414	protein_coding	EC-Endocardial I	2160	0.278	0.022	0.68	0.06	2.83	6.02e-16	3.57e-13	0.63
POSTN	ENSG00000133110	protein_coding	EC-Endocardial I	2160	0.802	0.065	2.79	0.19	2.82	1.65e-06	3.43e-05	0.88
PTGIS	ENSG00000124212	protein_coding	EC-Endocardial I	2160	0.344	0.019	0.88	0.05	2.8	1.08e-08	4.27e-07	0.66
MGST1	ENSG00000008394	protein_coding	EC-Endocardial I	2160	0.287	0.008	0.73	0.02	2.8	9.46e-10	5.26e-08	0.64
BMX	ENSG00000102010	protein_coding	EC-Endocardial I	2160	0.417	0.036	1.09	0.1	2.77	7.66e-10	4.35e-08	0.69
KLHL13	ENSG00000003096	protein_coding	EC-Endocardial I	2160	0.169	0.01	0.41	0.03	2.77	1.67e-07	4.46e-06	0.58
KCNT2	ENSG00000162687	protein_coding	EC-Endocardial I	2160	0.175	0.027	0.46	0.07	2.73	9.07e-14	1.73e-11	0.57
PTGS1	ENSG00000095303	protein_coding	EC-Endocardial I	2160	0.201	0.007	0.48	0.02	2.71	1.8e-11	1.68e-09	0.6
BMPER	ENSG00000164619	protein_coding	EC-Endocardial I	2160	0.342	0.014	0.88	0.04	2.69	3.33e-08	1.05e-06	0.66
DAPK1	ENSG00000196730	protein_coding	EC-Endocardial I	2160	0.373	0.037	0.95	0.1	2.68	6.58e-09	2.81e-07	0.67
OPCML	ENSG00000183715	protein_coding	EC-Endocardial I	2160	0.174	0.011	0.47	0.03	2.63	1.94e-10	1.24e-08	0.58
GATA6	ENSG00000141448	protein_coding	EC-Endocardial I	2160	0.214	0.007	0.52	0.02	2.63	6.45e-11	4.72e-09	0.6
THRB	ENSG00000151090	protein_coding	EC-Endocardial I	2160	0.217	0.008	0.52	0.02	2.62	2.06e-09	1e-07	0.6
DGKI	ENSG00000157680	protein_coding	EC-Endocardial I	2160	0.257	0.02	0.66	0.05	2.6	2.07e-08	7.13e-07	0.62
MEIS2	ENSG00000134138	protein_coding	EC-Endocardial I	2160	0.536	0.041	1.6	0.12	2.58	2.7e-05	0.000364	0.75
MAMDC2	ENSG00000165072	protein_coding	EC-Endocardial I	2160	0.237	0.016	0.59	0.04	2.58	2.96e-08	9.51e-07	0.61
PLCXD3	ENSG00000182836	protein_coding	EC-Endocardial I	2160	0.231	0.006	0.62	0.02	2.57	8.65e-08	2.51e-06	0.61
PATJ	ENSG00000132849	protein_coding	EC-Endocardial I	2160	0.237	0.005	0.59	0.01	2.57	1.1e-09	5.91e-08	0.62
PLA2G5	ENSG00000127472	protein_coding	EC-Endocardial I	2160	0.618	0.039	1.8	0.11	2.56	2.04e-07	5.4e-06	0.79
TMOD1	ENSG00000136842	protein_coding	EC-Endocardial I	2160	0.289	0.017	0.71	0.04	2.45	8.26e-08	2.45e-06	0.64
CAMK2D	ENSG00000145349	protein_coding	EC-Endocardial I	2160	0.342	0.019	0.88	0.05	2.42	7.84e-08	2.35e-06	0.66
PCDH11X	ENSG00000102290	protein_coding	EC-Endocardial I	2160	0.275	0.014	0.75	0.04	2.4	1.46e-07	3.93e-06	0.63
ATP10A	ENSG00000206190	protein_coding	EC-Endocardial I	2160	0.242	0.019	0.6	0.05	2.39	4.41e-08	1.37e-06	0.61
NAALADL2	ENSG00000177694	protein_coding	EC-Endocardial I	2160	0.391	0.041	1.03	0.11	2.38	1.15e-10	7.67e-09	0.68
PDK4	ENSG00000004799	protein_coding	EC-Endocardial I	2160	0.218	0.007	0.54	0.02	2.37	5.53e-07	1.32e-05	0.61
INHBA	ENSG00000122641	protein_coding	EC-Endocardial I	2160	0.238	0.019	0.62	0.05	2.32	3.27e-07	8.26e-06	0.61
BMPR1A	ENSG00000107779	protein_coding	EC-Endocardial I	2160	0.183	0.006	0.44	0.01	2.29	2.02e-08	7.01e-07	0.59
WNK3	ENSG00000196632	protein_coding	EC-Endocardial I	2160	0.181	0.009	0.44	0.02	2.29	1.53e-08	5.77e-07	0.59
FHIT	ENSG00000189283	protein_coding	EC-Endocardial I	2160	0.281	0.023	0.7	0.06	2.28	5.37e-07	1.29e-05	0.63
CARMIL1	ENSG00000079691	protein_coding	EC-Endocardial I	2160	0.316	0.034	0.79	0.08	2.27	1.24e-09	6.5e-08	0.64
CCSER1	ENSG00000184305	protein_coding	EC-Endocardial I	2160	0.246	0.015	0.62	0.04	2.27	1.46e-06	3.08e-05	0.62
SELP	ENSG00000174175	protein_coding	EC-Endocardial I	2160	0.198	0.015	0.48	0.04	2.26	2.45e-10	1.56e-08	0.59
PRKAR2B	ENSG00000005249	protein_coding	EC-Endocardial I	2160	0.195	0.016	0.47	0.04	2.26	1.08e-10	7.32e-09	0.59
SCD5	ENSG00000145284	protein_coding	EC-Endocardial I	2160	0.233	0.021	0.58	0.05	2.23	1.85e-08	6.51e-07	0.61
IL1R1	ENSG00000115594	protein_coding	EC-Endocardial I	2160	0.427	0.065	1.15	0.18	2.23	3.07e-10	1.91e-08	0.68
PARD3	ENSG00000148498	protein_coding	EC-Endocardial I	2160	0.261	0.026	0.63	0.06	2.17	2.66e-07	6.92e-06	0.62
COL23A1	ENSG00000050767	protein_coding	EC-Endocardial I	2160	0.167	0.016	0.4	0.04	2.15	3.16e-06	5.91e-05	0.58
AKR1C1	ENSG00000187134	protein_coding	EC-Endocardial I	2160	0.239	0.011	0.59	0.03	2.15	6.9e-07	1.59e-05	0.61
ITSN1	ENSG00000205726	protein_coding	EC-Endocardial I	2160	0.256	0.043	0.63	0.11	2.15	3.04e-07	7.81e-06	0.61
CPEB4	ENSG00000113742	protein_coding	EC-Endocardial I	2160	0.241	0.011	0.59	0.03	2.13	2.61e-06	5.02e-05	0.61
GAB1	ENSG00000109458	protein_coding	EC-Endocardial I	2160	0.324	0.031	0.81	0.07	2.04	1e-09	5.51e-08	0.65
NRG3	ENSG00000185737	protein_coding	EC-Endocardial I	2160	0.344	0.071	0.97	0.21	2.02	4.94e-08	1.52e-06	0.63
BNC2	ENSG00000173068	protein_coding	EC-Endocardial I	2160	0.443	0.057	1.17	0.14	2.02	5.9e-10	3.42e-08	0.69
DOK5	ENSG00000101134	protein_coding	EC-Endocardial I	2160	0.15	0.014	0.37	0.04	2.01	1.65e-06	3.43e-05	0.57
PLD1	ENSG00000075651	protein_coding	EC-Endocardial I	2160	0.443	0.057	1.19	0.15	1.99	4.49e-05	0.000564	0.69
BMP6	ENSG00000153162	protein_coding	EC-Endocardial I	2160	0.36	0.07	0.99	0.2	1.98	8.28e-09	3.43e-07	0.64
MICAL2	ENSG00000133816	protein_coding	EC-Endocardial I	2160	0.289	0.051	0.72	0.13	1.97	2.24e-06	4.49e-05	0.62
CACNA2D1	ENSG00000153956	protein_coding	EC-Endocardial I	2160	0.294	0.016	0.74	0.04	1.97	9.13e-06	0.000144	0.64
LRIG3	ENSG00000139263	protein_coding	EC-Endocardial I	2160	0.191	0.027	0.46	0.07	1.97	6.32e-11	4.69e-09	0.58
EPS8	ENSG00000151491	protein_coding	EC-Endocardial I	2160	0.254	0.03	0.62	0.08	1.94	7.03e-07	1.61e-05	0.61
MYRIP	ENSG00000170011	protein_coding	EC-Endocardial I	2160	0.681	0.125	2.04	0.37	1.93	2.14e-12	2.51e-10	0.78
DKK3	ENSG00000050165	protein_coding	EC-Endocardial I	2160	0.165	0.007	0.39	0.02	1.9	1.74e-06	3.6e-05	0.58
LEPR	ENSG00000116678	protein_coding	EC-Endocardial I	2160	0.318	0.061	0.8	0.17	1.89	3.81e-12	4.07e-10	0.63
SLC17A3	ENSG00000124564	protein_coding	EC-Endocardial I	2160	0.169	0.009	0.41	0.02	1.86	3.69e-06	6.7e-05	0.58
KIAA1549L	ENSG00000110427	protein_coding	EC-Endocardial I	2160	0.21	0.016	0.53	0.04	1.86	1.02e-05	0.000158	0.6
TGFBR3	ENSG00000069702	protein_coding	EC-Endocardial I	2160	0.309	0.051	0.78	0.13	1.85	5.02e-05	0.000614	0.63
NOSTRIN	ENSG00000163072	protein_coding	EC-Endocardial I	2160	0.601	0.188	1.64	0.56	1.85	1.44e-15	6.99e-13	0.69
FN1	ENSG00000115414	protein_coding	EC-Endocardial I	2160	0.394	0.048	1.02	0.13	1.84	4.04e-05	0.000512	0.67
MGP	ENSG00000111341	protein_coding	EC-Endocardial I	2160	0.344	0.022	0.87	0.06	1.82	0.000177	0.00178	0.66
PRICKLE1	ENSG00000139174	protein_coding	EC-Endocardial I	2160	0.153	0.024	0.38	0.06	1.8	1.44e-06	3.06e-05	0.56
MAOA	ENSG00000189221	protein_coding	EC-Endocardial I	2160	0.236	0.029	0.58	0.08	1.78	1.26e-05	0.000191	0.6
SPC25	ENSG00000152253	protein_coding	EC-Endocardial I	2160	0.439	0.104	1.17	0.3	1.77	8.29e-11	5.9e-09	0.66
PDE3A	ENSG00000172572	protein_coding	EC-Endocardial I	2160	0.246	0.008	0.63	0.02	1.75	0.000443	0.00379	0.62
LRIG1	ENSG00000144749	protein_coding	EC-Endocardial I	2160	0.18	0.025	0.43	0.06	1.75	2.62e-05	0.000354	0.58
GULP1	ENSG00000144366	protein_coding	EC-Endocardial I	2160	0.485	0.108	1.31	0.31	1.72	2.15e-13	3.7e-11	0.68
CDKL5	ENSG00000008086	protein_coding	EC-Endocardial I	2160	0.166	0.02	0.39	0.05	1.72	3.52e-05	0.000454	0.57
PPM1H	ENSG00000111110	protein_coding	EC-Endocardial I	2160	0.318	0.09	0.81	0.26	1.71	6.82e-16	3.64e-13	0.61
TXNRD1	ENSG00000198431	protein_coding	EC-Endocardial I	2160	0.355	0.027	0.9	0.07	1.69	6.37e-05	0.000749	0.66
CELF2	ENSG00000048740	protein_coding	EC-Endocardial I	2160	0.466	0.072	1.21	0.19	1.68	4.12e-05	0.000519	0.7
SETBP1	ENSG00000152217	protein_coding	EC-Endocardial I	2160	0.617	0.125	1.72	0.36	1.65	4.85e-11	3.8e-09	0.74
ELN	ENSG00000049540	protein_coding	EC-Endocardial I	2160	0.235	0.071	0.6	0.19	1.65	1.45e-07	3.93e-06	0.58
CFH	ENSG00000000971	protein_coding	EC-Endocardial I	2160	0.265	0.055	0.68	0.14	1.64	1.63e-09	8.21e-08	0.6
IL18R1	ENSG00000115604	protein_coding	EC-Endocardial I	2160	0.163	0.045	0.39	0.13	1.64	2.13e-06	4.31e-05	0.56
LRRFIP2	ENSG00000093167	protein_coding	EC-Endocardial I	2160	0.256	0.022	0.6	0.05	1.61	0.000328	0.00299	0.62
GMDS	ENSG00000112699	protein_coding	EC-Endocardial I	2160	0.81	0.263	2.59	0.78	1.59	1.11e-17	1.18e-14	0.8
SAT1	ENSG00000130066	protein_coding	EC-Endocardial I	2160	0.229	0.029	0.57	0.07	1.59	0.000269	0.00252	0.6
CEMIP2	ENSG00000135048	protein_coding	EC-Endocardial I	2160	0.521	0.109	1.46	0.31	1.59	1.36e-08	5.25e-07	0.7
RNF180	ENSG00000164197	protein_coding	EC-Endocardial I	2160	0.199	0.025	0.48	0.06	1.59	7.1e-05	0.000811	0.59
PBX1	ENSG00000185630	protein_coding	EC-Endocardial I	2160	0.499	0.084	1.34	0.23	1.59	1.81e-08	6.47e-07	0.71
ATP13A3	ENSG00000133657	protein_coding	EC-Endocardial I	2160	0.286	0.08	0.72	0.23	1.58	4.47e-06	7.95e-05	0.6
AHI1	ENSG00000135541	protein_coding	EC-Endocardial I	2160	0.256	0.039	0.61	0.09	1.58	0.000259	0.00245	0.61
SHROOM2	ENSG00000146950	protein_coding	EC-Endocardial I	2160	0.175	0.027	0.42	0.07	1.57	8.91e-08	2.56e-06	0.57
SLCO2A1	ENSG00000174640	protein_coding	EC-Endocardial I	2160	0.588	0.182	1.72	0.57	1.57	3.14e-13	4.93e-11	0.69
CREB3L2	ENSG00000182158	protein_coding	EC-Endocardial I	2160	0.238	0.033	0.57	0.08	1.55	1.97e-06	4.02e-05	0.6
MAGI2	ENSG00000187391	protein_coding	EC-Endocardial I	2160	0.284	0.047	0.71	0.12	1.54	0.000413	0.0036	0.62
OXR1	ENSG00000164830	protein_coding	EC-Endocardial I	2160	0.391	0.111	1.03	0.31	1.54	4.03e-14	9.56e-12	0.64
NTN1	ENSG00000065320	protein_coding	EC-Endocardial I	2160	0.164	0.036	0.41	0.1	1.53	0.000282	0.00263	0.56
CNTNAP3	ENSG00000106714	protein_coding	EC-Endocardial I	2160	0.159	0.025	0.38	0.06	1.52	5.79e-06	9.97e-05	0.57
SNTB2	ENSG00000168807	protein_coding	EC-Endocardial I	2160	0.299	0.088	0.74	0.24	1.52	4.4e-11	3.54e-09	0.6
CYP1B1	ENSG00000138061	protein_coding	EC-Endocardial I	2160	0.204	0.039	0.5	0.11	1.49	3.72e-06	6.73e-05	0.58
PELI2	ENSG00000139946	protein_coding	EC-Endocardial I	2160	0.5	0.111	1.37	0.31	1.48	7.66e-11	5.52e-09	0.69
SMAD6	ENSG00000137834	protein_coding	EC-Endocardial I	2160	0.475	0.209	1.34	0.66	1.47	1.18e-10	7.81e-09	0.62
ART4	ENSG00000111339	protein_coding	EC-Endocardial I	2160	0.175	0.032	0.42	0.09	1.47	0.000257	0.00245	0.57
EVI5	ENSG00000067208	protein_coding	EC-Endocardial I	2160	0.419	0.065	1.07	0.17	1.45	1.42e-07	3.9e-06	0.68
SLC38A2	ENSG00000134294	protein_coding	EC-Endocardial I	2160	0.239	0.048	0.57	0.12	1.44	2.88e-05	0.000383	0.6
MSI2	ENSG00000153944	protein_coding	EC-Endocardial I	2160	0.401	0.067	1.01	0.17	1.44	0.000621	0.00502	0.67
HIF1A	ENSG00000100644	protein_coding	EC-Endocardial I	2160	0.238	0.061	0.59	0.15	1.43	2.04e-05	0.000285	0.59
DLC1	ENSG00000164741	protein_coding	EC-Endocardial I	2160	0.488	0.121	1.31	0.34	1.42	3.44e-06	6.35e-05	0.68
ACTN1	ENSG00000072110	protein_coding	EC-Endocardial I	2160	0.382	0.099	0.96	0.27	1.42	1.55e-10	1.01e-08	0.64
PRKN	ENSG00000185345	protein_coding	EC-Endocardial I	2160	0.168	0.032	0.39	0.08	1.41	0.000312	0.00288	0.57
DSTN	ENSG00000125868	protein_coding	EC-Endocardial I	2160	0.162	0.014	0.37	0.03	1.4	5.45e-05	0.000657	0.57
TFPI	ENSG00000003436	protein_coding	EC-Endocardial I	2160	0.354	0.097	0.89	0.27	1.4	4.33e-07	1.06e-05	0.62
ANXA4	ENSG00000196975	protein_coding	EC-Endocardial I	2160	0.211	0.037	0.51	0.09	1.39	2.3e-06	4.56e-05	0.59
ST6GAL1	ENSG00000073849	protein_coding	EC-Endocardial I	2160	0.632	0.201	1.83	0.59	1.34	3.68e-14	9.56e-12	0.71
PSME4	ENSG00000068878	protein_coding	EC-Endocardial I	2160	0.249	0.044	0.6	0.11	1.32	0.0011	0.00802	0.6
DAAM1	ENSG00000100592	protein_coding	EC-Endocardial I	2160	0.222	0.061	0.53	0.16	1.32	5.18e-05	0.000631	0.58
TIAM2	ENSG00000146426	protein_coding	EC-Endocardial I	2160	0.367	0.065	0.91	0.17	1.31	5.01e-05	0.000613	0.65
NPAS2	ENSG00000170485	protein_coding	EC-Endocardial I	2160	0.23	0.042	0.56	0.1	1.31	0.00024	0.0023	0.59
GNA14	ENSG00000156049	protein_coding	EC-Endocardial I	2160	0.309	0.08	0.79	0.22	1.29	4.16e-08	1.3e-06	0.61
ALPL	ENSG00000162551	protein_coding	EC-Endocardial I	2160	0.154	0.046	0.38	0.13	1.28	0.000114	0.00122	0.55
GTDC1	ENSG00000121964	protein_coding	EC-Endocardial I	2160	0.17	0.028	0.4	0.07	1.26	0.000888	0.00676	0.57
ATP10D	ENSG00000145246	protein_coding	EC-Endocardial I	2160	0.281	0.059	0.68	0.15	1.26	5.84e-06	0.0001	0.61
ANKRD44	ENSG00000065413	protein_coding	EC-Endocardial I	2160	0.216	0.044	0.53	0.12	1.25	9.06e-06	0.000143	0.58
TRPM3	ENSG00000083067	protein_coding	EC-Endocardial I	2160	0.187	0.027	0.48	0.08	1.25	0.00121	0.00873	0.58
MID1	ENSG00000101871	protein_coding	EC-Endocardial I	2160	0.197	0.047	0.48	0.12	1.23	4.07e-05	0.000515	0.57
HIBCH	ENSG00000198130	protein_coding	EC-Endocardial I	2160	0.475	0.134	1.23	0.37	1.23	2.26e-11	2.04e-09	0.66
TGM2	ENSG00000198959	protein_coding	EC-Endocardial I	2160	0.3	0.079	0.75	0.22	1.23	7.1e-07	1.62e-05	0.61
ITGA10	ENSG00000143127	protein_coding	EC-Endocardial I	2160	0.212	0.044	0.51	0.12	1.22	0.000516	0.00429	0.58
PLVAP	ENSG00000130300	protein_coding	EC-Endocardial I	2160	0.211	0.041	0.51	0.11	1.22	0.000504	0.0042	0.58
YBX3	ENSG00000060138	protein_coding	EC-Endocardial I	2160	0.17	0.069	0.4	0.19	1.21	7.37e-05	0.000835	0.55
ACVR1	ENSG00000115170	protein_coding	EC-Endocardial I	2160	0.215	0.046	0.52	0.12	1.2	9.24e-07	2.06e-05	0.58
TLE1	ENSG00000196781	protein_coding	EC-Endocardial I	2160	0.338	0.098	0.85	0.27	1.17	3.01e-08	9.61e-07	0.61
DYNC2H1	ENSG00000187240	protein_coding	EC-Endocardial I	2160	0.203	0.045	0.5	0.11	1.16	1.23e-05	0.000188	0.58
QSOX1	ENSG00000116260	protein_coding	EC-Endocardial I	2160	0.2	0.029	0.48	0.07	1.15	0.00131	0.00923	0.59
SH3RF1	ENSG00000154447	protein_coding	EC-Endocardial I	2160	0.256	0.118	0.64	0.33	1.14	6.52e-05	0.000765	0.56
ST3GAL1	ENSG00000008513	protein_coding	EC-Endocardial I	2160	0.344	0.117	0.86	0.32	1.12	0.00027	0.00252	0.61
CHSY1	ENSG00000131873	protein_coding	EC-Endocardial I	2160	0.381	0.114	0.98	0.32	1.11	1.42e-07	3.9e-06	0.63
ADIRF	ENSG00000148671	protein_coding	EC-Endocardial I	2160	0.155	0.023	0.36	0.06	1.09	0.000893	0.00678	0.57
CPQ	ENSG00000104324	protein_coding	EC-Endocardial I	2160	0.218	0.06	0.53	0.15	1.09	1.32e-05	0.000199	0.58
ATL2	ENSG00000119787	protein_coding	EC-Endocardial I	2160	0.204	0.055	0.49	0.14	1.07	0.000466	0.00397	0.57
WBP1L	ENSG00000166272	protein_coding	EC-Endocardial I	2160	0.188	0.056	0.45	0.15	1.05	6.43e-07	1.51e-05	0.56
IL4R	ENSG00000077238	protein_coding	EC-Endocardial I	2160	0.233	0.093	0.57	0.26	1.03	9.01e-07	2.03e-05	0.57
HIPK2	ENSG00000064393	protein_coding	EC-Endocardial I	2160	0.546	0.337	1.5	1.04	1.02	9.52e-08	2.72e-06	0.57
SQSTM1	ENSG00000161011	protein_coding	EC-Endocardial I	2160	0.178	0.044	0.42	0.11	1	0.000339	0.00308	0.57
RORA	ENSG00000069667	protein_coding	EC-Endocardial I	2160	0.292	0.126	0.74	0.36	1	1.16e-07	3.24e-06	0.58
RAPH1	ENSG00000173166	protein_coding	EC-Endocardial I	2160	0.482	0.153	1.26	0.43	0.98	1.22e-11	1.16e-09	0.66
SCMH1	ENSG00000010803	protein_coding	EC-Endocardial I	2160	0.331	0.081	0.83	0.21	0.98	8.42e-06	0.000135	0.62
AAK1	ENSG00000115977	protein_coding	EC-Endocardial I	2160	0.473	0.14	1.22	0.38	0.98	5.33e-05	0.000646	0.66
MKLN1	ENSG00000128585	protein_coding	EC-Endocardial I	2160	0.661	0.282	1.87	0.82	0.97	5.47e-09	2.37e-07	0.68
NFIA	ENSG00000162599	protein_coding	EC-Endocardial I	2160	0.719	0.251	2.12	0.73	0.96	5.58e-14	1.19e-11	0.74
RASSF8	ENSG00000123094	protein_coding	EC-Endocardial I	2160	0.28	0.088	0.69	0.24	0.94	9.41e-06	0.000147	0.59
SPRED1	ENSG00000166068	protein_coding	EC-Endocardial I	2160	0.153	0.056	0.36	0.14	0.94	0.000364	0.00325	0.55
DENND1A	ENSG00000119522	protein_coding	EC-Endocardial I	2160	0.559	0.19	1.5	0.53	0.94	6.15e-11	4.62e-09	0.68
ST8SIA6	ENSG00000148488	protein_coding	EC-Endocardial I	2160	0.409	0.221	1.08	0.69	0.92	6.7e-06	0.000112	0.57
GOLGA4	ENSG00000144674	protein_coding	EC-Endocardial I	2160	0.281	0.082	0.66	0.21	0.92	0.00128	0.00906	0.6
N4BP2L2	ENSG00000244754	protein_coding	EC-Endocardial I	2160	0.453	0.098	1.13	0.26	0.91	0.000122	0.00129	0.67
SLC1A1	ENSG00000106688	protein_coding	EC-Endocardial I	2160	0.175	0.077	0.43	0.23	0.9	2.03e-05	0.000285	0.54
PRCP	ENSG00000137509	protein_coding	EC-Endocardial I	2160	0.163	0.063	0.39	0.18	0.9	8.05e-06	0.000131	0.55
PARVA	ENSG00000197702	protein_coding	EC-Endocardial I	2160	0.157	0.044	0.37	0.11	0.9	0.000641	0.00512	0.56
ENG	ENSG00000106991	protein_coding	EC-Endocardial I	2160	0.728	0.444	2.14	1.47	0.89	2.85e-09	1.32e-07	0.59
MCU	ENSG00000156026	protein_coding	EC-Endocardial I	2160	0.416	0.16	1.08	0.46	0.88	1.44e-07	3.91e-06	0.62
ZRANB2	ENSG00000132485	protein_coding	EC-Endocardial I	2160	0.219	0.067	0.51	0.17	0.88	0.000232	0.00225	0.57
NHSL2	ENSG00000204131	protein_coding	EC-Endocardial I	2160	0.186	0.072	0.45	0.2	0.88	5.31e-06	9.23e-05	0.55
IL6ST	ENSG00000134352	protein_coding	EC-Endocardial I	2160	0.47	0.177	1.22	0.5	0.88	6.7e-05	0.000781	0.63
LDB2	ENSG00000169744	protein_coding	EC-Endocardial I	2160	0.973	0.777	4.23	3.01	0.88	1.25e-07	3.46e-06	0.75
HMCN1	ENSG00000143341	protein_coding	EC-Endocardial I	2160	0.668	0.301	2.01	0.96	0.87	7.3e-05	0.000831	0.67
IMMP2L	ENSG00000184903	protein_coding	EC-Endocardial I	2160	0.613	0.301	1.79	0.92	0.87	5.4e-12	5.44e-10	0.64
ARHGAP26	ENSG00000145819	protein_coding	EC-Endocardial I	2160	0.739	0.454	2.27	1.4	0.87	4.94e-08	1.52e-06	0.64
SMG6	ENSG00000070366	protein_coding	EC-Endocardial I	2160	0.327	0.167	0.82	0.46	0.87	1.12e-09	5.98e-08	0.57
PALM	ENSG00000099864	protein_coding	EC-Endocardial I	2160	0.161	0.063	0.37	0.17	0.86	0.000769	0.00598	0.55
SRGN	ENSG00000122862	protein_coding	EC-Endocardial I	2160	0.249	0.102	0.61	0.29	0.85	0.000178	0.00178	0.57
RBMS3	ENSG00000144642	protein_coding	EC-Endocardial I	2160	0.93	0.559	3.35	1.81	0.85	6.39e-13	8.75e-11	0.77
CD9	ENSG00000010278	protein_coding	EC-Endocardial I	2160	0.495	0.159	1.32	0.46	0.84	0.000681	0.0054	0.66
CC2D2B	ENSG00000188649	protein_coding	EC-Endocardial I	2160	0.155	0.061	0.38	0.17	0.84	4.98e-05	0.000612	0.55
ECE1	ENSG00000117298	protein_coding	EC-Endocardial I	2160	0.361	0.14	0.9	0.39	0.84	6.23e-09	2.68e-07	0.6
MICU1	ENSG00000107745	protein_coding	EC-Endocardial I	2160	0.264	0.092	0.63	0.24	0.83	3.05e-05	0.000401	0.58
SNED1	ENSG00000162804	protein_coding	EC-Endocardial I	2160	0.409	0.138	1.05	0.38	0.83	4.62e-05	0.000576	0.63
VAPA	ENSG00000101558	protein_coding	EC-Endocardial I	2160	0.212	0.061	0.5	0.16	0.82	0.00014	0.00144	0.57
TNPO1	ENSG00000083312	protein_coding	EC-Endocardial I	2160	0.268	0.075	0.65	0.19	0.82	0.00127	0.00906	0.6
PLSCR1	ENSG00000188313	protein_coding	EC-Endocardial I	2160	0.229	0.119	0.55	0.34	0.81	4.16e-06	7.43e-05	0.55
IRAK3	ENSG00000090376	protein_coding	EC-Endocardial I	2160	0.439	0.223	1.13	0.65	0.8	4.26e-07	1.05e-05	0.59
PTEN	ENSG00000171862	protein_coding	EC-Endocardial I	2160	0.186	0.055	0.43	0.14	0.79	0.00141	0.00985	0.56
EMCN	ENSG00000164035	protein_coding	EC-Endocardial I	2160	0.796	0.529	2.56	1.76	0.78	1.58e-08	5.85e-07	0.62
CDK8	ENSG00000132964	protein_coding	EC-Endocardial I	2160	0.151	0.047	0.36	0.12	0.78	0.000897	0.0068	0.55
INPP1	ENSG00000151689	protein_coding	EC-Endocardial I	2160	0.17	0.066	0.4	0.18	0.76	0.00115	0.00832	0.55
GALNT2	ENSG00000143641	protein_coding	EC-Endocardial I	2160	0.203	0.057	0.48	0.15	0.74	0.00102	0.00755	0.57
CPD	ENSG00000108582	protein_coding	EC-Endocardial I	2160	0.236	0.092	0.57	0.26	0.74	6.74e-05	0.000783	0.57
B4GALT1	ENSG00000086062	protein_coding	EC-Endocardial I	2160	0.253	0.109	0.62	0.3	0.74	6.62e-05	0.000775	0.57
CYP20A1	ENSG00000119004	protein_coding	EC-Endocardial I	2160	0.16	0.073	0.38	0.2	0.73	7.06e-06	0.000117	0.54
PDE7B	ENSG00000171408	protein_coding	EC-Endocardial I	2160	0.522	0.281	1.42	0.84	0.73	3.53e-07	8.85e-06	0.6
FRMD4B	ENSG00000114541	protein_coding	EC-Endocardial I	2160	0.473	0.151	1.23	0.42	0.72	0.00063	0.00507	0.65
PNISR	ENSG00000132424	protein_coding	EC-Endocardial I	2160	0.297	0.097	0.71	0.25	0.71	0.000387	0.00341	0.6
BCR	ENSG00000186716	protein_coding	EC-Endocardial I	2160	0.28	0.113	0.68	0.31	0.71	0.000205	0.00202	0.58
NSUN6	ENSG00000241058	protein_coding	EC-Endocardial I	2160	0.192	0.079	0.46	0.22	0.71	0.000343	0.0031	0.55
PCED1B	ENSG00000179715	protein_coding	EC-Endocardial I	2160	0.312	0.141	0.8	0.42	0.7	5.94e-05	0.000712	0.58
BACE2	ENSG00000182240	protein_coding	EC-Endocardial I	2160	0.281	0.114	0.7	0.32	0.69	0.000494	0.00414	0.58
NDRG1	ENSG00000104419	protein_coding	EC-Endocardial I	2160	0.237	0.13	0.58	0.37	0.69	0.00143	0.00991	0.55
GRK5	ENSG00000198873	protein_coding	EC-Endocardial I	2160	0.564	0.316	1.56	0.96	0.68	6.19e-05	0.000736	0.6
SEPTIN2	ENSG00000168385	protein_coding	EC-Endocardial I	2160	0.165	0.069	0.38	0.17	0.68	0.000415	0.0036	0.55
ABI2	ENSG00000138443	protein_coding	EC-Endocardial I	2160	0.287	0.094	0.71	0.25	0.67	0.00058	0.00474	0.59
ZNF521	ENSG00000198795	protein_coding	EC-Endocardial I	2160	0.275	0.124	0.68	0.35	0.67	0.00023	0.00224	0.57
DDX17	ENSG00000100201	protein_coding	EC-Endocardial I	2160	0.41	0.141	1.02	0.37	0.67	0.000634	0.00508	0.63
GALNT10	ENSG00000164574	protein_coding	EC-Endocardial I	2160	0.214	0.102	0.51	0.28	0.66	0.000314	0.00289	0.55
PHF3	ENSG00000118482	protein_coding	EC-Endocardial I	2160	0.216	0.092	0.52	0.24	0.66	0.00036	0.00323	0.56
CALD1	ENSG00000122786	protein_coding	EC-Endocardial I	2160	0.341	0.122	0.84	0.33	0.65	0.00103	0.0076	0.6
FOXP1	ENSG00000114861	protein_coding	EC-Endocardial I	2160	0.813	0.474	2.54	1.47	0.65	6.29e-10	3.61e-08	0.67
FOXO1	ENSG00000150907	protein_coding	EC-Endocardial I	2160	0.483	0.252	1.29	0.73	0.64	2.64e-05	0.000357	0.6
LRBA	ENSG00000198589	protein_coding	EC-Endocardial I	2160	0.427	0.19	1.08	0.53	0.63	0.000222	0.00218	0.61
CHD9	ENSG00000177200	protein_coding	EC-Endocardial I	2160	0.597	0.281	1.61	0.8	0.62	8.27e-08	2.45e-06	0.64
PITPNC1	ENSG00000154217	protein_coding	EC-Endocardial I	2160	0.835	0.678	2.76	2.47	0.62	1.24e-05	0.000188	0.5
HSPG2	ENSG00000142798	protein_coding	EC-Endocardial I	2160	0.689	0.35	1.99	1.07	0.59	2.36e-06	4.61e-05	0.65
KLF9	ENSG00000119138	protein_coding	EC-Endocardial I	2160	0.241	0.105	0.57	0.3	0.58	0.00134	0.00945	0.56
REV3L	ENSG00000009413	protein_coding	EC-Endocardial I	2160	0.316	0.129	0.78	0.35	0.58	0.00121	0.00873	0.59
PLPP3	ENSG00000162407	protein_coding	EC-Endocardial I	2160	0.376	0.24	0.99	0.71	0.55	6.64e-05	0.000776	0.55
EPB41L4A	ENSG00000129595	protein_coding	EC-Endocardial I	2160	0.622	0.371	1.72	1.14	0.55	2.68e-06	5.14e-05	0.59
TMEM135	ENSG00000166575	protein_coding	EC-Endocardial I	2160	0.257	0.138	0.62	0.38	0.54	0.000621	0.00502	0.55
HMBOX1	ENSG00000147421	protein_coding	EC-Endocardial I	2160	0.338	0.15	0.84	0.41	0.52	0.000591	0.00482	0.59
SPATS2	ENSG00000123352	protein_coding	EC-Endocardial I	2160	0.264	0.135	0.63	0.38	0.52	0.000416	0.0036	0.56
EBF1	ENSG00000164330	protein_coding	EC-Endocardial I	2160	0.604	0.441	1.68	1.4	0.52	4.62e-06	8.14e-05	0.53
FANCC	ENSG00000158169	protein_coding	EC-Endocardial I	2160	0.19	0.082	0.46	0.22	0.51	0.000607	0.00493	0.55
HDGFL3	ENSG00000166503	protein_coding	EC-Endocardial I	2160	0.261	0.137	0.63	0.39	0.51	0.000484	0.00409	0.55
ASAP2	ENSG00000151693	protein_coding	EC-Endocardial I	2160	0.394	0.207	1	0.59	0.5	0.000357	0.0032	0.58
SPARCL1	ENSG00000152583	protein_coding	EC-Endocardial I	2160	0.743	0.425	2.17	1.33	0.49	0.000345	0.00311	0.62
ATP8B1	ENSG00000081923	protein_coding	EC-Endocardial I	2160	0.474	0.233	1.3	0.68	0.49	0.000694	0.00547	0.61
WSB1	ENSG00000109046	protein_coding	EC-Endocardial I	2160	0.494	0.276	1.29	0.79	0.48	2.04e-05	0.000286	0.59
ITPR2	ENSG00000123104	protein_coding	EC-Endocardial I	2160	0.599	0.337	1.62	1.01	0.48	0.000146	0.00149	0.6
RALGAPA2	ENSG00000188559	protein_coding	EC-Endocardial I	2160	0.64	0.409	1.82	1.26	0.42	0.00103	0.00758	0.58
FLI1	ENSG00000151702	protein_coding	EC-Endocardial I	2160	0.589	0.428	1.63	1.34	0.39	4.01e-05	0.000509	0.54
INHBA	ENSG00000122641	protein_coding	EC-Endocardial II	338	0.645	0.033	1.89	0.09	4.36	3.28e-11	1.03e-08	0.81
WNT9B	ENSG00000158955	protein_coding	EC-Endocardial II	338	0.37	0.015	0.97	0.04	3.8	8.06e-15	1.45e-11	0.68
TMEM108	ENSG00000144868	protein_coding	EC-Endocardial II	338	0.485	0.059	1.38	0.16	3.78	9.82e-09	1.31e-06	0.71
NRG3	ENSG00000185737	protein_coding	EC-Endocardial II	338	0.704	0.091	2.24	0.27	3.73	1.02e-11	3.9e-09	0.81
SMOC1	ENSG00000198732	protein_coding	EC-Endocardial II	338	0.337	0.044	0.87	0.11	3.7	2.26e-09	3.88e-07	0.65
ANO1	ENSG00000131620	protein_coding	EC-Endocardial II	338	0.186	0.011	0.45	0.03	3.68	5.64e-13	2.74e-10	0.59
CNTN4	ENSG00000144619	protein_coding	EC-Endocardial II	338	0.192	0.012	0.56	0.03	3.52	3.39e-10	7.55e-08	0.59
PCDH15	ENSG00000150275	protein_coding	EC-Endocardial II	338	0.346	0.043	0.92	0.11	3.41	1.77e-07	1.36e-05	0.65
PTPN3	ENSG00000070159	protein_coding	EC-Endocardial II	338	0.385	0.017	0.95	0.04	3.34	3.68e-07	2.36e-05	0.68
ALDH1A2	ENSG00000128918	protein_coding	EC-Endocardial II	338	0.284	0.031	0.73	0.07	3.28	2.64e-08	2.93e-06	0.63
SLC41A2	ENSG00000136052	protein_coding	EC-Endocardial II	338	0.163	0.012	0.39	0.03	3.25	3.09e-08	3.27e-06	0.58
AQP3	ENSG00000165272	protein_coding	EC-Endocardial II	338	0.263	0.019	0.66	0.05	3.23	5.62e-11	1.58e-08	0.62
VCAN	ENSG00000038427	protein_coding	EC-Endocardial II	338	0.207	0.041	0.51	0.11	3.19	0.000409	0.00719	0.58
DOCK5	ENSG00000147459	protein_coding	EC-Endocardial II	338	0.278	0.063	0.68	0.17	3.03	4.54e-05	0.00123	0.61
PDLIM3	ENSG00000154553	protein_coding	EC-Endocardial II	338	0.175	0.014	0.39	0.03	3.03	4.34e-08	4.21e-06	0.58
MAMDC2	ENSG00000165072	protein_coding	EC-Endocardial II	338	0.272	0.037	0.69	0.09	2.96	2.32e-06	0.000111	0.62
GAS7	ENSG00000007237	protein_coding	EC-Endocardial II	338	0.29	0.046	0.72	0.12	2.96	2.37e-07	1.67e-05	0.62
CPEB4	ENSG00000113742	protein_coding	EC-Endocardial II	338	0.382	0.032	0.95	0.08	2.92	2.03e-06	9.84e-05	0.68
GATA4	ENSG00000136574	protein_coding	EC-Endocardial II	338	0.37	0.06	0.95	0.16	2.9	4.96e-06	0.000207	0.65
MEIS2	ENSG00000134138	protein_coding	EC-Endocardial II	338	0.612	0.089	1.92	0.26	2.85	0.000521	0.00863	0.77
ITGA10	ENSG00000143127	protein_coding	EC-Endocardial II	338	0.485	0.056	1.29	0.14	2.84	3.41e-08	3.44e-06	0.72
TIMP1	ENSG00000102265	protein_coding	EC-Endocardial II	338	0.275	0.023	0.66	0.05	2.82	3.53e-06	0.000161	0.63
DKK3	ENSG00000050165	protein_coding	EC-Endocardial II	338	0.201	0.022	0.48	0.05	2.76	5.61e-07	3.36e-05	0.59
TMOD1	ENSG00000136842	protein_coding	EC-Endocardial II	338	0.343	0.043	0.85	0.11	2.75	7.54e-06	0.000288	0.65
PCDH7	ENSG00000169851	protein_coding	EC-Endocardial II	338	0.618	0.086	1.82	0.25	2.74	8.86e-05	0.00211	0.77
ALPL	ENSG00000162551	protein_coding	EC-Endocardial II	338	0.281	0.054	0.71	0.15	2.73	1.15e-08	1.5e-06	0.61
ATP10A	ENSG00000206190	protein_coding	EC-Endocardial II	338	0.299	0.041	0.75	0.1	2.71	3.87e-06	0.000172	0.63
PDE4D	ENSG00000113448	protein_coding	EC-Endocardial II	338	0.707	0.36	2.64	1.1	2.69	1.04e-20	5.57e-17	0.73
CDH11	ENSG00000140937	protein_coding	EC-Endocardial II	338	0.515	0.097	1.36	0.27	2.69	0.000159	0.00336	0.71
PLAT	ENSG00000104368	protein_coding	EC-Endocardial II	338	0.367	0.047	0.94	0.12	2.6	4.23e-10	9.04e-08	0.66
CD55	ENSG00000196352	protein_coding	EC-Endocardial II	338	0.414	0.06	1.09	0.16	2.57	1.67e-09	3.08e-07	0.68
CDKL5	ENSG00000008086	protein_coding	EC-Endocardial II	338	0.26	0.033	0.64	0.08	2.53	1.26e-05	0.000425	0.61
GATA6	ENSG00000141448	protein_coding	EC-Endocardial II	338	0.204	0.028	0.47	0.07	2.52	1.43e-06	7.56e-05	0.59
OPCML	ENSG00000183715	protein_coding	EC-Endocardial II	338	0.157	0.027	0.41	0.07	2.49	5.74e-06	0.000234	0.56
COL23A1	ENSG00000050767	protein_coding	EC-Endocardial II	338	0.198	0.03	0.48	0.07	2.49	8.27e-05	0.002	0.58
COL3A1	ENSG00000168542	protein_coding	EC-Endocardial II	338	0.189	0.035	0.44	0.09	2.49	1.56e-05	0.000511	0.58
PLA2G5	ENSG00000127472	protein_coding	EC-Endocardial II	338	0.624	0.096	1.8	0.28	2.49	0.000121	0.00271	0.76
CC2D2B	ENSG00000188649	protein_coding	EC-Endocardial II	338	0.337	0.067	0.91	0.18	2.49	3.23e-14	3.45e-11	0.63
ABHD2	ENSG00000140526	protein_coding	EC-Endocardial II	338	0.222	0.02	0.51	0.05	2.47	1.41e-06	7.55e-05	0.6
SLCO2A1	ENSG00000174640	protein_coding	EC-Endocardial II	338	0.781	0.219	2.47	0.67	2.37	2.94e-14	3.45e-11	0.79
S100A6	ENSG00000197956	protein_coding	EC-Endocardial II	338	0.198	0.018	0.46	0.04	2.36	3.86e-05	0.00108	0.59
MGP	ENSG00000111341	protein_coding	EC-Endocardial II	338	0.414	0.053	1.08	0.13	2.34	0.000418	0.00732	0.68
PTGS1	ENSG00000095303	protein_coding	EC-Endocardial II	338	0.166	0.027	0.4	0.07	2.34	7.7e-06	0.000291	0.57
SHROOM2	ENSG00000146950	protein_coding	EC-Endocardial II	338	0.21	0.041	0.51	0.1	2.32	3.93e-08	3.89e-06	0.58
NTN4	ENSG00000074527	protein_coding	EC-Endocardial II	338	0.317	0.038	0.81	0.1	2.32	0.000221	0.00441	0.64
SERPINB1	ENSG00000021355	protein_coding	EC-Endocardial II	338	0.166	0.02	0.38	0.05	2.29	0.000327	0.00608	0.57
RDH10	ENSG00000121039	protein_coding	EC-Endocardial II	338	0.175	0.035	0.41	0.1	2.25	2.88e-08	3.14e-06	0.57
ADGRG6	ENSG00000112414	protein_coding	EC-Endocardial II	338	0.213	0.048	0.49	0.12	2.23	4.97e-07	3.02e-05	0.58
CEMIP2	ENSG00000135048	protein_coding	EC-Endocardial II	338	0.63	0.148	1.86	0.41	2.22	1.57e-08	1.9e-06	0.75
FHIT	ENSG00000189283	protein_coding	EC-Endocardial II	338	0.266	0.049	0.65	0.12	2.22	0.00025	0.00493	0.61
AKR1C1	ENSG00000187134	protein_coding	EC-Endocardial II	338	0.204	0.034	0.5	0.09	2.21	0.000137	0.00301	0.58
BMPR1A	ENSG00000107779	protein_coding	EC-Endocardial II	338	0.183	0.024	0.42	0.06	2.19	4.96e-05	0.00132	0.58
ITGA8	ENSG00000077943	protein_coding	EC-Endocardial II	338	0.18	0.031	0.47	0.08	2.11	4.51e-05	0.00123	0.57
PRKAR2B	ENSG00000005249	protein_coding	EC-Endocardial II	338	0.178	0.034	0.42	0.08	2.08	9.33e-06	0.000328	0.57
GULP1	ENSG00000144366	protein_coding	EC-Endocardial II	338	0.571	0.144	1.57	0.41	2.06	9.28e-11	2.36e-08	0.71
WNK3	ENSG00000196632	protein_coding	EC-Endocardial II	338	0.154	0.027	0.36	0.07	2.03	0.00015	0.00321	0.56
PTPRJ	ENSG00000149177	protein_coding	EC-Endocardial II	338	0.26	0.047	0.64	0.12	2.02	0.000206	0.00415	0.61
CYP1B1	ENSG00000138061	protein_coding	EC-Endocardial II	338	0.314	0.054	0.77	0.14	1.99	9.14e-06	0.000323	0.63
RNF180	ENSG00000164197	protein_coding	EC-Endocardial II	338	0.246	0.041	0.63	0.1	1.96	0.000367	0.00664	0.6
IL1R1	ENSG00000115594	protein_coding	EC-Endocardial II	338	0.45	0.101	1.18	0.28	1.96	2.16e-05	0.000681	0.67
SCD5	ENSG00000145284	protein_coding	EC-Endocardial II	338	0.201	0.043	0.47	0.11	1.96	0.000211	0.00423	0.58
SYN3	ENSG00000185666	protein_coding	EC-Endocardial II	338	0.408	0.204	1.36	0.64	1.95	3.61e-07	2.36e-05	0.61
ADIRF	ENSG00000148671	protein_coding	EC-Endocardial II	338	0.234	0.035	0.54	0.09	1.92	3.59e-05	0.00102	0.6
NOS3	ENSG00000164867	protein_coding	EC-Endocardial II	338	0.34	0.07	0.84	0.19	1.91	2.38e-07	1.67e-05	0.63
MOB1B	ENSG00000173542	protein_coding	EC-Endocardial II	338	0.154	0.028	0.35	0.07	1.9	9.78e-06	0.000341	0.56
HYAL2	ENSG00000068001	protein_coding	EC-Endocardial II	338	0.417	0.074	1.06	0.2	1.9	4.95e-08	4.72e-06	0.67
TRPM3	ENSG00000083067	protein_coding	EC-Endocardial II	338	0.231	0.042	0.62	0.11	1.89	0.00037	0.00667	0.59
SLC17A3	ENSG00000124564	protein_coding	EC-Endocardial II	338	0.175	0.025	0.41	0.06	1.87	0.000504	0.00849	0.57
CD9	ENSG00000010278	protein_coding	EC-Endocardial II	338	0.746	0.188	2.13	0.53	1.84	2.71e-07	1.83e-05	0.78
NAALADL2	ENSG00000177694	protein_coding	EC-Endocardial II	338	0.314	0.077	0.79	0.2	1.84	0.00012	0.00271	0.62
DSTN	ENSG00000125868	protein_coding	EC-Endocardial II	338	0.178	0.029	0.4	0.07	1.84	0.000174	0.00363	0.57
PLVAP	ENSG00000130300	protein_coding	EC-Endocardial II	338	0.243	0.057	0.6	0.15	1.79	0.000357	0.00653	0.59
QSOX1	ENSG00000116260	protein_coding	EC-Endocardial II	338	0.293	0.044	0.7	0.11	1.79	0.0003	0.00568	0.62
TCN2	ENSG00000185339	protein_coding	EC-Endocardial II	338	0.157	0.032	0.35	0.09	1.78	3.45e-05	0.000981	0.56
ITGA9	ENSG00000144668	protein_coding	EC-Endocardial II	338	0.893	0.363	3.02	1.09	1.72	1.74e-10	4.04e-08	0.82
CALM1	ENSG00000198668	protein_coding	EC-Endocardial II	338	0.225	0.077	0.52	0.2	1.72	8.87e-06	0.000316	0.57
TLE1	ENSG00000196781	protein_coding	EC-Endocardial II	338	0.432	0.121	1.1	0.32	1.72	1.31e-08	1.63e-06	0.65
ATP8B1	ENSG00000081923	protein_coding	EC-Endocardial II	338	0.728	0.252	2.21	0.73	1.71	1.73e-13	1.32e-10	0.75
TMBIM1	ENSG00000135926	protein_coding	EC-Endocardial II	338	0.163	0.027	0.36	0.07	1.68	2.11e-05	0.00067	0.57
ITGA5	ENSG00000161638	protein_coding	EC-Endocardial II	338	0.396	0.104	1	0.27	1.67	1.95e-08	2.22e-06	0.64
ENTPD1	ENSG00000138185	protein_coding	EC-Endocardial II	338	0.346	0.116	0.91	0.32	1.67	3.12e-08	3.27e-06	0.61
ADAMTS1	ENSG00000154734	protein_coding	EC-Endocardial II	338	0.364	0.117	0.95	0.33	1.66	1.99e-07	1.5e-05	0.62
APOLD1	ENSG00000178878	protein_coding	EC-Endocardial II	338	0.225	0.097	0.52	0.27	1.62	4.07e-07	2.56e-05	0.56
TIMP3	ENSG00000100234	protein_coding	EC-Endocardial II	338	0.607	0.434	2.12	1.44	1.61	1.03e-06	5.85e-05	0.59
ALDH2	ENSG00000111275	protein_coding	EC-Endocardial II	338	0.157	0.026	0.35	0.06	1.61	0.000199	0.00406	0.56
TIAM2	ENSG00000146426	protein_coding	EC-Endocardial II	338	0.405	0.094	1.02	0.24	1.61	0.000303	0.00571	0.65
ITPRID2	ENSG00000138434	protein_coding	EC-Endocardial II	338	0.302	0.066	0.71	0.17	1.6	1.96e-06	9.74e-05	0.62
VGLL4	ENSG00000144560	protein_coding	EC-Endocardial II	338	0.536	0.211	1.48	0.59	1.59	4.56e-13	2.5e-10	0.66
LMNA	ENSG00000160789	protein_coding	EC-Endocardial II	338	0.151	0.059	0.35	0.15	1.58	0.000147	0.00317	0.54
GAB1	ENSG00000109458	protein_coding	EC-Endocardial II	338	0.246	0.061	0.58	0.15	1.57	0.000348	0.00642	0.59
INPP1	ENSG00000151689	protein_coding	EC-Endocardial II	338	0.243	0.075	0.57	0.2	1.56	4.38e-06	0.000187	0.58
THBD	ENSG00000178726	protein_coding	EC-Endocardial II	338	0.18	0.039	0.43	0.11	1.56	2.39e-05	0.000746	0.57
TPST2	ENSG00000128294	protein_coding	EC-Endocardial II	338	0.379	0.118	0.98	0.33	1.54	2.32e-06	0.000111	0.62
NOSTRIN	ENSG00000163072	protein_coding	EC-Endocardial II	338	0.533	0.231	1.43	0.67	1.53	2.52e-07	1.75e-05	0.64
GSN	ENSG00000148180	protein_coding	EC-Endocardial II	338	0.799	0.302	2.56	0.89	1.51	4.29e-05	0.00118	0.78
PALM	ENSG00000099864	protein_coding	EC-Endocardial II	338	0.231	0.071	0.55	0.19	1.49	4.8e-05	0.00129	0.58
CPXM2	ENSG00000121898	protein_coding	EC-Endocardial II	338	0.183	0.053	0.43	0.14	1.49	6.5e-05	0.00163	0.56
HIPK2	ENSG00000064393	protein_coding	EC-Endocardial II	338	0.648	0.356	1.88	1.08	1.48	9.54e-08	7.96e-06	0.63
EVI5	ENSG00000067208	protein_coding	EC-Endocardial II	338	0.456	0.099	1.15	0.26	1.47	8.11e-05	0.00199	0.68
FBXO34	ENSG00000178974	protein_coding	EC-Endocardial II	338	0.482	0.137	1.26	0.37	1.47	6.05e-06	0.000239	0.67
TGM2	ENSG00000198959	protein_coding	EC-Endocardial II	338	0.352	0.1	0.89	0.27	1.43	4.13e-05	0.00115	0.62
GMDS	ENSG00000112699	protein_coding	EC-Endocardial II	338	0.754	0.319	2.35	0.96	1.42	1.62e-09	3.08e-07	0.73
DENND1A	ENSG00000119522	protein_coding	EC-Endocardial II	338	0.689	0.224	1.93	0.62	1.41	1.18e-11	4.2e-09	0.73
FAM177A1	ENSG00000151327	protein_coding	EC-Endocardial II	338	0.272	0.093	0.67	0.25	1.4	1.72e-07	1.36e-05	0.59
SULF1	ENSG00000137573	protein_coding	EC-Endocardial II	338	0.151	0.048	0.36	0.13	1.4	0.000132	0.00294	0.55
LEPR	ENSG00000116678	protein_coding	EC-Endocardial II	338	0.24	0.088	0.6	0.24	1.36	0.000181	0.00373	0.57
DDX3X	ENSG00000215301	protein_coding	EC-Endocardial II	338	0.18	0.072	0.42	0.18	1.34	1.65e-05	0.000538	0.55
SPC25	ENSG00000152253	protein_coding	EC-Endocardial II	338	0.367	0.138	0.92	0.39	1.33	0.000162	0.00341	0.61
CEMIP	ENSG00000103888	protein_coding	EC-Endocardial II	338	0.18	0.051	0.46	0.14	1.32	0.000376	0.00674	0.56
CD81	ENSG00000110651	protein_coding	EC-Endocardial II	338	0.186	0.041	0.43	0.1	1.32	0.000522	0.00863	0.57
SETBP1	ENSG00000152217	protein_coding	EC-Endocardial II	338	0.518	0.176	1.43	0.5	1.27	9.64e-05	0.00227	0.67
IL4R	ENSG00000077238	protein_coding	EC-Endocardial II	338	0.296	0.106	0.72	0.28	1.25	2.77e-05	0.000839	0.59
ABCC1	ENSG00000103222	protein_coding	EC-Endocardial II	338	0.414	0.135	1.03	0.37	1.21	3.7e-06	0.000167	0.63
B4GALT1	ENSG00000086062	protein_coding	EC-Endocardial II	338	0.314	0.122	0.79	0.33	1.2	8.66e-06	0.000313	0.59
CHSY1	ENSG00000131873	protein_coding	EC-Endocardial II	338	0.411	0.14	1.07	0.38	1.19	4.52e-05	0.00123	0.63
AQP1	ENSG00000240583	protein_coding	EC-Endocardial II	338	0.32	0.107	0.78	0.31	1.19	2.96e-05	0.000877	0.6
MMRN2	ENSG00000173269	protein_coding	EC-Endocardial II	338	0.257	0.085	0.6	0.23	1.17	4.26e-05	0.00118	0.58
HIBCH	ENSG00000198130	protein_coding	EC-Endocardial II	338	0.456	0.168	1.17	0.45	1.17	2.76e-06	0.000128	0.64
FAM126A	ENSG00000122591	protein_coding	EC-Endocardial II	338	0.263	0.114	0.64	0.31	1.16	2.01e-06	9.83e-05	0.57
PELI2	ENSG00000139946	protein_coding	EC-Endocardial II	338	0.456	0.15	1.22	0.42	1.16	0.000115	0.00262	0.65
DIAPH1	ENSG00000131504	protein_coding	EC-Endocardial II	338	0.266	0.118	0.64	0.31	1.16	6.35e-05	0.00162	0.57
SMAD3	ENSG00000166949	protein_coding	EC-Endocardial II	338	0.322	0.115	0.81	0.31	1.11	6.97e-05	0.00174	0.6
NFE2L2	ENSG00000116044	protein_coding	EC-Endocardial II	338	0.367	0.144	0.89	0.38	1.11	1.11e-06	6.16e-05	0.6
MCU	ENSG00000156026	protein_coding	EC-Endocardial II	338	0.402	0.186	1.06	0.52	1.09	4.83e-06	0.000205	0.6
HSPG2	ENSG00000142798	protein_coding	EC-Endocardial II	338	0.781	0.382	2.35	1.16	1.07	1.73e-08	2.06e-06	0.7
FER	ENSG00000151422	protein_coding	EC-Endocardial II	338	0.562	0.25	1.51	0.7	1.07	1.78e-08	2.06e-06	0.65
ST6GAL1	ENSG00000073849	protein_coding	EC-Endocardial II	338	0.595	0.244	1.68	0.72	1.06	5.94e-06	0.000238	0.67
GLUD1	ENSG00000148672	protein_coding	EC-Endocardial II	338	0.186	0.063	0.45	0.17	1.04	2.93e-05	0.000877	0.56
ECE1	ENSG00000117298	protein_coding	EC-Endocardial II	338	0.435	0.161	1.1	0.44	1.04	3.94e-07	2.5e-05	0.63
PODXL	ENSG00000128567	protein_coding	EC-Endocardial II	338	0.527	0.241	1.41	0.7	1.02	6.73e-06	0.000262	0.63
BTBD9	ENSG00000183826	protein_coding	EC-Endocardial II	338	0.435	0.166	1.09	0.44	1.02	0.000522	0.00863	0.63
AMOTL1	ENSG00000166025	protein_coding	EC-Endocardial II	338	0.266	0.108	0.62	0.29	1.02	8.52e-06	0.000309	0.57
FOXP1	ENSG00000114861	protein_coding	EC-Endocardial II	338	0.843	0.507	2.76	1.57	1.02	4.08e-11	1.21e-08	0.7
PECAM1	ENSG00000261371	protein_coding	EC-Endocardial II	338	0.843	0.479	2.71	1.5	0.95	7.27e-09	1.02e-06	0.7
FNDC3B	ENSG00000075420	protein_coding	EC-Endocardial II	338	0.633	0.241	1.75	0.67	0.93	0.000328	0.00609	0.7
MSN	ENSG00000147065	protein_coding	EC-Endocardial II	338	0.334	0.179	0.82	0.5	0.92	4.95e-05	0.00132	0.57
DNAJC1	ENSG00000136770	protein_coding	EC-Endocardial II	338	0.453	0.231	1.17	0.66	0.92	5.62e-06	0.000231	0.6
KLF9	ENSG00000119138	protein_coding	EC-Endocardial II	338	0.293	0.118	0.71	0.32	0.91	0.000506	0.00849	0.58
CAMK1D	ENSG00000183049	protein_coding	EC-Endocardial II	338	0.314	0.156	0.79	0.44	0.88	7.09e-05	0.00176	0.57
PITPNC1	ENSG00000154217	protein_coding	EC-Endocardial II	338	0.899	0.693	3.11	2.49	0.86	3.04e-05	0.000896	0.57
B2M	ENSG00000166710	protein_coding	EC-Endocardial II	338	0.672	0.367	1.95	1.1	0.86	1.16e-06	6.39e-05	0.64
SPTBN1	ENSG00000115306	protein_coding	EC-Endocardial II	338	0.837	0.642	2.69	2.11	0.82	1.97e-09	3.51e-07	0.58
DDX5	ENSG00000108654	protein_coding	EC-Endocardial II	338	0.521	0.217	1.34	0.58	0.82	2.95e-05	0.000877	0.64
PTPN14	ENSG00000152104	protein_coding	EC-Endocardial II	338	0.488	0.218	1.24	0.61	0.8	2.44e-05	0.000759	0.62
TSC22D1	ENSG00000102804	protein_coding	EC-Endocardial II	338	0.32	0.177	0.79	0.5	0.79	0.000603	0.00973	0.56
RAP1B	ENSG00000127314	protein_coding	EC-Endocardial II	338	0.476	0.236	1.21	0.66	0.73	0.000135	0.00299	0.6
KMT2E	ENSG00000005483	protein_coding	EC-Endocardial II	338	0.506	0.291	1.27	0.82	0.71	2.93e-05	0.000877	0.58
RAPGEF1	ENSG00000107263	protein_coding	EC-Endocardial II	338	0.654	0.496	1.85	1.62	0.7	5.95e-05	0.00153	0.52
ASAP1	ENSG00000153317	protein_coding	EC-Endocardial II	338	0.84	0.568	2.65	1.8	0.69	2.6e-07	1.78e-05	0.63
WNK1	ENSG00000060237	protein_coding	EC-Endocardial II	338	0.609	0.404	1.67	1.23	0.64	0.000401	0.00708	0.57
ZEB1	ENSG00000148516	protein_coding	EC-Endocardial II	338	0.672	0.467	1.94	1.43	0.61	1.16e-05	0.000398	0.57
CHD9	ENSG00000177200	protein_coding	EC-Endocardial II	338	0.595	0.312	1.59	0.88	0.57	0.00056	0.00918	0.62
PRKCH	ENSG00000027075	protein_coding	EC-Endocardial II	338	0.725	0.464	2.02	1.43	0.55	7.27e-05	0.00179	0.58
RELN	ENSG00000189056	protein_coding	EC-Lymphatic	1324	0.332	0.005	0.97	0.01	5.33	5.21e-24	1.46e-21	0.66
TBX1	ENSG00000184058	protein_coding	EC-Lymphatic	1324	0.276	0.001	0.72	0	5.32	1.84e-27	1.41e-24	0.64
CCL21	ENSG00000137077	protein_coding	EC-Lymphatic	1324	0.21	0.004	0.59	0.01	5.22	4.02e-22	7.15e-20	0.6
MMRN1	ENSG00000138722	protein_coding	EC-Lymphatic	1324	0.501	0.015	1.54	0.04	5.03	7.76e-15	3.16e-13	0.74
PIEZO2	ENSG00000154864	protein_coding	EC-Lymphatic	1324	0.297	0.007	0.8	0.02	4.9	1.09e-20	1.3e-18	0.65
KCNIP1	ENSG00000182132	protein_coding	EC-Lymphatic	1324	0.311	0.004	0.88	0.01	4.72	4.52e-20	4.93e-18	0.65
GPM6A	ENSG00000150625	protein_coding	EC-Lymphatic	1324	0.418	0.014	1.22	0.04	4.65	4.76e-21	6.2e-19	0.7
PCSK6	ENSG00000140479	protein_coding	EC-Lymphatic	1324	0.251	0.003	0.65	0.01	4.56	2.07e-21	2.99e-19	0.62
DLGAP2	ENSG00000198010	protein_coding	EC-Lymphatic	1324	0.238	0.006	0.67	0.02	4.55	3.91e-24	1.16e-21	0.62
MPP7	ENSG00000150054	protein_coding	EC-Lymphatic	1324	0.387	0.006	1.1	0.02	4.55	2.14e-13	6.57e-12	0.69
STON2	ENSG00000140022	protein_coding	EC-Lymphatic	1324	0.29	0.004	0.76	0.01	4.49	2.42e-18	1.93e-16	0.64
SEMA3A	ENSG00000075213	protein_coding	EC-Lymphatic	1324	0.489	0.019	1.45	0.05	4.46	2.8e-19	2.67e-17	0.74
ABI3BP	ENSG00000154175	protein_coding	EC-Lymphatic	1324	0.277	0.01	0.75	0.03	4.42	3.93e-25	1.5e-22	0.63
CATSPERB	ENSG00000133962	protein_coding	EC-Lymphatic	1324	0.251	0.01	0.69	0.03	4.37	3.46e-16	1.72e-14	0.62
SEMA3D	ENSG00000153993	protein_coding	EC-Lymphatic	1324	0.387	0.019	1.09	0.05	4.35	5.57e-27	3.72e-24	0.68
MRC1	ENSG00000260314	protein_coding	EC-Lymphatic	1324	0.329	0.007	0.9	0.02	4.29	8.42e-14	2.81e-12	0.66
PARD6G	ENSG00000178184	protein_coding	EC-Lymphatic	1324	0.169	0.003	0.43	0.01	4.2	1.38e-22	2.84e-20	0.58
NR2F1	ENSG00000175745	protein_coding	EC-Lymphatic	1324	0.156	0.005	0.4	0.01	4.15	8.62e-20	9.2e-18	0.58
NPAS3	ENSG00000151322	protein_coding	EC-Lymphatic	1324	0.298	0.006	0.79	0.01	4.12	8.08e-18	5.91e-16	0.65
IGF1	ENSG00000017427	protein_coding	EC-Lymphatic	1324	0.161	0.003	0.42	0.01	4.09	2.75e-16	1.4e-14	0.58
PLCE1	ENSG00000138193	protein_coding	EC-Lymphatic	1324	0.277	0.021	0.72	0.05	4.06	9.08e-18	6.46e-16	0.63
COLEC12	ENSG00000158270	protein_coding	EC-Lymphatic	1324	0.371	0.01	1.03	0.02	4.06	5.43e-14	1.91e-12	0.68
EFNA5	ENSG00000184349	protein_coding	EC-Lymphatic	1324	0.15	0.008	0.41	0.02	4.06	3.2e-14	1.16e-12	0.57
STK32B	ENSG00000152953	protein_coding	EC-Lymphatic	1324	0.196	0.01	0.51	0.03	3.95	2.04e-20	2.37e-18	0.59
PRKG1	ENSG00000185532	protein_coding	EC-Lymphatic	1324	0.57	0.093	1.76	0.28	3.93	1.37e-13	4.39e-12	0.74
PROX1	ENSG00000117707	protein_coding	EC-Lymphatic	1324	0.206	0.003	0.56	0.01	3.88	3.35e-15	1.48e-13	0.6
ZFPM2	ENSG00000169946	protein_coding	EC-Lymphatic	1324	0.449	0.024	1.25	0.06	3.84	3.19e-16	1.61e-14	0.71
DOCK5	ENSG00000147459	protein_coding	EC-Lymphatic	1324	0.543	0.03	1.55	0.07	3.65	1.42e-11	3.37e-10	0.76
PDE1A	ENSG00000115252	protein_coding	EC-Lymphatic	1324	0.292	0.07	0.81	0.19	3.53	5.33e-14	1.88e-12	0.61
PKHD1L1	ENSG00000205038	protein_coding	EC-Lymphatic	1324	0.549	0.142	1.78	0.48	3.51	2.4e-06	2e-05	0.7
SLC9A9	ENSG00000181804	protein_coding	EC-Lymphatic	1324	0.427	0.026	1.19	0.06	3.49	2.3e-11	5.2e-10	0.7
SLC38A1	ENSG00000111371	protein_coding	EC-Lymphatic	1324	0.165	0.003	0.41	0.01	3.47	2.05e-11	4.69e-10	0.58
SRGAP3	ENSG00000196220	protein_coding	EC-Lymphatic	1324	0.196	0.003	0.54	0.01	3.46	2.11e-13	6.5e-12	0.6
FLT4	ENSG00000037280	protein_coding	EC-Lymphatic	1324	0.295	0.026	0.75	0.07	3.42	5.52e-23	1.4e-20	0.63
DOCK8	ENSG00000107099	protein_coding	EC-Lymphatic	1324	0.276	0.016	0.72	0.04	3.37	1.61e-13	5.05e-12	0.63
IL7	ENSG00000104432	protein_coding	EC-Lymphatic	1324	0.27	0.028	0.72	0.07	3.24	1.2e-21	1.89e-19	0.62
GAS7	ENSG00000007237	protein_coding	EC-Lymphatic	1324	0.331	0.029	0.88	0.07	3.19	1.86e-14	7.06e-13	0.65
TRMT9B	ENSG00000250305	protein_coding	EC-Lymphatic	1324	0.225	0.031	0.58	0.09	3.12	1.01e-11	2.45e-10	0.6
FRMD6	ENSG00000139926	protein_coding	EC-Lymphatic	1324	0.329	0.029	0.89	0.07	3.1	3.21e-15	1.43e-13	0.65
FLRT2	ENSG00000185070	protein_coding	EC-Lymphatic	1324	0.427	0.049	1.22	0.13	3.09	7.18e-30	3.83e-26	0.69
TC2N	ENSG00000165929	protein_coding	EC-Lymphatic	1324	0.24	0.021	0.64	0.06	3.05	1.63e-09	2.52e-08	0.61
TSPAN5	ENSG00000168785	protein_coding	EC-Lymphatic	1324	0.391	0.04	1.12	0.1	2.99	4.02e-22	7.15e-20	0.68
BMP2K	ENSG00000138756	protein_coding	EC-Lymphatic	1324	0.289	0.022	0.75	0.05	2.99	2.62e-10	4.79e-09	0.63
NRP2	ENSG00000118257	protein_coding	EC-Lymphatic	1324	0.44	0.052	1.26	0.15	2.98	9.22e-28	9.85e-25	0.69
OAF	ENSG00000184232	protein_coding	EC-Lymphatic	1324	0.181	0.012	0.45	0.03	2.93	8.9e-15	3.55e-13	0.58
KIF26B	ENSG00000162849	protein_coding	EC-Lymphatic	1324	0.168	0.007	0.44	0.02	2.9	8.61e-14	2.85e-12	0.58
TFPI	ENSG00000003436	protein_coding	EC-Lymphatic	1324	0.601	0.091	1.79	0.23	2.88	5.89e-21	7.31e-19	0.77
KLHL4	ENSG00000102271	protein_coding	EC-Lymphatic	1324	0.289	0.049	0.81	0.14	2.84	3.43e-21	4.57e-19	0.62
OSBP2	ENSG00000184792	protein_coding	EC-Lymphatic	1324	0.211	0.019	0.54	0.05	2.77	1.61e-10	3.1e-09	0.6
AOAH	ENSG00000136250	protein_coding	EC-Lymphatic	1324	0.205	0.013	0.56	0.04	2.75	3.43e-08	4.14e-07	0.6
NTN1	ENSG00000065320	protein_coding	EC-Lymphatic	1324	0.239	0.037	0.66	0.09	2.71	1.08e-10	2.16e-09	0.6
NHSL1	ENSG00000135540	protein_coding	EC-Lymphatic	1324	0.356	0.046	0.98	0.11	2.65	1.4e-06	1.2e-05	0.66
PRKAG2	ENSG00000106617	protein_coding	EC-Lymphatic	1324	0.314	0.017	0.84	0.04	2.58	3.84e-09	5.47e-08	0.65
GLIS3	ENSG00000107249	protein_coding	EC-Lymphatic	1324	0.388	0.053	1.05	0.14	2.51	8.7e-18	6.28e-16	0.67
SLCO2B1	ENSG00000137491	protein_coding	EC-Lymphatic	1324	0.168	0.019	0.42	0.05	2.49	2.24e-09	3.38e-08	0.57
CHST15	ENSG00000182022	protein_coding	EC-Lymphatic	1324	0.285	0.044	0.74	0.11	2.48	1.18e-17	8.15e-16	0.62
SMAD1	ENSG00000170365	protein_coding	EC-Lymphatic	1324	0.426	0.088	1.17	0.24	2.47	2.13e-28	2.84e-25	0.67
NRG3	ENSG00000185737	protein_coding	EC-Lymphatic	1324	0.375	0.081	1.11	0.24	2.46	8.84e-12	2.18e-10	0.65
TRPS1	ENSG00000104447	protein_coding	EC-Lymphatic	1324	0.179	0.011	0.45	0.03	2.46	4.92e-10	8.56e-09	0.58
DAPK1	ENSG00000196730	protein_coding	EC-Lymphatic	1324	0.261	0.061	0.69	0.16	2.46	7.54e-09	1.02e-07	0.6
PTPRE	ENSG00000132334	protein_coding	EC-Lymphatic	1324	0.574	0.122	1.67	0.34	2.43	8.18e-22	1.32e-19	0.73
FHIT	ENSG00000189283	protein_coding	EC-Lymphatic	1324	0.17	0.044	0.43	0.11	2.41	1.66e-08	2.13e-07	0.56
PARD3	ENSG00000148498	protein_coding	EC-Lymphatic	1324	0.159	0.045	0.4	0.11	2.37	2.95e-09	4.35e-08	0.56
VAV3	ENSG00000134215	protein_coding	EC-Lymphatic	1324	0.546	0.149	1.56	0.42	2.37	5.94e-24	1.59e-21	0.7
NID1	ENSG00000116962	protein_coding	EC-Lymphatic	1324	0.177	0.023	0.44	0.06	2.33	7.03e-11	1.47e-09	0.58
ITSN1	ENSG00000205726	protein_coding	EC-Lymphatic	1324	0.286	0.051	0.73	0.12	2.24	1.29e-08	1.68e-07	0.62
ADAM19	ENSG00000135074	protein_coding	EC-Lymphatic	1324	0.202	0.02	0.51	0.05	2.22	3.98e-10	7.16e-09	0.59
SLC22A23	ENSG00000137266	protein_coding	EC-Lymphatic	1324	0.261	0.054	0.68	0.15	2.22	8.03e-10	1.31e-08	0.6
GRAPL	ENSG00000189152	protein_coding	EC-Lymphatic	1324	0.244	0.047	0.63	0.13	2.22	3.73e-17	2.37e-15	0.6
AKAP12	ENSG00000131016	protein_coding	EC-Lymphatic	1324	0.456	0.089	1.38	0.26	2.12	2.75e-06	2.27e-05	0.69
PPFIBP1	ENSG00000110841	protein_coding	EC-Lymphatic	1324	0.767	0.33	2.5	0.98	2.07	4.53e-22	7.8e-20	0.75
PRKCA	ENSG00000154229	protein_coding	EC-Lymphatic	1324	0.171	0.033	0.45	0.08	2.07	4.18e-07	3.99e-06	0.57
LYN	ENSG00000254087	protein_coding	EC-Lymphatic	1324	0.258	0.07	0.67	0.19	2.06	7.79e-19	7.05e-17	0.59
DST	ENSG00000151914	protein_coding	EC-Lymphatic	1324	0.357	0.09	0.97	0.25	2.04	1.12e-11	2.7e-10	0.63
L3MBTL4	ENSG00000154655	protein_coding	EC-Lymphatic	1324	0.305	0.077	0.81	0.22	2.01	1.64e-17	1.1e-15	0.61
ZDHHC14	ENSG00000175048	protein_coding	EC-Lymphatic	1324	0.553	0.151	1.61	0.43	2.01	3.56e-26	1.73e-23	0.7
PRKAR1B	ENSG00000188191	protein_coding	EC-Lymphatic	1324	0.199	0.04	0.5	0.11	2	4.66e-14	1.66e-12	0.58
PLD1	ENSG00000075651	protein_coding	EC-Lymphatic	1324	0.299	0.087	0.8	0.23	1.98	1.45e-05	0.000103	0.61
GAB1	ENSG00000109458	protein_coding	EC-Lymphatic	1324	0.154	0.058	0.38	0.14	1.98	2.32e-10	4.28e-09	0.55
KALRN	ENSG00000160145	protein_coding	EC-Lymphatic	1324	0.811	0.417	2.79	1.33	1.94	3.44e-24	1.08e-21	0.74
SAMD4A	ENSG00000020577	protein_coding	EC-Lymphatic	1324	0.281	0.061	0.74	0.16	1.93	5.25e-06	4.06e-05	0.61
PLSCR4	ENSG00000114698	protein_coding	EC-Lymphatic	1324	0.435	0.131	1.22	0.36	1.91	1.62e-15	7.33e-14	0.65
LRRC1	ENSG00000137269	protein_coding	EC-Lymphatic	1324	0.177	0.03	0.45	0.08	1.9	5.04e-06	3.95e-05	0.57
ZNF521	ENSG00000198795	protein_coding	EC-Lymphatic	1324	0.526	0.112	1.54	0.3	1.89	2.92e-21	4.11e-19	0.71
FAM107B	ENSG00000065809	protein_coding	EC-Lymphatic	1324	0.182	0.034	0.46	0.09	1.87	2.75e-08	3.41e-07	0.57
OSBPL9	ENSG00000117859	protein_coding	EC-Lymphatic	1324	0.189	0.042	0.46	0.1	1.86	1.19e-06	1.04e-05	0.57
SPSB1	ENSG00000171621	protein_coding	EC-Lymphatic	1324	0.164	0.035	0.43	0.09	1.86	2.98e-08	3.67e-07	0.56
USP31	ENSG00000103404	protein_coding	EC-Lymphatic	1324	0.167	0.032	0.42	0.08	1.83	2.86e-07	2.83e-06	0.57
GPATCH2	ENSG00000092978	protein_coding	EC-Lymphatic	1324	0.153	0.04	0.37	0.09	1.81	5.97e-09	8.31e-08	0.56
PGM5	ENSG00000154330	protein_coding	EC-Lymphatic	1324	0.597	0.253	1.8	0.75	1.76	1.15e-24	3.82e-22	0.68
STOX2	ENSG00000173320	protein_coding	EC-Lymphatic	1324	0.761	0.359	2.52	1.11	1.74	1.31e-28	2.33e-25	0.73
FRMD4B	ENSG00000114541	protein_coding	EC-Lymphatic	1324	0.598	0.157	1.74	0.42	1.74	1.07e-15	4.88e-14	0.73
MYO5A	ENSG00000197535	protein_coding	EC-Lymphatic	1324	0.159	0.03	0.4	0.07	1.71	0.000272	0.00141	0.57
ABHD17B	ENSG00000107362	protein_coding	EC-Lymphatic	1324	0.188	0.046	0.47	0.13	1.69	2.59e-14	9.53e-13	0.57
MICAL2	ENSG00000133816	protein_coding	EC-Lymphatic	1324	0.249	0.066	0.64	0.17	1.67	7.95e-06	5.99e-05	0.59
DENND2A	ENSG00000146966	protein_coding	EC-Lymphatic	1324	0.354	0.147	0.95	0.43	1.67	4.2e-16	1.98e-14	0.6
DPYSL3	ENSG00000113657	protein_coding	EC-Lymphatic	1324	0.224	0.082	0.57	0.23	1.66	3.32e-11	7.25e-10	0.57
RNF152	ENSG00000176641	protein_coding	EC-Lymphatic	1324	0.19	0.054	0.48	0.16	1.66	7.65e-08	8.63e-07	0.57
LAMA4	ENSG00000112769	protein_coding	EC-Lymphatic	1324	0.49	0.127	1.37	0.35	1.65	7.06e-19	6.5e-17	0.68
GNG12	ENSG00000172380	protein_coding	EC-Lymphatic	1324	0.216	0.042	0.54	0.11	1.65	7.96e-10	1.31e-08	0.59
UBE2E2	ENSG00000182247	protein_coding	EC-Lymphatic	1324	0.29	0.08	0.74	0.2	1.65	0.000113	0.00065	0.61
RORA	ENSG00000069667	protein_coding	EC-Lymphatic	1324	0.533	0.115	1.55	0.31	1.65	4.56e-18	3.48e-16	0.71
ADD3	ENSG00000148700	protein_coding	EC-Lymphatic	1324	0.273	0.095	0.69	0.25	1.64	3.19e-08	3.87e-07	0.59
HIVEP3	ENSG00000127124	protein_coding	EC-Lymphatic	1324	0.344	0.084	0.92	0.23	1.63	1.47e-13	4.64e-12	0.63
KIAA1324L	ENSG00000164659	protein_coding	EC-Lymphatic	1324	0.167	0.057	0.42	0.16	1.63	9.9e-15	3.92e-13	0.55
ARID5B	ENSG00000150347	protein_coding	EC-Lymphatic	1324	0.193	0.048	0.47	0.12	1.59	1.21e-06	1.05e-05	0.57
IGFBP7	ENSG00000163453	protein_coding	EC-Lymphatic	1324	0.456	0.17	1.29	0.51	1.59	3.29e-11	7.23e-10	0.64
DLG2	ENSG00000150672	protein_coding	EC-Lymphatic	1324	0.324	0.099	0.91	0.27	1.59	0.00176	0.0071	0.61
SLC38A2	ENSG00000134294	protein_coding	EC-Lymphatic	1324	0.217	0.059	0.54	0.14	1.59	6.68e-07	6.17e-06	0.58
MGAT5	ENSG00000152127	protein_coding	EC-Lymphatic	1324	0.328	0.126	0.83	0.35	1.58	1.32e-05	9.49e-05	0.59
ENOSF1	ENSG00000132199	protein_coding	EC-Lymphatic	1324	0.247	0.052	0.61	0.13	1.58	4.19e-10	7.45e-09	0.6
UNC5B	ENSG00000107731	protein_coding	EC-Lymphatic	1324	0.172	0.071	0.45	0.2	1.54	3.41e-09	4.94e-08	0.55
CNKSR3	ENSG00000153721	protein_coding	EC-Lymphatic	1324	0.349	0.113	0.98	0.31	1.48	1.65e-10	3.14e-09	0.62
AHI1	ENSG00000135541	protein_coding	EC-Lymphatic	1324	0.167	0.056	0.4	0.13	1.48	0.000217	0.00115	0.56
SNCAIP	ENSG00000064692	protein_coding	EC-Lymphatic	1324	0.165	0.039	0.42	0.1	1.46	3.99e-11	8.53e-10	0.56
PARD3B	ENSG00000116117	protein_coding	EC-Lymphatic	1324	0.609	0.258	1.82	0.74	1.45	1.52e-19	1.53e-17	0.68
FBN1	ENSG00000166147	protein_coding	EC-Lymphatic	1324	0.285	0.057	0.74	0.15	1.42	2.53e-08	3.18e-07	0.61
ZFHX3	ENSG00000140836	protein_coding	EC-Lymphatic	1324	0.274	0.083	0.7	0.23	1.42	3.55e-09	5.09e-08	0.59
MAML2	ENSG00000184384	protein_coding	EC-Lymphatic	1324	0.525	0.188	1.52	0.55	1.4	2.27e-18	1.84e-16	0.67
LAMC1	ENSG00000135862	protein_coding	EC-Lymphatic	1324	0.266	0.077	0.69	0.19	1.4	3.84e-07	3.69e-06	0.6
SEMA6A	ENSG00000092421	protein_coding	EC-Lymphatic	1324	0.343	0.155	0.9	0.45	1.39	1.28e-13	4.12e-12	0.59
MAGI2	ENSG00000187391	protein_coding	EC-Lymphatic	1324	0.183	0.066	0.48	0.17	1.39	0.00067	0.00311	0.56
NAALADL2	ENSG00000177694	protein_coding	EC-Lymphatic	1324	0.186	0.074	0.49	0.19	1.39	1.46e-05	0.000103	0.56
MAN1A1	ENSG00000111885	protein_coding	EC-Lymphatic	1324	0.332	0.094	0.88	0.24	1.38	1.82e-10	3.44e-09	0.62
PALD1	ENSG00000107719	protein_coding	EC-Lymphatic	1324	0.315	0.095	0.83	0.26	1.37	3.82e-16	1.84e-14	0.61
FAM126A	ENSG00000122591	protein_coding	EC-Lymphatic	1324	0.319	0.101	0.88	0.27	1.37	8.59e-17	5.04e-15	0.61
MT-ND5	ENSG00000198786	protein_coding	EC-Lymphatic	1324	0.184	0.071	0.48	0.18	1.33	0.000254	0.00133	0.56
TGFBR2	ENSG00000163513	protein_coding	EC-Lymphatic	1324	0.546	0.245	1.57	0.69	1.32	6.24e-16	2.9e-14	0.65
EPS15	ENSG00000085832	protein_coding	EC-Lymphatic	1324	0.366	0.101	0.94	0.26	1.31	5.79e-08	6.7e-07	0.63
RASGRP3	ENSG00000152689	protein_coding	EC-Lymphatic	1324	0.356	0.158	0.95	0.46	1.31	1.07e-13	3.48e-12	0.59
MT-CO1	ENSG00000198804	protein_coding	EC-Lymphatic	1324	0.272	0.155	0.81	0.47	1.28	1.31e-05	9.49e-05	0.56
STX7	ENSG00000079950	protein_coding	EC-Lymphatic	1324	0.163	0.055	0.4	0.14	1.27	2.49e-07	2.51e-06	0.55
ZFYVE16	ENSG00000039319	protein_coding	EC-Lymphatic	1324	0.169	0.047	0.4	0.11	1.24	0.00156	0.00645	0.56
ADAMTSL3	ENSG00000156218	protein_coding	EC-Lymphatic	1324	0.151	0.076	0.38	0.22	1.24	4.09e-05	0.000262	0.54
CHSY3	ENSG00000198108	protein_coding	EC-Lymphatic	1324	0.282	0.158	0.76	0.48	1.24	1.3e-10	2.52e-09	0.56
ZBTB7C	ENSG00000184828	protein_coding	EC-Lymphatic	1324	0.235	0.063	0.63	0.18	1.23	2.45e-07	2.48e-06	0.58
SGIP1	ENSG00000118473	protein_coding	EC-Lymphatic	1324	0.19	0.089	0.48	0.25	1.22	4.44e-07	4.21e-06	0.55
DENND4A	ENSG00000174485	protein_coding	EC-Lymphatic	1324	0.334	0.106	0.86	0.27	1.21	2.52e-09	3.74e-08	0.61
NXN	ENSG00000167693	protein_coding	EC-Lymphatic	1324	0.538	0.22	1.55	0.64	1.21	4.95e-15	2.13e-13	0.66
MT-CO2	ENSG00000198712	protein_coding	EC-Lymphatic	1324	0.274	0.131	0.79	0.38	1.21	4.76e-05	0.0003	0.57
PDE4B	ENSG00000184588	protein_coding	EC-Lymphatic	1324	0.18	0.043	0.47	0.13	1.19	0.00013	0.000737	0.57
MT-CYB	ENSG00000198727	protein_coding	EC-Lymphatic	1324	0.286	0.137	0.82	0.4	1.19	0.000323	0.00165	0.57
MT-ATP6	ENSG00000198899	protein_coding	EC-Lymphatic	1324	0.283	0.139	0.82	0.41	1.18	0.00026	0.00136	0.57
TTC3	ENSG00000182670	protein_coding	EC-Lymphatic	1324	0.169	0.041	0.41	0.1	1.18	4.85e-05	0.000304	0.56
CELF2	ENSG00000048740	protein_coding	EC-Lymphatic	1324	0.24	0.109	0.62	0.29	1.16	0.00218	0.00858	0.56
RHOJ	ENSG00000126785	protein_coding	EC-Lymphatic	1324	0.425	0.208	1.17	0.59	1.15	6.24e-13	1.81e-11	0.6
ZMYND8	ENSG00000101040	protein_coding	EC-Lymphatic	1324	0.208	0.083	0.52	0.21	1.15	0.000138	0.000779	0.56
KIAA0825	ENSG00000185261	protein_coding	EC-Lymphatic	1324	0.183	0.055	0.46	0.14	1.13	6.54e-06	4.98e-05	0.56
MYH10	ENSG00000133026	protein_coding	EC-Lymphatic	1324	0.178	0.065	0.45	0.18	1.13	9.29e-06	6.94e-05	0.55
PRDM2	ENSG00000116731	protein_coding	EC-Lymphatic	1324	0.193	0.065	0.47	0.17	1.12	3.39e-05	0.000219	0.56
TSHZ2	ENSG00000182463	protein_coding	EC-Lymphatic	1324	0.505	0.282	1.5	0.96	1.1	1.38e-06	1.19e-05	0.59
DLC1	ENSG00000164741	protein_coding	EC-Lymphatic	1324	0.35	0.149	0.93	0.42	1.1	6.82e-05	0.000417	0.6
SKAP2	ENSG00000005020	protein_coding	EC-Lymphatic	1324	0.181	0.08	0.46	0.22	1.09	6.19e-10	1.05e-08	0.55
RBMS1	ENSG00000153250	protein_coding	EC-Lymphatic	1324	0.347	0.127	0.91	0.33	1.09	6.1e-09	8.46e-08	0.61
CTDSPL	ENSG00000144677	protein_coding	EC-Lymphatic	1324	0.216	0.074	0.54	0.2	1.09	1.66e-07	1.76e-06	0.57
PDE7B	ENSG00000171408	protein_coding	EC-Lymphatic	1324	0.557	0.29	1.61	0.85	1.09	1.34e-14	5.1e-13	0.63
CNTNAP3B	ENSG00000154529	protein_coding	EC-Lymphatic	1324	0.445	0.229	1.21	0.67	1.07	8.93e-11	1.83e-09	0.6
REV3L	ENSG00000009413	protein_coding	EC-Lymphatic	1324	0.372	0.133	0.97	0.35	1.06	4.03e-10	7.23e-09	0.62
RPGR	ENSG00000156313	protein_coding	EC-Lymphatic	1324	0.189	0.11	0.48	0.31	1.06	2.72e-05	0.000181	0.54
OSBPL10	ENSG00000144645	protein_coding	EC-Lymphatic	1324	0.213	0.082	0.54	0.23	1.04	2.81e-10	5.08e-09	0.56
TNXB	ENSG00000168477	protein_coding	EC-Lymphatic	1324	0.32	0.135	0.86	0.37	1.04	5.06e-10	8.75e-09	0.59
MT-ND1	ENSG00000198888	protein_coding	EC-Lymphatic	1324	0.218	0.108	0.61	0.3	1.04	0.00061	0.00287	0.55
MICAL3	ENSG00000243156	protein_coding	EC-Lymphatic	1324	0.268	0.091	0.68	0.23	1.03	2.07e-05	0.000141	0.59
HECW2	ENSG00000138411	protein_coding	EC-Lymphatic	1324	0.372	0.262	1	0.81	1.02	3.37e-11	7.29e-10	0.53
CEP85L	ENSG00000111860	protein_coding	EC-Lymphatic	1324	0.248	0.122	0.64	0.34	1.01	7.15e-08	8.17e-07	0.56
SNTB2	ENSG00000168807	protein_coding	EC-Lymphatic	1324	0.245	0.103	0.61	0.27	1	4.32e-07	4.11e-06	0.57
DIPK2B	ENSG00000147113	protein_coding	EC-Lymphatic	1324	0.266	0.193	0.68	0.57	1	3.67e-09	5.24e-08	0.53
KAT2B	ENSG00000114166	protein_coding	EC-Lymphatic	1324	0.181	0.077	0.46	0.21	0.98	5.09e-07	4.77e-06	0.55
SERINC5	ENSG00000164300	protein_coding	EC-Lymphatic	1324	0.155	0.048	0.38	0.13	0.98	5.33e-05	0.000333	0.55
MAP3K1	ENSG00000095015	protein_coding	EC-Lymphatic	1324	0.258	0.128	0.67	0.36	0.97	8.87e-11	1.83e-09	0.56
SPRED1	ENSG00000166068	protein_coding	EC-Lymphatic	1324	0.176	0.059	0.44	0.15	0.97	3.01e-05	0.000198	0.56
SNTG2	ENSG00000172554	protein_coding	EC-Lymphatic	1324	0.307	0.193	0.9	0.59	0.97	4.86e-05	0.000305	0.55
WASHC4	ENSG00000136051	protein_coding	EC-Lymphatic	1324	0.155	0.076	0.37	0.2	0.97	2.88e-07	2.83e-06	0.54
ANGPT2	ENSG00000091879	protein_coding	EC-Lymphatic	1324	0.176	0.102	0.46	0.29	0.97	2.93e-07	2.87e-06	0.53
TBL1XR1	ENSG00000177565	protein_coding	EC-Lymphatic	1324	0.272	0.134	0.68	0.35	0.96	5.07e-05	0.000317	0.57
SH3D19	ENSG00000109686	protein_coding	EC-Lymphatic	1324	0.34	0.196	0.89	0.55	0.96	1.97e-06	1.67e-05	0.57
BACH2	ENSG00000112182	protein_coding	EC-Lymphatic	1324	0.151	0.052	0.37	0.14	0.95	0.000278	0.00144	0.55
RPS6KA2	ENSG00000071242	protein_coding	EC-Lymphatic	1324	0.461	0.28	1.28	0.84	0.94	4.46e-12	1.15e-10	0.58
CPQ	ENSG00000104324	protein_coding	EC-Lymphatic	1324	0.216	0.067	0.54	0.17	0.9	4.09e-05	0.000262	0.57
MDM4	ENSG00000198625	protein_coding	EC-Lymphatic	1324	0.167	0.055	0.4	0.13	0.9	3e-05	0.000197	0.56
PIEZO1	ENSG00000103335	protein_coding	EC-Lymphatic	1324	0.162	0.062	0.39	0.16	0.9	5.56e-07	5.19e-06	0.55
PCNX4	ENSG00000126773	protein_coding	EC-Lymphatic	1324	0.243	0.112	0.61	0.3	0.89	6.05e-05	0.000374	0.56
AKAP9	ENSG00000127914	protein_coding	EC-Lymphatic	1324	0.284	0.091	0.71	0.22	0.89	0.000652	0.00305	0.6
NFAT5	ENSG00000102908	protein_coding	EC-Lymphatic	1324	0.544	0.301	1.51	0.86	0.89	1.02e-16	5.84e-15	0.61
ODF2L	ENSG00000122417	protein_coding	EC-Lymphatic	1324	0.255	0.108	0.65	0.29	0.88	5.52e-10	9.45e-09	0.57
UHRF2	ENSG00000147854	protein_coding	EC-Lymphatic	1324	0.196	0.08	0.5	0.21	0.88	2.55e-07	2.55e-06	0.56
DNMBP	ENSG00000107554	protein_coding	EC-Lymphatic	1324	0.174	0.081	0.44	0.22	0.88	8.48e-08	9.51e-07	0.55
CLASP2	ENSG00000163539	protein_coding	EC-Lymphatic	1324	0.202	0.088	0.48	0.22	0.87	0.000151	0.000839	0.56
CSGALNACT1	ENSG00000147408	protein_coding	EC-Lymphatic	1324	0.274	0.194	0.72	0.58	0.87	4.43e-05	0.000281	0.53
DNAJC18	ENSG00000170464	protein_coding	EC-Lymphatic	1324	0.159	0.056	0.4	0.15	0.87	1.92e-07	1.99e-06	0.55
MSRB3	ENSG00000174099	protein_coding	EC-Lymphatic	1324	0.32	0.11	0.84	0.29	0.87	4.54e-05	0.000287	0.6
ERICH1	ENSG00000104714	protein_coding	EC-Lymphatic	1324	0.239	0.106	0.59	0.29	0.87	1.73e-08	2.21e-07	0.56
ANKS1A	ENSG00000064999	protein_coding	EC-Lymphatic	1324	0.384	0.201	1.05	0.59	0.86	7.98e-06	6e-05	0.58
PARVA	ENSG00000197702	protein_coding	EC-Lymphatic	1324	0.163	0.049	0.4	0.12	0.86	0.000227	0.0012	0.56
PHF21A	ENSG00000135365	protein_coding	EC-Lymphatic	1324	0.254	0.12	0.63	0.32	0.86	3.45e-08	4.15e-07	0.56
TANK	ENSG00000136560	protein_coding	EC-Lymphatic	1324	0.174	0.057	0.43	0.15	0.85	9.81e-06	7.28e-05	0.56
GALNT1	ENSG00000141429	protein_coding	EC-Lymphatic	1324	0.26	0.102	0.67	0.28	0.85	0.000561	0.00268	0.58
ARHGAP21	ENSG00000107863	protein_coding	EC-Lymphatic	1324	0.19	0.104	0.47	0.28	0.85	1.9e-05	0.000129	0.54
CALD1	ENSG00000122786	protein_coding	EC-Lymphatic	1324	0.36	0.131	0.94	0.35	0.85	4.11e-06	3.25e-05	0.61
PPARG	ENSG00000132170	protein_coding	EC-Lymphatic	1324	0.319	0.276	0.84	0.85	0.84	1.03e-06	9.17e-06	0.5
MGA	ENSG00000174197	protein_coding	EC-Lymphatic	1324	0.158	0.054	0.37	0.14	0.84	3.12e-05	0.000203	0.55
BACH1	ENSG00000156273	protein_coding	EC-Lymphatic	1324	0.187	0.075	0.46	0.19	0.84	3.46e-05	0.000223	0.55
APP	ENSG00000142192	protein_coding	EC-Lymphatic	1324	0.59	0.419	1.71	1.29	0.84	9.87e-11	2e-09	0.56
N4BP2L2	ENSG00000244754	protein_coding	EC-Lymphatic	1324	0.282	0.129	0.71	0.33	0.83	0.000153	0.00085	0.58
MDFIC	ENSG00000135272	protein_coding	EC-Lymphatic	1324	0.347	0.167	0.92	0.47	0.83	2.18e-07	2.23e-06	0.58
LIMS1	ENSG00000169756	protein_coding	EC-Lymphatic	1324	0.197	0.069	0.49	0.18	0.83	0.000304	0.00156	0.56
PRELID2	ENSG00000186314	protein_coding	EC-Lymphatic	1324	0.193	0.062	0.51	0.17	0.83	3.67e-06	2.93e-05	0.57
PNISR	ENSG00000132424	protein_coding	EC-Lymphatic	1324	0.292	0.107	0.73	0.27	0.83	1.03e-05	7.64e-05	0.59
ADAM10	ENSG00000137845	protein_coding	EC-Lymphatic	1324	0.335	0.211	0.87	0.6	0.82	7.53e-10	1.25e-08	0.55
EXOC6	ENSG00000138190	protein_coding	EC-Lymphatic	1324	0.363	0.179	0.97	0.52	0.82	2.82e-07	2.78e-06	0.58
NBEAL1	ENSG00000144426	protein_coding	EC-Lymphatic	1324	0.255	0.163	0.65	0.45	0.81	1.72e-05	0.00012	0.54
CREB5	ENSG00000146592	protein_coding	EC-Lymphatic	1324	0.326	0.122	0.88	0.35	0.81	0.00162	0.00664	0.6
POLK	ENSG00000122008	protein_coding	EC-Lymphatic	1324	0.202	0.095	0.5	0.26	0.81	3.19e-06	2.59e-05	0.55
NAIP	ENSG00000249437	protein_coding	EC-Lymphatic	1324	0.276	0.14	0.71	0.38	0.81	4.51e-08	5.3e-07	0.57
TNPO1	ENSG00000083312	protein_coding	EC-Lymphatic	1324	0.2	0.09	0.49	0.22	0.81	0.000503	0.00244	0.55
NRIP1	ENSG00000180530	protein_coding	EC-Lymphatic	1324	0.229	0.086	0.57	0.23	0.81	7.03e-07	6.48e-06	0.57
CERT1	ENSG00000113163	protein_coding	EC-Lymphatic	1324	0.177	0.086	0.43	0.23	0.8	5.6e-05	0.000349	0.54
TMCC1	ENSG00000172765	protein_coding	EC-Lymphatic	1324	0.311	0.125	0.8	0.33	0.8	5.06e-06	3.95e-05	0.59
MAGI1	ENSG00000151276	protein_coding	EC-Lymphatic	1324	0.699	0.52	2.15	1.63	0.79	1.02e-13	3.35e-12	0.58
TANC2	ENSG00000170921	protein_coding	EC-Lymphatic	1324	0.392	0.164	1.07	0.45	0.79	8.06e-06	6.05e-05	0.61
USP47	ENSG00000170242	protein_coding	EC-Lymphatic	1324	0.206	0.078	0.5	0.19	0.79	0.00217	0.00855	0.56
CCDC88A	ENSG00000115355	protein_coding	EC-Lymphatic	1324	0.198	0.077	0.5	0.2	0.79	5.7e-05	0.000354	0.56
ATF7IP	ENSG00000171681	protein_coding	EC-Lymphatic	1324	0.156	0.088	0.38	0.22	0.77	6.7e-05	0.000411	0.53
EEA1	ENSG00000102189	protein_coding	EC-Lymphatic	1324	0.218	0.089	0.53	0.23	0.77	0.000148	0.000826	0.56
FAR2	ENSG00000064763	protein_coding	EC-Lymphatic	1324	0.181	0.107	0.46	0.31	0.77	1.63e-05	0.000114	0.53
RAB11A	ENSG00000103769	protein_coding	EC-Lymphatic	1324	0.221	0.137	0.56	0.38	0.77	2.51e-06	2.09e-05	0.54
PTEN	ENSG00000171862	protein_coding	EC-Lymphatic	1324	0.171	0.062	0.42	0.15	0.76	0.000654	0.00305	0.55
TNS1	ENSG00000079308	protein_coding	EC-Lymphatic	1324	0.38	0.172	1.01	0.49	0.75	8.21e-06	6.14e-05	0.6
ELK3	ENSG00000111145	protein_coding	EC-Lymphatic	1324	0.431	0.251	1.16	0.72	0.74	4.2e-12	1.08e-10	0.58
MYO1D	ENSG00000176658	protein_coding	EC-Lymphatic	1324	0.423	0.182	1.16	0.51	0.74	2.74e-07	2.73e-06	0.62
ZDHHC17	ENSG00000186908	protein_coding	EC-Lymphatic	1324	0.203	0.09	0.5	0.24	0.73	9.06e-07	8.16e-06	0.55
GLS	ENSG00000115419	protein_coding	EC-Lymphatic	1324	0.328	0.179	0.85	0.48	0.73	4.79e-07	4.53e-06	0.57
ZRANB2	ENSG00000132485	protein_coding	EC-Lymphatic	1324	0.188	0.077	0.44	0.19	0.72	0.000806	0.00365	0.55
ZMYM2	ENSG00000121741	protein_coding	EC-Lymphatic	1324	0.234	0.111	0.57	0.28	0.71	1.57e-05	0.000111	0.56
DLG1	ENSG00000075711	protein_coding	EC-Lymphatic	1324	0.224	0.107	0.57	0.28	0.71	0.00236	0.00909	0.56
ATE1	ENSG00000107669	protein_coding	EC-Lymphatic	1324	0.167	0.084	0.39	0.21	0.71	0.000431	0.00213	0.54
SNED1	ENSG00000162804	protein_coding	EC-Lymphatic	1324	0.326	0.157	0.86	0.43	0.71	0.000113	0.000651	0.58
NPEPPS	ENSG00000141279	protein_coding	EC-Lymphatic	1324	0.224	0.097	0.55	0.25	0.7	7.37e-05	0.000446	0.56
KIAA1671	ENSG00000197077	protein_coding	EC-Lymphatic	1324	0.428	0.244	1.16	0.71	0.7	3.41e-07	3.3e-06	0.58
SCMH1	ENSG00000010803	protein_coding	EC-Lymphatic	1324	0.224	0.101	0.58	0.26	0.69	0.000563	0.00269	0.56
NFKB1	ENSG00000109320	protein_coding	EC-Lymphatic	1324	0.183	0.073	0.45	0.19	0.69	0.000302	0.00155	0.55
ANKAR	ENSG00000151687	protein_coding	EC-Lymphatic	1324	0.156	0.071	0.38	0.19	0.69	0.00117	0.00504	0.54
DPYSL2	ENSG00000092964	protein_coding	EC-Lymphatic	1324	0.15	0.119	0.38	0.33	0.69	0.000366	0.00185	0.51
USP48	ENSG00000090686	protein_coding	EC-Lymphatic	1324	0.205	0.108	0.51	0.29	0.69	2.91e-06	2.38e-05	0.55
QKI	ENSG00000112531	protein_coding	EC-Lymphatic	1324	0.298	0.146	0.77	0.41	0.69	0.000183	0.001	0.57
ITGA9	ENSG00000144668	protein_coding	EC-Lymphatic	1324	0.618	0.354	1.88	1.07	0.69	2.86e-05	0.000189	0.63
CNST	ENSG00000162852	protein_coding	EC-Lymphatic	1324	0.237	0.117	0.6	0.32	0.68	6.72e-06	5.1e-05	0.56
KANK3	ENSG00000186994	protein_coding	EC-Lymphatic	1324	0.211	0.125	0.54	0.36	0.68	0.0001	0.000585	0.54
C20orf194	ENSG00000088854	protein_coding	EC-Lymphatic	1324	0.312	0.142	0.8	0.38	0.67	5.13e-06	3.99e-05	0.58
CBFA2T2	ENSG00000078699	protein_coding	EC-Lymphatic	1324	0.163	0.075	0.4	0.19	0.67	0.00227	0.00882	0.54
CAST	ENSG00000153113	protein_coding	EC-Lymphatic	1324	0.199	0.094	0.47	0.24	0.65	0.000615	0.0029	0.55
AHNAK	ENSG00000124942	protein_coding	EC-Lymphatic	1324	0.196	0.113	0.49	0.3	0.64	0.000242	0.00127	0.54
SSH1	ENSG00000084112	protein_coding	EC-Lymphatic	1324	0.245	0.127	0.61	0.35	0.64	7.73e-05	0.000464	0.55
PHIP	ENSG00000146247	protein_coding	EC-Lymphatic	1324	0.301	0.142	0.76	0.38	0.64	0.00104	0.00457	0.58
PPP2R5C	ENSG00000078304	protein_coding	EC-Lymphatic	1324	0.213	0.098	0.53	0.25	0.64	0.000972	0.00431	0.56
ZNF704	ENSG00000164684	protein_coding	EC-Lymphatic	1324	0.201	0.123	0.5	0.35	0.63	0.000941	0.00419	0.53
RTN4	ENSG00000115310	protein_coding	EC-Lymphatic	1324	0.295	0.157	0.78	0.42	0.63	2.53e-05	0.00017	0.57
SPECC1L	ENSG00000100014	protein_coding	EC-Lymphatic	1324	0.243	0.147	0.62	0.4	0.63	1.55e-06	1.33e-05	0.54
UTRN	ENSG00000152818	protein_coding	EC-Lymphatic	1324	0.764	0.617	2.5	2.03	0.62	2.74e-10	4.98e-09	0.57
ARRB1	ENSG00000137486	protein_coding	EC-Lymphatic	1324	0.197	0.085	0.5	0.23	0.62	0.000139	0.000784	0.55
DDX17	ENSG00000100201	protein_coding	EC-Lymphatic	1324	0.359	0.158	0.9	0.41	0.62	0.000574	0.00273	0.6
AGPAT4	ENSG00000026652	protein_coding	EC-Lymphatic	1324	0.162	0.081	0.4	0.22	0.62	0.000191	0.00103	0.54
FAF1	ENSG00000185104	protein_coding	EC-Lymphatic	1324	0.461	0.253	1.22	0.71	0.62	8.39e-09	1.13e-07	0.59
ZNF586	ENSG00000083828	protein_coding	EC-Lymphatic	1324	0.15	0.063	0.36	0.16	0.62	0.00157	0.00648	0.54
JAK1	ENSG00000162434	protein_coding	EC-Lymphatic	1324	0.331	0.204	0.85	0.57	0.62	1.27e-05	9.23e-05	0.55
GOLGB1	ENSG00000173230	protein_coding	EC-Lymphatic	1324	0.191	0.072	0.47	0.18	0.61	0.001	0.00444	0.56
SBF2	ENSG00000133812	protein_coding	EC-Lymphatic	1324	0.616	0.417	1.74	1.23	0.61	5.18e-10	8.93e-09	0.58
HP1BP3	ENSG00000127483	protein_coding	EC-Lymphatic	1324	0.163	0.079	0.41	0.2	0.61	0.000279	0.00144	0.54
NFATC3	ENSG00000072736	protein_coding	EC-Lymphatic	1324	0.212	0.123	0.54	0.33	0.61	1.41e-05	0.0001	0.54
ATP11A	ENSG00000068650	protein_coding	EC-Lymphatic	1324	0.261	0.122	0.66	0.33	0.6	6.98e-05	0.000426	0.57
RSRP1	ENSG00000117616	protein_coding	EC-Lymphatic	1324	0.25	0.132	0.62	0.35	0.6	1.05e-05	7.79e-05	0.56
NFIA	ENSG00000162599	protein_coding	EC-Lymphatic	1324	0.557	0.286	1.57	0.84	0.6	3.48e-08	4.18e-07	0.63
AUTS2	ENSG00000158321	protein_coding	EC-Lymphatic	1324	0.7	0.541	2.13	1.76	0.6	1.11e-09	1.77e-08	0.54
ACBD6	ENSG00000230124	protein_coding	EC-Lymphatic	1324	0.173	0.074	0.42	0.19	0.59	0.000469	0.00229	0.55
WDFY3	ENSG00000163625	protein_coding	EC-Lymphatic	1324	0.326	0.157	0.8	0.42	0.59	9.83e-05	0.000576	0.58
TRIOBP	ENSG00000100106	protein_coding	EC-Lymphatic	1324	0.181	0.11	0.46	0.31	0.59	0.000145	0.000813	0.53
LRRFIP1	ENSG00000124831	protein_coding	EC-Lymphatic	1324	0.433	0.212	1.17	0.58	0.59	0.000451	0.00222	0.61
RAP1GDS1	ENSG00000138698	protein_coding	EC-Lymphatic	1324	0.204	0.115	0.5	0.31	0.59	4.2e-05	0.000268	0.54
EHBP1	ENSG00000115504	protein_coding	EC-Lymphatic	1324	0.326	0.173	0.85	0.47	0.59	1.09e-07	1.2e-06	0.57
SSH2	ENSG00000141298	protein_coding	EC-Lymphatic	1324	0.403	0.23	1.05	0.64	0.59	5.92e-08	6.83e-07	0.58
TUBB6	ENSG00000176014	protein_coding	EC-Lymphatic	1324	0.154	0.087	0.38	0.23	0.59	0.00199	0.0079	0.53
ATP2B1	ENSG00000070961	protein_coding	EC-Lymphatic	1324	0.165	0.074	0.41	0.2	0.58	0.00225	0.00876	0.54
ZNF33A	ENSG00000189180	protein_coding	EC-Lymphatic	1324	0.156	0.077	0.38	0.2	0.58	0.0014	0.0059	0.54
TANC1	ENSG00000115183	protein_coding	EC-Lymphatic	1324	0.4	0.302	1.07	0.89	0.58	2.08e-07	2.15e-06	0.53
AP2A2	ENSG00000183020	protein_coding	EC-Lymphatic	1324	0.227	0.123	0.59	0.33	0.58	0.000342	0.00173	0.55
PCCA	ENSG00000175198	protein_coding	EC-Lymphatic	1324	0.392	0.217	1.03	0.6	0.57	3.43e-06	2.76e-05	0.58
ARID1B	ENSG00000049618	protein_coding	EC-Lymphatic	1324	0.465	0.273	1.24	0.76	0.57	2.12e-07	2.18e-06	0.59
SIPA1L3	ENSG00000105738	protein_coding	EC-Lymphatic	1324	0.218	0.122	0.56	0.34	0.57	0.0001	0.000587	0.54
ULK4	ENSG00000168038	protein_coding	EC-Lymphatic	1324	0.246	0.127	0.63	0.35	0.56	5.81e-05	0.00036	0.56
KIAA0319L	ENSG00000142687	protein_coding	EC-Lymphatic	1324	0.202	0.116	0.51	0.31	0.56	0.00128	0.00547	0.54
PACSIN2	ENSG00000100266	protein_coding	EC-Lymphatic	1324	0.275	0.155	0.7	0.43	0.55	0.000859	0.00386	0.55
ANKRD36	ENSG00000135976	protein_coding	EC-Lymphatic	1324	0.159	0.079	0.39	0.21	0.55	0.000129	0.000732	0.54
RAI14	ENSG00000039560	protein_coding	EC-Lymphatic	1324	0.295	0.164	0.78	0.46	0.55	0.000299	0.00153	0.56
SEPTIN9	ENSG00000184640	protein_coding	EC-Lymphatic	1324	0.179	0.128	0.44	0.36	0.54	0.0012	0.00515	0.52
LATS2	ENSG00000150457	protein_coding	EC-Lymphatic	1324	0.177	0.101	0.43	0.28	0.53	0.00195	0.00775	0.53
SUMF1	ENSG00000144455	protein_coding	EC-Lymphatic	1324	0.275	0.129	0.72	0.35	0.53	0.000333	0.00169	0.57
MAP4K5	ENSG00000012983	protein_coding	EC-Lymphatic	1324	0.208	0.114	0.51	0.31	0.53	7.57e-05	0.000457	0.54
MAN1A2	ENSG00000198162	protein_coding	EC-Lymphatic	1324	0.184	0.093	0.44	0.24	0.52	0.00218	0.00858	0.54
RALGAPA2	ENSG00000188559	protein_coding	EC-Lymphatic	1324	0.614	0.422	1.83	1.29	0.52	1.23e-05	8.99e-05	0.59
DYSF	ENSG00000135636	protein_coding	EC-Lymphatic	1324	0.211	0.175	0.54	0.5	0.51	0.00104	0.00458	0.51
PDCD6IP	ENSG00000170248	protein_coding	EC-Lymphatic	1324	0.213	0.122	0.52	0.33	0.51	0.00133	0.00564	0.54
TRAK1	ENSG00000182606	protein_coding	EC-Lymphatic	1324	0.285	0.184	0.72	0.53	0.51	0.00174	0.007	0.54
CREB1	ENSG00000118260	protein_coding	EC-Lymphatic	1324	0.164	0.109	0.39	0.3	0.51	0.00152	0.00629	0.52
LPP	ENSG00000145012	protein_coding	EC-Lymphatic	1324	0.41	0.19	1.08	0.52	0.5	0.00132	0.00561	0.61
ATXN3	ENSG00000066427	protein_coding	EC-Lymphatic	1324	0.233	0.127	0.59	0.35	0.5	0.000113	0.000651	0.55
ZNF292	ENSG00000188994	protein_coding	EC-Lymphatic	1324	0.241	0.128	0.59	0.34	0.49	0.00109	0.00475	0.55
PLCB4	ENSG00000101333	protein_coding	EC-Lymphatic	1324	0.397	0.25	1.08	0.75	0.49	0.00227	0.00882	0.56
ATF6	ENSG00000118217	protein_coding	EC-Lymphatic	1324	0.23	0.138	0.58	0.38	0.48	0.00108	0.00471	0.54
LMBR1	ENSG00000105983	protein_coding	EC-Lymphatic	1324	0.296	0.209	0.75	0.6	0.48	3.41e-05	0.000221	0.53
MAN2A1	ENSG00000112893	protein_coding	EC-Lymphatic	1324	0.15	0.082	0.36	0.22	0.47	0.00243	0.0093	0.53
LUC7L3	ENSG00000108848	protein_coding	EC-Lymphatic	1324	0.314	0.152	0.79	0.4	0.47	0.00235	0.00904	0.58
EPB41L2	ENSG00000079819	protein_coding	EC-Lymphatic	1324	0.424	0.327	1.12	0.99	0.47	5.64e-05	0.000351	0.52
UGGT2	ENSG00000102595	protein_coding	EC-Lymphatic	1324	0.268	0.156	0.68	0.42	0.46	0.000213	0.00113	0.55
BPTF	ENSG00000171634	protein_coding	EC-Lymphatic	1324	0.414	0.248	1.08	0.7	0.46	2.76e-07	2.74e-06	0.57
ZNF148	ENSG00000163848	protein_coding	EC-Lymphatic	1324	0.298	0.166	0.75	0.44	0.45	0.000397	0.00198	0.56
HIP1	ENSG00000127946	protein_coding	EC-Lymphatic	1324	0.376	0.262	1.02	0.77	0.45	6.76e-05	0.000414	0.54
GNAS	ENSG00000087460	protein_coding	EC-Lymphatic	1324	0.304	0.192	0.78	0.54	0.45	0.00017	0.000934	0.55
RANBP9	ENSG00000010017	protein_coding	EC-Lymphatic	1324	0.159	0.098	0.39	0.26	0.44	0.00215	0.00849	0.53
UBAP2	ENSG00000137073	protein_coding	EC-Lymphatic	1324	0.19	0.096	0.47	0.26	0.43	0.0019	0.00759	0.54
WIPF1	ENSG00000115935	protein_coding	EC-Lymphatic	1324	0.199	0.142	0.5	0.4	0.41	0.00113	0.00489	0.52
DDX5	ENSG00000108654	protein_coding	EC-Lymphatic	1324	0.406	0.208	1.06	0.56	0.41	0.000675	0.00312	0.59
SPPL3	ENSG00000157837	protein_coding	EC-Lymphatic	1324	0.257	0.162	0.64	0.45	0.4	0.0017	0.00689	0.54
CAMSAP2	ENSG00000118200	protein_coding	EC-Lymphatic	1324	0.232	0.142	0.57	0.39	0.38	0.00133	0.00564	0.54
LRMDA	ENSG00000148655	protein_coding	EC-Lymphatic	1324	0.824	0.65	2.68	2.19	0.38	8.3e-07	7.53e-06	0.56
TBC1D5	ENSG00000131374	protein_coding	EC-Lymphatic	1324	0.471	0.307	1.27	0.87	0.38	3.51e-05	0.000226	0.57
ANKIB1	ENSG00000001629	protein_coding	EC-Lymphatic	1324	0.211	0.132	0.52	0.36	0.38	0.00219	0.00859	0.54
VPS13C	ENSG00000129003	protein_coding	EC-Lymphatic	1324	0.27	0.152	0.68	0.41	0.37	0.00238	0.00915	0.55
WWOX	ENSG00000186153	protein_coding	EC-Lymphatic	1324	0.474	0.325	1.37	0.98	0.37	7.48e-05	0.000452	0.57
RERE	ENSG00000142599	protein_coding	EC-Lymphatic	1324	0.532	0.381	1.46	1.11	0.37	8.81e-05	0.000525	0.55
GTF2I	ENSG00000263001	protein_coding	EC-Lymphatic	1324	0.288	0.176	0.72	0.47	0.36	0.000675	0.00312	0.55
AGAP1	ENSG00000157985	protein_coding	EC-Lymphatic	1324	0.409	0.287	1.12	0.84	0.36	0.000305	0.00156	0.55
PPP3CA	ENSG00000138814	protein_coding	EC-Lymphatic	1324	0.366	0.323	0.98	0.97	0.35	0.000506	0.00245	0.5
HERC4	ENSG00000148634	protein_coding	EC-Lymphatic	1324	0.323	0.212	0.81	0.58	0.34	0.00164	0.00668	0.55
ZBTB20	ENSG00000181722	protein_coding	EC-Lymphatic	1324	0.724	0.557	2.22	1.76	0.33	1.08e-05	7.95e-05	0.57
ZSWIM6	ENSG00000130449	protein_coding	EC-Lymphatic	1324	0.435	0.3	1.19	0.88	0.33	0.000894	0.004	0.55
ASAP1	ENSG00000153317	protein_coding	EC-Lymphatic	1324	0.73	0.561	2.21	1.79	0.33	3.55e-05	0.000228	0.55
FARS2	ENSG00000145982	protein_coding	EC-Lymphatic	1324	0.314	0.202	0.82	0.56	0.31	0.000699	0.00321	0.55
CTNND1	ENSG00000198561	protein_coding	EC-Lymphatic	1324	0.385	0.313	1.02	0.91	0.3	0.00106	0.00464	0.52
EXOC4	ENSG00000131558	protein_coding	EC-Lymphatic	1324	0.513	0.36	1.37	1.03	0.28	0.000333	0.00169	0.56
KANSL1	ENSG00000120071	protein_coding	EC-Lymphatic	1324	0.396	0.276	1.01	0.77	0.28	0.00193	0.00769	0.54
MACF1	ENSG00000127603	protein_coding	EC-Lymphatic	1324	0.696	0.533	2.02	1.65	0.28	0.00019	0.00103	0.54
Key:
N nuclei: Total number of nuclei in the given subcluster
Pct > 0: target: Percent of nuclei in the given subcluster that express the gene at non-zero levels
Pct > 0: non-target: Percent of nuclei in all other subclusters that express the gene at non-zero levels
Avg(Expr): target: Average log-normalized [log1p((X/Total Counts) * 10000)] expression in the given subcluster
Avg(Expr): non-target: Average log-normalized [log1p((X/Total Counts) * 10000)] expression in the all other subclusters
limma-voom: log(FC): Log fold-change comparing expression in the given subcluster to all other subclusters based on limma-voom framework
limma-voom: P-Value: P-value for the limma-voom test
limma-voom: Adjusted P-Value: Benjamini-Hochberg corrected P-value for marker gene test
AUC: Area under the receiver operating characteristic curve based on nucleus-level normalized expression
