# Supplementary material for: Single-nucleus RNA sequencing in ischemic cardiomyopathy reveals common transcriptional profile underlying end-stage heart failure
Source: Cell Rep. Author manuscript; Available in PMC 2023 Oct 23. (PMC10423750; doi:10.1016/j.celrep.2023.112086)
Supplement: 12 [file NIHMS1878882-supplement-12.xlsx]

## Sheet: Sheet1
Supplemental Table 7: Endothelial cell subcluster enriched pathways (related to Figure 2)
Gene ontology ID	Gene ontology term	Cell type	Total genes in ontology	Fisher over- representation test: Significant genes in ontology	Fisher over- representation test: Expected genes in ontology	Fisher over- representation test: Odds ratio	Fisher over- representation test: P-value (weight01)	Kolmogorov-Smirnov GSEA-style test: P-value (weight01)
GO:0043547	positive regulation of GTPase activity	EC-General capillary	172	24	7.5	3.92	4.7e-07	0.302
GO:0007528	neuromuscular junction development	EC-General capillary	16	7	0.7	17.67	2.2e-06	0.715
GO:0030335	positive regulation of cell migration	EC-General capillary	220	26	9.59	3.24	1.8e-05	0.929
GO:0061028	establishment of endothelial barrier	EC-General capillary	29	8	1.26	8.67	2.2e-05	0.95
GO:0001937	negative regulation of endothelial cell proliferation	EC-General capillary	18	6	0.78	11.29	7.6e-05	0.896
GO:0045766	positive regulation of angiogenesis	EC-General capillary	72	12	3.14	4.61	0.0002	0.975
GO:0001954	positive regulation of cell-matrix adhesion	EC-General capillary	30	7	1.31	6.89	0.00021	0.951
GO:2000649	regulation of sodium ion transmembrane transporter activity	EC-General capillary	22	6	0.96	8.46	0.00026	0.975
GO:0007229	integrin-mediated signaling pathway	EC-General capillary	51	9	2.22	4.88	0.00029	0.832
GO:0043065	positive regulation of apoptotic process	EC-General capillary	229	20	9.98	2.23	0.00029	0.976
GO:0007186	G protein-coupled receptor signaling pathway	EC-General capillary	180	21	7.85	3.13	0.00033	1
GO:0044331	cell-cell adhesion mediated by cadherin	EC-General capillary	16	5	0.7	10.21	0.00044	0.827
GO:0030308	negative regulation of cell growth	EC-General capillary	55	9	2.4	4.45	0.00053	0.916
GO:0033138	positive regulation of peptidyl-serine phosphorylation	EC-General capillary	34	7	1.48	5.86	0.00053	0.631
GO:0007189	adenylate cyclase-activating G protein-coupled receptor signaling pathway	EC-General capillary	25	6	1.09	7.12	0.00056	0.963
GO:0032272	negative regulation of protein polymerization	EC-General capillary	29	4	1.26	3.56	0.00076	0.95
GO:0050680	negative regulation of epithelial cell proliferation	EC-General capillary	46	12	2	8.19	0.00093	0.908
GO:0051271	negative regulation of cellular component movement	EC-KCNIP4	140	9	4.41	2.19	0.00026	0.961
GO:0007167	enzyme linked receptor protein signaling pathway	EC-KCNIP4	426	26	13.43	2.22	0.00077	0.99
GO:0007189	adenylate cyclase-activating G protein-coupled receptor signaling pathway	EC-KCNIP4	25	5	0.79	7.93	0.00092	1
GO:0043547	positive regulation of GTPase activity	EC-Angiogenic	172	30	9.03	4.22	1.4e-09	0.629
GO:0007186	G protein-coupled receptor signaling pathway	EC-Angiogenic	180	28	9.45	3.64	1.5e-07	0.998
GO:0044331	cell-cell adhesion mediated by cadherin	EC-Angiogenic	16	7	0.84	14.43	7.7e-06	0.999
GO:0051056	regulation of small GTPase mediated signal transduction	EC-Angiogenic	161	25	8.46	3.59	1.7e-05	0.979
GO:0050921	positive regulation of chemotaxis	EC-Angiogenic	48	9	2.52	4.29	4.3e-05	0.987
GO:0007411	axon guidance	EC-Angiogenic	99	16	5.2	3.66	4.6e-05	0.99
GO:0001569	branching involved in blood vessel morphogenesis	EC-Angiogenic	15	6	0.79	12.31	6.6e-05	0.995
GO:0038083	peptidyl-tyrosine autophosphorylation	EC-Angiogenic	16	6	0.84	11.08	0.0001	0.989
GO:0046579	positive regulation of Ras protein signal transduction	EC-Angiogenic	30	8	1.58	6.76	0.00011	1
GO:0061333	renal tubule morphogenesis	EC-Angiogenic	25	6	1.31	5.82	0.00014	1
GO:0043065	positive regulation of apoptotic process	EC-Angiogenic	229	26	12.03	2.47	0.00017	0.764
GO:0048010	vascular endothelial growth factor receptor signaling pathway	EC-Angiogenic	59	11	3.1	4.29	0.0002	1
GO:0000165	MAPK cascade	EC-Angiogenic	306	33	16.07	2.37	0.00028	0.809
GO:0030902	hindbrain development	EC-Angiogenic	50	7	2.63	3	0.00035	0.924
GO:0032835	glomerulus development	EC-Angiogenic	27	7	1.42	6.48	0.00036	0.999
GO:0030335	positive regulation of cell migration	EC-Angiogenic	220	32	11.56	3.4	0.00043	0.999
GO:0038084	vascular endothelial growth factor signaling pathway	EC-Angiogenic	21	6	1.1	7.38	0.00055	0.994
GO:0061028	establishment of endothelial barrier	EC-Angiogenic	29	7	1.52	5.88	0.00058	0.982
GO:0001764	neuron migration	EC-Angiogenic	71	11	3.73	3.42	0.00071	1
GO:0030166	proteoglycan biosynthetic process	EC-Angiogenic	22	6	1.16	6.92	0.00072	0.972
GO:0060326	cell chemotaxis	EC-Angiogenic	85	12	4.46	3.07	0.00088	0.994
GO:0030335	positive regulation of cell migration	EC-Arterial	220	28	12.64	2.56	3.2e-05	0.987
GO:1903779	regulation of cardiac conduction	EC-Arterial	21	7	1.21	8.41	0.00011	0.999
GO:1903524	positive regulation of blood circulation	EC-Arterial	17	6	0.98	9.14	0.00025	1
GO:0032835	glomerulus development	EC-Arterial	27	7	1.55	5.88	0.00063	0.359
GO:0001525	angiogenesis	EC-Arterial	230	29	13.21	2.54	0.00066	0.996
GO:0120254	olefinic compound metabolic process	EC-Endocardial I	23	7	1.16	8.45	9.4e-05	0.999
GO:0034754	cellular hormone metabolic process	EC-Endocardial I	20	6	1.01	8.25	0.00033	0.896
GO:0002526	acute inflammatory response	EC-Endocardial I	21	6	1.06	7.7	0.00044	0.923
GO:0003148	outflow tract septum morphogenesis	EC-Endocardial I	15	5	0.76	9.59	0.00062	0.995
GO:0010862	positive regulation of pathway-restricted SMAD protein phosphorylation	EC-Endocardial I	15	5	0.76	9.59	0.00062	0.845
GO:0030500	regulation of bone mineralization	EC-Endocardial I	24	6	1.21	6.41	0.00097	0.342
GO:0060976	coronary vasculature development	EC-Endocardial I	24	6	1.21	6.41	0.00097	0.591
GO:0034308	primary alcohol metabolic process	EC-Endocardial II	16	6	0.52	18.51	6.7e-06	0.863
GO:0030198	extracellular matrix organization	EC-Endocardial II	145	18	4.73	4.65	1e-05	0.82
GO:0008037	cell recognition	EC-Endocardial II	35	8	1.14	9.23	2.7e-05	0.999
GO:0034754	cellular hormone metabolic process	EC-Endocardial II	20	6	0.65	13.21	2.9e-05	0.933
GO:0120254	olefinic compound metabolic process	EC-Endocardial II	23	6	0.75	10.87	6.9e-05	0.997
GO:0006027	glycosaminoglycan catabolic process	EC-Endocardial II	16	5	0.52	13.92	0.00011	0.285
GO:0043583	ear development	EC-Endocardial II	60	7	1.96	4.06	0.00013	0.999
GO:0045766	positive regulation of angiogenesis	EC-Endocardial II	72	9	2.35	4.45	0.00015	0.988
GO:0006720	isoprenoid metabolic process	EC-Endocardial II	17	5	0.55	12.75	0.00016	0.998
GO:0030336	negative regulation of cell migration	EC-Endocardial II	126	11	4.11	2.99	0.00043	0.996
GO:0007155	cell adhesion	EC-Lymphatic	478	61	33.87	2.14	8.6e-07	1
GO:0050919	negative chemotaxis	EC-Lymphatic	20	8	1.42	8.94	3.4e-05	0.962
GO:0099601	regulation of neurotransmitter receptor activity	EC-Lymphatic	17	7	1.2	9.36	8.8e-05	0.508
GO:0070373	negative regulation of ERK1 and ERK2 cascade	EC-Lymphatic	26	8	1.84	5.95	0.00029	0.996
GO:2001222	regulation of neuron migration	EC-Lymphatic	23	7	1.63	5.84	0.00076	1
Key:
Fisher over-representation test: topGO implementation of fisher exact test to identify overrepresentation of genes in given gene ontology terms
Kolmogorov-Smirnov GSEA-style test: topGO implementation of Kolmogorov-Smirnov like test of enrichment based on gene scores (gene set enrichment analysis [GSEA])
weight01: topGO method for dealing with the gene ontology graph structure when calculating enrichment significance
