# Supplementary material for: Single-nucleus RNA sequencing in ischemic cardiomyopathy reveals common transcriptional profile underlying end-stage heart failure
Source: Cell Rep. Author manuscript; Available in PMC 2023 Oct 23. (PMC10423750; doi:10.1016/j.celrep.2023.112086)
Supplement: 13 [file NIHMS1878882-supplement-13.xlsx]

## Sheet: Sheet1
Supplemental Table 8: ICM vs NF endothelial cells differential gene expression (related to Figure 3)
Gene	Ensembl ID	Gene type	Cell type	Gene background probability (heurtistc)	Gene background probability > 0.4	N sample NF	N sample ICM	N nuclei NF	N nuclei ICM	Pct > 0: NF	Pct > 0: ICM	Avg(Expr) NF	Avg(Expr) ICM	CellBender log(FC): ICM vs NF	CellBender P: ICM vs NF	CellBender adj.P: ICM vs NF	CellRanger log(FC): ICM vs NF	CellRanger P: ICM vs NF	CellRanger adj.P: ICM vs NF
TMEM233	ENSG00000224982	protein_coding	EC-General capillary	0.0023231	F	8	7	7569	3672	0.029	0.166	0.09	0.51	2.89	5.15e-08	0.000187	2.77	1.46e-07	6.25e-05
SYNE2	ENSG00000054654	protein_coding	EC-General capillary	0.154916	F	8	7	7569	3672	0.682	0.398	2.47	1.28	-1.51	6.8e-08	0.000187	-1.59	3.22e-10	2.2e-06
FAM49A	ENSG00000197872	protein_coding	EC-General capillary	0.122511	F	8	7	7569	3672	0.001	0.081	0	0.24	6.1	1.44e-07	0.000202	2.17	1.95e-06	0.000247
LINC00472	ENSG00000233237	lncRNA	EC-General capillary	0.378413	F	8	7	7569	3672	0.3	0.046	0.96	0.13	-2.94	1.59e-07	0.000202	-1.04	4.21e-05	0.00185
PPARG	ENSG00000132170	protein_coding	EC-General capillary	0.161323	F	8	7	7569	3672	0.367	0.193	1.21	0.59	-1.44	2.02e-07	0.000202	-1.47	6.01e-08	3.42e-05
JUP	ENSG00000173801	protein_coding	EC-General capillary	0.164028	F	8	7	7569	3672	0.002	0.084	0.01	0.26	6.12	2.21e-07	0.000202	1.24	2.46e-06	0.000296
ZNF710	ENSG00000140548	protein_coding	EC-General capillary	0.169832	F	8	7	7569	3672	0.001	0.056	0	0.17	5.27	2.83e-07	0.000222	1.54	0.000111	0.00345
SNRK	ENSG00000163788	protein_coding	EC-General capillary	0.155522	F	8	7	7569	3672	0.136	0.301	0.41	0.96	1.49	4.14e-07	0.000275	1.36	2.74e-07	7.5e-05
AL445426.1	ENSG00000231246	lncRNA	EC-General capillary	0.0371268	F	8	7	7569	3672	0.16	0.023	0.5	0.07	-3.27	4.57e-07	0.000275	-3.12	1.3e-08	1.27e-05
INSR	ENSG00000171105	protein_coding	EC-General capillary	0.454742	T	8	7	7569	3672	0.059	0.361	0.18	1.22	4.27	5.02e-07	0.000275	2.04	2.25e-07	6.81e-05
DOCK6	ENSG00000130158	protein_coding	EC-General capillary	0.10671	F	8	7	7569	3672	0.147	0.297	0.45	0.93	1.26	6.09e-07	0.000304	1.17	1.88e-07	6.7e-05
RAPGEF5	ENSG00000136237	protein_coding	EC-General capillary	0.0310965	F	8	7	7569	3672	0.169	0.465	0.53	1.56	1.94	6.91e-07	0.000316	1.84	2.3e-07	6.81e-05
FGD4	ENSG00000139132	protein_coding	EC-General capillary	0.319855	F	8	7	7569	3672	0.45	0.288	1.49	0.9	-0.94	9.83e-07	0.000402	-0.92	8.85e-07	0.000151
AC105450.1	ENSG00000231482	lncRNA	EC-General capillary	0.00437919	F	8	7	7569	3672	0.398	0.124	1.39	0.38	-2.68	1.11e-06	0.000402	-2.79	1.6e-08	1.37e-05
VEGFC	ENSG00000150630	protein_coding	EC-General capillary	0.0036388	F	8	7	7569	3672	0.12	0.289	0.37	0.95	1.57	1.2e-06	0.000402	1.54	1.22e-08	1.27e-05
MYO7B	ENSG00000169994	protein_coding	EC-General capillary	0.00580155	F	8	7	7569	3672	0.102	0.023	0.31	0.07	-2.37	1.25e-06	0.000402	-2.55	9.7e-10	3.32e-06
EML4	ENSG00000143924	protein_coding	EC-General capillary	0.16837	F	8	7	7569	3672	0.077	0.244	0.23	0.76	1.85	1.55e-06	0.000472	1.66	4.01e-08	2.74e-05
XAF1	ENSG00000132530	protein_coding	EC-General capillary	0.0251354	F	8	7	7569	3672	0.144	0.324	0.44	1.02	1.26	1.83e-06	0.000515	1.21	3.24e-07	8.49e-05
TANC2	ENSG00000170921	protein_coding	EC-General capillary	0.171778	F	8	7	7569	3672	0.075	0.197	0.22	0.59	1.41	1.88e-06	0.000515	1.33	5.91e-09	1.01e-05
SYNE1	ENSG00000131018	protein_coding	EC-General capillary	0.207207	F	8	7	7569	3672	0.824	0.485	3.28	1.61	-2.13	2.02e-06	0.000528	-2.17	1.24e-07	5.67e-05
TINAGL1	ENSG00000142910	protein_coding	EC-General capillary	0.0348298	F	8	7	7569	3672	0.083	0.025	0.25	0.07	-2.01	2.35e-06	0.00057	-1.89	7.42e-09	1.01e-05
CD36	ENSG00000135218	protein_coding	EC-General capillary	0.376964	F	8	7	7569	3672	0.764	0.224	2.93	0.73	-3.25	2.39e-06	0.00057	-1.85	6.66e-06	0.000536
FMNL3	ENSG00000161791	protein_coding	EC-General capillary	0.075856	F	8	7	7569	3672	0.071	0.162	0.22	0.49	1.3	2.73e-06	0.000625	1.09	3.79e-07	9.24e-05
FRMD3	ENSG00000172159	protein_coding	EC-General capillary	0.26945	F	8	7	7569	3672	0.339	0.052	1.11	0.15	-3.18	3.24e-06	0.00071	-2	2.58e-09	5.87e-06
P2RY8	ENSG00000182162	protein_coding	EC-General capillary	0.0131344	F	8	7	7569	3672	0.019	0.169	0.06	0.55	3.39	3.45e-06	0.000727	3.2	7.28e-07	0.000131
ARHGEF7	ENSG00000102606	protein_coding	EC-General capillary	0.271854	F	8	7	7569	3672	0.121	0.296	0.37	0.94	1.53	4.1e-06	0.000803	1.3	6.01e-06	0.000501
AFAP1L1	ENSG00000157510	protein_coding	EC-General capillary	0.141956	F	8	7	7569	3672	0.098	0.263	0.3	0.82	1.51	4.33e-06	0.000819	1.37	7.6e-07	0.000133
ADGRF5	ENSG00000069122	protein_coding	EC-General capillary	0.012355	F	8	7	7569	3672	0.563	0.378	1.94	1.22	-1.05	4.6e-06	0.00084	-1.14	3.35e-07	8.49e-05
RASIP1	ENSG00000105538	protein_coding	EC-General capillary	0.00110433	F	8	7	7569	3672	0.095	0.208	0.29	0.63	1.13	5.34e-06	0.000915	1	4.85e-06	0.000467
MFSD6	ENSG00000151690	protein_coding	EC-General capillary	0.0419892	F	8	7	7569	3672	0.132	0.073	0.41	0.22	-1.12	7.61e-06	0.00125	-1.22	8.14e-08	4.28e-05
ATP1A1	ENSG00000163399	protein_coding	EC-General capillary	0.178952	F	8	7	7569	3672	0.179	0.06	0.56	0.17	-1.69	7.78e-06	0.00125	-1.38	5.83e-07	0.000121
MAP2	ENSG00000078018	protein_coding	EC-General capillary	0.0536469	F	8	7	7569	3672	0.19	0.074	0.6	0.23	-1.71	9.04e-06	0.00139	-1.31	4.82e-08	2.99e-05
CD58	ENSG00000116815	protein_coding	EC-General capillary	0.155345	F	8	7	7569	3672	0.218	0.111	0.69	0.33	-1.32	9.1e-06	0.00139	-1.25	1.6e-07	6.29e-05
TMTC1	ENSG00000133687	protein_coding	EC-General capillary	0.17205	F	8	7	7569	3672	0.651	0.418	2.39	1.41	-1.11	1.07e-05	0.00158	-1.25	1.79e-06	0.000241
AC002070.1	ENSG00000248636	lncRNA	EC-General capillary	0.00299389	F	8	7	7569	3672	0.097	0.233	0.3	0.74	1.07	1.24e-05	0.00178	0.97	1.02e-06	0.000166
CMTM8	ENSG00000170293	protein_coding	EC-General capillary	0.0117489	F	8	7	7569	3672	0.373	0.196	1.24	0.61	-1.23	1.52e-05	0.00214	-1.47	1.91e-06	0.000247
SLCO4A1	ENSG00000101187	protein_coding	EC-General capillary	0.000966233	F	8	7	7569	3672	0.102	0.026	0.31	0.07	-2.24	1.6e-05	0.0022	-2.46	6.03e-07	0.000121
RNF144B	ENSG00000137393	protein_coding	EC-General capillary	0.0316588	F	8	7	7569	3672	0.224	0.106	0.72	0.32	-1.47	1.67e-05	0.00223	-1.59	2.36e-08	1.79e-05
MAP3K6	ENSG00000142733	protein_coding	EC-General capillary	0.00398355	F	8	7	7569	3672	0.071	0.023	0.22	0.07	-1.85	1.75e-05	0.00227	-2.02	1.66e-07	6.29e-05
TPST2	ENSG00000128294	protein_coding	EC-General capillary	0.0523755	F	8	7	7569	3672	0.127	0.056	0.39	0.16	-1.49	1.78e-05	0.00227	-1.57	2.39e-07	6.81e-05
ATP6V1D	ENSG00000100554	protein_coding	EC-General capillary	0.115636	F	8	7	7569	3672	0.078	0.031	0.24	0.09	-1.57	1.93e-05	0.00241	-1.09	9.84e-06	0.000673
ADAMTSL1	ENSG00000178031	protein_coding	EC-General capillary	0.0388291	F	8	7	7569	3672	0.019	0.075	0.06	0.22	1.96	2.01e-05	0.00245	1.37	0.000679	0.0108
SFPQ	ENSG00000116560	protein_coding	EC-General capillary	0.376522	F	8	7	7569	3672	0.041	0.129	0.12	0.37	2.25	2.11e-05	0.00252	0.55	0.000678	0.0108
CD300LG	ENSG00000161649	protein_coding	EC-General capillary	0.000116742	F	8	7	7569	3672	0.075	0.024	0.23	0.07	-2	2.54e-05	0.00295	-2.06	1.07e-07	5.2e-05
WT1	ENSG00000184937	protein_coding	EC-General capillary	0.00416292	F	8	7	7569	3672	0.026	0.102	0.08	0.31	1.8	2.65e-05	0.00296	1.69	6.85e-06	0.000538
LNX1	ENSG00000072201	protein_coding	EC-General capillary	0.00313672	F	8	7	7569	3672	0.347	0.164	1.14	0.52	-1.84	2.89e-05	0.00317	-1.82	1.01e-05	0.00068
DGKD	ENSG00000077044	protein_coding	EC-General capillary	0.356156	F	8	7	7569	3672	0.005	0.071	0.01	0.21	4.31	3.1e-05	0.00328	1.04	0.000905	0.0131
KIAA1217	ENSG00000120549	protein_coding	EC-General capillary	0.190331	F	8	7	7569	3672	0.774	0.675	3.01	2.44	-1	3.24e-05	0.00328	-1.01	3.91e-06	0.000405
AL133268.4	ENSG00000285801	lncRNA	EC-General capillary	0.0127909	F	8	7	7569	3672	0.145	0.037	0.45	0.11	-2.45	3.31e-05	0.00328	-2.47	8.97e-06	0.000652
BCL2L1	ENSG00000171552	protein_coding	EC-General capillary	0.120135	F	8	7	7569	3672	0.261	0.155	0.83	0.47	-1.01	3.33e-05	0.00328	-1.16	9.36e-07	0.000156
SYTL1	ENSG00000142765	protein_coding	EC-General capillary	0.002183	F	8	7	7569	3672	0.038	0.009	0.12	0.03	-3.09	3.34e-05	0.00328	-2.9	4.06e-06	0.000408
C3orf79	ENSG00000237787	lncRNA	EC-General capillary	0.000460485	F	8	7	7569	3672	0.042	0.005	0.13	0.02	-3.81	3.35e-05	0.00328	-3.35	1.38e-05	0.000844
MYO1E	ENSG00000157483	protein_coding	EC-General capillary	0.0790068	F	8	7	7569	3672	0.198	0.344	0.62	1.09	0.93	3.57e-05	0.00339	0.79	0.000201	0.00497
LCN10	ENSG00000187922	protein_coding	EC-General capillary	0.000160347	F	8	7	7569	3672	0.071	0.003	0.22	0.01	-4.16	3.59e-05	0.00339	-4.49	5.09e-07	0.000112
SLC45A4	ENSG00000022567	protein_coding	EC-General capillary	0.125872	F	8	7	7569	3672	0.003	0.055	0.01	0.17	5.28	3.92e-05	0.00358	2.58	0.000106	0.00335
FUS	ENSG00000089280	protein_coding	EC-General capillary	0.339538	F	8	7	7569	3672	0.079	0.166	0.23	0.5	1.07	4.12e-05	0.0037	0.49	0.00171	0.0196
ANKUB1	ENSG00000206199	protein_coding	EC-General capillary	0.358745	F	8	7	7569	3672	0.139	0.045	0.43	0.13	-2.18	4.54e-05	0.00394	-1.29	5.68e-05	0.00218
CCDC68	ENSG00000166510	protein_coding	EC-General capillary	0.00162852	F	8	7	7569	3672	0.138	0.065	0.42	0.19	-1.36	4.55e-05	0.00394	-1.52	5.91e-07	0.000121
LIMS2	ENSG00000072163	protein_coding	EC-General capillary	0.0942273	F	8	7	7569	3672	0.309	0.154	0.99	0.46	-1.36	4.6e-05	0.00394	-1.47	1.07e-06	0.00017
UNC13B	ENSG00000198722	protein_coding	EC-General capillary	0.228235	F	8	7	7569	3672	0.229	0.131	0.73	0.38	-1.06	5.32e-05	0.00448	-0.97	9.57e-06	0.000668
AP002518.2	ENSG00000256947	lncRNA	EC-General capillary	0.341091	F	8	7	7569	3672	0.215	0.049	0.67	0.15	-2.94	5.52e-05	0.00459	-2.71	1.47e-06	0.000214
KANK2	ENSG00000197256	protein_coding	EC-General capillary	0.261444	F	8	7	7569	3672	0.009	0.057	0.02	0.16	5.33	5.84e-05	0.00476	0.7	0.00439	0.0362
PDE4D	ENSG00000113448	protein_coding	EC-General capillary	0.505825	T	8	7	7569	3672	0.178	0.455	0.55	1.48	1.75	5.9e-05	0.00476	0.93	0.000127	0.00375
TPO	ENSG00000115705	protein_coding	EC-General capillary	0.00250516	F	8	7	7569	3672	0.349	0.124	1.19	0.4	-2.23	6.72e-05	0.00534	-2.46	2.05e-06	0.000254
ATF7IP2	ENSG00000166669	protein_coding	EC-General capillary	0.298702	F	8	7	7569	3672	0.228	0.102	0.72	0.3	-1.46	7.37e-05	0.00569	-0.54	0.00152	0.0181
PIK3C2A	ENSG00000011405	protein_coding	EC-General capillary	0.151717	F	8	7	7569	3672	0.309	0.197	0.98	0.6	-0.9	7.5e-05	0.00571	-0.97	7.26e-07	0.000131
CHST15	ENSG00000182022	protein_coding	EC-General capillary	0.0373779	F	8	7	7569	3672	0.006	0.052	0.02	0.16	4.12	7.7e-05	0.00575	1.66	0.000321	0.00693
BCL6B	ENSG00000161940	protein_coding	EC-General capillary	0.000203574	F	8	7	7569	3672	0.013	0.043	0.04	0.12	1.81	7.87e-05	0.00575	1.55	4.01e-05	0.0018
AFF1	ENSG00000172493	protein_coding	EC-General capillary	0.372957	F	8	7	7569	3672	0.378	0.237	1.22	0.71	-0.95	8.25e-05	0.00584	-0.66	3.18e-05	0.00155
CHIC2	ENSG00000109220	protein_coding	EC-General capillary	0.158525	F	8	7	7569	3672	0.129	0.079	0.39	0.23	-1.11	8.29e-05	0.00584	-0.82	0.000194	0.00486
CD59	ENSG00000085063	protein_coding	EC-General capillary	0.00982222	F	8	7	7569	3672	0.202	0.117	0.62	0.35	-1.2	8.31e-05	0.00584	-1.18	6.65e-07	0.000126
HIF3A	ENSG00000124440	protein_coding	EC-General capillary	0.298366	F	8	7	7569	3672	0.404	0.208	1.31	0.63	-1.51	8.72e-05	0.00598	-1.38	4.37e-07	9.95e-05
FMO2	ENSG00000094963	protein_coding	EC-General capillary	0.139232	F	8	7	7569	3672	0.083	0.008	0.25	0.02	-5.69	9.29e-05	0.00618	-1.71	0.000351	0.00727
TMOD3	ENSG00000138594	protein_coding	EC-General capillary	0.149195	F	8	7	7569	3672	0.175	0.112	0.54	0.33	-0.95	9.36e-05	0.00618	-0.97	2.26e-07	6.81e-05
OSBPL2	ENSG00000130703	protein_coding	EC-General capillary	0.130293	F	8	7	7569	3672	0.021	0.071	0.06	0.21	1.86	0.0001	0.00656	1.2	7.47e-06	0.000561
ATOH8	ENSG00000168874	protein_coding	EC-General capillary	0.00437225	F	8	7	7569	3672	0.124	0.051	0.38	0.15	-1.55	0.000106	0.00666	-1.71	1.3e-06	0.000193
OSMR	ENSG00000145623	protein_coding	EC-General capillary	0.0780918	F	8	7	7569	3672	0.222	0.144	0.7	0.43	-1.2	0.000108	0.00666	-1.24	8.27e-06	0.000614
SMC5	ENSG00000198887	protein_coding	EC-General capillary	0.394439	F	8	7	7569	3672	0.046	0.156	0.13	0.47	1.95	0.000109	0.00666	0.66	0.000246	0.00572
GSAP	ENSG00000186088	protein_coding	EC-General capillary	0.221451	F	8	7	7569	3672	0.003	0.03	0.01	0.09	4.02	0.000109	0.00666	0.6	0.00256	0.0256
CLN5	ENSG00000102805	protein_coding	EC-General capillary	0.108452	F	8	7	7569	3672	0.029	0.006	0.09	0.02	-2.92	0.00011	0.00666	-1.17	0.00109	0.0145
ENG	ENSG00000106991	protein_coding	EC-General capillary	0.0318642	F	8	7	7569	3672	0.568	0.349	1.98	1.16	-1.47	0.00011	0.00666	-1.65	5.06e-05	0.0021
PDE8A	ENSG00000073417	protein_coding	EC-General capillary	0.405964	T	8	7	7569	3672	0.202	0.317	0.62	0.98	0.79	0.00011	0.00666	0.67	1.87e-05	0.00102
DISC1	ENSG00000162946	protein_coding	EC-General capillary	0.563248	T	8	7	7569	3672	0.057	0.28	0.17	0.87	3.36	0.000114	0.00681	0.47	0.00188	0.0209
SMARCC1	ENSG00000173473	protein_coding	EC-General capillary	0.258732	F	8	7	7569	3672	0.088	0.146	0.26	0.43	0.87	0.000116	0.00681	0.73	5.91e-06	0.000501
LCN6	ENSG00000267206	protein_coding	EC-General capillary	0.000124699	F	8	7	7569	3672	0.049	0.004	0.15	0.01	-3.38	0.000124	0.00717	-3.8	3.97e-06	0.000405
MCAM	ENSG00000076706	protein_coding	EC-General capillary	0.0442687	F	8	7	7569	3672	0.018	0.068	0.05	0.2	2.39	0.000128	0.0073	1.68	5.81e-05	0.00221
CREM	ENSG00000095794	protein_coding	EC-General capillary	0.23204	F	8	7	7569	3672	0.008	0.097	0.02	0.29	4.12	0.000144	0.00798	1.22	3.79e-05	0.00173
ERN1	ENSG00000178607	protein_coding	EC-General capillary	0.0646848	F	8	7	7569	3672	0.013	0.075	0.04	0.23	2.81	0.000149	0.00816	1.55	2.92e-05	0.00147
WWC2	ENSG00000151718	protein_coding	EC-General capillary	0.29071	F	8	7	7569	3672	0.219	0.133	0.68	0.38	-0.91	0.000152	0.00825	-0.45	0.000871	0.0128
CLDN5	ENSG00000184113	protein_coding	EC-General capillary	0.000291204	F	8	7	7569	3672	0.028	0.093	0.09	0.28	1.7	0.000156	0.0083	1.44	0.000633	0.0105
RAI14	ENSG00000039560	protein_coding	EC-General capillary	0.0307242	F	8	7	7569	3672	0.093	0.175	0.28	0.54	0.94	0.000156	0.0083	0.81	0.000136	0.00391
ANXA3	ENSG00000138772	protein_coding	EC-General capillary	0.000960465	F	8	7	7569	3672	0.227	0.109	0.71	0.34	-1.54	0.000161	0.00843	-1.57	2.46e-05	0.00129
EMP2	ENSG00000213853	protein_coding	EC-General capillary	0.155637	F	8	7	7569	3672	0.136	0.083	0.42	0.25	-1.2	0.000168	0.00847	-1.09	3.35e-06	0.000364
CPNE8	ENSG00000139117	protein_coding	EC-General capillary	0.056573	F	8	7	7569	3672	0.266	0.188	0.84	0.57	-0.71	0.000174	0.00866	-0.83	1.46e-05	0.000884
SMAD3	ENSG00000166949	protein_coding	EC-General capillary	0.294204	F	8	7	7569	3672	0.047	0.143	0.13	0.43	1.61	0.000176	0.0087	0.77	0.000125	0.00371
F8	ENSG00000185010	protein_coding	EC-General capillary	0.0074509	F	8	7	7569	3672	0.606	0.346	2.17	1.16	-1.39	0.00018	0.00875	-1.54	9.27e-05	0.00306
AL117381.1	ENSG00000236559	lncRNA	EC-General capillary	0.0751588	F	8	7	7569	3672	0.187	0.069	0.58	0.21	-1.95	0.00018	0.00875	-2.11	2.7e-05	0.00139
TBX3	ENSG00000135111	protein_coding	EC-General capillary	0.00366297	F	8	7	7569	3672	0.088	0.023	0.27	0.07	-2.34	0.000182	0.00875	-2.25	2.84e-06	0.000323
SRGAP1	ENSG00000196935	protein_coding	EC-General capillary	0.316178	F	8	7	7569	3672	0.033	0.119	0.09	0.34	2.23	0.000186	0.00875	0.79	3.54e-05	0.00167
AIF1L	ENSG00000126878	protein_coding	EC-General capillary	0.000841377	F	8	7	7569	3672	0.108	0.042	0.33	0.13	-1.66	0.000187	0.00875	-1.78	7.37e-06	0.00056
ASMTL	ENSG00000169093	protein_coding	EC-General capillary	0.0773815	F	8	7	7569	3672	0.022	0.065	0.06	0.2	1.53	0.000187	0.00875	1.39	5.99e-06	0.000501
RAMP3	ENSG00000122679	protein_coding	EC-General capillary	0.00103398	F	8	7	7569	3672	0.208	0.114	0.65	0.35	-1.53	0.00019	0.00875	-1.44	1.84e-05	0.00102
AC018616.1	ENSG00000253859	lncRNA	EC-General capillary	0.00916512	F	8	7	7569	3672	0.046	0.014	0.14	0.04	-1.91	0.000197	0.00898	-1.88	5.32e-06	0.000489
ELF2	ENSG00000109381	protein_coding	EC-General capillary	0.383429	F	8	7	7569	3672	0.351	0.257	1.11	0.78	-0.8	0.000198	0.00898	-0.72	1.32e-05	0.000811
EML1	ENSG00000066629	protein_coding	EC-General capillary	0.0516281	F	8	7	7569	3672	0.254	0.137	0.8	0.43	-1.18	0.000201	0.00905	-1.3	5.02e-05	0.0021
FABP4	ENSG00000170323	protein_coding	EC-General capillary	0.00486363	F	8	7	7569	3672	0.072	0.015	0.22	0.04	-2.58	0.000206	0.00919	-2.17	5.5e-05	0.00215
GGT5	ENSG00000099998	protein_coding	EC-General capillary	0.0627053	F	8	7	7569	3672	0.044	0.005	0.13	0.02	-3.27	0.000209	0.00926	-2.76	1.11e-06	0.000172
AC017101.1	ENSG00000227227	lncRNA	EC-General capillary	0.206087	F	8	7	7569	3672	0.045	0.004	0.14	0.01	-3.66	0.000212	0.00928	-0.89	0.00698	0.0492
IFT140	ENSG00000187535	protein_coding	EC-General capillary	0.0523627	F	8	7	7569	3672	0.141	0.073	0.44	0.22	-1.26	0.000213	0.00928	-1.26	2.11e-05	0.00113
AC010976.2	ENSG00000272789	lncRNA	EC-General capillary	0.00112819	F	8	7	7569	3672	0.048	0.013	0.14	0.04	-1.94	0.000217	0.00938	-2.06	3.79e-06	0.000398
NCALD	ENSG00000104490	protein_coding	EC-General capillary	0.164687	F	8	7	7569	3672	0.361	0.269	1.19	0.85	-0.8	0.000222	0.00945	-0.88	0.000101	0.00326
ARL15	ENSG00000185305	protein_coding	EC-General capillary	0.321569	F	8	7	7569	3672	0.517	0.686	1.8	2.56	0.82	0.000228	0.0096	0.72	0.000665	0.0107
SLC9A3R2	ENSG00000065054	protein_coding	EC-General capillary	0.000685867	F	8	7	7569	3672	0.208	0.112	0.65	0.33	-1.19	0.000231	0.00967	-1.27	3.64e-06	0.000389
BTNL9	ENSG00000165810	protein_coding	EC-General capillary	0.00232906	F	8	7	7569	3672	0.492	0.388	1.66	1.26	-0.97	0.000234	0.00971	-1.06	4.43e-06	0.000434
ESR2	ENSG00000140009	protein_coding	EC-General capillary	0.0781708	F	8	7	7569	3672	0.217	0.079	0.69	0.24	-2.01	0.000235	0.00971	-2.12	2.95e-05	0.00147
EHD4	ENSG00000103966	protein_coding	EC-General capillary	0.138395	F	8	7	7569	3672	0.038	0.102	0.11	0.31	1.38	0.000241	0.00987	0.94	5.36e-06	0.000489
FOXN3	ENSG00000053254	protein_coding	EC-General capillary	0.286857	F	8	7	7569	3672	0.685	0.556	2.48	1.91	-1.06	0.000245	0.00994	-0.92	0.000117	0.00355
ZNF366	ENSG00000178175	protein_coding	EC-General capillary	0.000994633	F	8	7	7569	3672	0.176	0.102	0.55	0.31	-1.02	0.000247	0.00994	-1.24	3.27e-06	0.00036
MAFF	ENSG00000185022	protein_coding	EC-General capillary	0.0171385	F	8	7	7569	3672	0.008	0.035	0.02	0.1	2	0.000249	0.00996	1.48	0.0002	0.00497
AC009902.2	ENSG00000254027	lncRNA	EC-General capillary	0.000418893	F	8	7	7569	3672	0.042	0.006	0.13	0.02	-3.6	0.000251	0.00997	-3.2	3.61e-05	0.00168
SF1	ENSG00000168066	protein_coding	EC-General capillary	0.230334	F	8	7	7569	3672	0.016	0.063	0.05	0.18	2.34	0.000259	0.0101	0.53	0.00492	0.0386
LRP5L	ENSG00000100068	protein_coding	EC-General capillary	0.0440516	F	8	7	7569	3672	0.012	0.045	0.04	0.13	2.18	0.000262	0.0101	1.58	1.49e-05	0.000896
PRELID2	ENSG00000186314	protein_coding	EC-General capillary	0.328357	F	8	7	7569	3672	0.022	0.069	0.06	0.2	1.77	0.000263	0.0101	0.78	0.000831	0.0123
AP001037.1	ENSG00000287470	lncRNA	EC-General capillary	0.000147309	F	8	7	7569	3672	0.026	0.005	0.08	0.01	-2.65	0.000263	0.0101	-2.74	1.04e-05	0.00068
NDRG1	ENSG00000104419	protein_coding	EC-General capillary	0.0243123	F	8	7	7569	3672	0.066	0.176	0.2	0.55	1.57	0.000267	0.0101	1.37	0.000946	0.0135
ZNF331	ENSG00000130844	protein_coding	EC-General capillary	0.125728	F	8	7	7569	3672	0.016	0.062	0.05	0.19	2.54	0.000268	0.0101	0.99	6.67e-05	0.00235
PPP3CC	ENSG00000120910	protein_coding	EC-General capillary	0.28733	F	8	7	7569	3672	0.27	0.167	0.86	0.49	-1	0.000289	0.0107	-0.75	6.89e-05	0.0024
ZNF160	ENSG00000170949	protein_coding	EC-General capillary	0.0684586	F	8	7	7569	3672	0.091	0.22	0.27	0.67	1.32	0.000297	0.0109	1.12	0.000543	0.00938
MPP5	ENSG00000072415	protein_coding	EC-General capillary	0.182827	F	8	7	7569	3672	0.081	0.032	0.24	0.09	-1.65	0.0003	0.011	-0.6	0.000289	0.00644
BHLHE40	ENSG00000134107	protein_coding	EC-General capillary	0.00747249	F	8	7	7569	3672	0.01	0.066	0.03	0.2	3.06	0.000302	0.011	2.5	0.00209	0.0227
OVCH1	ENSG00000187950	protein_coding	EC-General capillary	0.00652648	F	8	7	7569	3672	0.05	0.011	0.15	0.03	-2.55	0.000308	0.0111	-2.49	2.62e-06	0.000303
SMAD9	ENSG00000120693	protein_coding	EC-General capillary	0.0113627	F	8	7	7569	3672	0.112	0.047	0.35	0.14	-1.31	0.000316	0.0113	-1.43	9.25e-06	0.00066
JARID2	ENSG00000008083	protein_coding	EC-General capillary	0.326773	F	8	7	7569	3672	0.146	0.263	0.45	0.81	1.13	0.000317	0.0113	0.51	0.00101	0.0139
LSM6	ENSG00000164167	protein_coding	EC-General capillary	0.00655451	F	8	7	7569	3672	0.046	0.015	0.14	0.04	-2.44	0.00032	0.0113	-1.73	9.53e-06	0.000668
CYP4A22-AS1	ENSG00000225506	lncRNA	EC-General capillary	0.0130088	F	8	7	7569	3672	0.056	0.01	0.17	0.03	-3.29	0.000324	0.0114	-3.36	6.66e-05	0.00235
AL589935.1	ENSG00000232295	lncRNA	EC-General capillary	0.149705	F	8	7	7569	3672	0.085	0.022	0.26	0.07	-3.27	0.000327	0.0114	-1.03	0.00124	0.0155
PRKD2	ENSG00000105287	protein_coding	EC-General capillary	0.0256911	F	8	7	7569	3672	0.069	0.115	0.21	0.34	0.83	0.000334	0.0116	0.68	0.000541	0.00937
INPP5D	ENSG00000168918	protein_coding	EC-General capillary	0.0435801	F	8	7	7569	3672	0.075	0.247	0.22	0.78	1.84	0.000346	0.0119	1.82	0.000229	0.00543
AL162586.1	ENSG00000225032	lncRNA	EC-General capillary	0.00792078	F	8	7	7569	3672	0.117	0.057	0.36	0.17	-1.42	0.000356	0.0121	-1.66	3.47e-05	0.00165
LINC02006	ENSG00000238755	lncRNA	EC-General capillary	0.00456224	F	8	7	7569	3672	0.092	0.023	0.29	0.07	-2.63	0.000364	0.0123	-2.65	0.000116	0.00355
RASAL2	ENSG00000075391	protein_coding	EC-General capillary	0.313438	F	8	7	7569	3672	0.667	0.486	2.38	1.65	-1.08	0.000398	0.0132	-0.63	0.00055	0.00944
OSMR-AS1	ENSG00000249740	lncRNA	EC-General capillary	0.0660625	F	8	7	7569	3672	0.08	0.048	0.25	0.14	-1.15	0.000414	0.0136	-1.03	2.81e-05	0.00142
HNRNPC	ENSG00000092199	protein_coding	EC-General capillary	0.471261	T	8	7	7569	3672	0.05	0.126	0.14	0.37	1.65	0.000429	0.014	0.4	0.00169	0.0195
ZNF521	ENSG00000198795	protein_coding	EC-General capillary	0.450599	T	8	7	7569	3672	0.015	0.09	0.04	0.27	3.31	0.000439	0.0142	1.11	1.73e-06	0.000241
TSPAN5	ENSG00000168785	protein_coding	EC-General capillary	0.105017	F	8	7	7569	3672	0.01	0.03	0.03	0.09	2.06	0.000442	0.0143	1.23	3.28e-05	0.00158
CXCL2	ENSG00000081041	protein_coding	EC-General capillary	0.00166418	F	8	7	7569	3672	0.008	0.051	0.02	0.15	3.43	0.000455	0.0145	2.4	0.00335	0.0304
SH2B3	ENSG00000111252	protein_coding	EC-General capillary	0.203062	F	8	7	7569	3672	0.048	0.101	0.14	0.3	1.08	0.000465	0.0146	0.76	0.000168	0.00446
MEGF11	ENSG00000157890	protein_coding	EC-General capillary	0.0112494	F	8	7	7569	3672	0.024	0.01	0.07	0.03	-2.23	0.000466	0.0146	-2.09	4.03e-05	0.0018
CLEC2D	ENSG00000069493	protein_coding	EC-General capillary	0.152126	F	8	7	7569	3672	0.021	0.066	0.06	0.19	1.48	0.000487	0.015	0.84	0.000439	0.00831
CABP1	ENSG00000157782	protein_coding	EC-General capillary	0.000783268	F	8	7	7569	3672	0.042	0.016	0.13	0.05	-1.65	0.00049	0.015	-1.69	1.02e-05	0.00068
FKBP1A	ENSG00000088832	protein_coding	EC-General capillary	0.0122366	F	8	7	7569	3672	0.039	0.118	0.12	0.36	1.84	0.00049	0.015	1.54	0.000511	0.00904
WDR47	ENSG00000085433	protein_coding	EC-General capillary	0.047428	F	8	7	7569	3672	0.025	0.058	0.07	0.18	1.09	0.000492	0.015	0.89	3.68e-05	0.00169
CLVS1	ENSG00000177182	protein_coding	EC-General capillary	0.0128673	F	8	7	7569	3672	0.007	0.038	0.02	0.12	2.67	0.000502	0.015	2.25	5.89e-06	0.000501
FABP5	ENSG00000164687	protein_coding	EC-General capillary	0.000652281	F	8	7	7569	3672	0.145	0.037	0.45	0.11	-2.46	0.000516	0.0154	-2.35	3.65e-05	0.00169
DACH1	ENSG00000276644	protein_coding	EC-General capillary	0.047353	F	8	7	7569	3672	0.38	0.234	1.27	0.75	-1.33	0.000523	0.0155	-1.34	0.000435	0.00829
LIFR	ENSG00000113594	protein_coding	EC-General capillary	0.170488	F	8	7	7569	3672	0.241	0.113	0.79	0.35	-1.83	0.000534	0.0157	-1.43	2.68e-05	0.00139
LRP6	ENSG00000070018	protein_coding	EC-General capillary	0.153465	F	8	7	7569	3672	0.074	0.141	0.22	0.42	0.81	0.000535	0.0157	0.74	3.84e-05	0.00174
SMCHD1	ENSG00000101596	protein_coding	EC-General capillary	0.424395	T	8	7	7569	3672	0.082	0.212	0.25	0.64	1.65	0.000562	0.016	0.61	0.000152	0.00419
PTPRG-AS1	ENSG00000241472	lncRNA	EC-General capillary	0.101732	F	8	7	7569	3672	0.065	0.033	0.2	0.1	-1.29	0.000577	0.0164	-1.36	3e-05	0.00149
ARHGAP31	ENSG00000031081	protein_coding	EC-General capillary	0.195158	F	8	7	7569	3672	0.449	0.378	1.48	1.2	-0.5	0.000583	0.0164	-0.59	4.2e-05	0.00185
IFNGR1	ENSG00000027697	protein_coding	EC-General capillary	0.150827	F	8	7	7569	3672	0.15	0.071	0.46	0.2	-1.15	0.000595	0.0164	-0.96	1.2e-05	0.000751
ITPR1	ENSG00000150995	protein_coding	EC-General capillary	0.312661	F	8	7	7569	3672	0.103	0.185	0.31	0.56	0.96	0.000595	0.0164	0.85	0.000173	0.00452
EFNB2	ENSG00000125266	protein_coding	EC-General capillary	0.00166402	F	8	7	7569	3672	0.128	0.19	0.39	0.59	0.78	0.000597	0.0164	0.57	0.00307	0.0287
JAM3	ENSG00000166086	protein_coding	EC-General capillary	0.0895134	F	8	7	7569	3672	0.055	0.102	0.17	0.31	1.02	0.000608	0.0165	0.83	0.00116	0.015
ASS1	ENSG00000130707	protein_coding	EC-General capillary	0.0553011	F	8	7	7569	3672	0.061	0.027	0.19	0.08	-1.35	0.000616	0.0165	-1.44	5.7e-05	0.00218
NRP2	ENSG00000118257	protein_coding	EC-General capillary	0.0356534	F	8	7	7569	3672	0.017	0.07	0.05	0.21	2.25	0.000618	0.0165	1.61	1.93e-06	0.000247
SH3PXD2A	ENSG00000107957	protein_coding	EC-General capillary	0.263399	F	8	7	7569	3672	0.057	0.177	0.17	0.54	1.76	0.000627	0.0167	1.16	3.15e-05	0.00155
LINC02767	ENSG00000284237	lncRNA	EC-General capillary	0.000794865	F	8	7	7569	3672	0.018	0.004	0.05	0.01	-2.5	0.000647	0.0171	-2.47	2.75e-05	0.0014
PPM1F	ENSG00000100034	protein_coding	EC-General capillary	0.02219	F	8	7	7569	3672	0.048	0.103	0.14	0.31	0.99	0.000658	0.0174	0.92	1.58e-05	0.000932
HSD17B11	ENSG00000198189	protein_coding	EC-General capillary	0.0343316	F	8	7	7569	3672	0.051	0.015	0.15	0.04	-2.29	0.000679	0.0177	-1.47	1.95e-05	0.00105
TPM4	ENSG00000167460	protein_coding	EC-General capillary	0.0766243	F	8	7	7569	3672	0.038	0.147	0.11	0.45	2.64	0.000688	0.0178	1.29	0.00354	0.0311
EPHA4	ENSG00000116106	protein_coding	EC-General capillary	0.0863125	F	8	7	7569	3672	0.277	0.129	0.9	0.39	-1.21	0.000703	0.018	-1.35	0.000117	0.00355
SCAMP1	ENSG00000085365	protein_coding	EC-General capillary	0.0759279	F	8	7	7569	3672	0.108	0.062	0.33	0.19	-1.02	0.000709	0.0181	-0.92	6.48e-06	0.000534
RASSF1	ENSG00000068028	protein_coding	EC-General capillary	0.025885	F	8	7	7569	3672	0.033	0.091	0.1	0.27	1.22	0.000714	0.0181	1.11	0.000311	0.00681
LIMK2	ENSG00000182541	protein_coding	EC-General capillary	0.0447852	F	8	7	7569	3672	0.077	0.129	0.23	0.39	0.9	0.000718	0.0181	0.77	0.00102	0.0139
KSR1	ENSG00000141068	protein_coding	EC-General capillary	0.043906	F	8	7	7569	3672	0.041	0.083	0.12	0.25	0.95	0.000719	0.0181	0.83	4.59e-05	0.00198
RBP7	ENSG00000162444	protein_coding	EC-General capillary	0.000312099	F	8	7	7569	3672	0.031	0.07	0.09	0.21	1.02	0.000752	0.0186	1.02	9.9e-05	0.00322
PRKD1	ENSG00000184304	protein_coding	EC-General capillary	0.0874395	F	8	7	7569	3672	0.331	0.198	1.08	0.61	-1.2	0.000759	0.0187	-1.07	0.000299	0.00663
IFFO2	ENSG00000169991	protein_coding	EC-General capillary	0.00821889	F	8	7	7569	3672	0.021	0.051	0.06	0.16	1.36	0.000764	0.0187	1.04	0.00232	0.0244
ZBTB46	ENSG00000130584	protein_coding	EC-General capillary	0.0918737	F	8	7	7569	3672	0.361	0.246	1.18	0.76	-0.98	0.000782	0.0191	-1.06	1.63e-05	0.000955
XPNPEP1	ENSG00000108039	protein_coding	EC-General capillary	0.0981567	F	8	7	7569	3672	0.01	0.037	0.03	0.1	2.22	0.00079	0.0192	0.72	0.000402	0.00794
CLIC5	ENSG00000112782	protein_coding	EC-General capillary	0.252922	F	8	7	7569	3672	0.436	0.343	1.48	1.13	-1.04	0.000819	0.0198	-1.06	0.000466	0.00854
HIPK3	ENSG00000110422	protein_coding	EC-General capillary	0.42956	T	8	7	7569	3672	0.245	0.102	0.75	0.29	-1.29	0.000824	0.0198	-0.62	0.00353	0.0311
RNF220	ENSG00000187147	protein_coding	EC-General capillary	0.00927183	F	8	7	7569	3672	0.076	0.14	0.24	0.43	0.93	0.000829	0.0199	0.81	0.00087	0.0128
DGKH	ENSG00000102780	protein_coding	EC-General capillary	0.152536	F	8	7	7569	3672	0.22	0.303	0.69	0.95	0.59	0.000836	0.0199	0.5	0.00153	0.0181
ATP1A1-AS1	ENSG00000203865	lncRNA	EC-General capillary	0.108259	F	8	7	7569	3672	0.061	0.017	0.19	0.05	-1.96	0.000853	0.0202	-1.72	5.9e-05	0.00221
TMEM184B	ENSG00000198792	protein_coding	EC-General capillary	0.0743993	F	8	7	7569	3672	0.085	0.189	0.26	0.57	1.16	0.000857	0.0202	1	0.00147	0.0176
SNTB1	ENSG00000172164	protein_coding	EC-General capillary	0.223598	F	8	7	7569	3672	0.01	0.067	0.03	0.2	2.85	0.000861	0.0202	1.26	8.76e-05	0.00291
AP001831.1	ENSG00000254733	lncRNA	EC-General capillary	0.219404	F	8	7	7569	3672	0.087	0.041	0.27	0.12	-1.41	0.00088	0.0205	-1.5	5.25e-05	0.00212
PREX1	ENSG00000124126	protein_coding	EC-General capillary	0.0522074	F	8	7	7569	3672	0.224	0.134	0.7	0.41	-0.78	0.000887	0.0206	-0.93	0.000125	0.00371
RBM39	ENSG00000131051	protein_coding	EC-General capillary	0.484641	T	8	7	7569	3672	0.09	0.179	0.26	0.52	1.45	0.000897	0.0208	0.37	0.00384	0.0331
SHE	ENSG00000169291	protein_coding	EC-General capillary	0.00130629	F	8	7	7569	3672	0.155	0.106	0.48	0.32	-0.8	0.000907	0.0209	-0.85	5.47e-06	0.000492
FLRT2	ENSG00000185070	protein_coding	EC-General capillary	0.0929151	F	8	7	7569	3672	0.012	0.04	0.03	0.12	2.1	0.000912	0.0209	1.98	1.61e-06	0.000229
CYP4X1	ENSG00000186377	protein_coding	EC-General capillary	0.018838	F	8	7	7569	3672	0.038	0.008	0.12	0.02	-3.17	0.000927	0.0211	-2.65	0.00181	0.0203
ENOSF1	ENSG00000132199	protein_coding	EC-General capillary	0.335694	F	8	7	7569	3672	0.008	0.054	0.02	0.15	3.24	0.000929	0.0211	0.58	0.00344	0.0309
IFI44L	ENSG00000137959	protein_coding	EC-General capillary	0.0106688	F	8	7	7569	3672	0.034	0.113	0.1	0.35	1.44	0.000955	0.0212	1.36	0.000377	0.00757
CCNT1	ENSG00000129315	protein_coding	EC-General capillary	0.0820526	F	8	7	7569	3672	0.02	0.044	0.06	0.13	1.06	0.000957	0.0212	0.71	0.000251	0.00577
NCOA3	ENSG00000124151	protein_coding	EC-General capillary	0.221004	F	8	7	7569	3672	0.45	0.269	1.52	0.83	-1.08	0.000959	0.0212	-1.12	0.000141	0.00399
DLL1	ENSG00000198719	protein_coding	EC-General capillary	0.0115185	F	8	7	7569	3672	0.011	0.038	0.03	0.11	1.69	0.000965	0.0213	1.59	5.05e-05	0.0021
POC1B	ENSG00000139323	protein_coding	EC-General capillary	0.0469852	F	8	7	7569	3672	0.092	0.04	0.28	0.12	-1.48	0.000976	0.0214	-1.23	0.0001	0.00325
PRAG1	ENSG00000275342	protein_coding	EC-General capillary	0.00643537	F	8	7	7569	3672	0.209	0.142	0.67	0.44	-1.11	0.000987	0.0216	-1.21	6.07e-05	0.00224
AFF4	ENSG00000072364	protein_coding	EC-General capillary	0.394485	F	8	7	7569	3672	0.081	0.152	0.24	0.45	1.09	0.00104	0.0224	0.41	0.00472	0.0379
SPATA1	ENSG00000122432	protein_coding	EC-General capillary	0.121445	F	8	7	7569	3672	0.055	0.014	0.16	0.04	-2.4	0.00106	0.0228	-1.13	0.00147	0.0176
GPIHBP1	ENSG00000277494	protein_coding	EC-General capillary	0.000193171	F	8	7	7569	3672	0.029	0.008	0.09	0.02	-2.25	0.00107	0.0229	-2.52	3.6e-05	0.00168
ANGEL1	ENSG00000013523	protein_coding	EC-General capillary	0.0179235	F	8	7	7569	3672	0.04	0.093	0.12	0.28	1.13	0.00108	0.0229	1.02	0.000278	0.00626
SREBF2	ENSG00000198911	protein_coding	EC-General capillary	0.357723	F	8	7	7569	3672	0.027	0.123	0.08	0.36	2.35	0.00108	0.0229	0.89	0.000372	0.00752
SLC16A14	ENSG00000163053	protein_coding	EC-General capillary	0.00208793	F	8	7	7569	3672	0.011	0.025	0.03	0.07	1.38	0.00109	0.023	1.23	0.000177	0.0046
NLRC5	ENSG00000140853	protein_coding	EC-General capillary	0.0125092	F	8	7	7569	3672	0.055	0.113	0.17	0.34	1.05	0.00109	0.023	0.91	0.000221	0.00531
ZNF251	ENSG00000198169	protein_coding	EC-General capillary	0.0927694	F	8	7	7569	3672	0.062	0.127	0.19	0.39	1	0.00112	0.0234	0.9	0.000429	0.00824
HMCN1	ENSG00000143341	protein_coding	EC-General capillary	0.0528701	F	8	7	7569	3672	0.353	0.196	1.21	0.62	-1.6	0.00112	0.0234	-1.66	0.00101	0.0139
DIAPH2-AS1	ENSG00000236256	lncRNA	EC-General capillary	0.158136	F	8	7	7569	3672	0.091	0.051	0.28	0.16	-1.29	0.00114	0.0238	-1.26	0.000998	0.0139
APOLD1	ENSG00000178878	protein_coding	EC-General capillary	0.0136899	F	8	7	7569	3672	0.07	0.145	0.21	0.44	1.06	0.00116	0.024	0.85	0.00708	0.0494
ABCB1	ENSG00000085563	protein_coding	EC-General capillary	0.00332662	F	8	7	7569	3672	0.34	0.16	1.2	0.51	-1.5	0.00116	0.024	-1.54	0.000142	0.004
SPNS2	ENSG00000183018	protein_coding	EC-General capillary	0.00180997	F	8	7	7569	3672	0.104	0.057	0.32	0.17	-1.24	0.00117	0.0241	-1.33	0.000151	0.00419
PLEKHG1	ENSG00000120278	protein_coding	EC-General capillary	0.0249402	F	8	7	7569	3672	0.383	0.629	1.27	2.28	1.18	0.00119	0.0242	1.13	0.00128	0.016
CAV1	ENSG00000105974	protein_coding	EC-General capillary	0.0778238	F	8	7	7569	3672	0.226	0.151	0.71	0.46	-1.16	0.0012	0.0242	-1.14	7.74e-05	0.00262
TIE1	ENSG00000066056	protein_coding	EC-General capillary	0.000735083	F	8	7	7569	3672	0.145	0.095	0.45	0.28	-0.89	0.0012	0.0242	-0.99	5.85e-06	0.000501
KMT2E	ENSG00000005483	protein_coding	EC-General capillary	0.3584	F	8	7	7569	3672	0.199	0.316	0.6	0.97	0.69	0.00121	0.0243	0.53	0.000423	0.00819
AC092683.1	ENSG00000230606	lncRNA	EC-General capillary	0.073349	F	8	7	7569	3672	0.018	0.042	0.05	0.12	1.51	0.00123	0.0245	1.17	0.00431	0.0359
NCOR2	ENSG00000196498	protein_coding	EC-General capillary	0.336247	F	8	7	7569	3672	0.08	0.212	0.24	0.65	1.59	0.00124	0.0245	1.03	0.000725	0.0113
SFMBT2	ENSG00000198879	protein_coding	EC-General capillary	0.326219	F	8	7	7569	3672	0.154	0.263	0.47	0.81	0.74	0.00124	0.0245	0.69	0.000137	0.00393
GALNT15	ENSG00000131386	protein_coding	EC-General capillary	0.0207505	F	8	7	7569	3672	0.149	0.022	0.47	0.07	-3.16	0.00125	0.0245	-3.58	0.000104	0.00331
CYYR1-AS1	ENSG00000197934	lncRNA	EC-General capillary	0.00214077	F	8	7	7569	3672	0.242	0.108	0.78	0.33	-1.98	0.00125	0.0245	-2.03	0.000784	0.0118
LNX1-AS1	ENSG00000250930	lncRNA	EC-General capillary	0.000890682	F	8	7	7569	3672	0.127	0.034	0.4	0.1	-2.47	0.00126	0.0245	-2.66	0.00074	0.0114
PAPSS1	ENSG00000138801	protein_coding	EC-General capillary	0.0794795	F	8	7	7569	3672	0.01	0.03	0.03	0.09	1.94	0.00126	0.0245	0.97	0.000294	0.00654
FCN3	ENSG00000142748	protein_coding	EC-General capillary	0.000177252	F	8	7	7569	3672	0.084	0.006	0.26	0.02	-4.13	0.00126	0.0245	-4.25	0.000318	0.00691
TSHZ1	ENSG00000179981	protein_coding	EC-General capillary	0.0872371	F	8	7	7569	3672	0.045	0.081	0.14	0.24	0.93	0.00127	0.0246	0.71	0.00191	0.0211
VASP	ENSG00000125753	protein_coding	EC-General capillary	0.0605033	F	8	7	7569	3672	0.022	0.056	0.07	0.17	1.39	0.00127	0.0246	1.04	0.000165	0.00445
CFLAR-AS1	ENSG00000226312	lncRNA	EC-General capillary	0.289885	F	8	7	7569	3672	0.169	0.08	0.53	0.23	-1.62	0.00129	0.0247	-1.55	0.000452	0.00833
KANTR	ENSG00000232593	protein_coding	EC-General capillary	0.248198	F	8	7	7569	3672	0.012	0.037	0.04	0.1	2.74	0.00129	0.0247	0.53	0.00354	0.0311
EFNB1	ENSG00000090776	protein_coding	EC-General capillary	0.00113737	F	8	7	7569	3672	0.041	0.016	0.12	0.05	-1.67	0.0013	0.0247	-1.64	9.27e-06	0.00066
KIAA1549	ENSG00000122778	protein_coding	EC-General capillary	0.00864785	F	8	7	7569	3672	0.103	0.041	0.32	0.12	-1.42	0.0013	0.0247	-1.76	4.36e-05	0.0019
RNF122	ENSG00000133874	protein_coding	EC-General capillary	0.0828935	F	8	7	7569	3672	0.005	0.038	0.01	0.12	4.72	0.00131	0.0248	1.41	0.00488	0.0384
AC007193.2	ENSG00000269124	lncRNA	EC-General capillary	0.175346	F	8	7	7569	3672	0.167	0.072	0.52	0.21	-1.54	0.00133	0.0249	-1.73	0.000121	0.00366
TNS1	ENSG00000079308	protein_coding	EC-General capillary	0.523703	T	8	7	7569	3672	0.103	0.302	0.31	0.94	2.13	0.00133	0.025	0.67	0.00148	0.0177
RASGRP3	ENSG00000152689	protein_coding	EC-General capillary	0.276333	F	8	7	7569	3672	0.129	0.213	0.4	0.66	0.91	0.00138	0.0256	0.61	0.00349	0.0311
SORBS3	ENSG00000120896	protein_coding	EC-General capillary	0.0252102	F	8	7	7569	3672	0.05	0.013	0.15	0.04	-2.52	0.00139	0.0257	-1.59	0.000113	0.0035
SYBU	ENSG00000147642	protein_coding	EC-General capillary	0.00602414	F	8	7	7569	3672	0.043	0.018	0.13	0.05	-1.61	0.00145	0.0266	-1.42	7.36e-05	0.00255
AC087854.1	ENSG00000251034	lncRNA	EC-General capillary	0.209279	F	8	7	7569	3672	0.162	0.067	0.5	0.2	-1.69	0.00145	0.0266	-1.63	5.31e-05	0.00213
MSN	ENSG00000147065	protein_coding	EC-General capillary	0.161972	F	8	7	7569	3672	0.13	0.201	0.4	0.62	0.66	0.00146	0.0266	0.57	0.0027	0.0266
NPTN	ENSG00000156642	protein_coding	EC-General capillary	0.329044	F	8	7	7569	3672	0.022	0.111	0.06	0.33	3.25	0.00146	0.0266	0.66	0.00106	0.0142
RPGR	ENSG00000156313	protein_coding	EC-General capillary	0.0288518	F	8	7	7569	3672	0.136	0.053	0.42	0.16	-1.75	0.00149	0.0269	-1.48	1.16e-05	0.000736
AC018816.1	ENSG00000235978	lncRNA	EC-General capillary	0.0276628	F	8	7	7569	3672	0.046	0.147	0.14	0.44	1.5	0.0015	0.027	1.38	0.00302	0.0285
SPAAR	ENSG00000235387	protein_coding	EC-General capillary	0.0117118	F	8	7	7569	3672	0.203	0.129	0.64	0.39	-1.21	0.0015	0.027	-1.27	0.000441	0.00831
ITGA5	ENSG00000161638	protein_coding	EC-General capillary	0.089988	F	8	7	7569	3672	0.046	0.086	0.13	0.25	1.03	0.00151	0.027	0.52	0.00433	0.0359
B3GNT5	ENSG00000176597	protein_coding	EC-General capillary	0.00552255	F	8	7	7569	3672	0.022	0.054	0.06	0.16	1.76	0.00152	0.027	1.7	0.00109	0.0145
RFTN1	ENSG00000131378	protein_coding	EC-General capillary	0.0775065	F	8	7	7569	3672	0.426	0.347	1.42	1.12	-0.63	0.00155	0.0273	-0.74	0.000204	0.005
ANKRD36	ENSG00000135976	protein_coding	EC-General capillary	0.165137	F	8	7	7569	3672	0.05	0.092	0.15	0.27	0.93	0.00155	0.0273	0.93	5.23e-05	0.00212
A2M	ENSG00000175899	protein_coding	EC-General capillary	0.117934	F	8	7	7569	3672	0.276	0.165	0.88	0.5	-1.1	0.00158	0.0277	-1.18	0.000276	0.00625
AL929091.1	ENSG00000287338	lncRNA	EC-General capillary	0.000150793	F	8	7	7569	3672	0.023	0.006	0.07	0.02	-2.18	0.00159	0.0277	-2.19	0.000209	0.0051
AL049840.2	ENSG00000246451	lncRNA	EC-General capillary	0.0464435	F	8	7	7569	3672	0.023	0.011	0.07	0.03	-2.17	0.00162	0.0279	-2	0.000615	0.0103
SEMA4C	ENSG00000168758	protein_coding	EC-General capillary	0.00259283	F	8	7	7569	3672	0.011	0.035	0.03	0.1	1.56	0.00163	0.0279	1.48	6.02e-05	0.00224
OSBPL10	ENSG00000144645	protein_coding	EC-General capillary	0.0892405	F	8	7	7569	3672	0.05	0.098	0.15	0.29	0.79	0.00163	0.0279	0.65	0.000451	0.00832
GRPEL2	ENSG00000164284	protein_coding	EC-General capillary	0.00139372	F	8	7	7569	3672	0.008	0.028	0.02	0.08	2.2	0.00164	0.0279	1.41	0.0013	0.0161
NEURL1B	ENSG00000214357	protein_coding	EC-General capillary	0.0653952	F	8	7	7569	3672	0.098	0.261	0.3	0.83	1.17	0.00167	0.0284	1.14	0.000718	0.0113
EHD1	ENSG00000110047	protein_coding	EC-General capillary	0.0212208	F	8	7	7569	3672	0.032	0.015	0.1	0.04	-2.08	0.00168	0.0285	-1.31	0.00211	0.0228
ZNF30	ENSG00000168661	protein_coding	EC-General capillary	0.030645	F	8	7	7569	3672	0.015	0.007	0.04	0.02	-2.15	0.0017	0.0287	-1.47	0.00178	0.0202
RUNDC3B	ENSG00000105784	protein_coding	EC-General capillary	0.00302339	F	8	7	7569	3672	0.208	0.062	0.68	0.19	-1.87	0.00171	0.0289	-2.08	0.000433	0.00827
USP9X	ENSG00000124486	protein_coding	EC-General capillary	0.317137	F	8	7	7569	3672	0.061	0.152	0.17	0.45	1.43	0.00176	0.0296	0.41	0.00351	0.0311
RAPGEF3	ENSG00000079337	protein_coding	EC-General capillary	0.000964584	F	8	7	7569	3672	0.091	0.053	0.28	0.16	-0.89	0.0018	0.03	-1	1.69e-05	0.00097
MAP3K8	ENSG00000107968	protein_coding	EC-General capillary	0.0952034	F	8	7	7569	3672	0.059	0.024	0.18	0.07	-2.29	0.00181	0.0301	-1.35	6.33e-05	0.00232
CFLAR	ENSG00000003402	protein_coding	EC-General capillary	0.410761	T	8	7	7569	3672	0.413	0.265	1.32	0.78	-1.09	0.00182	0.0302	-0.65	0.000702	0.0111
GBE1	ENSG00000114480	protein_coding	EC-General capillary	0.539167	T	8	7	7569	3672	0.271	0.109	0.85	0.32	-1.68	0.00183	0.0302	-0.68	0.000658	0.0107
NDST1	ENSG00000070614	protein_coding	EC-General capillary	0.106775	F	8	7	7569	3672	0.04	0.077	0.12	0.23	1	0.00188	0.0309	0.68	0.0038	0.0329
FYN	ENSG00000010810	protein_coding	EC-General capillary	0.226037	F	8	7	7569	3672	0.183	0.283	0.57	0.88	0.83	0.00188	0.0309	0.57	0.000173	0.00452
SNX25	ENSG00000109762	protein_coding	EC-General capillary	0.168243	F	8	7	7569	3672	0.058	0.12	0.18	0.35	1.06	0.0019	0.0309	0.8	0.000194	0.00486
SMIM9	ENSG00000203870	protein_coding	EC-General capillary	0.000148279	F	8	7	7569	3672	0.024	0.007	0.07	0.02	-2.05	0.0019	0.0309	-2.33	4.9e-05	0.00208
AC007384.1	ENSG00000237513	lncRNA	EC-General capillary	0.144862	F	8	7	7569	3672	0.041	0.02	0.12	0.06	-2.67	0.00191	0.0309	-1.39	0.00123	0.0155
PREX2	ENSG00000046889	protein_coding	EC-General capillary	0.0767174	F	8	7	7569	3672	0.303	0.432	0.97	1.4	0.56	0.00191	0.0309	0.42	0.00661	0.0475
CREB5	ENSG00000146592	protein_coding	EC-General capillary	0.418116	T	8	7	7569	3672	0.055	0.205	0.16	0.65	1.98	0.00195	0.0312	1.62	0.000874	0.0128
C2orf88	ENSG00000187699	protein_coding	EC-General capillary	0.125526	F	8	7	7569	3672	0.034	0.004	0.1	0.01	-3.22	0.00197	0.0312	-1.21	1.84e-05	0.00102
AC004594.1	ENSG00000240499	lncRNA	EC-General capillary	0.0262573	F	8	7	7569	3672	0.111	0.045	0.34	0.13	-1.9	0.00197	0.0312	-1.91	0.000526	0.00924
AL109930.1	ENSG00000271774	lncRNA	EC-General capillary	0.0524378	F	8	7	7569	3672	0.087	0.059	0.28	0.18	-1.16	0.00198	0.0312	-1.13	0.0013	0.0161
LINC01762	ENSG00000233154	lncRNA	EC-General capillary	0.0141759	F	8	7	7569	3672	0.045	0.014	0.14	0.04	-1.69	0.00198	0.0312	-1.89	4.93e-05	0.00208
ELMO1-AS1	ENSG00000224101	lncRNA	EC-General capillary	0.00943554	F	8	7	7569	3672	0.106	0.044	0.33	0.13	-1.85	0.00198	0.0312	-1.84	0.000581	0.00979
CD109	ENSG00000156535	protein_coding	EC-General capillary	0.0448457	F	8	7	7569	3672	0.088	0.047	0.27	0.14	-1.12	0.002	0.0315	-1.06	5.45e-05	0.00215
KLF6	ENSG00000067082	protein_coding	EC-General capillary	0.128902	F	8	7	7569	3672	0.018	0.093	0.05	0.27	2.79	0.00205	0.032	0.53	0.00236	0.0245
AL583785.1	ENSG00000226197	lncRNA	EC-General capillary	0.123507	F	8	7	7569	3672	0.183	0.089	0.61	0.28	-1.53	0.00208	0.0321	-1.59	0.00017	0.00449
TEX2	ENSG00000136478	protein_coding	EC-General capillary	0.251534	F	8	7	7569	3672	0.008	0.063	0.02	0.19	3.94	0.0021	0.0322	0.77	0.00231	0.0243
FOXO3	ENSG00000118689	protein_coding	EC-General capillary	0.544851	T	8	7	7569	3672	0.232	0.029	0.73	0.08	-2.61	0.00213	0.0326	-0.57	0.000506	0.00903
PIP5K1C	ENSG00000186111	protein_coding	EC-General capillary	0.0396311	F	8	7	7569	3672	0.06	0.129	0.18	0.38	1.21	0.00215	0.0326	1.03	0.00538	0.0409
VAV2	ENSG00000160293	protein_coding	EC-General capillary	0.0690908	F	8	7	7569	3672	0.015	0.046	0.04	0.14	1.59	0.00216	0.0326	1.22	0.000219	0.00528
UACA	ENSG00000137831	protein_coding	EC-General capillary	0.221132	F	8	7	7569	3672	0.354	0.297	1.14	0.91	-0.65	0.00218	0.0326	-0.34	0.00523	0.0402
MFHAS1	ENSG00000147324	protein_coding	EC-General capillary	0.182099	F	8	7	7569	3672	0.068	0.02	0.21	0.06	-1.91	0.00218	0.0326	-0.88	0.000357	0.00729
RCOR1	ENSG00000089902	protein_coding	EC-General capillary	0.23487	F	8	7	7569	3672	0.045	0.092	0.13	0.27	1.05	0.00218	0.0326	0.44	0.00617	0.0451
IFI44	ENSG00000137965	protein_coding	EC-General capillary	0.0120922	F	8	7	7569	3672	0.05	0.089	0.15	0.27	0.83	0.00218	0.0326	0.69	0.00127	0.0159
LINC02582	ENSG00000261780	lncRNA	EC-General capillary	0.000114426	F	8	7	7569	3672	0.044	0.008	0.14	0.02	-3.5	0.00221	0.0329	-3.14	0.00118	0.0151
HIP1	ENSG00000127946	protein_coding	EC-General capillary	0.240994	F	8	7	7569	3672	0.264	0.203	0.84	0.63	-0.61	0.00222	0.033	-0.7	1.16e-05	0.000736
RBMS3-AS2	ENSG00000203506	lncRNA	EC-General capillary	0.285629	F	8	7	7569	3672	0.126	0.053	0.39	0.16	-1.91	0.00235	0.0345	-1.63	0.000465	0.00854
SUSD6	ENSG00000100647	protein_coding	EC-General capillary	0.136073	F	8	7	7569	3672	0.116	0.18	0.35	0.55	0.61	0.0024	0.0351	0.5	0.00394	0.0337
ITGA9-AS1	ENSG00000235257	lncRNA	EC-General capillary	0.22611	F	8	7	7569	3672	0.108	0.056	0.33	0.17	-1.39	0.00242	0.0353	-1.26	0.000248	0.00575
AL031590.1	ENSG00000284633	lncRNA	EC-General capillary	0.000932026	F	8	7	7569	3672	0.043	0.02	0.13	0.06	-1.41	0.00245	0.0356	-1.48	9.82e-05	0.00321
SLC12A6	ENSG00000140199	protein_coding	EC-General capillary	0.177437	F	8	7	7569	3672	0.089	0.028	0.27	0.08	-1.76	0.00246	0.0356	-0.74	0.000546	0.00941
AC025569.1	ENSG00000258168	lncRNA	EC-General capillary	0.00195766	F	8	7	7569	3672	0.135	0.064	0.41	0.19	-1.49	0.00247	0.0357	-1.52	0.00247	0.025
RB1	ENSG00000139687	protein_coding	EC-General capillary	0.278097	F	8	7	7569	3672	0.298	0.244	0.95	0.75	-0.64	0.00249	0.0358	-0.47	0.00123	0.0155
CPQ	ENSG00000104324	protein_coding	EC-General capillary	0.5331	T	8	7	7569	3672	0.011	0.036	0.03	0.1	1.93	0.0025	0.0358	0.8	1.76e-06	0.000241
PLSCR4	ENSG00000114698	protein_coding	EC-General capillary	0.140789	F	8	7	7569	3672	0.106	0.051	0.32	0.15	-1.29	0.00253	0.036	-0.72	0.00572	0.0429
CYP4Z1	ENSG00000186160	protein_coding	EC-General capillary	0.0149036	F	8	7	7569	3672	0.075	0.016	0.23	0.05	-3.28	0.00256	0.0362	-3.38	0.00124	0.0155
MEF2C	ENSG00000081189	protein_coding	EC-General capillary	0.318104	F	8	7	7569	3672	0.359	0.501	1.16	1.65	0.51	0.00257	0.0363	0.4	0.00402	0.0342
AC023389.1	ENSG00000263657	lncRNA	EC-General capillary	0.0868367	F	8	7	7569	3672	0.021	0.005	0.06	0.01	-2.1	0.00259	0.0366	-1.1	0.000969	0.0137
CSNK1E	ENSG00000213923	protein_coding	EC-General capillary	0.100729	F	8	7	7569	3672	0.04	0.083	0.12	0.25	1.08	0.0026	0.0366	0.75	0.000323	0.00695
LPP	ENSG00000145012	protein_coding	EC-General capillary	0.753165	T	8	7	7569	3672	0.074	0.134	0.22	0.4	1.64	0.00262	0.0367	0.66	0.000288	0.00643
RGS12	ENSG00000159788	protein_coding	EC-General capillary	0.104796	F	8	7	7569	3672	0.048	0.092	0.14	0.27	0.89	0.00263	0.0368	0.81	6.6e-05	0.00235
PHF20	ENSG00000025293	protein_coding	EC-General capillary	0.304382	F	8	7	7569	3672	0.057	0.175	0.16	0.52	1.95	0.00264	0.0368	0.84	0.00583	0.0433
CYYR1	ENSG00000166265	protein_coding	EC-General capillary	0.00262438	F	8	7	7569	3672	0.424	0.313	1.43	1.01	-0.95	0.00266	0.0369	-1.07	0.000143	0.00402
TM6SF1	ENSG00000136404	protein_coding	EC-General capillary	0.0154449	F	8	7	7569	3672	0.062	0.034	0.18	0.1	-1.02	0.00266	0.0369	-1.17	0.000103	0.0033
DOCK1	ENSG00000150760	protein_coding	EC-General capillary	0.205298	F	8	7	7569	3672	0.347	0.475	1.11	1.54	0.48	0.00268	0.037	0.4	0.000916	0.0131
DPYSL2	ENSG00000092964	protein_coding	EC-General capillary	0.199905	F	8	7	7569	3672	0.126	0.081	0.38	0.24	-1.01	0.00269	0.0371	-0.64	0.000189	0.00483
VSIR	ENSG00000107738	protein_coding	EC-General capillary	0.0574438	F	8	7	7569	3672	0.084	0.056	0.26	0.16	-0.81	0.00272	0.0372	-0.9	7.99e-05	0.00269
RPP38	ENSG00000152464	protein_coding	EC-General capillary	0.0924527	F	8	7	7569	3672	0.076	0.039	0.23	0.12	-1.46	0.00276	0.0375	-1.32	0.000173	0.00452
NAV3	ENSG00000067798	protein_coding	EC-General capillary	0.456545	T	8	7	7569	3672	0.055	0.152	0.17	0.47	2.64	0.00278	0.0377	1.78	7.15e-06	0.000555
GFOD1	ENSG00000145990	protein_coding	EC-General capillary	0.169925	F	8	7	7569	3672	0.415	0.34	1.38	1.08	-0.63	0.00279	0.0378	-0.69	0.00096	0.0136
CBL	ENSG00000110395	protein_coding	EC-General capillary	0.16142	F	8	7	7569	3672	0.062	0.099	0.19	0.29	0.75	0.00281	0.0379	0.51	0.00345	0.0309
TLE1	ENSG00000196781	protein_coding	EC-General capillary	0.0933931	F	8	7	7569	3672	0.054	0.09	0.16	0.27	0.76	0.00284	0.038	0.56	0.00162	0.019
RPA3	ENSG00000106399	protein_coding	EC-General capillary	0.176716	F	8	7	7569	3672	0.043	0.002	0.13	0.01	-3.7	0.00285	0.0381	-1.54	0.000238	0.00559
EMCN	ENSG00000164035	protein_coding	EC-General capillary	0.00518634	F	8	7	7569	3672	0.58	0.432	2.06	1.43	-0.98	0.00294	0.0391	-1.15	0.00189	0.021
PLA2G6	ENSG00000184381	protein_coding	EC-General capillary	0.0359537	F	8	7	7569	3672	0.012	0.041	0.04	0.12	1.43	0.00299	0.0395	1.13	0.00644	0.0464
RDX	ENSG00000137710	protein_coding	EC-General capillary	0.223279	F	8	7	7569	3672	0.225	0.132	0.71	0.39	-1.17	0.00299	0.0395	-0.92	7.61e-05	0.00259
PCSK5	ENSG00000099139	protein_coding	EC-General capillary	0.138484	F	8	7	7569	3672	0.079	0.172	0.25	0.57	1.42	0.00301	0.0395	1.2	0.000526	0.00924
GPR17	ENSG00000144230	protein_coding	EC-General capillary	0.0472599	F	8	7	7569	3672	0.084	0.019	0.26	0.06	-2.07	0.00304	0.0397	-2.36	0.000447	0.00831
SUCO	ENSG00000094975	protein_coding	EC-General capillary	0.172267	F	8	7	7569	3672	0.029	0.061	0.08	0.18	1.13	0.00304	0.0397	0.61	0.000889	0.0129
RAC1	ENSG00000136238	protein_coding	EC-General capillary	0.0847396	F	8	7	7569	3672	0.087	0.052	0.26	0.15	-0.84	0.00305	0.0397	-0.51	0.00692	0.049
TRIM25	ENSG00000121060	protein_coding	EC-General capillary	0.0218628	F	8	7	7569	3672	0.078	0.054	0.24	0.16	-0.98	0.00306	0.0397	-0.97	0.000258	0.00593
PCDH1	ENSG00000156453	protein_coding	EC-General capillary	0.00200864	F	8	7	7569	3672	0.076	0.05	0.23	0.15	-0.9	0.00306	0.0397	-0.89	6.42e-05	0.00234
AVL9	ENSG00000105778	protein_coding	EC-General capillary	0.27407	F	8	7	7569	3672	0.143	0.109	0.43	0.31	-0.55	0.00307	0.0397	-0.33	0.00599	0.0441
NUCB2	ENSG00000070081	protein_coding	EC-General capillary	0.0734129	F	8	7	7569	3672	0.054	0.026	0.17	0.07	-1.18	0.00309	0.0399	-0.94	0.000234	0.00553
RUNX1T1	ENSG00000079102	protein_coding	EC-General capillary	0.346126	F	8	7	7569	3672	0.335	0.175	1.1	0.53	-1.56	0.00312	0.0401	-0.74	0.00438	0.0362
NOCT	ENSG00000151014	protein_coding	EC-General capillary	0.101747	F	8	7	7569	3672	0.031	0.013	0.09	0.04	-1.94	0.00316	0.0405	-1.44	0.000387	0.0077
SNTG2	ENSG00000172554	protein_coding	EC-General capillary	0.00462537	F	8	7	7569	3672	0.189	0.063	0.63	0.2	-1.87	0.00319	0.0407	-1.98	0.000489	0.00882
TBCD	ENSG00000141556	protein_coding	EC-General capillary	0.0691878	F	8	7	7569	3672	0.243	0.391	0.77	1.28	0.86	0.00322	0.041	0.78	0.0024	0.0248
FRMD8	ENSG00000126391	protein_coding	EC-General capillary	0.0315329	F	8	7	7569	3672	0.027	0.056	0.08	0.17	1.23	0.00323	0.0411	0.78	0.00708	0.0494
AKT3	ENSG00000117020	protein_coding	EC-General capillary	0.236143	F	8	7	7569	3672	0.422	0.382	1.38	1.2	-0.46	0.00324	0.0411	-0.43	0.00109	0.0144
ARHGAP28	ENSG00000088756	protein_coding	EC-General capillary	0.0160674	F	8	7	7569	3672	0.016	0.047	0.05	0.14	1.22	0.00325	0.0411	1.27	0.000133	0.00388
ZNF3	ENSG00000166526	protein_coding	EC-General capillary	0.0504608	F	8	7	7569	3672	0.02	0.009	0.06	0.03	-1.8	0.00326	0.0411	-0.85	0.00241	0.0249
SMAD7	ENSG00000101665	protein_coding	EC-General capillary	0.0221965	F	8	7	7569	3672	0.088	0.052	0.27	0.15	-1.09	0.00329	0.0414	-1.03	0.000138	0.00393
DUSP5	ENSG00000138166	protein_coding	EC-General capillary	0.00340178	F	8	7	7569	3672	0.009	0.037	0.03	0.11	2.02	0.00336	0.0419	1.81	0.000201	0.00497
AGGF1	ENSG00000164252	protein_coding	EC-General capillary	0.0802296	F	8	7	7569	3672	0.027	0.008	0.08	0.02	-1.95	0.00336	0.0419	-0.64	0.00662	0.0475
SPTLC2	ENSG00000100596	protein_coding	EC-General capillary	0.109368	F	8	7	7569	3672	0.085	0.157	0.26	0.48	0.96	0.00338	0.042	0.7	0.00275	0.0268
RNF125	ENSG00000101695	protein_coding	EC-General capillary	0.0076344	F	8	7	7569	3672	0.137	0.076	0.43	0.23	-1.17	0.00342	0.0423	-1.1	0.000447	0.00831
AP001442.1	ENSG00000233783	lncRNA	EC-General capillary	0.0440253	F	8	7	7569	3672	0.079	0.041	0.24	0.12	-1.21	0.00343	0.0423	-1.29	0.000794	0.0119
SERINC5	ENSG00000164300	protein_coding	EC-General capillary	0.291072	F	8	7	7569	3672	0.02	0.061	0.06	0.18	1.71	0.00346	0.0423	0.64	0.00231	0.0243
SASH1	ENSG00000111961	protein_coding	EC-General capillary	0.175719	F	8	7	7569	3672	0.362	0.518	1.17	1.74	0.66	0.00346	0.0423	0.61	0.00135	0.0166
AC009269.2	ENSG00000259532	lncRNA	EC-General capillary	0.0147093	F	8	7	7569	3672	0.028	0.012	0.09	0.04	-2.15	0.00347	0.0423	-1.19	0.00154	0.0182
BMPR2	ENSG00000204217	protein_coding	EC-General capillary	0.233879	F	8	7	7569	3672	0.495	0.444	1.68	1.42	-0.48	0.00347	0.0423	-0.49	0.00225	0.0239
NMT2	ENSG00000152465	protein_coding	EC-General capillary	0.0759348	F	8	7	7569	3672	0.083	0.045	0.25	0.13	-1.57	0.00348	0.0423	-1.34	0.00157	0.0185
LOXHD1	ENSG00000167210	protein_coding	EC-General capillary	0.000534379	F	8	7	7569	3672	0.018	0.045	0.05	0.13	1.37	0.00349	0.0424	1.3	0.000415	0.00811
UTP4	ENSG00000141076	protein_coding	EC-General capillary	0.0526953	F	8	7	7569	3672	0.01	0.027	0.03	0.08	2.83	0.00352	0.0427	1.04	0.00201	0.022
NARS2	ENSG00000137513	protein_coding	EC-General capillary	0.167323	F	8	7	7569	3672	0.011	0.036	0.03	0.1	2.5	0.00362	0.0436	0.74	0.00096	0.0136
MYO1C	ENSG00000197879	protein_coding	EC-General capillary	0.10361	F	8	7	7569	3672	0.096	0.067	0.29	0.2	-0.67	0.00363	0.0436	-0.77	0.000145	0.00406
IP6K2	ENSG00000068745	protein_coding	EC-General capillary	0.0852844	F	8	7	7569	3672	0.114	0.077	0.35	0.23	-0.93	0.00364	0.0436	-0.9	0.000476	0.00863
PRSS23	ENSG00000150687	protein_coding	EC-General capillary	0.0994643	F	8	7	7569	3672	0.186	0.141	0.58	0.43	-0.77	0.00373	0.0445	-0.86	0.000325	0.00697
CASC19	ENSG00000254166	lncRNA	EC-General capillary	0.0181672	F	8	7	7569	3672	0.036	0.015	0.11	0.04	-1.84	0.0038	0.0453	-1.81	0.000735	0.0114
EGFR	ENSG00000146648	protein_coding	EC-General capillary	0.246378	F	8	7	7569	3672	0.232	0.116	0.73	0.34	-1.29	0.00383	0.0455	-0.75	0.00635	0.046
ITPR2	ENSG00000123104	protein_coding	EC-General capillary	0.322514	F	8	7	7569	3672	0.322	0.273	1.03	0.83	-0.58	0.00386	0.0458	-0.4	0.00562	0.0423
AC022210.2	ENSG00000287625	lncRNA	EC-General capillary	0.0474287	F	8	7	7569	3672	0.019	0.01	0.06	0.03	-1.74	0.00388	0.0459	-1.34	0.00312	0.0289
MIR4435-2HG	ENSG00000172965	lncRNA	EC-General capillary	0.304675	F	8	7	7569	3672	0.115	0.218	0.36	0.67	1.17	0.00389	0.0459	0.99	0.00138	0.0169
LIPE-AS1	ENSG00000213904	lncRNA	EC-General capillary	0.107807	F	8	7	7569	3672	0.154	0.12	0.48	0.37	-0.94	0.0039	0.0459	-0.92	0.0004	0.00794
CASD1	ENSG00000127995	protein_coding	EC-General capillary	0.146601	F	8	7	7569	3672	0.057	0.103	0.17	0.3	0.85	0.00392	0.046	0.74	0.000479	0.00867
MTREX	ENSG00000039123	protein_coding	EC-General capillary	0.217042	F	8	7	7569	3672	0.117	0.063	0.36	0.18	-1.22	0.00392	0.046	-0.7	0.000168	0.00446
RCAN3	ENSG00000117602	protein_coding	EC-General capillary	0.0227221	F	8	7	7569	3672	0.026	0.012	0.08	0.04	-1.55	0.00393	0.046	-1.26	0.000423	0.00819
WIPF3	ENSG00000122574	protein_coding	EC-General capillary	0.0363651	F	8	7	7569	3672	0.063	0.028	0.19	0.08	-2.28	0.00395	0.0461	-1.27	0.00346	0.0309
ERGIC1	ENSG00000113719	protein_coding	EC-General capillary	0.215726	F	8	7	7569	3672	0.038	0.115	0.11	0.34	2.02	0.00396	0.0461	0.75	0.000541	0.00937
CDC42BPB	ENSG00000198752	protein_coding	EC-General capillary	0.17258	F	8	7	7569	3672	0.141	0.206	0.42	0.62	0.6	0.00397	0.0461	0.47	0.00546	0.0414
GIMAP8	ENSG00000171115	protein_coding	EC-General capillary	0.0126667	F	8	7	7569	3672	0.09	0.065	0.27	0.19	-0.85	0.00398	0.0461	-0.91	6.62e-05	0.00235
ST6GALNAC3	ENSG00000184005	protein_coding	EC-General capillary	0.0197151	F	8	7	7569	3672	0.796	0.67	3.08	2.45	-0.65	0.00399	0.0462	-0.79	0.000806	0.012
PLAUR	ENSG00000011422	protein_coding	EC-General capillary	0.0266947	F	8	7	7569	3672	0.005	0.025	0.01	0.07	2.94	0.00402	0.0463	1.5	0.00189	0.021
AC027097.2	ENSG00000267787	lncRNA	EC-General capillary	0.13262	F	8	7	7569	3672	0.083	0.057	0.25	0.17	-0.75	0.00403	0.0463	-0.74	0.000353	0.00727
DHRS3	ENSG00000162496	protein_coding	EC-General capillary	0.125751	F	8	7	7569	3672	0.091	0.023	0.28	0.06	-2.72	0.00404	0.0463	-1.54	0.00068	0.0108
PTPRB	ENSG00000127329	protein_coding	EC-General capillary	0.00363809	F	8	7	7569	3672	0.517	0.424	1.76	1.39	-0.63	0.00406	0.0463	-0.7	0.000226	0.0054
AL356113.1	ENSG00000286951	lncRNA	EC-General capillary	0.0115324	F	8	7	7569	3672	0.043	0.017	0.13	0.05	-2.08	0.00407	0.0463	-1.71	0.00557	0.042
GBP2	ENSG00000162645	protein_coding	EC-General capillary	0.0230805	F	8	7	7569	3672	0.03	0.014	0.09	0.04	-1.53	0.00414	0.0469	-1.13	0.000227	0.00541
AC020916.1	ENSG00000267519	lncRNA	EC-General capillary	0.123337	F	8	7	7569	3672	0.078	0.052	0.24	0.15	-0.79	0.00419	0.0473	-0.7	0.00155	0.0183
AC048341.1	ENSG00000257354	lncRNA	EC-General capillary	0.115857	F	8	7	7569	3672	0.049	0.02	0.14	0.06	-1.38	0.00419	0.0473	-0.65	0.00246	0.025
AHCTF1	ENSG00000153207	protein_coding	EC-General capillary	0.289725	F	8	7	7569	3672	0.024	0.082	0.07	0.24	2.05	0.00422	0.0474	0.48	0.00352	0.0311
OXNAD1	ENSG00000154814	protein_coding	EC-General capillary	0.146542	F	8	7	7569	3672	0.156	0.098	0.48	0.29	-1.36	0.00433	0.0484	-1.09	0.000266	0.00605
CPSF6	ENSG00000111605	protein_coding	EC-General capillary	0.282873	F	8	7	7569	3672	0.011	0.044	0.03	0.12	2.2	0.00443	0.0494	0.48	0.00158	0.0185
ZNF521	ENSG00000198795	protein_coding	EC-KCNIP4	0.256561	F	8	7	964	740	0.136	0.412	0.37	1.19	1.74	1.85e-05	0.011	1.19	9.93e-07	0.000909
SLCO2A1	ENSG00000174640	protein_coding	EC-KCNIP4	0.000502531	F	8	7	964	740	0.645	0.45	2.15	1.39	-1.06	2.92e-05	0.011	-1.22	4.74e-06	0.00117
STARD13-AS	ENSG00000236581	lncRNA	EC-KCNIP4	0.349653	F	8	7	964	740	0.214	0.092	0.58	0.24	-1.34	3.9e-05	0.011	-1.58	5.61e-07	0.00077
PDE4D	ENSG00000113448	protein_coding	EC-KCNIP4	0.410148	T	8	7	964	740	0.295	0.574	0.84	1.72	1.2	4.07e-05	0.011	0.86	5.12e-05	0.00352
AC005699.1	ENSG00000249631	lncRNA	EC-KCNIP4	0.00970978	F	8	7	964	740	0.269	0.093	0.8	0.27	-1.71	4.37e-05	0.011	-1.95	6.52e-06	0.00119
ST6GALNAC3	ENSG00000184005	protein_coding	EC-KCNIP4	0.00922836	F	8	7	964	740	0.863	0.607	3.1	1.94	-1.13	4.8e-05	0.011	-1.26	4.63e-06	0.00117
FBN1	ENSG00000166147	protein_coding	EC-KCNIP4	0.281878	F	8	7	964	740	0.044	0.278	0.11	0.79	3.19	5.19e-05	0.011	0.93	6.74e-05	0.00431
HMCN1	ENSG00000143341	protein_coding	EC-KCNIP4	0.0508373	F	8	7	964	740	0.284	0.149	0.83	0.39	-1.32	5.42e-05	0.011	-1.44	4.31e-06	0.00117
LNX1	ENSG00000072201	protein_coding	EC-KCNIP4	0.00176106	F	8	7	964	740	0.161	0.049	0.44	0.14	-2.28	5.49e-05	0.011	-2.43	2.33e-06	0.00117
IL6ST	ENSG00000134352	protein_coding	EC-KCNIP4	0.0745173	F	8	7	964	740	0.398	0.234	1.15	0.64	-1.19	5.72e-05	0.011	-1.21	9.09e-06	0.00125
HIF3A	ENSG00000124440	protein_coding	EC-KCNIP4	0.274348	F	8	7	964	740	0.427	0.204	1.24	0.57	-1.23	5.91e-05	0.011	-1.27	2.22e-06	0.00117
PTPRG	ENSG00000144724	protein_coding	EC-KCNIP4	0.333807	F	8	7	964	740	0.936	0.814	3.69	2.88	-0.92	6.47e-05	0.011	-0.95	2.12e-05	0.00186
ITGA9	ENSG00000144668	protein_coding	EC-KCNIP4	0.230486	F	8	7	964	740	0.477	0.314	1.46	0.88	-1.22	7.11e-05	0.011	-1.35	6.25e-06	0.00119
RFTN1	ENSG00000131378	protein_coding	EC-KCNIP4	0.0766873	F	8	7	964	740	0.384	0.196	1.12	0.54	-1.34	7.18e-05	0.011	-1.52	5.11e-07	0.00077
GSN	ENSG00000148180	protein_coding	EC-KCNIP4	0.256846	F	8	7	964	740	0.443	0.197	1.31	0.51	-1.81	7.75e-05	0.0112	-1.25	0.000151	0.00709
OXNAD1	ENSG00000154814	protein_coding	EC-KCNIP4	0.143615	F	8	7	964	740	0.152	0.077	0.4	0.19	-1.21	0.00012	0.0149	-1.29	8.2e-06	0.00125
SYNE1	ENSG00000131018	protein_coding	EC-KCNIP4	0.214932	F	8	7	964	740	0.766	0.495	2.61	1.49	-1.34	0.000124	0.0149	-1.53	3.79e-06	0.00117
AC006059.1	ENSG00000230084	lncRNA	EC-KCNIP4	0.131525	F	8	7	964	740	0.222	0.1	0.61	0.27	-1.31	0.000135	0.0149	-1.46	3.78e-06	0.00117
CPNE8	ENSG00000139117	protein_coding	EC-KCNIP4	0.0371369	F	8	7	964	740	0.335	0.235	0.94	0.64	-0.83	0.000138	0.0149	-0.97	2.09e-05	0.00186
RORA	ENSG00000069667	protein_coding	EC-KCNIP4	0.501289	T	8	7	964	740	0.183	0.445	0.52	1.32	1.48	0.000142	0.0149	0.99	8.54e-06	0.00125
RAB3C	ENSG00000152932	protein_coding	EC-KCNIP4	0.000141862	F	8	7	964	740	0.05	0.13	0.13	0.37	1.63	0.000162	0.0162	1.44	0.000155	0.00709
GBE1	ENSG00000114480	protein_coding	EC-KCNIP4	0.514269	T	8	7	964	740	0.364	0.07	1.05	0.18	-2.61	0.000176	0.0167	-0.95	0.00079	0.0184
AC007319.1	ENSG00000224063	lncRNA	EC-KCNIP4	0.165489	F	8	7	964	740	0.679	0.395	2.3	1.21	-1.47	0.0002	0.0167	-1.52	0.000116	0.00621
LIMS2	ENSG00000072163	protein_coding	EC-KCNIP4	0.0687708	F	8	7	964	740	0.357	0.218	1.01	0.61	-1.04	0.000212	0.0167	-1.15	1.72e-05	0.00169
AL445426.1	ENSG00000231246	lncRNA	EC-KCNIP4	0.0245049	F	8	7	964	740	0.201	0.08	0.55	0.21	-1.43	0.000217	0.0167	-1.62	2.83e-06	0.00117
RAPGEF5	ENSG00000136237	protein_coding	EC-KCNIP4	0.0174295	F	8	7	964	740	0.198	0.469	0.55	1.41	1.45	0.000217	0.0167	1.35	0.000273	0.0105
FRMD3	ENSG00000172159	protein_coding	EC-KCNIP4	0.347225	F	8	7	964	740	0.211	0.041	0.58	0.11	-2.19	0.000224	0.0167	-1.19	0.000807	0.0184
AL133268.4	ENSG00000285801	lncRNA	EC-KCNIP4	0.00482071	F	8	7	964	740	0.263	0.096	0.74	0.26	-1.81	0.000247	0.0175	-2.14	2.76e-05	0.00228
SFPQ	ENSG00000116560	protein_coding	EC-KCNIP4	0.281615	F	8	7	964	740	0.119	0.246	0.3	0.66	1.3	0.000251	0.0175	0.86	0.000644	0.0167
AL117381.1	ENSG00000236559	lncRNA	EC-KCNIP4	0.0765924	F	8	7	964	740	0.165	0.072	0.44	0.19	-1.28	0.000276	0.0186	-1.59	6.46e-06	0.00119
ADGRF5	ENSG00000069122	protein_coding	EC-KCNIP4	0.00948292	F	8	7	964	740	0.306	0.195	0.87	0.53	-1.06	0.000292	0.0187	-1.16	1.01e-05	0.00131
LAMA4	ENSG00000112769	protein_coding	EC-KCNIP4	0.353489	F	8	7	964	740	0.1	0.253	0.26	0.69	1.45	0.000305	0.0188	1.29	3.73e-05	0.00277
ITGA9-AS1	ENSG00000235257	lncRNA	EC-KCNIP4	0.160045	F	8	7	964	740	0.192	0.081	0.53	0.22	-1.68	0.00031	0.0188	-1.87	8.97e-06	0.00125
CD59	ENSG00000085063	protein_coding	EC-KCNIP4	0.00422381	F	8	7	964	740	0.293	0.147	0.8	0.39	-0.99	0.000327	0.0193	-1.27	1.09e-05	0.00131
AC087854.1	ENSG00000251034	lncRNA	EC-KCNIP4	0.209594	F	8	7	964	740	0.164	0.051	0.44	0.14	-1.95	0.000346	0.0195	-1.77	7.43e-06	0.00125
SPARCL1	ENSG00000152583	protein_coding	EC-KCNIP4	0.259518	F	8	7	964	740	0.528	0.365	1.57	1.04	-0.84	0.000347	0.0195	-1.16	1.06e-05	0.00131
NRP2	ENSG00000118257	protein_coding	EC-KCNIP4	0.0108245	F	8	7	964	740	0.08	0.197	0.21	0.55	1.43	0.000371	0.0204	1.28	0.000521	0.014
RASGRF2	ENSG00000113319	protein_coding	EC-KCNIP4	0.00417674	F	8	7	964	740	0.4	0.262	1.17	0.74	-1.04	0.000432	0.0231	-1.07	2.16e-05	0.00186
VEGFC	ENSG00000150630	protein_coding	EC-KCNIP4	0.000976763	F	8	7	964	740	0.207	0.359	0.58	1.08	0.9	0.000447	0.0234	0.82	0.000417	0.0125
CD36	ENSG00000135218	protein_coding	EC-KCNIP4	0.473592	T	8	7	964	740	0.579	0.222	1.81	0.62	-2.02	0.00048	0.0245	-0.96	0.00223	0.036
TMEM241	ENSG00000134490	protein_coding	EC-KCNIP4	0.0643914	F	8	7	964	740	0.065	0.142	0.17	0.37	1.21	0.000524	0.0263	0.91	0.00288	0.043
SYNE2	ENSG00000054654	protein_coding	EC-KCNIP4	0.147842	F	8	7	964	740	0.619	0.488	1.93	1.43	-0.81	0.000549	0.0266	-0.93	1.15e-05	0.00132
AC105450.1	ENSG00000231482	lncRNA	EC-KCNIP4	0.00121455	F	8	7	964	740	0.648	0.292	2.24	0.91	-1.99	0.000555	0.0266	-2.35	0.000398	0.0123
TMTC1	ENSG00000133687	protein_coding	EC-KCNIP4	0.142167	F	8	7	964	740	0.703	0.507	2.45	1.62	-0.89	0.000591	0.0278	-1.16	0.000197	0.00814
DOCK6	ENSG00000130158	protein_coding	EC-KCNIP4	0.0964513	F	8	7	964	740	0.132	0.251	0.36	0.7	1.03	0.00066	0.0298	0.89	0.000653	0.0168
AC027097.2	ENSG00000267787	lncRNA	EC-KCNIP4	0.0922248	F	8	7	964	740	0.168	0.086	0.46	0.22	-1.08	0.000707	0.0313	-1.35	1.99e-05	0.00186
TANC2	ENSG00000170921	protein_coding	EC-KCNIP4	0.106139	F	8	7	964	740	0.163	0.3	0.43	0.82	0.92	0.000731	0.0318	0.86	0.000668	0.0169
DYSF	ENSG00000135636	protein_coding	EC-KCNIP4	0.237407	F	8	7	964	740	0.188	0.104	0.51	0.26	-1.15	0.000795	0.0337	-1.14	0.000156	0.00709
ANKUB1	ENSG00000206199	protein_coding	EC-KCNIP4	0.336717	F	8	7	964	740	0.186	0.064	0.51	0.17	-1.72	0.000808	0.0337	-1.47	0.000346	0.0116
IFT140	ENSG00000187535	protein_coding	EC-KCNIP4	0.041272	F	8	7	964	740	0.151	0.062	0.41	0.17	-1.36	0.000838	0.0337	-1.62	1.24e-05	0.00134
RAD51B	ENSG00000182185	protein_coding	EC-KCNIP4	0.208264	F	8	7	964	740	0.24	0.355	0.67	1.01	0.7	0.000839	0.0337	0.64	0.000946	0.0208
EML4	ENSG00000143924	protein_coding	EC-KCNIP4	0.128178	F	8	7	964	740	0.132	0.282	0.36	0.76	0.96	0.000919	0.0359	0.84	0.000674	0.0169
B2M	ENSG00000166710	protein_coding	EC-KCNIP4	0.0196965	F	8	7	964	740	0.396	0.245	1.13	0.71	-1.15	0.00107	0.0403	-1.33	0.000816	0.0184
CFLAR-AS1	ENSG00000226312	lncRNA	EC-KCNIP4	0.275404	F	8	7	964	740	0.196	0.086	0.52	0.23	-1.61	0.00112	0.0411	-1.64	0.00023	0.0093
PCAT1	ENSG00000253438	lncRNA	EC-KCNIP4	0.0156438	F	8	7	964	740	0.268	0.153	0.77	0.43	-1.02	0.00112	0.0411	-1.18	0.000294	0.0107
AL161457.2	ENSG00000233178	lncRNA	EC-KCNIP4	0.121487	F	8	7	964	740	0.129	0.043	0.35	0.12	-2.38	0.00119	0.0429	-2.3	0.000276	0.0105
AC079921.1	ENSG00000249207	lncRNA	EC-KCNIP4	0.0163332	F	8	7	964	740	0.099	0.027	0.26	0.07	-1.86	0.00125	0.0444	-2.04	5.13e-06	0.00117
ANKRD36	ENSG00000135976	protein_coding	EC-KCNIP4	0.127674	F	8	7	964	740	0.06	0.136	0.15	0.36	1.22	0.00134	0.0467	1.08	0.00081	0.0184
ADCY4	ENSG00000129467	protein_coding	EC-KCNIP4	0.000554294	F	8	7	964	740	0.224	0.154	0.61	0.42	-0.87	0.00141	0.0474	-0.92	0.000305	0.0107
AL360091.3	ENSG00000234915	lncRNA	EC-KCNIP4	0.117918	F	8	7	964	740	0.152	0.051	0.41	0.13	-1.73	0.00147	0.0474	-2	3.55e-05	0.00271
TPO	ENSG00000115705	protein_coding	EC-KCNIP4	0.000607504	F	8	7	964	740	0.601	0.385	2.03	1.22	-1.28	0.00147	0.0474	-1.5	0.000279	0.0105
ADAMTS9-AS2	ENSG00000241684	lncRNA	EC-KCNIP4	0.247656	F	8	7	964	740	0.12	0.353	0.34	1.04	1.76	0.00148	0.0474	1.59	0.0015	0.0291
RAMP3	ENSG00000122679	protein_coding	EC-KCNIP4	0.000187976	F	8	7	964	740	0.42	0.284	1.22	0.8	-0.99	0.00153	0.0474	-1.15	0.000117	0.00621
RNF144B	ENSG00000137393	protein_coding	EC-KCNIP4	0.0449575	F	8	7	964	740	0.119	0.054	0.32	0.14	-1.43	0.00155	0.0474	-1.4	0.000144	0.00705
AC097459.1	ENSG00000286150	lncRNA	EC-KCNIP4	0.000305311	F	8	7	964	740	0.189	0.072	0.52	0.19	-1.7	0.00156	0.0474	-1.91	0.000121	0.00629
CYYR1-AS1	ENSG00000197934	lncRNA	EC-KCNIP4	0.000676763	F	8	7	964	740	0.245	0.093	0.69	0.26	-1.59	0.00159	0.0474	-1.91	0.000199	0.00814
A2M	ENSG00000175899	protein_coding	EC-KCNIP4	0.10596	F	8	7	964	740	0.302	0.136	0.84	0.37	-1.14	0.00161	0.0474	-1.46	0.000157	0.00709
SNTG2	ENSG00000172554	protein_coding	EC-KCNIP4	0.00108513	F	8	7	964	740	0.49	0.276	1.55	0.82	-1.11	0.00163	0.0474	-1.39	0.000101	0.00566
XAF1	ENSG00000132530	protein_coding	EC-KCNIP4	0.0164232	F	8	7	964	740	0.159	0.28	0.42	0.79	0.76	0.00163	0.0474	0.7	0.00152	0.0292
OSMR	ENSG00000145623	protein_coding	EC-KCNIP4	0.0425437	F	8	7	964	740	0.379	0.228	1.07	0.63	-0.95	0.00173	0.0493	-1.21	0.000256	0.0101
F8	ENSG00000185010	protein_coding	EC-Angiogenic	0.00268188	F	3	7	248	742	0.601	0.241	2.02	0.62	-1.96	7.37e-05	0.0251	-2.12	0.000119	0.0238
CMTM8	ENSG00000170293	protein_coding	EC-Angiogenic	0.0053026	F	3	7	248	742	0.407	0.249	1.26	0.62	-1.61	9.27e-05	0.0251	-1.73	2.05e-05	0.0165
RFTN1	ENSG00000131378	protein_coding	EC-Angiogenic	0.0681946	F	3	7	248	742	0.44	0.318	1.35	0.8	-1.28	0.000126	0.027	-1.41	5.89e-05	0.0189
PIK3C2A	ENSG00000011405	protein_coding	EC-Angiogenic	0.109081	F	3	7	248	742	0.379	0.319	1.13	0.77	-1.39	0.00015	0.027	-1.48	0.000123	0.0238
UNC13B	ENSG00000198722	protein_coding	EC-Angiogenic	0.18106	F	3	7	248	742	0.266	0.216	0.8	0.49	-1.82	0.000191	0.027	-1.69	0.000309	0.024
CPNE8	ENSG00000139117	protein_coding	EC-Angiogenic	0.0399539	F	3	7	248	742	0.319	0.247	0.91	0.57	-1.53	0.000202	0.027	-1.68	3.65e-05	0.0165
RAPGEF5	ENSG00000136237	protein_coding	EC-Angiogenic	0.00947228	F	3	7	248	742	0.274	0.689	0.81	2.04	1.49	0.000226	0.027	1.34	0.00052	0.0318
ABCB1	ENSG00000085563	protein_coding	EC-Angiogenic	0.000746844	F	3	7	248	742	0.327	0.199	1.06	0.51	-1.5	0.0003	0.027	-1.63	0.000257	0.024
TMTC1	ENSG00000133687	protein_coding	EC-Angiogenic	0.178783	F	3	7	248	742	0.69	0.43	2.34	1.16	-1.38	0.000307	0.027	-1.56	0.000733	0.0393
SYNE2	ENSG00000054654	protein_coding	EC-Angiogenic	0.146103	F	3	7	248	742	0.726	0.497	2.43	1.32	-1.18	0.0004	0.0288	-1.26	0.000246	0.024
SYNE1	ENSG00000131018	protein_coding	EC-Angiogenic	0.240796	F	3	7	248	742	0.806	0.48	2.98	1.31	-1.47	0.000452	0.0288	-1.47	0.000325	0.024
ADGRF5	ENSG00000069122	protein_coding	EC-Angiogenic	0.00430944	F	3	7	248	742	0.585	0.531	1.9	1.44	-1.21	0.000514	0.0309	-1.36	0.000285	0.024
INSR	ENSG00000171105	protein_coding	EC-Angiogenic	0.214819	F	3	7	248	742	0.141	0.697	0.41	2.37	2.28	0.000589	0.0322	1.57	0.000802	0.0402
ST6GALNAC3	ENSG00000184005	protein_coding	EC-Angiogenic	0.00870178	F	3	7	248	742	0.819	0.62	2.99	1.87	-1.36	0.000595	0.0322	-1.5	0.000686	0.0393
HIF3A	ENSG00000124440	protein_coding	EC-Angiogenic	0.328135	F	3	7	248	742	0.407	0.225	1.23	0.53	-1.28	0.000664	0.033	-1.43	0.000145	0.0238
NEAT1	ENSG00000245532	lncRNA	EC-Angiogenic	0.487788	T	3	7	248	742	0.871	0.714	3.32	2.48	-1.35	0.000741	0.0349	-1.16	0.000233	0.024
PPARG	ENSG00000132170	protein_coding	EC-Angiogenic	0.121883	F	3	7	248	742	0.379	0.367	1.17	0.95	-1.38	0.000859	0.0355	-1.54	0.000319	0.024
BCL2L1	ENSG00000171552	protein_coding	EC-Angiogenic	0.102602	F	3	7	248	742	0.258	0.224	0.75	0.52	-1.4	0.000897	0.0355	-1.69	0.00019	0.024
PTPRG	ENSG00000144724	protein_coding	EC-Angiogenic	0.360031	F	3	7	248	742	0.815	0.803	2.97	2.82	-0.83	0.000906	0.0355	-0.98	0.000925	0.0425
CALCRL	ENSG00000064989	protein_coding	EC-Angiogenic	0.015152	F	3	7	248	742	0.431	0.588	1.37	1.86	-1.09	0.000917	0.0355	-1.23	0.000374	0.024
AFAP1L1	ENSG00000157510	protein_coding	EC-Angiogenic	0.044941	F	3	7	248	742	0.19	0.557	0.55	1.55	1.79	0.00104	0.0388	1.64	0.000248	0.024
TGFBR2	ENSG00000163513	protein_coding	EC-Angiogenic	0.2564	F	3	7	248	742	0.294	0.34	0.86	0.83	-1.27	0.00112	0.0406	-1.39	0.000148	0.0238
DOCK4	ENSG00000128512	protein_coding	EC-Angiogenic	0.141431	F	3	7	248	742	0.569	0.86	1.8	2.93	0.92	0.00119	0.0415	0.84	0.000362	0.024
FOXN3	ENSG00000053254	protein_coding	EC-Angiogenic	0.297045	F	3	7	248	742	0.714	0.549	2.43	1.55	-1.28	0.00125	0.0423	-1.29	0.00125	0.0482
INSR	ENSG00000171105	protein_coding	EC-Arterial	0.270445	F	7	7	365	514	0.197	0.574	0.52	1.75	2.03	1e-06	0.000516	1.43	4.59e-05	0.00877
MAP2	ENSG00000078018	protein_coding	EC-Arterial	0.0259434	F	7	7	365	514	0.364	0.175	1.01	0.44	-1.58	1.53e-06	0.000516	-1.57	6.07e-07	0.000332
LINC01697	ENSG00000232079	lncRNA	EC-Arterial	0.0102223	F	7	7	365	514	0.304	0.144	0.92	0.37	-3.14	6.29e-05	0.00992	-2.73	0.000213	0.0184
HIF3A	ENSG00000124440	protein_coding	EC-Arterial	0.33615	F	7	7	365	514	0.381	0.14	1.04	0.35	-2.82	8.06e-05	0.00992	-1.85	6.62e-05	0.0104
GSN	ENSG00000148180	protein_coding	EC-Arterial	0.264849	F	7	7	365	514	0.458	0.282	1.27	0.66	-1.45	8.83e-05	0.00992	-1.02	8.73e-05	0.012
ADD1	ENSG00000087274	protein_coding	EC-Arterial	0.117677	F	7	7	365	514	0.386	0.307	1.08	0.76	-0.89	0.000144	0.0125	-1.08	3.07e-05	0.00841
ST6GALNAC3	ENSG00000184005	protein_coding	EC-Arterial	0.0077211	F	7	7	365	514	0.841	0.689	2.94	2.07	-0.98	0.000149	0.0125	-1.2	9.89e-06	0.00361
CFLAR	ENSG00000003402	protein_coding	EC-Arterial	0.379061	F	7	7	365	514	0.458	0.366	1.27	0.9	-0.85	0.000504	0.0315	-0.84	0.000233	0.0184
SMAD6	ENSG00000137834	protein_coding	EC-Arterial	0.0119436	F	7	7	365	514	0.562	0.407	1.78	1.12	-1.02	0.000552	0.0315	-1.27	4.81e-05	0.00877
RNF144B	ENSG00000137393	protein_coding	EC-Arterial	0.0108953	F	7	7	365	514	0.422	0.309	1.23	0.8	-0.96	0.000792	0.0356	-1.1	0.000594	0.0243
XAF1	ENSG00000132530	protein_coding	EC-Arterial	0.0114634	F	7	7	365	514	0.151	0.399	0.38	0.99	1.42	0.000874	0.0368	1.24	0.000176	0.0175
LIMS2	ENSG00000072163	protein_coding	EC-Arterial	0.0916871	F	7	7	365	514	0.249	0.195	0.68	0.45	-0.99	0.00114	0.0395	-1.06	0.000284	0.0189
SULF2	ENSG00000196562	protein_coding	EC-Arterial	0.00293249	F	7	7	365	514	0.345	0.263	0.93	0.65	-0.71	0.00129	0.0395	-0.87	0.0001	0.012
CD58	ENSG00000116815	protein_coding	EC-Arterial	0.118204	F	7	7	365	514	0.263	0.198	0.71	0.46	-0.84	0.00177	0.0454	-0.94	0.000251	0.0184
ITGA9	ENSG00000144668	protein_coding	EC-Arterial	0.244135	F	7	7	365	514	0.452	0.35	1.3	0.9	-0.78	0.00182	0.0454	-0.91	0.000615	0.0243
CCDC3	ENSG00000151468	protein_coding	EC-Arterial	0.00529759	F	7	7	365	514	0.296	0.214	0.84	0.54	-0.94	0.00197	0.0475	-1.06	0.0004	0.0199
SLCO2A1	ENSG00000174640	protein_coding	EC-Arterial	0.000462566	F	7	7	365	514	0.266	0.123	0.77	0.31	-1.93	0.00213	0.0487	-1.96	0.000386	0.0199
IQCJ-SCHIP1	ENSG00000283154	protein_coding	EC-Endocardial I	0.522297	T	5	3	1973	187	0.007	0.123	0.02	0.3	4.6	1.17e-06	0.00239	2.2	0.00118	0.0363
AC007319.1	ENSG00000224063	lncRNA	EC-Endocardial I	0.142161	F	5	3	1973	187	0.696	0.342	2.05	0.94	-2.04	3.93e-06	0.004	-2.17	1.58e-06	0.00168
COL4A2	ENSG00000134871	protein_coding	EC-Endocardial I	0.540329	T	5	3	1973	187	0.065	0.417	0.15	1.09	3.37	9.77e-06	0.00646	2.36	5.7e-06	0.00341
FP236383.3	ENSG00000280441	lncRNA	EC-Endocardial I	0.413619	T	5	3	1973	187	0.305	0.594	0.73	1.6	1.5	1.73e-05	0.00646	1.1	0.000334	0.0178
ARHGEF28	ENSG00000214944	protein_coding	EC-Endocardial I	0.0142556	F	5	3	1973	187	0.026	0.209	0.06	0.49	2.64	1.85e-05	0.00646	2.42	6.64e-05	0.00828
TBCD	ENSG00000141556	protein_coding	EC-Endocardial I	0.13115	F	5	3	1973	187	0.093	0.326	0.22	0.81	2.19	1.9e-05	0.00646	2.04	1.69e-05	0.00564
MCF2L	ENSG00000126217	protein_coding	EC-Endocardial I	0.0186972	F	5	3	1973	187	0.073	0.219	0.17	0.58	1.87	2.43e-05	0.00706	1.72	5.28e-05	0.00828
LDLRAD3	ENSG00000179241	protein_coding	EC-Endocardial I	0.145783	F	5	3	1973	187	0.056	0.219	0.13	0.52	2.28	3.41e-05	0.00769	2.02	6.93e-05	0.00828
LINC02208	ENSG00000250891	lncRNA	EC-Endocardial I	0.253643	F	5	3	1973	187	0.762	0	2.39	0	-7.57	3.62e-05	0.00769	-2.55	2.11e-06	0.00168
COL4A1	ENSG00000187498	protein_coding	EC-Endocardial I	0.457063	T	5	3	1973	187	0.054	0.353	0.12	0.97	3.87	3.77e-05	0.00769	2.29	6.56e-05	0.00828
FGFR1	ENSG00000077782	protein_coding	EC-Endocardial I	0.306884	F	5	3	1973	187	0.093	0.251	0.22	0.61	1.69	4.57e-05	0.00847	1.53	9.95e-05	0.0102
AL365295.1	ENSG00000237356	lncRNA	EC-Endocardial I	0.120356	F	5	3	1973	187	0.048	0.225	0.11	0.55	2.14	5.41e-05	0.00919	1.99	0.000127	0.0112
MYO1D	ENSG00000176658	protein_coding	EC-Endocardial I	0.240181	F	5	3	1973	187	0.222	0.46	0.54	1.16	1.43	6.12e-05	0.00927	1.3	0.000145	0.012
WWTR1	ENSG00000018408	protein_coding	EC-Endocardial I	0.103433	F	5	3	1973	187	0.493	0.652	1.31	2	1.46	6.37e-05	0.00927	1.3	7.87e-05	0.00895
SPC25	ENSG00000152253	protein_coding	EC-Endocardial I	0.000604158	F	5	3	1973	187	0.469	0.118	1.25	0.26	-2.73	8.37e-05	0.0112	-2.89	2.54e-05	0.00673
PTGIS	ENSG00000124212	protein_coding	EC-Endocardial I	0.0252835	F	5	3	1973	187	0.362	0.155	0.93	0.36	-2.37	8.79e-05	0.0112	-2.4	5.49e-05	0.00828
MAMDC2	ENSG00000165072	protein_coding	EC-Endocardial I	0.198477	F	5	3	1973	187	0.249	0.112	0.62	0.27	-2.39	9.55e-05	0.0114	-2.41	0.000116	0.0107
MYO1E	ENSG00000157483	protein_coding	EC-Endocardial I	0.12226	F	5	3	1973	187	0.08	0.246	0.19	0.61	1.61	0.000115	0.0131	1.43	0.000369	0.0187
LAMB1	ENSG00000091136	protein_coding	EC-Endocardial I	0.358992	F	5	3	1973	187	0.117	0.342	0.27	0.83	1.79	0.00013	0.0133	1.33	0.000306	0.0175
PRSS23	ENSG00000150687	protein_coding	EC-Endocardial I	0.0420419	F	5	3	1973	187	0.389	0.15	1	0.36	-2.39	0.000132	0.0133	-2.49	5.85e-05	0.00828
LINC00513	ENSG00000233559	lncRNA	EC-Endocardial I	0.160557	F	5	3	1973	187	0.464	0.15	1.24	0.36	-2.62	0.000145	0.0133	-2.65	5.79e-05	0.00828
GSN	ENSG00000148180	protein_coding	EC-Endocardial I	0.144621	F	5	3	1973	187	0.674	0.337	1.96	0.83	-1.61	0.000145	0.0133	-1.82	4.63e-05	0.00828
AL138828.1	ENSG00000237596	lncRNA	EC-Endocardial I	0.123776	F	5	3	1973	187	0.449	0.102	1.19	0.24	-2.66	0.00016	0.0133	-2.88	4.59e-05	0.00828
PPP1R16B	ENSG00000101445	protein_coding	EC-Endocardial I	0.00498564	F	5	3	1973	187	0.085	0.278	0.2	0.7	1.64	0.000162	0.0133	1.46	0.000534	0.0236
PER1	ENSG00000179094	protein_coding	EC-Endocardial I	0.166197	F	5	3	1973	187	0.088	0.198	0.21	0.47	1.48	0.000163	0.0133	1.33	0.000625	0.0266
B2M	ENSG00000166710	protein_coding	EC-Endocardial I	0.0115039	F	5	3	1973	187	0.629	0.187	1.69	0.45	-2.61	0.000192	0.0151	-2.94	0.000105	0.0102
ETV6	ENSG00000139083	protein_coding	EC-Endocardial I	0.274427	F	5	3	1973	187	0.33	0.572	0.82	1.53	1	0.000216	0.0163	0.85	0.00106	0.0355
SLC4A7	ENSG00000033867	protein_coding	EC-Endocardial I	0.271397	F	5	3	1973	187	0.06	0.23	0.14	0.55	2.64	0.000228	0.0166	1.64	0.00118	0.0363
PARVB	ENSG00000188677	protein_coding	EC-Endocardial I	0.2562	F	5	3	1973	187	0.095	0.225	0.22	0.53	1.32	0.000255	0.0179	1.16	0.00115	0.0363
EML4	ENSG00000143924	protein_coding	EC-Endocardial I	0.201218	F	5	3	1973	187	0.077	0.246	0.18	0.59	1.75	0.000292	0.0185	1.6	0.000308	0.0175
EIF1B-AS1	ENSG00000280739	lncRNA	EC-Endocardial I	0.129864	F	5	3	1973	187	0.339	0.123	0.87	0.28	-2.05	0.0003	0.0185	-2.09	0.000186	0.012
DST	ENSG00000151914	protein_coding	EC-Endocardial I	0.747704	T	5	3	1973	187	0.014	0.219	0.03	0.55	6.19	0.000321	0.0188	1.29	0.00137	0.0398
NCOA7	ENSG00000111912	protein_coding	EC-Endocardial I	0.070886	F	5	3	1973	187	0.176	0.337	0.42	0.85	1.38	0.000324	0.0188	1.23	0.000501	0.0226
PIP5K1C	ENSG00000186111	protein_coding	EC-Endocardial I	0.036554	F	5	3	1973	187	0.063	0.198	0.14	0.46	1.79	0.000336	0.019	1.67	0.000754	0.0281
LINC00342	ENSG00000232931	lncRNA	EC-Endocardial I	0.159509	F	5	3	1973	187	0.081	0.219	0.19	0.51	1.57	0.000457	0.0215	1.4	0.00149	0.0415
MCTP1	ENSG00000175471	protein_coding	EC-Endocardial I	0.0845016	F	5	3	1973	187	0.055	0.241	0.13	0.64	2.35	0.000461	0.0215	1.9	0.000707	0.0272
ENTPD1-AS1	ENSG00000226688	lncRNA	EC-Endocardial I	0.144356	F	5	3	1973	187	0.443	0.214	1.19	0.54	-2.39	0.000464	0.0215	-2.4	0.000151	0.012
RBMS3-AS3	ENSG00000235904	lncRNA	EC-Endocardial I	0.128514	F	5	3	1973	187	0.408	0.203	1.02	0.48	-1.54	0.000482	0.0215	-1.64	0.000246	0.0154
MYOF	ENSG00000138119	protein_coding	EC-Endocardial I	0.277196	F	5	3	1973	187	0.023	0.198	0.05	0.48	3.39	0.000487	0.0215	2.35	0.000182	0.012
LAMA4	ENSG00000112769	protein_coding	EC-Endocardial I	0.351791	F	5	3	1973	187	0.145	0.337	0.34	0.83	1.43	0.000496	0.0215	1.22	0.00104	0.0355
INPP5D	ENSG00000168918	protein_coding	EC-Endocardial I	0.0531925	F	5	3	1973	187	0.068	0.225	0.16	0.54	1.9	0.000524	0.0222	1.7	0.000667	0.0272
LINC02147	ENSG00000249797	lncRNA	EC-Endocardial I	0.101662	F	5	3	1973	187	0.902	0.529	3.31	1.65	-1.61	0.000629	0.0256	-1.86	9.74e-05	0.0102
AC097515.1	ENSG00000248138	lncRNA	EC-Endocardial I	0.000758046	F	5	3	1973	187	0.23	0.027	0.55	0.06	-4.29	0.000688	0.0275	-4.34	4.48e-05	0.00828
EMCN	ENSG00000164035	protein_coding	EC-Endocardial I	0.00203369	F	5	3	1973	187	0.82	0.545	2.65	1.58	-1.6	0.000729	0.0286	-1.72	0.000167	0.012
INSR	ENSG00000171105	protein_coding	EC-Endocardial I	0.454166	T	5	3	1973	187	0.167	0.385	0.41	0.98	1.42	0.000842	0.0306	1.29	0.00108	0.0355
AC068587.4	ENSG00000283674	lncRNA	EC-Endocardial I	0.118812	F	5	3	1973	187	0.256	0.128	0.64	0.3	-1.89	0.000884	0.031	-1.96	0.000704	0.0272
RIN2	ENSG00000132669	protein_coding	EC-Endocardial I	0.26109	F	5	3	1973	187	0.564	0.422	1.53	1.09	-0.76	0.000933	0.0322	-0.86	0.000682	0.0272
PLXNA4	ENSG00000221866	protein_coding	EC-Endocardial I	0.183556	F	5	3	1973	187	0.267	0.636	0.71	1.88	2.16	0.00108	0.0329	2	0.000465	0.0218
SYNE2	ENSG00000054654	protein_coding	EC-Endocardial I	0.170566	F	5	3	1973	187	0.492	0.422	1.31	1.09	-0.99	0.00108	0.0329	-1.08	0.000731	0.0277
ST6GALNAC3	ENSG00000184005	protein_coding	EC-Endocardial I	0.00992598	F	5	3	1973	187	0.924	0.749	3.31	2.29	-1.27	0.0011	0.0329	-1.44	0.000156	0.012
HIF3A	ENSG00000124440	protein_coding	EC-Endocardial I	0.187323	F	5	3	1973	187	0.582	0.219	1.57	0.56	-1.94	0.00117	0.034	-1.7	0.000283	0.0169
CYSTM1	ENSG00000120306	protein_coding	EC-Endocardial I	0.185463	F	5	3	1973	187	0.246	0.118	0.59	0.3	-1.62	0.00149	0.0399	-1.44	0.00144	0.0405
NAV2	ENSG00000166833	protein_coding	EC-Endocardial I	0.479942	T	5	3	1973	187	0.171	0.364	0.41	0.89	0.99	0.00168	0.0423	1.12	0.00204	0.0497
AC097459.1	ENSG00000286150	lncRNA	EC-Endocardial I	0.000263453	F	5	3	1973	187	0.345	0.075	0.88	0.17	-2.92	0.00177	0.0434	-2.92	0.000329	0.0178
WNK3	ENSG00000196632	protein_coding	EC-Endocardial I	0.00419916	F	5	3	1973	187	0.196	0.032	0.47	0.07	-2.77	0.00185	0.0444	-2.59	0.000697	0.0272
AC007193.2	ENSG00000269124	lncRNA	EC-Endocardial I	0.102779	F	5	3	1973	187	0.271	0.021	0.65	0.05	-3.71	0.00192	0.045	-3.94	0.000174	0.012
SLC7A14	ENSG00000013293	protein_coding	EC-Endocardial I	0.000150885	F	5	3	1973	187	0.131	0.011	0.31	0.03	-3.14	0.00215	0.0475	-3.3	0.000165	0.012
RPGR	ENSG00000156313	protein_coding	EC-Lymphatic	0.01303	F	6	7	425	899	0.336	0.119	0.89	0.29	-2.27	2.21e-06	0.00262	-2.3	4.54e-07	0.000612
NEAT1	ENSG00000245532	lncRNA	EC-Lymphatic	0.453647	T	6	7	425	899	0.941	0.812	3.82	2.79	-1.71	2.79e-06	0.00262	-1.35	6.07e-07	0.000612
PKHD1L1	ENSG00000205038	protein_coding	EC-Lymphatic	0.000679334	F	6	7	425	899	0.904	0.382	3.2	1.11	-2.45	4.46e-06	0.00279	-2.73	1.12e-05	0.00273
CPNE8	ENSG00000139117	protein_coding	EC-Lymphatic	0.0381165	F	6	7	425	899	0.372	0.231	0.97	0.57	-1.33	6.03e-06	0.00283	-1.43	1.39e-06	0.000612
OSMR	ENSG00000145623	protein_coding	EC-Lymphatic	0.0937296	F	6	7	425	899	0.205	0.083	0.52	0.21	-1.7	8.14e-06	0.00305	-1.81	1.3e-06	0.000612
CD59	ENSG00000085063	protein_coding	EC-Lymphatic	0.00442657	F	6	7	425	899	0.315	0.158	0.83	0.38	-1.23	1.91e-05	0.00512	-1.4	4.56e-06	0.00167
ST6GALNAC3	ENSG00000184005	protein_coding	EC-Lymphatic	0.00908653	F	6	7	425	899	0.894	0.603	3.21	1.79	-1.4	2.53e-05	0.00594	-1.6	6.68e-06	0.00199
HSP90B1	ENSG00000166598	protein_coding	EC-Lymphatic	0.0863846	F	6	7	425	899	0.198	0.072	0.52	0.17	-2.08	4.75e-05	0.0074	-2.26	7.25e-06	0.00199
AL109930.1	ENSG00000271774	lncRNA	EC-Lymphatic	0.0315432	F	6	7	425	899	0.209	0.079	0.57	0.19	-2.4	5e-05	0.0074	-2.67	2.77e-05	0.00468
ZNF521	ENSG00000198795	protein_coding	EC-Lymphatic	0.137638	F	6	7	425	899	0.341	0.614	0.91	1.83	1.13	5.28e-05	0.0074	0.76	0.000633	0.0316
NAMPT	ENSG00000105835	protein_coding	EC-Lymphatic	0.190021	F	6	7	425	899	0.174	0.12	0.48	0.29	-1.63	5.46e-05	0.0074	-1.91	4.48e-05	0.00702
TMTC1	ENSG00000133687	protein_coding	EC-Lymphatic	0.179128	F	6	7	425	899	0.6	0.422	1.82	1.2	-1.19	5.62e-05	0.0074	-1.3	2.23e-05	0.00408
B4GALT5	ENSG00000158470	protein_coding	EC-Lymphatic	0.0919288	F	6	7	425	899	0.233	0.14	0.58	0.34	-1.11	6.14e-05	0.0074	-1.22	1.25e-05	0.00275
PLA2G5	ENSG00000127472	protein_coding	EC-Lymphatic	0.508061	T	6	7	425	899	0.254	0.041	0.71	0.11	-2.34	9.59e-05	0.0106	-2	1.79e-05	0.00357
AC007319.1	ENSG00000224063	lncRNA	EC-Lymphatic	0.170071	F	6	7	425	899	0.671	0.478	2.14	1.36	-1.13	0.000176	0.0165	-1.41	6.97e-05	0.0102
FLRT2	ENSG00000185070	protein_coding	EC-Lymphatic	0.00996707	F	6	7	425	899	0.214	0.528	0.56	1.53	1.19	0.000318	0.0284	1.17	0.000311	0.0208
TLL1	ENSG00000038295	protein_coding	EC-Lymphatic	0.000825771	F	6	7	425	899	0.249	0.11	0.7	0.28	-1.82	0.000371	0.0301	-2.2	8.09e-05	0.0105
MMRN1	ENSG00000138722	protein_coding	EC-Lymphatic	0.000106509	F	6	7	425	899	0.572	0.467	1.93	1.36	-1.53	0.000385	0.0301	-1.59	0.000487	0.0267
MYH10	ENSG00000133026	protein_coding	EC-Lymphatic	0.132023	F	6	7	425	899	0.078	0.226	0.19	0.57	1.52	0.000539	0.0374	1.35	0.000771	0.0339
TSPAN5	ENSG00000168785	protein_coding	EC-Lymphatic	0.0125075	F	6	7	425	899	0.238	0.464	0.62	1.36	1	0.00062	0.0387	0.94	0.00169	0.0428
AP002518.2	ENSG00000256947	lncRNA	EC-Lymphatic	0.341471	F	6	7	425	899	0.247	0.087	0.65	0.21	-1.8	0.000675	0.0402	-2.09	0.000201	0.0162
F8	ENSG00000185010	protein_coding	EC-Lymphatic	0.00516995	F	6	7	425	899	0.254	0.118	0.68	0.3	-1.67	0.000687	0.0402	-1.79	0.000186	0.0157
SLCO2A1	ENSG00000174640	protein_coding	EC-Lymphatic	0.000732616	F	6	7	425	899	0.214	0.06	0.61	0.15	-2.28	0.000708	0.0402	-2.03	0.00181	0.0436
SPATA6L	ENSG00000106686	protein_coding	EC-Lymphatic	0.00267413	F	6	7	425	899	0.179	0.11	0.45	0.27	-1.19	0.000731	0.0403	-1.28	0.000105	0.012
PIK3C2A	ENSG00000011405	protein_coding	EC-Lymphatic	0.138677	F	6	7	425	899	0.344	0.23	0.91	0.58	-0.77	0.00083	0.0444	-0.87	0.00017	0.0149
EXOC6B	ENSG00000144036	protein_coding	EC-Lymphatic	0.692085	T	6	7	425	899	0.238	0.075	0.61	0.18	-2.42	0.000881	0.0454	0.84	0.00142	0.041
AC012409.2	ENSG00000275443	lncRNA	EC-Lymphatic	0.147038	F	6	7	425	899	0.273	0.184	0.72	0.45	-0.98	0.000896	0.0454	-1.14	0.000206	0.0162
SNTG2	ENSG00000172554	protein_coding	EC-Lymphatic	0.00108484	F	6	7	425	899	0.499	0.216	1.52	0.6	-2.02	0.000942	0.0465	-2.27	0.000379	0.0238
Key
ICM: Ischemic cardiomyopathy
NF: Non-failing
N sample: Total number of samples included in the differential expression test of the given subcluster
N nuclei: Total number of nuclei in the given subcluster
Pct > 0: Percent of nuclei in the given subcluster that express the gene at non-zero levels
Avg(Expr): Average log-normalized [log1p((X/Total Counts) * 10000)] expression in the given subcluster
CellBender log(FC): Log fold-change comparing gene expression between ICM to NF in the given subcluster based on CellBender adjusted expression
CellBender P: P-value for differential expression test between ICM and NF in the given subcluster based on CellBender adjusted expression
CellBender adj.P: Benjamini-Hochberg corrected P-value for differential expression test between ICM and NF in the given subcluster based on CellBender adjusted expression
CellRanger log(FC): Log fold-change comparing gene expression between ICM to NF in the given subcluster based on CellRanger unadjusted expression
CellRanger P: P-value for differential expression test between ICM and NF in the given subcluster based on CellRanger unadjusted expression
CellRanger adj.P: Benjamini-Hochberg corrected P-value for differential expression test between ICM and NF in the given subcluster based on CellRanger unadjusted expression
